# Supplementary material for: Climate Change Influences Potential Distribution of Infected Aedes aegypti Co-Occurrence with Dengue Epidemics Risk Areas in Tanzania
Source: PLoS One. 2016 Sep 28;11(9):e0162649. doi: 10.1371/journal.pone.0162649 (PMC5040426; doi:10.1371/journal.pone.0162649)
Supplement: S1 File — (ZIP) [file pone.0162649.s001.zip]

Archive with 669 entries (652 files):
- S1_File/
- S1_File/bioData/
- S1_File/bioData/.DS_Store
- __MACOSX/
- __MACOSX/S1_File/
- __MACOSX/S1_File/bioData/
- __MACOSX/S1_File/bioData/._.DS_Store
- S1_File/bioData/bioData-2020/
- S1_File/bioData/bioData-2020/.DS_Store
- __MACOSX/S1_File/bioData/bioData-2020/
- __MACOSX/S1_File/bioData/bioData-2020/._.DS_Store
- S1_File/bioData/bioData-2020/maxent.cache/
- S1_File/bioData/bioData-2020/maxent.cache/Tz_bio1.info
- __MACOSX/S1_File/bioData/bioData-2020/maxent.cache/
- __MACOSX/S1_File/bioData/bioData-2020/maxent.cache/._Tz_bio1.info
- S1_File/bioData/bioData-2020/maxent.cache/Tz_bio1.mxe
- __MACOSX/S1_File/bioData/bioData-2020/maxent.cache/._Tz_bio1.mxe
- S1_File/bioData/bioData-2020/maxent.cache/Tz_bio10.info
- __MACOSX/S1_File/bioData/bioData-2020/maxent.cache/._Tz_bio10.info
- S1_File/bioData/bioData-2020/maxent.cache/Tz_bio10.mxe
- __MACOSX/S1_File/bioData/bioData-2020/maxent.cache/._Tz_bio10.mxe
- S1_File/bioData/bioData-2020/maxent.cache/Tz_bio11.info
- __MACOSX/S1_File/bioData/bioData-2020/maxent.cache/._Tz_bio11.info
- S1_File/bioData/bioData-2020/maxent.cache/Tz_bio11.mxe
- __MACOSX/S1_File/bioData/bioData-2020/maxent.cache/._Tz_bio11.mxe
- S1_File/bioData/bioData-2020/maxent.cache/Tz_bio12.info
- __MACOSX/S1_File/bioData/bioData-2020/maxent.cache/._Tz_bio12.info
- S1_File/bioData/bioData-2020/maxent.cache/Tz_bio12.mxe
- __MACOSX/S1_File/bioData/bioData-2020/maxent.cache/._Tz_bio12.mxe
- S1_File/bioData/bioData-2020/maxent.cache/Tz_bio13.info
- __MACOSX/S1_File/bioData/bioData-2020/maxent.cache/._Tz_bio13.info
- S1_File/bioData/bioData-2020/maxent.cache/Tz_bio13.mxe
- __MACOSX/S1_File/bioData/bioData-2020/maxent.cache/._Tz_bio13.mxe
- S1_File/bioData/bioData-2020/maxent.cache/Tz_bio14.info
- __MACOSX/S1_File/bioData/bioData-2020/maxent.cache/._Tz_bio14.info
- S1_File/bioData/bioData-2020/maxent.cache/Tz_bio14.mxe
- __MACOSX/S1_File/bioData/bioData-2020/maxent.cache/._Tz_bio14.mxe
- S1_File/bioData/bioData-2020/maxent.cache/Tz_bio15.info
- __MACOSX/S1_File/bioData/bioData-2020/maxent.cache/._Tz_bio15.info
- S1_File/bioData/bioData-2020/maxent.cache/Tz_bio15.mxe
- __MACOSX/S1_File/bioData/bioData-2020/maxent.cache/._Tz_bio15.mxe
- S1_File/bioData/bioData-2020/maxent.cache/Tz_bio16.info
- __MACOSX/S1_File/bioData/bioData-2020/maxent.cache/._Tz_bio16.info
- S1_File/bioData/bioData-2020/maxent.cache/Tz_bio16.mxe
- __MACOSX/S1_File/bioData/bioData-2020/maxent.cache/._Tz_bio16.mxe
- S1_File/bioData/bioData-2020/maxent.cache/Tz_bio17.info
- __MACOSX/S1_File/bioData/bioData-2020/maxent.cache/._Tz_bio17.info
- S1_File/bioData/bioData-2020/maxent.cache/Tz_bio17.mxe
- __MACOSX/S1_File/bioData/bioData-2020/maxent.cache/._Tz_bio17.mxe
- S1_File/bioData/bioData-2020/maxent.cache/Tz_bio18.info
- __MACOSX/S1_File/bioData/bioData-2020/maxent.cache/._Tz_bio18.info
- S1_File/bioData/bioData-2020/maxent.cache/Tz_bio18.mxe
- __MACOSX/S1_File/bioData/bioData-2020/maxent.cache/._Tz_bio18.mxe
- S1_File/bioData/bioData-2020/maxent.cache/Tz_bio19.info
- __MACOSX/S1_File/bioData/bioData-2020/maxent.cache/._Tz_bio19.info
- S1_File/bioData/bioData-2020/maxent.cache/Tz_bio19.mxe
- __MACOSX/S1_File/bioData/bioData-2020/maxent.cache/._Tz_bio19.mxe
- S1_File/bioData/bioData-2020/maxent.cache/Tz_bio2.info
- __MACOSX/S1_File/bioData/bioData-2020/maxent.cache/._Tz_bio2.info
- S1_File/bioData/bioData-2020/maxent.cache/Tz_bio2.mxe
- __MACOSX/S1_File/bioData/bioData-2020/maxent.cache/._Tz_bio2.mxe
- S1_File/bioData/bioData-2020/maxent.cache/Tz_bio3.info
- __MACOSX/S1_File/bioData/bioData-2020/maxent.cache/._Tz_bio3.info
- S1_File/bioData/bioData-2020/maxent.cache/Tz_bio3.mxe
- __MACOSX/S1_File/bioData/bioData-2020/maxent.cache/._Tz_bio3.mxe
- S1_File/bioData/bioData-2020/maxent.cache/Tz_bio4.info
- __MACOSX/S1_File/bioData/bioData-2020/maxent.cache/._Tz_bio4.info
- S1_File/bioData/bioData-2020/maxent.cache/Tz_bio4.mxe
- __MACOSX/S1_File/bioData/bioData-2020/maxent.cache/._Tz_bio4.mxe
- S1_File/bioData/bioData-2020/maxent.cache/Tz_bio5.info
- __MACOSX/S1_File/bioData/bioData-2020/maxent.cache/._Tz_bio5.info
- S1_File/bioData/bioData-2020/maxent.cache/Tz_bio5.mxe
- __MACOSX/S1_File/bioData/bioData-2020/maxent.cache/._Tz_bio5.mxe
- S1_File/bioData/bioData-2020/maxent.cache/Tz_bio6.info
- __MACOSX/S1_File/bioData/bioData-2020/maxent.cache/._Tz_bio6.info
- S1_File/bioData/bioData-2020/maxent.cache/Tz_bio6.mxe
- __MACOSX/S1_File/bioData/bioData-2020/maxent.cache/._Tz_bio6.mxe
- S1_File/bioData/bioData-2020/maxent.cache/Tz_bio7.info
- __MACOSX/S1_File/bioData/bioData-2020/maxent.cache/._Tz_bio7.info
- S1_File/bioData/bioData-2020/maxent.cache/Tz_bio7.mxe
- __MACOSX/S1_File/bioData/bioData-2020/maxent.cache/._Tz_bio7.mxe
- S1_File/bioData/bioData-2020/maxent.cache/Tz_bio8.info
- __MACOSX/S1_File/bioData/bioData-2020/maxent.cache/._Tz_bio8.info
- S1_File/bioData/bioData-2020/maxent.cache/Tz_bio8.mxe
- __MACOSX/S1_File/bioData/bioData-2020/maxent.cache/._Tz_bio8.mxe
- S1_File/bioData/bioData-2020/maxent.cache/Tz_bio9.info
- __MACOSX/S1_File/bioData/bioData-2020/maxent.cache/._Tz_bio9.info
- S1_File/bioData/bioData-2020/maxent.cache/Tz_bio9.mxe
- __MACOSX/S1_File/bioData/bioData-2020/maxent.cache/._Tz_bio9.mxe
- __MACOSX/S1_File/bioData/bioData-2020/._maxent.cache
- S1_File/bioData/bioData-2020/Tz_bio1.asc
- __MACOSX/S1_File/bioData/bioData-2020/._Tz_bio1.asc
- S1_File/bioData/bioData-2020/Tz_bio1.asc.aux.xml
- __MACOSX/S1_File/bioData/bioData-2020/._Tz_bio1.asc.aux.xml
- S1_File/bioData/bioData-2020/Tz_bio1.tif
- __MACOSX/S1_File/bioData/bioData-2020/._Tz_bio1.tif
- S1_File/bioData/bioData-2020/Tz_bio10.asc
- __MACOSX/S1_File/bioData/bioData-2020/._Tz_bio10.asc
- S1_File/bioData/bioData-2020/Tz_bio10.asc.aux.xml
- __MACOSX/S1_File/bioData/bioData-2020/._Tz_bio10.asc.aux.xml
- S1_File/bioData/bioData-2020/Tz_bio10.tif
- __MACOSX/S1_File/bioData/bioData-2020/._Tz_bio10.tif
- S1_File/bioData/bioData-2020/Tz_bio11.asc
- __MACOSX/S1_File/bioData/bioData-2020/._Tz_bio11.asc
- S1_File/bioData/bioData-2020/Tz_bio11.asc.aux.xml
- __MACOSX/S1_File/bioData/bioData-2020/._Tz_bio11.asc.aux.xml
- S1_File/bioData/bioData-2020/Tz_bio11.tif
- __MACOSX/S1_File/bioData/bioData-2020/._Tz_bio11.tif
- S1_File/bioData/bioData-2020/Tz_bio12.asc
- __MACOSX/S1_File/bioData/bioData-2020/._Tz_bio12.asc
- S1_File/bioData/bioData-2020/Tz_bio12.asc.aux.xml
- __MACOSX/S1_File/bioData/bioData-2020/._Tz_bio12.asc.aux.xml
- S1_File/bioData/bioData-2020/Tz_bio12.tif
- __MACOSX/S1_File/bioData/bioData-2020/._Tz_bio12.tif
- S1_File/bioData/bioData-2020/Tz_bio13.asc
- __MACOSX/S1_File/bioData/bioData-2020/._Tz_bio13.asc
- S1_File/bioData/bioData-2020/Tz_bio13.asc.aux.xml
- __MACOSX/S1_File/bioData/bioData-2020/._Tz_bio13.asc.aux.xml
- S1_File/bioData/bioData-2020/Tz_bio13.tif
- __MACOSX/S1_File/bioData/bioData-2020/._Tz_bio13.tif
- S1_File/bioData/bioData-2020/Tz_bio14.asc
- __MACOSX/S1_File/bioData/bioData-2020/._Tz_bio14.asc
- S1_File/bioData/bioData-2020/Tz_bio14.asc.aux.xml
- __MACOSX/S1_File/bioData/bioData-2020/._Tz_bio14.asc.aux.xml
- S1_File/bioData/bioData-2020/Tz_bio14.tif
- __MACOSX/S1_File/bioData/bioData-2020/._Tz_bio14.tif
- S1_File/bioData/bioData-2020/Tz_bio15.asc
- __MACOSX/S1_File/bioData/bioData-2020/._Tz_bio15.asc
- S1_File/bioData/bioData-2020/Tz_bio15.asc.aux.xml
- __MACOSX/S1_File/bioData/bioData-2020/._Tz_bio15.asc.aux.xml
- S1_File/bioData/bioData-2020/Tz_bio15.tif
- __MACOSX/S1_File/bioData/bioData-2020/._Tz_bio15.tif
- S1_File/bioData/bioData-2020/Tz_bio16.asc
- __MACOSX/S1_File/bioData/bioData-2020/._Tz_bio16.asc
- S1_File/bioData/bioData-2020/Tz_bio16.asc.aux.xml
- __MACOSX/S1_File/bioData/bioData-2020/._Tz_bio16.asc.aux.xml
- S1_File/bioData/bioData-2020/Tz_bio16.tif
- __MACOSX/S1_File/bioData/bioData-2020/._Tz_bio16.tif
- S1_File/bioData/bioData-2020/Tz_bio17.asc
- __MACOSX/S1_File/bioData/bioData-2020/._Tz_bio17.asc
- S1_File/bioData/bioData-2020/Tz_bio17.asc.aux.xml
- __MACOSX/S1_File/bioData/bioData-2020/._Tz_bio17.asc.aux.xml
- S1_File/bioData/bioData-2020/Tz_bio17.tif
- __MACOSX/S1_File/bioData/bioData-2020/._Tz_bio17.tif
- S1_File/bioData/bioData-2020/Tz_bio18.asc
- __MACOSX/S1_File/bioData/bioData-2020/._Tz_bio18.asc
- S1_File/bioData/bioData-2020/Tz_bio18.asc.aux.xml
- __MACOSX/S1_File/bioData/bioData-2020/._Tz_bio18.asc.aux.xml
- S1_File/bioData/bioData-2020/Tz_bio18.tif
- __MACOSX/S1_File/bioData/bioData-2020/._Tz_bio18.tif
- S1_File/bioData/bioData-2020/Tz_bio19.asc
- __MACOSX/S1_File/bioData/bioData-2020/._Tz_bio19.asc
- S1_File/bioData/bioData-2020/Tz_bio19.asc.aux.xml
- __MACOSX/S1_File/bioData/bioData-2020/._Tz_bio19.asc.aux.xml
- S1_File/bioData/bioData-2020/Tz_bio19.tif
- __MACOSX/S1_File/bioData/bioData-2020/._Tz_bio19.tif
- S1_File/bioData/bioData-2020/Tz_bio2.asc
- __MACOSX/S1_File/bioData/bioData-2020/._Tz_bio2.asc
- S1_File/bioData/bioData-2020/Tz_bio2.asc.aux.xml
- __MACOSX/S1_File/bioData/bioData-2020/._Tz_bio2.asc.aux.xml
- S1_File/bioData/bioData-2020/Tz_bio2.tif
- __MACOSX/S1_File/bioData/bioData-2020/._Tz_bio2.tif
- S1_File/bioData/bioData-2020/Tz_bio3.asc
- __MACOSX/S1_File/bioData/bioData-2020/._Tz_bio3.asc
- S1_File/bioData/bioData-2020/Tz_bio3.asc.aux.xml
- __MACOSX/S1_File/bioData/bioData-2020/._Tz_bio3.asc.aux.xml
- S1_File/bioData/bioData-2020/Tz_bio3.tif
- __MACOSX/S1_File/bioData/bioData-2020/._Tz_bio3.tif
- S1_File/bioData/bioData-2020/Tz_bio4.asc
- __MACOSX/S1_File/bioData/bioData-2020/._Tz_bio4.asc
- S1_File/bioData/bioData-2020/Tz_bio4.asc.aux.xml
- __MACOSX/S1_File/bioData/bioData-2020/._Tz_bio4.asc.aux.xml
- S1_File/bioData/bioData-2020/Tz_bio4.tif
- __MACOSX/S1_File/bioData/bioData-2020/._Tz_bio4.tif
- S1_File/bioData/bioData-2020/Tz_bio5.asc
- __MACOSX/S1_File/bioData/bioData-2020/._Tz_bio5.asc
- S1_File/bioData/bioData-2020/Tz_bio5.asc.aux.xml
- __MACOSX/S1_File/bioData/bioData-2020/._Tz_bio5.asc.aux.xml
- S1_File/bioData/bioData-2020/Tz_bio5.tif
- __MACOSX/S1_File/bioData/bioData-2020/._Tz_bio5.tif
- S1_File/bioData/bioData-2020/Tz_bio6.asc
- __MACOSX/S1_File/bioData/bioData-2020/._Tz_bio6.asc
- S1_File/bioData/bioData-2020/Tz_bio6.asc.aux.xml
- __MACOSX/S1_File/bioData/bioData-2020/._Tz_bio6.asc.aux.xml
- S1_File/bioData/bioData-2020/Tz_bio6.tif
- __MACOSX/S1_File/bioData/bioData-2020/._Tz_bio6.tif
- S1_File/bioData/bioData-2020/Tz_bio7.asc
- __MACOSX/S1_File/bioData/bioData-2020/._Tz_bio7.asc
- S1_File/bioData/bioData-2020/Tz_bio7.asc.aux.xml
- __MACOSX/S1_File/bioData/bioData-2020/._Tz_bio7.asc.aux.xml
- S1_File/bioData/bioData-2020/Tz_bio7.tif
- __MACOSX/S1_File/bioData/bioData-2020/._Tz_bio7.tif
- S1_File/bioData/bioData-2020/Tz_bio8.asc
- __MACOSX/S1_File/bioData/bioData-2020/._Tz_bio8.asc
- S1_File/bioData/bioData-2020/Tz_bio8.asc.aux.xml
- __MACOSX/S1_File/bioData/bioData-2020/._Tz_bio8.asc.aux.xml
- S1_File/bioData/bioData-2020/Tz_bio8.tif
- __MACOSX/S1_File/bioData/bioData-2020/._Tz_bio8.tif
- S1_File/bioData/bioData-2020/Tz_bio9.asc
- __MACOSX/S1_File/bioData/bioData-2020/._Tz_bio9.asc
- S1_File/bioData/bioData-2020/Tz_bio9.asc.aux.xml
- __MACOSX/S1_File/bioData/bioData-2020/._Tz_bio9.asc.aux.xml
- S1_File/bioData/bioData-2020/Tz_bio9.tif
- __MACOSX/S1_File/bioData/bioData-2020/._Tz_bio9.tif
- __MACOSX/S1_File/bioData/._bioData-2020
- S1_File/bioData/bioData-2050/
- S1_File/bioData/bioData-2050/maxent.cache/
- S1_File/bioData/bioData-2050/maxent.cache/Tz_bio1.info
- __MACOSX/S1_File/bioData/bioData-2050/
- __MACOSX/S1_File/bioData/bioData-2050/maxent.cache/
- __MACOSX/S1_File/bioData/bioData-2050/maxent.cache/._Tz_bio1.info
- S1_File/bioData/bioData-2050/maxent.cache/Tz_bio1.mxe
- __MACOSX/S1_File/bioData/bioData-2050/maxent.cache/._Tz_bio1.mxe
- S1_File/bioData/bioData-2050/maxent.cache/Tz_bio10.info
- __MACOSX/S1_File/bioData/bioData-2050/maxent.cache/._Tz_bio10.info
- S1_File/bioData/bioData-2050/maxent.cache/Tz_bio10.mxe
- __MACOSX/S1_File/bioData/bioData-2050/maxent.cache/._Tz_bio10.mxe
- S1_File/bioData/bioData-2050/maxent.cache/Tz_bio11.info
- __MACOSX/S1_File/bioData/bioData-2050/maxent.cache/._Tz_bio11.info
- S1_File/bioData/bioData-2050/maxent.cache/Tz_bio11.mxe
- __MACOSX/S1_File/bioData/bioData-2050/maxent.cache/._Tz_bio11.mxe
- S1_File/bioData/bioData-2050/maxent.cache/Tz_bio12.info
- __MACOSX/S1_File/bioData/bioData-2050/maxent.cache/._Tz_bio12.info
- S1_File/bioData/bioData-2050/maxent.cache/Tz_bio12.mxe
- __MACOSX/S1_File/bioData/bioData-2050/maxent.cache/._Tz_bio12.mxe
- S1_File/bioData/bioData-2050/maxent.cache/Tz_bio13.info
- __MACOSX/S1_File/bioData/bioData-2050/maxent.cache/._Tz_bio13.info
- S1_File/bioData/bioData-2050/maxent.cache/Tz_bio13.mxe
- __MACOSX/S1_File/bioData/bioData-2050/maxent.cache/._Tz_bio13.mxe
- S1_File/bioData/bioData-2050/maxent.cache/Tz_bio14.info
- __MACOSX/S1_File/bioData/bioData-2050/maxent.cache/._Tz_bio14.info
- S1_File/bioData/bioData-2050/maxent.cache/Tz_bio14.mxe
- __MACOSX/S1_File/bioData/bioData-2050/maxent.cache/._Tz_bio14.mxe
- S1_File/bioData/bioData-2050/maxent.cache/Tz_bio16.info
- __MACOSX/S1_File/bioData/bioData-2050/maxent.cache/._Tz_bio16.info
- S1_File/bioData/bioData-2050/maxent.cache/Tz_bio16.mxe
- __MACOSX/S1_File/bioData/bioData-2050/maxent.cache/._Tz_bio16.mxe
- S1_File/bioData/bioData-2050/maxent.cache/Tz_bio17.info
- __MACOSX/S1_File/bioData/bioData-2050/maxent.cache/._Tz_bio17.info
- S1_File/bioData/bioData-2050/maxent.cache/Tz_bio17.mxe
- __MACOSX/S1_File/bioData/bioData-2050/maxent.cache/._Tz_bio17.mxe
- S1_File/bioData/bioData-2050/maxent.cache/Tz_bio18.info
- __MACOSX/S1_File/bioData/bioData-2050/maxent.cache/._Tz_bio18.info
- S1_File/bioData/bioData-2050/maxent.cache/Tz_bio18.mxe
- __MACOSX/S1_File/bioData/bioData-2050/maxent.cache/._Tz_bio18.mxe
- S1_File/bioData/bioData-2050/maxent.cache/Tz_bio19.info
- __MACOSX/S1_File/bioData/bioData-2050/maxent.cache/._Tz_bio19.info
- S1_File/bioData/bioData-2050/maxent.cache/Tz_bio19.mxe
- __MACOSX/S1_File/bioData/bioData-2050/maxent.cache/._Tz_bio19.mxe
- S1_File/bioData/bioData-2050/maxent.cache/Tz_bio2.info
- __MACOSX/S1_File/bioData/bioData-2050/maxent.cache/._Tz_bio2.info
- S1_File/bioData/bioData-2050/maxent.cache/Tz_bio2.mxe
- __MACOSX/S1_File/bioData/bioData-2050/maxent.cache/._Tz_bio2.mxe
- S1_File/bioData/bioData-2050/maxent.cache/Tz_bio3.info
- __MACOSX/S1_File/bioData/bioData-2050/maxent.cache/._Tz_bio3.info
- S1_File/bioData/bioData-2050/maxent.cache/Tz_bio3.mxe
- __MACOSX/S1_File/bioData/bioData-2050/maxent.cache/._Tz_bio3.mxe
- S1_File/bioData/bioData-2050/maxent.cache/Tz_bio4.info
- __MACOSX/S1_File/bioData/bioData-2050/maxent.cache/._Tz_bio4.info
- S1_File/bioData/bioData-2050/maxent.cache/Tz_bio4.mxe
- __MACOSX/S1_File/bioData/bioData-2050/maxent.cache/._Tz_bio4.mxe
- S1_File/bioData/bioData-2050/maxent.cache/Tz_bio5.info
- __MACOSX/S1_File/bioData/bioData-2050/maxent.cache/._Tz_bio5.info
- S1_File/bioData/bioData-2050/maxent.cache/Tz_bio5.mxe
- __MACOSX/S1_File/bioData/bioData-2050/maxent.cache/._Tz_bio5.mxe
- S1_File/bioData/bioData-2050/maxent.cache/Tz_bio6.info
- __MACOSX/S1_File/bioData/bioData-2050/maxent.cache/._Tz_bio6.info
- S1_File/bioData/bioData-2050/maxent.cache/Tz_bio6.mxe
- __MACOSX/S1_File/bioData/bioData-2050/maxent.cache/._Tz_bio6.mxe
- S1_File/bioData/bioData-2050/maxent.cache/Tz_bio7.info
- __MACOSX/S1_File/bioData/bioData-2050/maxent.cache/._Tz_bio7.info
- S1_File/bioData/bioData-2050/maxent.cache/Tz_bio7.mxe
- __MACOSX/S1_File/bioData/bioData-2050/maxent.cache/._Tz_bio7.mxe
- S1_File/bioData/bioData-2050/maxent.cache/Tz_bio8.info
- __MACOSX/S1_File/bioData/bioData-2050/maxent.cache/._Tz_bio8.info
- S1_File/bioData/bioData-2050/maxent.cache/Tz_bio8.mxe
- __MACOSX/S1_File/bioData/bioData-2050/maxent.cache/._Tz_bio8.mxe
- S1_File/bioData/bioData-2050/maxent.cache/Tz_bio9.info
- __MACOSX/S1_File/bioData/bioData-2050/maxent.cache/._Tz_bio9.info
- S1_File/bioData/bioData-2050/maxent.cache/Tz_bio9.mxe
- __MACOSX/S1_File/bioData/bioData-2050/maxent.cache/._Tz_bio9.mxe
- __MACOSX/S1_File/bioData/bioData-2050/._maxent.cache
- S1_File/bioData/bioData-2050/schema.ini
- __MACOSX/S1_File/bioData/bioData-2050/._schema.ini
- S1_File/bioData/bioData-2050/Tz_bio1.asc
- __MACOSX/S1_File/bioData/bioData-2050/._Tz_bio1.asc
- S1_File/bioData/bioData-2050/Tz_bio1.asc.aux.xml
- __MACOSX/S1_File/bioData/bioData-2050/._Tz_bio1.asc.aux.xml
- S1_File/bioData/bioData-2050/Tz_bio1.tif
- __MACOSX/S1_File/bioData/bioData-2050/._Tz_bio1.tif
- S1_File/bioData/bioData-2050/Tz_bio10.asc
- __MACOSX/S1_File/bioData/bioData-2050/._Tz_bio10.asc
- S1_File/bioData/bioData-2050/Tz_bio10.asc.aux.xml
- __MACOSX/S1_File/bioData/bioData-2050/._Tz_bio10.asc.aux.xml
- S1_File/bioData/bioData-2050/Tz_bio10.tif
- __MACOSX/S1_File/bioData/bioData-2050/._Tz_bio10.tif
- S1_File/bioData/bioData-2050/Tz_bio11.asc
- __MACOSX/S1_File/bioData/bioData-2050/._Tz_bio11.asc
- S1_File/bioData/bioData-2050/Tz_bio11.asc.aux.xml
- __MACOSX/S1_File/bioData/bioData-2050/._Tz_bio11.asc.aux.xml
[truncated: 369 more entries]
