# Supplementary material for: Climate Change Influences Potential Distribution of Infected Aedes aegypti Co-Occurrence with Dengue Epidemics Risk Areas in Tanzania
Source: PLoS One. 2016 Sep 28;11(9):e0162649. doi: 10.1371/journal.pone.0162649 (PMC5040426; doi:10.1371/journal.pone.0162649)
Supplement: S1 File — (ZIP) [file pone.0162649.s001.zip › S1_File/bioData/bioData-2020/Tz_bio1.asc]

ncols        89
nrows        86
xllcorner    29.371397018433
yllcorner    -11.758983612061
cellsize      0.125
NODATA_value  -9999
 -9999 -9999 -9999 -9999 -9999 -9999 -9999 -9999 -9999 -9999 -9999 213 199 212 207 209 212 215 217 219 221 222 223 224 225 226 227 228 230 231 232 233 234 235 235 236 -9999 -9999 -9999 -9999 -9999 -9999 -9999 -9999 -9999 -9999 -9999 -9999 -9999 -9999 -9999 -9999 -9999 -9999 -9999 -9999 -9999 -9999 -9999 -9999 -9999 -9999 -9999 -9999 -9999 -9999 -9999 -9999 -9999 -9999 -9999 -9999 -9999 -9999 -9999 -9999 -9999 -9999 -9999 -9999 -9999 -9999 -9999 -9999 -9999 -9999 -9999 -9999 -9999
 -9999 -9999 -9999 -9999 -9999 -9999 -9999 -9999 -9999 216 212 204 205 215 215 214 215 215 217 215 220 222 223 225 226 227 228 229 230 231 233 234 234 235 236 237 237 235 231 -9999 -9999 -9999 -9999 -9999 -9999 -9999 -9999 -9999 -9999 -9999 -9999 -9999 -9999 -9999 -9999 -9999 -9999 -9999 -9999 -9999 -9999 -9999 -9999 -9999 -9999 -9999 -9999 -9999 -9999 -9999 -9999 -9999 -9999 -9999 -9999 -9999 -9999 -9999 -9999 -9999 -9999 -9999 -9999 -9999 -9999 -9999 -9999 -9999 -9999
 -9999 -9999 -9999 -9999 -9999 -9999 -9999 -9999 -9999 -9999 214 215 201 196 217 218 217 217 213 215 221 222 224 225 226 227 229 230 231 232 233 234 235 236 237 238 235 229 224 222 213 -9999 -9999 -9999 -9999 -9999 -9999 -9999 -9999 -9999 -9999 -9999 -9999 -9999 -9999 -9999 -9999 -9999 -9999 -9999 -9999 -9999 -9999 -9999 -9999 -9999 -9999 -9999 -9999 -9999 -9999 -9999 -9999 -9999 -9999 -9999 -9999 -9999 -9999 -9999 -9999 -9999 -9999 -9999 -9999 -9999 -9999 -9999 -9999
 -9999 -9999 -9999 -9999 -9999 -9999 -9999 -9999 -9999 -9999 218 199 207 202 218 217 218 219 219 214 221 223 224 225 227 228 229 230 231 233 234 235 236 237 238 239 235 238 234 222 207 207 194 -9999 -9999 -9999 -9999 -9999 -9999 -9999 -9999 -9999 -9999 -9999 -9999 -9999 -9999 -9999 -9999 -9999 -9999 -9999 -9999 -9999 -9999 -9999 -9999 -9999 -9999 -9999 -9999 -9999 -9999 -9999 -9999 -9999 -9999 -9999 -9999 -9999 -9999 -9999 -9999 -9999 -9999 -9999 -9999 -9999 -9999
 -9999 -9999 -9999 -9999 -9999 -9999 -9999 -9999 -9999 -9999 -9999 201 210 203 217 213 218 218 220 221 222 223 225 226 227 228 230 231 232 233 234 235 236 238 238 239 239 237 237 236 234 232 221 216 213 -9999 -9999 -9999 -9999 -9999 -9999 -9999 -9999 -9999 -9999 -9999 -9999 -9999 -9999 -9999 -9999 -9999 -9999 -9999 -9999 -9999 -9999 -9999 -9999 -9999 -9999 -9999 -9999 -9999 -9999 -9999 -9999 -9999 -9999 -9999 -9999 -9999 -9999 -9999 -9999 -9999 -9999 -9999 -9999
 -9999 -9999 -9999 -9999 -9999 -9999 -9999 -9999 -9999 -9999 -9999 -9999 197 208 212 215 220 216 221 222 223 224 226 227 228 229 230 231 233 234 235 236 237 238 239 234 233 236 233 228 211 225 217 215 211 208 -9999 -9999 -9999 -9999 -9999 -9999 -9999 -9999 -9999 -9999 -9999 -9999 -9999 -9999 -9999 -9999 -9999 -9999 -9999 -9999 -9999 -9999 -9999 -9999 -9999 -9999 -9999 -9999 -9999 -9999 -9999 -9999 -9999 -9999 -9999 -9999 -9999 -9999 -9999 -9999 -9999 -9999 -9999
 -9999 -9999 -9999 -9999 -9999 -9999 -9999 -9999 -9999 -9999 -9999 -9999 207 214 204 216 219 201 220 224 225 225 227 228 229 230 231 232 233 234 235 236 237 238 236 234 228 220 225 225 225 216 216 207 202 205 198 185 -9999 -9999 -9999 -9999 -9999 -9999 -9999 -9999 -9999 -9999 -9999 -9999 -9999 -9999 -9999 -9999 -9999 -9999 -9999 -9999 -9999 -9999 -9999 -9999 -9999 -9999 -9999 -9999 -9999 -9999 -9999 -9999 -9999 -9999 -9999 -9999 -9999 -9999 -9999 -9999 -9999
 -9999 -9999 -9999 -9999 -9999 -9999 -9999 -9999 -9999 -9999 -9999 -9999 205 210 222 208 219 213 216 225 226 227 228 229 230 231 232 233 234 233 235 236 235 235 234 237 228 225 224 228 222 220 211 207 209 204 196 175 178 173 -9999 -9999 -9999 -9999 -9999 -9999 -9999 -9999 -9999 -9999 -9999 -9999 -9999 -9999 -9999 -9999 -9999 -9999 -9999 -9999 -9999 -9999 -9999 -9999 -9999 -9999 -9999 -9999 -9999 -9999 -9999 -9999 -9999 -9999 -9999 -9999 -9999 -9999 -9999
 -9999 -9999 -9999 -9999 -9999 -9999 -9999 -9999 -9999 -9999 -9999 -9999 219 204 224 224 224 215 226 226 227 228 229 230 231 232 233 234 228 233 236 236 224 238 236 235 226 235 235 234 223 225 221 221 211 203 195 186 181 164 159 197 -9999 -9999 -9999 -9999 -9999 -9999 -9999 -9999 -9999 -9999 -9999 -9999 -9999 -9999 -9999 -9999 -9999 -9999 -9999 -9999 -9999 -9999 -9999 -9999 -9999 -9999 -9999 -9999 -9999 -9999 -9999 -9999 -9999 -9999 -9999 -9999 -9999
 -9999 -9999 -9999 -9999 -9999 -9999 -9999 -9999 -9999 -9999 -9999 -9999 220 208 219 225 224 225 225 228 228 229 231 232 232 233 234 234 235 235 236 237 233 234 237 238 238 237 236 234 231 226 224 219 213 205 200 186 183 179 180 230 221 -9999 -9999 -9999 -9999 -9999 -9999 -9999 -9999 -9999 -9999 -9999 -9999 -9999 -9999 -9999 -9999 -9999 -9999 -9999 -9999 -9999 -9999 -9999 -9999 -9999 -9999 -9999 -9999 -9999 -9999 -9999 -9999 -9999 -9999 -9999 -9999
 -9999 -9999 -9999 -9999 -9999 -9999 -9999 -9999 -9999 -9999 -9999 -9999 211 217 225 227 216 224 228 226 229 229 231 232 233 233 234 234 235 236 237 237 237 237 238 238 237 236 234 229 230 229 226 221 215 209 198 191 184 193 198 229 236 260 253 -9999 -9999 -9999 -9999 -9999 -9999 -9999 -9999 -9999 -9999 -9999 -9999 -9999 -9999 -9999 -9999 -9999 -9999 -9999 -9999 -9999 -9999 -9999 -9999 -9999 -9999 -9999 -9999 -9999 -9999 -9999 -9999 -9999 -9999
 -9999 -9999 -9999 -9999 -9999 -9999 -9999 -9999 -9999 -9999 -9999 213 217 223 223 223 220 220 229 229 230 231 232 230 234 235 235 235 236 237 237 237 238 237 233 228 231 230 231 229 226 222 223 215 213 207 197 189 181 162 228 230 259 259 253 238 208 -9999 -9999 -9999 -9999 -9999 -9999 -9999 -9999 -9999 -9999 -9999 -9999 -9999 -9999 -9999 -9999 -9999 -9999 -9999 -9999 -9999 -9999 -9999 -9999 -9999 -9999 -9999 -9999 -9999 -9999 -9999 -9999
 -9999 -9999 -9999 -9999 -9999 -9999 -9999 -9999 -9999 211 192 197 204 224 225 223 222 217 228 229 230 231 233 231 234 235 235 235 231 234 237 238 238 235 237 235 231 233 230 227 223 219 213 212 206 203 194 188 189 204 230 233 258 258 222 232 207 198 212 -9999 -9999 -9999 -9999 -9999 -9999 -9999 -9999 -9999 -9999 -9999 -9999 -9999 -9999 -9999 -9999 -9999 -9999 -9999 -9999 -9999 -9999 -9999 -9999 -9999 -9999 -9999 -9999 -9999 -9999
 -9999 -9999 -9999 -9999 -9999 -9999 -9999 -9999 -9999 213 214 210 216 223 223 215 222 226 226 229 231 229 228 225 230 234 232 236 237 236 235 237 236 237 236 236 232 231 228 225 222 211 204 210 203 199 197 191 189 201 227 224 255 219 212 231 198 206 213 216 220 -9999 -9999 -9999 -9999 -9999 -9999 -9999 -9999 -9999 -9999 -9999 -9999 -9999 -9999 -9999 -9999 -9999 -9999 -9999 -9999 -9999 -9999 -9999 -9999 -9999 -9999 -9999 -9999
 -9999 -9999 -9999 -9999 -9999 -9999 -9999 -9999 -9999 205 207 204 217 221 220 217 214 220 224 230 230 231 227 230 233 232 235 234 238 237 235 235 236 235 233 234 233 230 225 223 219 215 204 207 204 199 197 199 193 185 216 197 156 232 234 230 217 201 214 211 221 220 -9999 -9999 -9999 -9999 -9999 -9999 -9999 -9999 -9999 -9999 -9999 -9999 -9999 -9999 -9999 -9999 -9999 -9999 -9999 -9999 -9999 -9999 -9999 -9999 -9999 -9999 -9999
 -9999 -9999 -9999 -9999 -9999 -9999 -9999 -9999 -9999 203 208 210 218 220 216 215 221 223 226 229 229 215 227 230 232 235 237 237 233 241 240 238 237 236 236 233 231 230 226 224 216 215 210 204 204 201 203 205 208 215 190 112 180 236 179 205 221 201 211 216 217 205 167 182 -9999 -9999 -9999 -9999 -9999 -9999 -9999 -9999 -9999 -9999 -9999 -9999 -9999 -9999 -9999 -9999 -9999 -9999 -9999 -9999 -9999 -9999 -9999 -9999 -9999
 -9999 -9999 -9999 -9999 -9999 -9999 -9999 -9999 -9999 -9999 -9999 -9999 212 220 218 224 219 225 224 228 224 224 223 227 227 234 239 236 232 237 241 240 237 234 235 236 232 230 228 225 221 216 209 203 205 203 202 208 215 183 120 136 191 243 238 229 225 206 204 211 213 196 126 61 98 183 -9999 -9999 -9999 -9999 -9999 -9999 -9999 -9999 -9999 -9999 -9999 -9999 -9999 -9999 -9999 -9999 -9999 -9999 -9999 -9999 -9999 -9999 -9999
 -9999 -9999 -9999 -9999 -9999 -9999 -9999 -9999 -9999 -9999 -9999 -9999 204 215 225 217 222 227 224 227 228 229 230 223 232 236 240 240 238 238 242 241 239 238 234 235 233 231 228 225 221 214 207 201 202 201 197 185 189 192 150 131 190 238 245 233 220 202 188 191 202 201 162 124 56 148 221 -9999 -9999 -9999 -9999 -9999 -9999 -9999 -9999 -9999 -9999 -9999 -9999 -9999 -9999 -9999 -9999 -9999 -9999 -9999 -9999 -9999 -9999
 -9999 -9999 -9999 -9999 -9999 -9999 -9999 -9999 -9999 -9999 -9999 -9999 218 221 227 221 225 228 230 232 229 231 229 228 234 238 238 241 240 241 242 242 242 237 237 235 233 235 231 228 224 216 207 205 200 200 197 192 134 155 177 194 229 228 229 190 161 171 169 145 198 208 207 208 174 184 224 -9999 -9999 -9999 -9999 -9999 -9999 -9999 -9999 -9999 -9999 -9999 -9999 -9999 -9999 -9999 -9999 -9999 -9999 -9999 -9999 -9999 -9999
 -9999 -9999 -9999 -9999 -9999 -9999 -9999 -9999 -9999 -9999 210 218 220 211 227 224 228 225 231 232 229 231 228 230 235 237 232 242 243 244 244 244 242 243 242 241 240 238 236 232 224 222 212 204 197 194 205 232 190 205 205 217 227 202 203 203 207 203 203 205 209 227 231 241 241 234 -9999 -9999 -9999 -9999 -9999 -9999 -9999 -9999 -9999 -9999 -9999 -9999 -9999 -9999 -9999 -9999 -9999 -9999 -9999 -9999 -9999 -9999 -9999
 -9999 -9999 -9999 -9999 -9999 -9999 -9999 -9999 -9999 219 218 215 212 223 227 227 227 228 233 231 230 235 237 237 237 232 241 242 242 243 243 243 246 246 244 243 242 240 239 236 232 228 216 206 193 227 233 231 222 207 207 231 230 222 212 208 211 208 212 223 226 231 231 245 246 244 -9999 -9999 -9999 -9999 -9999 -9999 -9999 -9999 -9999 -9999 -9999 -9999 -9999 -9999 -9999 -9999 -9999 -9999 -9999 -9999 -9999 -9999 -9999
 -9999 -9999 -9999 -9999 -9999 -9999 -9999 -9999 -9999 221 209 210 217 228 230 228 224 231 231 234 233 236 237 237 236 238 241 242 242 242 241 244 247 245 244 245 243 243 241 239 235 231 220 237 236 234 232 221 201 196 185 231 229 223 218 214 207 212 221 226 229 221 221 233 246 241 207 -9999 -9999 -9999 -9999 -9999 -9999 -9999 -9999 -9999 -9999 -9999 -9999 -9999 -9999 -9999 -9999 -9999 -9999 -9999 -9999 -9999 -9999
 -9999 -9999 -9999 -9999 -9999 -9999 -9999 -9999 222 220 217 224 227 228 227 232 230 233 234 231 237 238 238 235 237 238 241 242 243 242 239 244 248 248 248 246 246 244 243 241 238 237 237 237 236 231 214 212 190 184 204 231 229 222 212 206 198 208 219 228 220 226 226 225 246 232 211 244 -9999 -9999 -9999 -9999 -9999 -9999 -9999 -9999 -9999 -9999 -9999 -9999 -9999 -9999 -9999 -9999 -9999 -9999 -9999 -9999 -9999
 -9999 -9999 -9999 -9999 -9999 -9999 -9999 220 225 220 215 221 219 223 226 232 234 234 233 232 235 234 235 238 239 234 239 241 242 243 245 248 250 249 249 246 244 244 244 243 242 240 239 236 225 211 215 204 182 182 184 231 229 221 214 205 194 200 202 221 212 224 227 229 245 240 217 235 239 240 -9999 -9999 -9999 -9999 -9999 -9999 -9999 -9999 -9999 -9999 -9999 -9999 -9999 -9999 -9999 -9999 -9999 -9999 -9999
 -9999 -9999 -9999 -9999 -9999 -9999 215 212 205 223 227 227 222 222 227 233 235 235 236 237 237 236 239 242 242 240 241 240 241 242 243 241 239 242 243 244 246 247 245 244 228 232 223 207 213 193 183 181 166 172 223 218 218 223 219 201 200 202 209 205 208 213 210 229 240 250 242 231 237 241 241 240 238 -9999 -9999 -9999 -9999 -9999 -9999 -9999 -9999 -9999 -9999 -9999 -9999 -9999 -9999 -9999 -9999
 -9999 -9999 -9999 -9999 -9999 217 207 215 221 221 224 224 223 227 229 234 235 237 238 238 239 239 242 242 241 239 242 241 242 239 238 239 239 242 243 244 246 246 245 222 212 230 214 209 202 196 198 190 176 198 209 195 221 225 223 211 208 204 211 214 198 206 208 223 247 249 247 226 166 241 243 241 242 243 -9999 -9999 -9999 -9999 -9999 -9999 -9999 -9999 -9999 -9999 -9999 -9999 -9999 -9999 -9999
 -9999 -9999 -9999 -9999 211 208 200 216 220 223 227 225 226 226 231 233 236 238 239 239 240 241 241 241 241 240 240 241 241 241 240 239 237 239 243 244 244 246 243 226 220 223 217 211 206 200 196 205 188 193 205 208 224 226 226 221 217 211 207 220 211 208 210 214 237 247 245 243 170 245 241 241 245 242 247 -9999 -9999 -9999 -9999 -9999 -9999 -9999 -9999 -9999 -9999 -9999 -9999 -9999 -9999
 -9999 245 236 202 214 193 217 212 217 221 228 228 226 224 229 234 237 238 238 238 242 241 242 243 240 240 243 243 243 241 238 239 237 240 239 240 247 246 242 232 220 214 219 212 207 205 190 204 194 205 203 212 227 228 224 227 225 220 217 222 216 214 212 215 216 243 243 242 237 237 236 170 247 249 253 256 260 -9999 -9999 -9999 -9999 -9999 -9999 -9999 -9999 -9999 -9999 -9999 -9999
 -9999 246 207 205 222 203 220 222 222 224 229 227 226 222 227 235 237 238 240 239 241 242 242 243 243 242 244 245 242 241 240 238 240 239 237 245 247 245 237 228 221 219 219 208 208 206 204 213 207 211 215 206 227 222 223 228 225 220 218 227 222 214 217 218 215 229 229 238 238 239 209 162 199 229 248 249 259 266 -9999 -9999 -9999 -9999 -9999 -9999 -9999 -9999 -9999 -9999 -9999
 247 246 237 235 230 220 224 226 228 222 227 231 230 229 232 236 238 238 240 240 241 242 241 240 246 245 241 247 243 241 238 240 241 238 242 247 247 245 238 229 225 216 216 213 210 211 212 208 208 213 219 197 191 222 224 225 225 220 219 226 218 223 220 221 218 224 226 237 231 242 243 165 158 226 241 242 260 265 273 -9999 -9999 -9999 -9999 -9999 -9999 -9999 -9999 -9999 -9999
 247 246 245 237 232 222 228 225 229 225 221 230 232 234 235 237 238 238 238 241 241 241 244 244 244 240 247 245 242 240 237 240 240 239 241 247 247 245 240 235 229 220 217 209 212 221 209 217 218 219 226 220 197 223 225 224 224 220 220 227 218 220 221 226 229 231 226 238 233 245 245 252 177 241 241 255 262 266 -9999 -9999 -9999 -9999 -9999 -9999 -9999 -9999 -9999 -9999 -9999
 247 248 248 244 230 230 229 222 230 229 227 230 233 235 236 237 239 238 239 240 240 240 242 243 244 243 244 242 239 239 240 239 240 239 239 245 246 244 241 236 231 223 210 208 208 224 218 223 221 219 221 218 222 217 218 224 223 219 224 227 218 221 219 221 219 221 230 237 236 242 244 253 200 254 220 263 265 264 -9999 -9999 -9999 -9999 -9999 262 -9999 -9999 -9999 -9999 -9999
 -9999 248 248 248 236 237 224 232 233 233 232 232 232 235 236 238 238 240 242 243 243 243 244 243 243 245 244 241 240 239 236 237 240 240 244 240 245 244 240 233 228 219 216 211 208 216 222 224 229 228 214 230 225 194 205 210 211 216 223 225 217 216 215 215 214 216 218 228 230 236 244 245 244 254 232 261 266 270 -9999 -9999 -9999 -9999 -9999 262 -9999 -9999 -9999 -9999 -9999
 -9999 247 247 247 226 238 225 229 219 222 226 234 235 236 238 240 240 241 243 244 244 244 244 244 244 245 243 243 241 240 236 237 241 241 237 237 240 242 237 234 228 224 216 216 218 218 226 223 228 231 231 230 225 218 220 215 204 190 218 222 217 211 209 210 211 214 220 225 223 231 237 240 250 255 259 258 269 273 -9999 -9999 -9999 -9999 -9999 264 -9999 -9999 -9999 -9999 -9999
 -9999 -9999 247 246 239 231 218 204 220 220 224 228 230 225 238 236 240 243 242 244 246 246 245 243 245 245 244 240 241 241 240 241 242 238 237 237 235 238 235 230 227 225 217 220 218 220 228 232 226 232 229 231 230 224 218 217 207 197 214 214 214 207 187 208 208 217 218 224 225 226 233 237 246 255 273 275 276 -9999 -9999 -9999 -9999 -9999 265 -9999 -9999 -9999 -9999 -9999 -9999
 -9999 -9999 247 235 235 231 217 226 219 206 225 227 223 234 238 237 244 242 244 243 246 246 246 245 246 245 245 243 241 239 241 241 240 238 236 234 230 229 232 228 224 221 218 217 221 224 231 238 239 228 221 221 230 226 211 220 209 195 213 213 213 204 205 207 212 224 226 226 227 232 238 240 246 253 275 270 275 -9999 -9999 -9999 -9999 -9999 -9999 -9999 -9999 -9999 -9999 -9999 -9999
 -9999 -9999 246 247 238 232 240 234 219 225 223 215 227 238 241 242 246 246 245 246 247 247 248 248 246 245 245 244 242 239 242 240 239 235 234 234 232 231 229 227 224 223 218 219 223 233 242 243 241 235 232 210 222 228 223 222 209 209 216 211 211 201 211 206 224 231 229 230 229 233 231 240 248 252 272 277 -9999 -9999 -9999 -9999 -9999 -9999 -9999 -9999 -9999 -9999 -9999 -9999 -9999
 -9999 -9999 247 248 248 235 231 234 228 216 224 225 229 243 246 244 245 247 248 248 249 249 249 248 248 247 246 244 243 240 241 236 236 235 232 232 230 229 227 224 225 225 223 222 232 236 243 244 242 238 232 228 202 215 230 227 218 214 215 205 213 217 218 228 227 226 235 242 232 238 235 247 255 261 274 276 -9999 -9999 -9999 -9999 -9999 -9999 -9999 -9999 -9999 -9999 -9999 -9999 -9999
 -9999 -9999 247 248 251 234 225 231 219 222 220 222 238 244 247 244 248 249 249 249 249 250 250 250 249 248 247 246 245 243 241 235 234 229 225 224 223 226 222 221 222 222 223 224 230 247 246 246 239 237 232 232 231 228 234 231 223 216 208 206 212 213 219 218 211 234 226 246 241 243 247 248 253 258 275 281 -9999 -9999 -9999 279 -9999 -9999 -9999 -9999 -9999 -9999 -9999 -9999 -9999
 -9999 246 247 248 246 232 228 229 213 205 218 236 237 243 247 245 249 250 251 250 250 251 251 251 249 249 247 246 245 244 241 239 231 227 225 223 220 218 219 223 223 224 221 225 240 247 247 247 241 236 232 234 236 234 231 235 226 219 214 207 216 218 203 223 213 218 249 254 253 248 246 250 259 266 274 -9999 -9999 -9999 -9999 277 -9999 -9999 -9999 -9999 -9999 -9999 -9999 -9999 -9999
 -9999 247 248 183 212 230 228 220 227 225 222 237 241 241 248 246 250 249 253 251 251 252 252 251 250 249 248 247 245 244 242 240 237 232 227 218 216 222 223 224 225 224 225 225 229 246 247 247 244 239 233 237 233 237 239 239 229 222 217 211 211 224 227 228 218 209 257 254 257 252 250 255 258 259 270 281 -9999 -9999 -9999 279 -9999 -9999 -9999 -9999 -9999 -9999 -9999 -9999 -9999
 -9999 248 250 215 191 233 238 228 221 228 232 241 247 252 246 254 250 246 253 254 251 251 252 252 251 249 248 247 245 244 242 240 232 231 229 223 218 212 225 226 224 226 228 228 229 229 246 247 243 237 232 225 231 237 234 241 204 214 220 214 203 234 238 247 244 260 261 261 259 258 264 268 269 277 278 280 -9999 -9999 -9999 -9999 284 -9999 -9999 -9999 -9999 -9999 -9999 -9999 -9999
 -9999 -9999 250 253 243 231 244 241 239 227 248 252 257 256 254 257 252 250 252 254 253 251 251 251 251 250 248 247 246 244 242 240 237 231 228 226 222 221 224 224 228 227 230 231 229 230 241 244 241 238 236 232 234 238 240 241 231 221 230 177 180 216 234 255 259 262 261 258 257 252 257 257 261 264 273 276 -9999 -9999 -9999 -9999 -9999 282 -9999 -9999 -9999 -9999 -9999 -9999 -9999
 -9999 -9999 -9999 253 255 256 259 246 247 238 244 257 260 258 260 259 260 250 249 254 253 252 250 251 249 249 247 247 245 244 242 239 236 229 230 223 218 227 227 220 227 227 227 226 230 230 231 241 241 237 237 238 236 224 239 233 198 242 228 224 188 241 256 261 263 262 259 255 254 258 255 256 264 269 273 276 273 274 -9999 -9999 -9999 -9999 -9999 -9999 -9999 -9999 -9999 -9999 -9999
 -9999 -9999 -9999 253 256 258 260 262 253 254 255 258 263 265 263 264 262 261 247 253 252 251 250 249 248 248 247 246 244 242 240 238 235 234 222 227 220 223 229 226 229 229 229 230 232 233 232 238 240 237 227 238 239 243 221 192 227 225 237 237 216 249 259 262 262 259 255 259 254 263 264 264 269 273 275 272 270 268 273 -9999 -9999 -9999 -9999 -9999 -9999 -9999 -9999 -9999 -9999
 -9999 -9999 -9999 -9999 -9999 260 262 264 266 261 263 263 266 268 268 265 265 260 250 241 252 250 251 250 248 247 245 244 243 241 238 238 236 231 226 225 221 224 226 217 216 230 231 230 232 232 233 236 238 238 237 240 248 246 231 191 219 204 234 235 253 252 259 261 260 253 256 255 262 266 267 265 270 274 277 269 262 265 265 -9999 -9999 -9999 -9999 -9999 -9999 -9999 -9999 -9999 -9999
 -9999 -9999 -9999 -9999 -9999 -9999 265 267 269 270 264 267 268 270 270 268 267 260 252 247 251 251 251 250 249 246 245 245 244 243 239 237 234 233 230 227 224 223 229 228 228 231 233 234 233 233 233 236 239 238 240 247 249 246 235 229 191 185 222 235 250 256 259 261 257 251 219 224 225 267 272 269 272 275 274 266 259 258 264 266 269 -9999 -9999 -9999 -9999 -9999 -9999 -9999 -9999
 -9999 -9999 -9999 -9999 -9999 -9999 -9999 270 272 275 265 265 266 271 270 268 267 265 246 244 249 250 250 250 247 247 246 246 244 240 238 236 234 233 232 228 227 229 229 229 231 231 231 232 231 233 236 236 238 246 248 249 249 243 240 204 214 197 196 229 253 257 258 254 248 234 224 264 271 274 272 272 275 275 269 260 253 257 263 264 265 271 -9999 -9999 -9999 -9999 -9999 -9999 -9999
 -9999 -9999 -9999 -9999 -9999 -9999 -9999 -9999 275 277 269 266 265 268 269 268 267 264 259 255 247 249 250 248 249 248 246 242 239 239 235 235 232 230 228 226 227 229 229 229 229 228 229 231 233 232 234 237 240 243 249 249 248 243 248 247 169 225 181 240 249 254 255 249 223 206 204 264 279 277 275 276 276 272 265 253 250 262 262 267 269 -9999 -9999 -9999 -9999 -9999 -9999 -9999 -9999
 -9999 -9999 -9999 -9999 -9999 -9999 -9999 -9999 278 281 274 270 267 266 265 262 264 262 258 254 253 250 250 248 244 243 243 243 237 236 234 231 230 219 227 224 224 225 226 224 227 227 226 230 230 233 236 246 248 248 246 240 218 229 218 249 224 242 205 217 244 247 253 244 245 258 242 263 281 280 276 277 275 267 263 246 259 266 268 269 -9999 -9999 -9999 -9999 -9999 -9999 -9999 -9999 -9999
 -9999 -9999 -9999 -9999 -9999 -9999 -9999 -9999 -9999 283 282 274 266 267 267 266 261 259 257 253 247 246 235 242 242 240 239 236 236 235 232 231 214 212 213 218 225 226 227 224 226 221 225 229 231 231 238 246 246 245 239 213 227 217 180 243 220 216 221 237 241 248 242 221 252 266 271 279 280 278 274 276 273 265 257 261 265 264 268 271 -9999 -9999 -9999 -9999 -9999 -9999 -9999 -9999 -9999
 -9999 -9999 -9999 -9999 -9999 -9999 -9999 -9999 -9999 283 273 275 266 267 270 261 255 255 253 254 249 244 243 227 234 233 234 236 231 229 228 226 222 220 211 212 209 223 221 225 222 222 226 229 232 237 245 244 244 235 221 216 210 201 168 234 244 250 231 241 227 254 256 255 265 275 274 278 277 277 275 276 271 264 269 268 266 270 269 -9999 -9999 -9999 -9999 -9999 -9999 -9999 -9999 -9999 -9999
 -9999 -9999 -9999 -9999 -9999 -9999 -9999 -9999 -9999 281 280 265 260 264 264 265 248 249 250 250 252 254 231 241 225 235 235 220 216 223 215 217 212 209 207 196 221 221 221 222 202 222 226 238 240 242 238 238 231 220 209 208 210 207 190 246 227 233 197 238 239 254 255 255 262 270 257 268 275 276 276 275 272 272 270 260 259 263 265 -9999 -9999 -9999 -9999 -9999 -9999 -9999 -9999 -9999 -9999
 -9999 -9999 -9999 -9999 -9999 -9999 -9999 -9999 -9999 -9999 280 271 254 255 255 250 237 224 247 249 250 252 254 242 238 239 236 236 224 219 209 217 215 211 215 198 210 205 207 218 223 231 237 236 215 235 236 199 198 205 204 200 179 191 215 211 206 178 224 212 255 256 253 259 261 260 265 266 259 276 275 274 273 273 271 269 266 263 268 -9999 -9999 -9999 -9999 -9999 -9999 -9999 -9999 -9999 -9999
 -9999 -9999 -9999 -9999 -9999 -9999 -9999 -9999 -9999 -9999 278 277 254 244 242 235 222 210 203 240 250 252 253 254 242 239 239 241 232 213 217 220 217 214 209 202 202 211 213 224 232 235 235 230 216 229 221 209 178 200 193 195 174 201 209 223 210 221 236 225 259 258 258 262 265 267 269 270 269 266 273 274 274 273 272 271 272 273 274 276 276 -9999 -9999 277 -9999 -9999 -9999 -9999 -9999
 -9999 -9999 -9999 -9999 -9999 -9999 -9999 -9999 -9999 -9999 -9999 276 260 236 232 224 211 205 206 205 250 251 253 254 255 239 245 234 224 228 210 220 220 216 211 203 211 209 222 209 232 234 223 228 232 223 197 180 190 188 187 189 180 194 208 247 254 242 255 250 260 259 256 257 257 263 268 268 266 266 271 273 273 272 272 272 274 274 275 276 276 -9999 -9999 -9999 -9999 -9999 -9999 -9999 -9999
 -9999 -9999 -9999 -9999 -9999 -9999 -9999 -9999 -9999 -9999 -9999 274 273 240 221 215 208 203 201 201 201 251 253 254 255 254 244 237 229 227 224 219 221 219 213 208 217 217 230 232 227 232 233 230 222 198 185 192 191 186 184 176 176 190 250 263 259 259 257 259 258 259 259 258 259 262 268 262 257 260 268 270 271 270 250 265 269 273 275 276 -9999 -9999 -9999 -9999 -9999 -9999 -9999 -9999 -9999
 -9999 -9999 -9999 -9999 -9999 -9999 -9999 -9999 -9999 -9999 -9999 271 270 250 222 213 207 200 200 200 198 250 252 253 254 254 254 238 235 236 228 219 222 220 217 217 223 232 236 236 236 235 234 226 214 200 191 181 180 181 181 176 178 222 266 264 263 261 259 258 259 260 258 260 261 267 263 261 257 257 261 264 268 258 237 245 257 264 272 -9999 -9999 -9999 -9999 -9999 -9999 -9999 -9999 -9999 -9999
 -9999 -9999 -9999 -9999 -9999 -9999 -9999 -9999 -9999 -9999 -9999 -9999 266 264 238 216 209 203 194 205 203 198 251 252 253 253 253 253 242 236 228 224 225 218 217 230 235 237 238 238 237 236 231 220 196 183 176 183 180 189 195 189 190 268 267 266 265 262 258 253 256 258 260 259 265 263 260 252 249 243 254 262 265 266 254 244 229 261 270 276 -9999 -9999 -9999 -9999 -9999 -9999 -9999 -9999 -9999
 -9999 -9999 -9999 -9999 -9999 -9999 -9999 -9999 -9999 -9999 -9999 -9999 -9999 260 236 216 207 201 199 199 209 206 247 250 246 250 252 252 251 249 230 227 222 211 224 235 237 238 238 238 236 236 224 218 210 185 183 178 188 197 204 195 250 269 269 267 265 259 255 254 257 259 261 261 263 259 255 243 242 245 251 259 263 266 249 257 243 261 271 -9999 -9999 -9999 -9999 -9999 -9999 -9999 -9999 -9999 -9999
 -9999 -9999 -9999 -9999 -9999 -9999 -9999 -9999 -9999 -9999 -9999 -9999 -9999 -9999 -9999 -9999 207 197 199 197 207 209 211 248 244 235 240 245 247 247 245 226 217 200 231 234 236 236 237 237 234 230 224 218 199 197 186 184 213 204 218 228 270 270 270 268 264 239 239 253 258 258 261 253 259 258 256 240 240 242 243 255 257 265 260 263 260 262 264 274 -9999 -9999 -9999 -9999 -9999 -9999 -9999 -9999 -9999
 -9999 -9999 -9999 -9999 -9999 -9999 -9999 -9999 -9999 -9999 -9999 -9999 -9999 -9999 -9999 -9999 -9999 -9999 195 201 207 217 215 218 245 237 226 219 218 225 225 226 200 175 227 229 232 234 235 226 227 225 220 216 204 206 218 217 215 226 235 251 268 270 270 269 258 230 208 250 259 253 258 260 259 251 251 240 230 233 249 248 252 261 260 262 270 270 274 273 -9999 -9999 -9999 -9999 -9999 -9999 -9999 -9999 -9999
 -9999 -9999 -9999 -9999 -9999 -9999 -9999 -9999 -9999 -9999 -9999 -9999 -9999 -9999 -9999 -9999 -9999 -9999 200 207 209 212 220 220 217 243 224 209 209 203 220 213 174 186 196 201 189 202 228 210 218 212 210 199 202 208 210 217 220 231 253 266 270 270 269 267 253 222 217 259 255 254 253 263 254 245 247 239 237 238 250 243 253 261 261 264 265 266 270 275 -9999 -9999 -9999 -9999 -9999 -9999 -9999 -9999 -9999
 -9999 -9999 -9999 -9999 -9999 -9999 -9999 -9999 -9999 -9999 -9999 -9999 -9999 -9999 -9999 -9999 -9999 -9999 -9999 -9999 -9999 202 213 222 218 241 237 217 206 201 195 208 191 166 155 133 152 166 194 168 206 197 199 187 195 203 216 226 225 249 254 266 269 269 266 263 245 229 234 254 254 246 250 262 255 251 251 245 242 252 249 259 259 263 257 264 261 268 260 270 276 -9999 -9999 -9999 -9999 -9999 -9999 -9999 -9999
 -9999 -9999 -9999 -9999 -9999 -9999 -9999 -9999 -9999 -9999 -9999 -9999 -9999 -9999 -9999 -9999 -9999 -9999 -9999 -9999 -9999 -9999 -9999 223 -9999 217 235 220 213 200 183 179 170 202 137 197 131 144 180 142 165 192 183 175 185 195 210 199 238 249 252 267 266 266 258 252 248 249 254 254 252 255 259 261 260 252 255 237 238 249 259 255 254 258 256 260 267 268 264 272 273 276 -9999 -9999 -9999 -9999 -9999 -9999 -9999
 -9999 -9999 -9999 -9999 -9999 -9999 -9999 -9999 -9999 -9999 -9999 -9999 -9999 -9999 -9999 -9999 -9999 -9999 -9999 -9999 -9999 -9999 -9999 -9999 -9999 -9999 215 223 219 207 198 178 179 218 211 198 206 149 154 159 165 167 168 176 182 186 192 199 211 241 254 263 264 260 245 225 244 224 244 246 250 261 259 254 252 251 252 254 257 253 256 257 255 253 256 260 265 268 265 260 272 271 -9999 -9999 -9999 -9999 -9999 -9999 -9999
 -9999 -9999 -9999 -9999 -9999 -9999 -9999 -9999 -9999 -9999 -9999 -9999 -9999 -9999 -9999 -9999 -9999 -9999 -9999 -9999 -9999 -9999 -9999 -9999 -9999 -9999 -9999 -9999 211 219 212 209 168 216 227 250 253 174 182 149 138 157 163 169 181 190 191 193 219 240 264 258 262 255 232 234 237 238 250 251 259 255 256 256 251 249 252 251 252 254 255 256 251 252 255 259 261 264 253 258 272 -9999 -9999 -9999 -9999 -9999 -9999 -9999 -9999
 -9999 -9999 -9999 -9999 -9999 -9999 -9999 -9999 -9999 -9999 -9999 -9999 -9999 -9999 -9999 -9999 -9999 -9999 -9999 -9999 -9999 -9999 -9999 -9999 -9999 -9999 -9999 -9999 -9999 -9999 -9999 -9999 214 219 254 259 259 259 211 181 148 157 158 157 175 180 191 201 227 240 244 251 248 233 230 234 251 260 247 258 253 249 257 256 250 246 240 235 247 255 255 254 251 253 255 253 258 263 267 268 264 274 273 -9999 -9999 -9999 -9999 -9999 -9999
 -9999 -9999 -9999 -9999 -9999 -9999 -9999 -9999 -9999 -9999 -9999 -9999 -9999 -9999 -9999 -9999 -9999 -9999 -9999 -9999 -9999 -9999 -9999 -9999 -9999 -9999 -9999 -9999 -9999 -9999 -9999 -9999 -9999 -9999 -9999 -9999 260 259 258 183 187 159 154 169 180 184 193 210 220 221 219 232 223 230 222 234 256 252 249 251 249 251 249 251 248 243 235 237 251 254 254 252 252 253 255 259 261 263 271 269 267 266 270 -9999 -9999 -9999 -9999 -9999 -9999
 -9999 -9999 -9999 -9999 -9999 -9999 -9999 -9999 -9999 -9999 -9999 -9999 -9999 -9999 -9999 -9999 -9999 -9999 -9999 -9999 -9999 -9999 -9999 -9999 -9999 -9999 -9999 -9999 -9999 -9999 -9999 -9999 -9999 -9999 -9999 -9999 -9999 -9999 258 257 190 181 153 168 187 208 208 194 206 212 226 238 223 234 237 243 250 252 248 247 246 255 249 248 241 236 232 239 249 252 256 257 256 258 258 259 265 268 265 261 260 255 273 -9999 -9999 -9999 -9999 -9999 -9999
 -9999 -9999 -9999 -9999 -9999 -9999 -9999 -9999 -9999 -9999 -9999 -9999 -9999 -9999 -9999 -9999 -9999 -9999 -9999 -9999 -9999 -9999 -9999 -9999 -9999 -9999 -9999 -9999 -9999 -9999 -9999 -9999 -9999 -9999 -9999 -9999 -9999 -9999 258 256 224 191 178 198 192 215 223 219 222 230 237 233 229 234 242 244 246 246 245 248 252 250 249 245 237 232 235 243 247 253 257 257 259 263 263 266 263 258 251 252 241 259 260 -9999 -9999 -9999 -9999 -9999 -9999
 -9999 -9999 -9999 -9999 -9999 -9999 -9999 -9999 -9999 -9999 -9999 -9999 -9999 -9999 -9999 -9999 -9999 -9999 -9999 -9999 -9999 -9999 -9999 -9999 -9999 -9999 -9999 -9999 -9999 -9999 -9999 -9999 -9999 -9999 -9999 -9999 -9999 -9999 -9999 256 254 206 204 198 180 216 225 233 229 234 230 226 229 230 245 242 247 243 241 247 246 247 245 242 228 229 234 244 247 254 257 260 260 265 261 262 258 249 237 248 263 264 273 271 -9999 -9999 -9999 -9999 -9999
 -9999 -9999 -9999 -9999 -9999 -9999 -9999 -9999 -9999 -9999 -9999 -9999 -9999 -9999 -9999 -9999 -9999 -9999 -9999 -9999 -9999 -9999 -9999 -9999 -9999 -9999 -9999 -9999 -9999 -9999 -9999 -9999 -9999 -9999 -9999 -9999 -9999 -9999 -9999 -9999 255 233 197 204 202 219 239 235 228 229 230 232 225 237 243 241 238 236 241 244 248 242 243 244 237 232 237 245 250 254 257 260 263 262 260 260 255 237 222 229 240 267 274 258 273 -9999 -9999 -9999 -9999
 -9999 -9999 -9999 -9999 -9999 -9999 -9999 -9999 -9999 -9999 -9999 -9999 -9999 -9999 -9999 -9999 -9999 -9999 -9999 -9999 -9999 -9999 -9999 -9999 -9999 -9999 -9999 -9999 -9999 -9999 -9999 -9999 -9999 -9999 -9999 -9999 -9999 -9999 -9999 -9999 255 254 204 232 235 242 234 240 239 234 231 230 229 236 240 238 235 237 243 248 242 240 240 236 234 238 246 247 253 256 259 261 260 261 256 253 253 239 244 258 267 268 269 259 273 267 -9999 -9999 -9999
 -9999 -9999 -9999 -9999 -9999 -9999 -9999 -9999 -9999 -9999 -9999 -9999 -9999 -9999 -9999 -9999 -9999 -9999 -9999 -9999 -9999 -9999 -9999 -9999 -9999 -9999 -9999 -9999 -9999 -9999 -9999 -9999 -9999 -9999 -9999 -9999 -9999 -9999 -9999 -9999 255 254 229 237 239 231 238 229 233 230 224 225 212 235 237 234 233 238 242 241 237 236 241 242 243 245 243 251 257 258 261 260 262 259 259 258 258 263 266 260 263 260 262 263 259 262 264 271 -9999
 -9999 -9999 -9999 -9999 -9999 -9999 -9999 -9999 -9999 -9999 -9999 -9999 -9999 -9999 -9999 -9999 -9999 -9999 -9999 -9999 -9999 -9999 -9999 -9999 -9999 -9999 -9999 -9999 -9999 -9999 -9999 -9999 -9999 -9999 -9999 -9999 -9999 -9999 -9999 -9999 254 255 247 222 230 224 229 221 226 219 226 221 232 237 235 229 235 236 241 238 242 244 248 248 248 246 248 253 258 258 260 259 262 260 263 264 267 261 243 236 242 250 258 256 261 262 262 268 -9999
 -9999 -9999 -9999 -9999 -9999 -9999 -9999 -9999 -9999 -9999 -9999 -9999 -9999 -9999 -9999 -9999 -9999 -9999 -9999 -9999 -9999 -9999 -9999 -9999 -9999 -9999 -9999 -9999 -9999 -9999 -9999 -9999 -9999 -9999 -9999 -9999 -9999 -9999 -9999 -9999 254 254 246 210 228 227 222 227 225 224 217 227 228 233 236 235 231 239 232 238 241 249 251 248 254 251 253 246 259 258 261 265 266 265 263 267 262 243 232 246 246 244 256 257 260 262 266 -9999 -9999
 -9999 -9999 -9999 -9999 -9999 -9999 -9999 -9999 -9999 -9999 -9999 -9999 -9999 -9999 -9999 -9999 -9999 -9999 -9999 -9999 -9999 -9999 -9999 -9999 -9999 -9999 -9999 -9999 -9999 -9999 -9999 -9999 -9999 -9999 -9999 -9999 -9999 -9999 -9999 -9999 253 254 254 210 208 214 228 225 227 223 199 237 227 238 237 237 234 232 236 240 235 246 247 251 257 252 256 257 262 262 262 264 266 269 265 265 265 262 244 241 247 253 257 258 260 267 -9999 -9999 -9999
 -9999 -9999 -9999 -9999 -9999 -9999 -9999 -9999 -9999 -9999 -9999 -9999 -9999 -9999 -9999 -9999 -9999 -9999 -9999 -9999 -9999 -9999 -9999 -9999 -9999 -9999 -9999 -9999 -9999 -9999 -9999 -9999 -9999 -9999 -9999 -9999 -9999 -9999 -9999 -9999 253 253 253 209 208 203 227 231 226 227 227 240 235 240 237 242 237 233 243 244 246 247 249 247 253 257 260 261 263 265 265 266 268 270 270 267 268 267 255 240 245 256 257 271 -9999 -9999 -9999 -9999 -9999
 -9999 -9999 -9999 -9999 -9999 -9999 -9999 -9999 -9999 -9999 -9999 -9999 -9999 -9999 -9999 -9999 -9999 -9999 -9999 -9999 -9999 -9999 -9999 -9999 -9999 -9999 -9999 -9999 -9999 -9999 -9999 -9999 -9999 -9999 -9999 -9999 -9999 -9999 -9999 -9999 -9999 252 242 194 184 210 222 230 220 232 227 239 241 242 245 238 240 242 245 241 245 247 250 253 249 259 263 264 267 267 268 270 267 273 272 272 271 271 266 242 270 -9999 -9999 -9999 -9999 -9999 -9999 -9999 -9999
 -9999 -9999 -9999 -9999 -9999 -9999 -9999 -9999 -9999 -9999 -9999 -9999 -9999 -9999 -9999 -9999 -9999 -9999 -9999 -9999 -9999 -9999 -9999 -9999 -9999 -9999 -9999 -9999 -9999 -9999 -9999 -9999 -9999 -9999 -9999 -9999 -9999 -9999 -9999 -9999 -9999 252 251 207 198 202 226 237 233 236 234 246 239 244 243 244 248 250 250 250 247 242 249 252 249 259 263 267 268 272 272 270 272 269 271 276 276 275 275 275 -9999 -9999 -9999 -9999 -9999 -9999 -9999 -9999 -9999
 -9999 -9999 -9999 -9999 -9999 -9999 -9999 -9999 -9999 -9999 -9999 -9999 -9999 -9999 -9999 -9999 -9999 -9999 -9999 -9999 -9999 -9999 -9999 -9999 -9999 -9999 -9999 -9999 -9999 -9999 -9999 -9999 -9999 -9999 -9999 -9999 -9999 -9999 -9999 -9999 -9999 252 253 249 230 209 212 240 244 244 246 247 250 247 249 249 243 253 252 256 246 243 252 257 260 263 264 267 273 274 275 274 272 275 277 -9999 -9999 -9999 -9999 -9999 -9999 -9999 -9999 -9999 -9999 -9999 -9999 -9999 -9999
 -9999 -9999 -9999 -9999 -9999 -9999 -9999 -9999 -9999 -9999 -9999 -9999 -9999 -9999 -9999 -9999 -9999 -9999 -9999 -9999 -9999 -9999 -9999 -9999 -9999 -9999 -9999 -9999 -9999 -9999 -9999 -9999 -9999 -9999 -9999 -9999 -9999 -9999 -9999 -9999 -9999 252 253 254 254 207 212 228 247 248 249 251 250 253 249 247 249 255 256 257 254 258 258 261 263 264 267 269 -9999 -9999 -9999 -9999 278 -9999 -9999 -9999 -9999 -9999 -9999 -9999 -9999 -9999 -9999 -9999 -9999 -9999 -9999 -9999 -9999
 -9999 -9999 -9999 -9999 -9999 -9999 -9999 -9999 -9999 -9999 -9999 -9999 -9999 -9999 -9999 -9999 -9999 -9999 -9999 -9999 -9999 -9999 -9999 -9999 -9999 -9999 -9999 -9999 -9999 -9999 -9999 -9999 -9999 -9999 -9999 -9999 -9999 -9999 -9999 -9999 -9999 -9999 255 255 256 176 220 244 250 250 250 -9999 -9999 255 255 251 253 258 256 260 260 262 253 265 265 267 268 -9999 -9999 -9999 -9999 -9999 -9999 -9999 -9999 -9999 -9999 -9999 -9999 -9999 -9999 -9999 -9999 -9999 -9999 -9999 -9999 -9999 -9999
 -9999 -9999 -9999 -9999 -9999 -9999 -9999 -9999 -9999 -9999 -9999 -9999 -9999 -9999 -9999 -9999 -9999 -9999 -9999 -9999 -9999 -9999 -9999 -9999 -9999 -9999 -9999 -9999 -9999 -9999 -9999 -9999 -9999 -9999 -9999 -9999 -9999 -9999 -9999 -9999 -9999 -9999 -9999 -9999 -9999 -9999 -9999 -9999 -9999 -9999 -9999 -9999 -9999 -9999 -9999 256 258 258 260 -9999 -9999 -9999 267 268 268 -9999 -9999 -9999 -9999 -9999 -9999 -9999 -9999 -9999 -9999 -9999 -9999 -9999 -9999 -9999 -9999 -9999 -9999 -9999 -9999 -9999 -9999 -9999 -9999
 -9999 -9999 -9999 -9999 -9999 -9999 -9999 -9999 -9999 -9999 -9999 -9999 -9999 -9999 -9999 -9999 -9999 -9999 -9999 -9999 -9999 -9999 -9999 -9999 -9999 -9999 -9999 -9999 -9999 -9999 -9999 -9999 -9999 -9999 -9999 -9999 -9999 -9999 -9999 -9999 -9999 -9999 -9999 -9999 -9999 -9999 -9999 -9999 -9999 -9999 -9999 -9999 -9999 -9999 -9999 -9999 -9999 -9999 -9999 -9999 -9999 -9999 -9999 -9999 -9999 -9999 -9999 -9999 -9999 -9999 -9999 -9999 -9999 -9999 -9999 -9999 -9999 -9999 -9999 -9999 -9999 -9999 -9999 -9999 -9999 -9999 -9999 -9999 -9999
