# Supplementary material for: Climate Change Influences Potential Distribution of Infected Aedes aegypti Co-Occurrence with Dengue Epidemics Risk Areas in Tanzania
Source: PLoS One. 2016 Sep 28;11(9):e0162649. doi: 10.1371/journal.pone.0162649 (PMC5040426; doi:10.1371/journal.pone.0162649)
Supplement: S1 File — (ZIP) [file pone.0162649.s001.zip › S1_File/bioData/bioData-2020/Tz_bio10.asc]

ncols        89
nrows        86
xllcorner    29.371397018433
yllcorner    -11.758983612061
cellsize     0.125
NODATA_value  -9999
 -9999 -9999 -9999 -9999 -9999 -9999 -9999 -9999 -9999 -9999 -9999 216 203 215 210 212 216 218 221 224 225 227 228 229 229 231 232 233 234 235 236 238 239 239 241 241 -9999 -9999 -9999 -9999 -9999 -9999 -9999 -9999 -9999 -9999 -9999 -9999 -9999 -9999 -9999 -9999 -9999 -9999 -9999 -9999 -9999 -9999 -9999 -9999 -9999 -9999 -9999 -9999 -9999 -9999 -9999 -9999 -9999 -9999 -9999 -9999 -9999 -9999 -9999 -9999 -9999 -9999 -9999 -9999 -9999 -9999 -9999 -9999 -9999 -9999 -9999 -9999 -9999
 -9999 -9999 -9999 -9999 -9999 -9999 -9999 -9999 -9999 217 215 206 208 218 217 217 217 218 221 218 225 226 227 229 229 231 232 233 234 236 237 238 238 240 240 242 243 240 237 -9999 -9999 -9999 -9999 -9999 -9999 -9999 -9999 -9999 -9999 -9999 -9999 -9999 -9999 -9999 -9999 -9999 -9999 -9999 -9999 -9999 -9999 -9999 -9999 -9999 -9999 -9999 -9999 -9999 -9999 -9999 -9999 -9999 -9999 -9999 -9999 -9999 -9999 -9999 -9999 -9999 -9999 -9999 -9999 -9999 -9999 -9999 -9999 -9999 -9999
 -9999 -9999 -9999 -9999 -9999 -9999 -9999 -9999 -9999 -9999 216 217 203 198 219 220 219 220 216 219 224 226 227 229 230 231 233 234 235 236 237 238 239 240 241 243 239 234 230 228 219 -9999 -9999 -9999 -9999 -9999 -9999 -9999 -9999 -9999 -9999 -9999 -9999 -9999 -9999 -9999 -9999 -9999 -9999 -9999 -9999 -9999 -9999 -9999 -9999 -9999 -9999 -9999 -9999 -9999 -9999 -9999 -9999 -9999 -9999 -9999 -9999 -9999 -9999 -9999 -9999 -9999 -9999 -9999 -9999 -9999 -9999 -9999 -9999
 -9999 -9999 -9999 -9999 -9999 -9999 -9999 -9999 -9999 -9999 220 200 208 204 220 220 220 222 222 218 225 226 227 229 231 232 233 234 235 236 238 239 239 241 242 243 239 242 239 228 213 215 201 -9999 -9999 -9999 -9999 -9999 -9999 -9999 -9999 -9999 -9999 -9999 -9999 -9999 -9999 -9999 -9999 -9999 -9999 -9999 -9999 -9999 -9999 -9999 -9999 -9999 -9999 -9999 -9999 -9999 -9999 -9999 -9999 -9999 -9999 -9999 -9999 -9999 -9999 -9999 -9999 -9999 -9999 -9999 -9999 -9999 -9999
 -9999 -9999 -9999 -9999 -9999 -9999 -9999 -9999 -9999 -9999 -9999 203 212 204 219 215 221 221 223 224 225 226 228 230 231 232 233 234 236 236 238 239 240 241 241 242 243 241 242 241 239 238 227 223 220 -9999 -9999 -9999 -9999 -9999 -9999 -9999 -9999 -9999 -9999 -9999 -9999 -9999 -9999 -9999 -9999 -9999 -9999 -9999 -9999 -9999 -9999 -9999 -9999 -9999 -9999 -9999 -9999 -9999 -9999 -9999 -9999 -9999 -9999 -9999 -9999 -9999 -9999 -9999 -9999 -9999 -9999 -9999 -9999
 -9999 -9999 -9999 -9999 -9999 -9999 -9999 -9999 -9999 -9999 -9999 -9999 198 209 214 217 222 218 223 225 226 227 229 230 231 233 234 234 236 237 238 239 240 241 242 237 236 240 238 233 217 231 224 222 218 215 -9999 -9999 -9999 -9999 -9999 -9999 -9999 -9999 -9999 -9999 -9999 -9999 -9999 -9999 -9999 -9999 -9999 -9999 -9999 -9999 -9999 -9999 -9999 -9999 -9999 -9999 -9999 -9999 -9999 -9999 -9999 -9999 -9999 -9999 -9999 -9999 -9999 -9999 -9999 -9999 -9999 -9999 -9999
 -9999 -9999 -9999 -9999 -9999 -9999 -9999 -9999 -9999 -9999 -9999 -9999 209 216 206 218 221 203 222 226 228 228 229 231 232 233 234 236 237 238 238 239 240 241 239 238 231 225 229 230 230 221 223 214 209 213 206 193 -9999 -9999 -9999 -9999 -9999 -9999 -9999 -9999 -9999 -9999 -9999 -9999 -9999 -9999 -9999 -9999 -9999 -9999 -9999 -9999 -9999 -9999 -9999 -9999 -9999 -9999 -9999 -9999 -9999 -9999 -9999 -9999 -9999 -9999 -9999 -9999 -9999 -9999 -9999 -9999 -9999
 -9999 -9999 -9999 -9999 -9999 -9999 -9999 -9999 -9999 -9999 -9999 -9999 208 211 224 210 220 215 218 228 228 229 230 232 233 234 235 237 238 236 239 240 239 239 238 240 232 229 228 232 227 226 218 215 216 212 205 184 188 183 -9999 -9999 -9999 -9999 -9999 -9999 -9999 -9999 -9999 -9999 -9999 -9999 -9999 -9999 -9999 -9999 -9999 -9999 -9999 -9999 -9999 -9999 -9999 -9999 -9999 -9999 -9999 -9999 -9999 -9999 -9999 -9999 -9999 -9999 -9999 -9999 -9999 -9999 -9999
 -9999 -9999 -9999 -9999 -9999 -9999 -9999 -9999 -9999 -9999 -9999 -9999 222 206 226 226 226 217 228 228 229 231 232 233 234 236 236 237 232 237 240 241 228 242 240 238 229 239 240 239 229 231 228 229 219 212 203 195 191 173 169 208 -9999 -9999 -9999 -9999 -9999 -9999 -9999 -9999 -9999 -9999 -9999 -9999 -9999 -9999 -9999 -9999 -9999 -9999 -9999 -9999 -9999 -9999 -9999 -9999 -9999 -9999 -9999 -9999 -9999 -9999 -9999 -9999 -9999 -9999 -9999 -9999 -9999
 -9999 -9999 -9999 -9999 -9999 -9999 -9999 -9999 -9999 -9999 -9999 -9999 223 210 222 227 226 227 227 230 230 233 234 235 236 237 237 238 239 240 241 242 238 239 242 242 242 241 240 239 237 232 231 226 221 214 209 195 193 188 191 242 232 -9999 -9999 -9999 -9999 -9999 -9999 -9999 -9999 -9999 -9999 -9999 -9999 -9999 -9999 -9999 -9999 -9999 -9999 -9999 -9999 -9999 -9999 -9999 -9999 -9999 -9999 -9999 -9999 -9999 -9999 -9999 -9999 -9999 -9999 -9999 -9999
 -9999 -9999 -9999 -9999 -9999 -9999 -9999 -9999 -9999 -9999 -9999 -9999 214 219 228 229 219 226 231 229 232 232 235 237 237 238 238 238 239 240 241 242 243 242 242 243 241 240 238 233 235 235 233 229 224 217 207 201 194 203 209 241 249 272 265 -9999 -9999 -9999 -9999 -9999 -9999 -9999 -9999 -9999 -9999 -9999 -9999 -9999 -9999 -9999 -9999 -9999 -9999 -9999 -9999 -9999 -9999 -9999 -9999 -9999 -9999 -9999 -9999 -9999 -9999 -9999 -9999 -9999 -9999
 -9999 -9999 -9999 -9999 -9999 -9999 -9999 -9999 -9999 -9999 -9999 216 219 226 225 225 223 223 232 232 233 234 236 235 238 239 239 238 239 241 242 243 243 243 239 233 236 235 236 233 231 228 230 223 222 216 206 198 190 172 240 242 272 271 265 251 221 -9999 -9999 -9999 -9999 -9999 -9999 -9999 -9999 -9999 -9999 -9999 -9999 -9999 -9999 -9999 -9999 -9999 -9999 -9999 -9999 -9999 -9999 -9999 -9999 -9999 -9999 -9999 -9999 -9999 -9999 -9999 -9999
 -9999 -9999 -9999 -9999 -9999 -9999 -9999 -9999 -9999 215 196 201 208 227 228 225 225 219 231 233 234 235 238 235 239 240 240 240 236 240 243 245 245 241 242 241 237 238 235 231 228 225 220 219 214 212 204 198 199 216 242 246 271 271 235 245 220 211 226 -9999 -9999 -9999 -9999 -9999 -9999 -9999 -9999 -9999 -9999 -9999 -9999 -9999 -9999 -9999 -9999 -9999 -9999 -9999 -9999 -9999 -9999 -9999 -9999 -9999 -9999 -9999 -9999 -9999 -9999
 -9999 -9999 -9999 -9999 -9999 -9999 -9999 -9999 -9999 218 219 214 220 225 226 218 226 230 230 232 234 233 233 230 236 240 238 242 244 244 242 244 243 244 243 242 239 237 234 230 227 217 210 218 211 208 207 201 200 213 239 237 268 233 225 244 211 220 227 230 235 -9999 -9999 -9999 -9999 -9999 -9999 -9999 -9999 -9999 -9999 -9999 -9999 -9999 -9999 -9999 -9999 -9999 -9999 -9999 -9999 -9999 -9999 -9999 -9999 -9999 -9999 -9999 -9999
 -9999 -9999 -9999 -9999 -9999 -9999 -9999 -9999 -9999 210 211 208 220 225 223 220 218 223 227 234 234 236 232 235 239 239 242 242 245 246 243 243 244 243 241 241 239 236 232 228 225 221 211 215 213 208 206 210 204 197 228 209 168 246 248 244 230 215 228 226 236 235 -9999 -9999 -9999 -9999 -9999 -9999 -9999 -9999 -9999 -9999 -9999 -9999 -9999 -9999 -9999 -9999 -9999 -9999 -9999 -9999 -9999 -9999 -9999 -9999 -9999 -9999 -9999
 -9999 -9999 -9999 -9999 -9999 -9999 -9999 -9999 -9999 209 213 215 222 223 218 218 224 226 230 233 233 220 233 236 239 242 245 245 242 249 249 246 245 244 245 241 239 237 232 231 222 221 217 212 213 211 214 217 220 227 202 122 193 249 192 219 235 215 226 231 232 221 182 198 -9999 -9999 -9999 -9999 -9999 -9999 -9999 -9999 -9999 -9999 -9999 -9999 -9999 -9999 -9999 -9999 -9999 -9999 -9999 -9999 -9999 -9999 -9999 -9999 -9999
 -9999 -9999 -9999 -9999 -9999 -9999 -9999 -9999 -9999 -9999 -9999 -9999 217 224 221 227 222 229 228 232 229 230 229 234 234 242 247 244 241 246 249 248 245 243 244 244 240 238 235 231 228 223 216 211 214 213 213 220 227 195 130 147 204 256 251 242 239 220 219 226 228 213 140 74 112 199 -9999 -9999 -9999 -9999 -9999 -9999 -9999 -9999 -9999 -9999 -9999 -9999 -9999 -9999 -9999 -9999 -9999 -9999 -9999 -9999 -9999 -9999 -9999
 -9999 -9999 -9999 -9999 -9999 -9999 -9999 -9999 -9999 -9999 -9999 -9999 209 219 228 220 226 231 229 232 233 235 236 230 240 244 248 249 247 247 251 251 248 247 243 244 242 239 236 232 228 221 214 208 211 210 207 196 200 204 162 142 203 251 259 247 233 216 202 205 217 218 178 139 69 164 238 -9999 -9999 -9999 -9999 -9999 -9999 -9999 -9999 -9999 -9999 -9999 -9999 -9999 -9999 -9999 -9999 -9999 -9999 -9999 -9999 -9999 -9999
 -9999 -9999 -9999 -9999 -9999 -9999 -9999 -9999 -9999 -9999 -9999 -9999 224 226 233 225 230 234 236 238 236 238 238 237 243 247 247 251 250 251 252 252 252 247 246 245 242 243 240 236 231 223 214 213 209 210 208 203 144 166 190 208 243 242 243 204 174 185 182 159 213 225 225 226 191 202 242 -9999 -9999 -9999 -9999 -9999 -9999 -9999 -9999 -9999 -9999 -9999 -9999 -9999 -9999 -9999 -9999 -9999 -9999 -9999 -9999 -9999 -9999
 -9999 -9999 -9999 -9999 -9999 -9999 -9999 -9999 -9999 -9999 216 224 226 216 233 230 233 231 238 239 237 240 236 239 244 247 242 252 253 253 254 254 253 254 252 250 249 247 244 240 231 229 219 212 206 204 216 244 202 218 217 230 240 215 216 217 220 216 216 219 224 243 248 259 259 252 -9999 -9999 -9999 -9999 -9999 -9999 -9999 -9999 -9999 -9999 -9999 -9999 -9999 -9999 -9999 -9999 -9999 -9999 -9999 -9999 -9999 -9999 -9999
 -9999 -9999 -9999 -9999 -9999 -9999 -9999 -9999 -9999 226 224 222 219 229 233 233 234 235 241 239 239 244 247 246 247 243 252 253 253 253 254 254 256 256 254 253 252 250 248 245 240 236 224 214 202 237 244 242 235 220 220 244 243 235 226 222 225 222 226 237 242 247 249 263 264 263 -9999 -9999 -9999 -9999 -9999 -9999 -9999 -9999 -9999 -9999 -9999 -9999 -9999 -9999 -9999 -9999 -9999 -9999 -9999 -9999 -9999 -9999 -9999
 -9999 -9999 -9999 -9999 -9999 -9999 -9999 -9999 -9999 230 216 216 223 236 238 236 231 239 239 243 243 246 247 248 247 250 252 253 253 253 252 254 258 255 254 255 254 253 251 248 244 239 229 245 245 244 243 233 214 209 199 244 242 237 232 227 221 225 235 242 245 237 238 251 265 259 225 -9999 -9999 -9999 -9999 -9999 -9999 -9999 -9999 -9999 -9999 -9999 -9999 -9999 -9999 -9999 -9999 -9999 -9999 -9999 -9999 -9999 -9999
 -9999 -9999 -9999 -9999 -9999 -9999 -9999 -9999 233 229 226 233 235 237 235 241 239 243 244 241 248 249 250 247 249 250 252 254 255 253 250 255 258 258 259 257 256 255 252 250 247 245 246 246 245 241 225 224 203 197 218 245 241 235 225 219 212 222 233 244 235 242 244 243 264 251 229 263 -9999 -9999 -9999 -9999 -9999 -9999 -9999 -9999 -9999 -9999 -9999 -9999 -9999 -9999 -9999 -9999 -9999 -9999 -9999 -9999 -9999
 -9999 -9999 -9999 -9999 -9999 -9999 -9999 232 236 230 225 230 228 232 235 242 244 244 243 243 247 246 247 251 252 246 252 254 255 255 256 259 261 261 260 257 255 255 254 252 251 249 248 245 234 222 227 217 196 196 197 244 242 234 227 218 208 214 217 236 228 240 245 247 264 259 236 254 258 259 -9999 -9999 -9999 -9999 -9999 -9999 -9999 -9999 -9999 -9999 -9999 -9999 -9999 -9999 -9999 -9999 -9999 -9999 -9999
 -9999 -9999 -9999 -9999 -9999 -9999 226 222 215 234 237 237 232 232 238 244 246 246 248 249 250 249 253 256 257 255 255 255 255 256 256 254 252 255 255 257 257 258 255 254 238 241 233 217 223 203 193 193 178 184 235 231 231 236 232 214 215 217 224 220 225 230 228 247 259 269 262 250 256 261 260 260 257 -9999 -9999 -9999 -9999 -9999 -9999 -9999 -9999 -9999 -9999 -9999 -9999 -9999 -9999 -9999 -9999
 -9999 -9999 -9999 -9999 -9999 226 216 225 232 231 234 234 233 238 240 245 247 249 251 251 253 253 257 257 256 254 257 256 256 254 252 253 253 255 256 257 258 257 256 232 223 240 224 219 212 207 209 202 188 210 221 207 233 238 237 225 222 218 227 229 215 223 226 241 266 268 266 245 185 261 263 260 261 262 -9999 -9999 -9999 -9999 -9999 -9999 -9999 -9999 -9999 -9999 -9999 -9999 -9999 -9999 -9999
 -9999 -9999 -9999 -9999 218 216 209 225 229 233 237 235 237 237 243 245 249 250 252 253 254 256 256 256 257 256 256 257 257 257 255 253 252 253 256 256 257 258 254 236 231 233 228 222 217 211 208 217 201 206 218 221 238 240 239 236 231 225 223 236 227 225 228 232 256 267 264 263 190 265 261 261 264 261 266 -9999 -9999 -9999 -9999 -9999 -9999 -9999 -9999 -9999 -9999 -9999 -9999 -9999 -9999
 -9999 250 242 208 221 201 225 221 226 231 238 239 236 236 241 246 249 251 252 252 257 256 258 259 257 257 260 259 259 258 254 254 251 254 253 253 259 258 254 242 231 225 230 223 218 216 202 217 207 219 216 226 241 242 238 242 239 235 232 237 232 231 230 233 234 262 262 262 257 257 256 191 266 268 272 274 278 -9999 -9999 -9999 -9999 -9999 -9999 -9999 -9999 -9999 -9999 -9999 -9999
 -9999 252 213 212 229 210 228 230 231 233 239 237 237 233 240 247 250 252 254 254 256 257 258 259 260 259 261 263 259 258 256 254 256 254 252 258 260 257 249 240 232 230 231 220 220 218 217 227 221 225 230 221 243 237 238 242 240 235 233 242 238 231 235 237 234 248 249 258 258 260 229 183 219 249 267 267 277 284 -9999 -9999 -9999 -9999 -9999 -9999 -9999 -9999 -9999 -9999 -9999
 252 252 244 241 237 227 231 234 236 231 236 241 241 240 244 249 251 252 255 255 257 259 258 257 263 263 259 265 261 258 256 257 256 253 256 261 260 257 250 240 237 228 227 225 222 223 224 222 222 228 234 212 206 238 239 240 240 235 235 241 234 240 238 239 237 243 246 257 252 263 264 186 178 246 260 261 279 283 290 -9999 -9999 -9999 -9999 -9999 -9999 -9999 -9999 -9999 -9999
 253 252 252 244 239 229 234 232 237 233 230 240 243 245 248 250 251 252 252 257 258 258 261 261 262 258 266 264 259 258 254 257 256 254 256 262 260 257 252 246 241 232 229 220 224 233 222 231 232 234 242 235 212 239 240 239 239 235 235 243 234 236 239 244 248 250 246 258 254 265 266 272 198 262 261 274 281 284 -9999 -9999 -9999 -9999 -9999 -9999 -9999 -9999 -9999 -9999 -9999
 253 254 254 250 236 237 236 229 238 237 236 240 244 246 248 250 252 252 254 256 257 257 259 261 263 261 262 260 256 257 257 255 256 255 253 259 260 257 253 248 243 236 222 220 220 237 232 237 236 234 237 233 239 233 234 239 238 233 239 242 235 238 236 239 237 240 250 256 256 262 265 274 220 274 240 282 284 282 -9999 -9999 -9999 -9999 -9999 277 -9999 -9999 -9999 -9999 -9999
 -9999 253 254 254 243 243 231 239 240 241 241 242 243 246 248 251 251 255 257 258 259 260 261 260 261 263 262 259 257 257 253 254 257 256 259 255 259 257 253 245 240 231 228 223 221 230 236 238 244 244 230 246 241 209 221 225 226 231 238 241 233 233 232 232 233 234 237 248 250 257 265 266 264 274 252 280 284 288 -9999 -9999 -9999 -9999 -9999 277 -9999 -9999 -9999 -9999 -9999
 -9999 252 253 253 232 244 232 236 226 230 235 244 245 248 251 252 253 256 258 260 260 261 261 261 262 263 261 260 259 258 253 254 257 256 252 251 253 255 250 246 241 237 228 229 231 231 240 239 243 246 247 245 241 234 235 231 219 205 234 238 233 228 225 228 229 233 239 245 243 252 257 260 271 275 278 277 288 291 -9999 -9999 -9999 -9999 -9999 279 -9999 -9999 -9999 -9999 -9999
 -9999 -9999 253 252 245 237 225 212 227 228 233 239 241 236 250 249 253 257 256 260 261 262 262 260 262 263 261 258 259 258 257 257 257 254 252 251 249 251 248 242 240 237 230 233 231 234 242 246 241 247 245 247 245 239 234 233 222 211 229 230 230 224 204 226 225 235 237 244 245 246 253 256 265 275 292 293 295 -9999 -9999 -9999 -9999 -9999 280 -9999 -9999 -9999 -9999 -9999 -9999
 -9999 -9999 253 242 241 237 224 234 227 215 234 237 233 245 250 250 257 256 259 258 261 262 262 262 263 262 262 259 257 256 258 258 256 253 251 249 243 241 245 241 237 234 231 230 234 238 246 253 255 243 237 237 246 242 226 236 224 210 227 229 229 220 221 224 229 242 244 244 246 251 257 259 265 271 294 287 292 -9999 -9999 -9999 -9999 -9999 -9999 -9999 -9999 -9999 -9999 -9999 -9999
 -9999 -9999 253 255 245 239 247 242 227 233 232 225 237 249 253 255 258 260 259 260 263 263 264 265 263 262 262 261 259 256 258 256 254 250 248 248 245 244 242 240 236 236 230 232 236 247 257 258 256 251 248 225 237 245 238 238 225 224 231 227 228 217 227 223 241 249 247 248 248 252 250 258 266 270 289 294 -9999 -9999 -9999 -9999 -9999 -9999 -9999 -9999 -9999 -9999 -9999 -9999 -9999
 -9999 -9999 255 255 256 242 239 242 237 225 233 234 239 254 257 257 257 261 262 263 264 264 264 264 264 263 263 261 260 256 257 251 251 250 246 245 243 242 240 237 238 238 236 235 246 251 258 259 258 254 248 244 218 231 246 243 233 230 230 220 228 233 234 244 244 243 253 259 250 256 253 265 272 278 291 292 -9999 -9999 -9999 -9999 -9999 -9999 -9999 -9999 -9999 -9999 -9999 -9999 -9999
 -9999 -9999 255 256 259 242 233 240 227 231 229 232 249 255 259 256 260 262 263 263 264 265 265 265 264 264 263 262 261 259 256 250 249 243 238 237 236 239 236 233 236 235 236 237 245 262 262 262 255 253 247 248 247 244 250 247 238 231 223 221 227 229 235 234 227 251 244 263 259 260 265 265 270 274 292 297 -9999 -9999 -9999 294 -9999 -9999 -9999 -9999 -9999 -9999 -9999 -9999 -9999
 -9999 254 255 257 255 241 236 237 222 213 227 246 247 254 258 257 261 263 265 263 264 266 266 266 265 264 262 262 261 260 257 254 246 240 239 236 233 231 233 236 237 237 234 239 254 262 263 263 257 252 248 250 252 250 247 252 242 234 229 222 231 234 219 240 230 235 266 270 270 265 263 267 276 282 290 -9999 -9999 -9999 -9999 292 -9999 -9999 -9999 -9999 -9999 -9999 -9999 -9999 -9999
 -9999 255 257 190 220 239 237 229 235 234 231 247 251 252 259 258 261 262 266 264 264 265 267 266 265 265 263 262 261 259 257 255 251 246 240 231 230 236 237 237 239 238 238 239 243 261 263 263 260 255 249 253 249 253 255 255 245 236 231 225 225 239 243 244 236 227 274 270 273 269 267 272 274 275 286 297 -9999 -9999 -9999 294 -9999 -9999 -9999 -9999 -9999 -9999 -9999 -9999 -9999
 -9999 256 258 223 198 242 247 237 230 237 241 251 256 263 256 265 261 258 266 267 264 265 267 267 265 265 264 263 260 260 257 255 246 245 244 238 232 226 239 240 238 240 242 243 244 244 262 263 259 253 248 240 247 252 250 257 217 227 234 228 218 250 254 264 261 278 279 278 276 274 280 284 285 293 294 295 -9999 -9999 -9999 -9999 299 -9999 -9999 -9999 -9999 -9999 -9999 -9999 -9999
 -9999 -9999 258 262 251 240 253 249 248 235 257 261 267 266 265 267 263 261 264 267 267 265 266 266 265 264 263 261 261 259 256 254 251 246 242 240 236 236 238 238 242 241 244 246 244 245 256 259 257 254 252 248 250 253 256 256 244 234 243 191 195 232 250 271 277 280 278 276 274 269 273 273 277 280 289 292 -9999 -9999 -9999 -9999 -9999 297 -9999 -9999 -9999 -9999 -9999 -9999 -9999
 -9999 -9999 -9999 262 264 265 268 255 255 246 254 267 270 267 271 269 271 260 260 267 267 265 264 266 264 263 261 261 260 258 257 254 251 243 245 238 232 242 241 235 242 241 241 241 245 246 247 257 258 253 254 254 252 239 254 246 211 256 241 238 203 257 273 278 280 280 276 273 271 274 271 273 280 285 289 292 290 291 -9999 -9999 -9999 -9999 -9999 -9999 -9999 -9999 -9999 -9999 -9999
 -9999 -9999 -9999 262 266 267 269 271 261 262 264 267 273 275 274 275 274 274 260 267 265 264 264 263 262 263 261 261 259 257 255 253 250 248 236 242 234 237 243 241 243 243 243 245 247 248 248 253 256 253 242 253 254 259 235 205 240 238 252 252 231 267 276 279 280 278 274 277 272 280 279 280 285 289 291 288 286 285 290 -9999 -9999 -9999 -9999 -9999 -9999 -9999 -9999 -9999 -9999
 -9999 -9999 -9999 -9999 -9999 269 271 273 274 270 271 272 276 278 280 277 278 273 263 254 266 264 265 264 263 261 259 258 258 256 253 253 250 246 241 239 236 238 241 232 230 244 245 244 247 247 248 251 253 253 252 255 263 261 245 205 232 217 248 250 270 269 277 279 278 272 275 274 280 284 284 282 286 291 293 285 279 281 282 -9999 -9999 -9999 -9999 -9999 -9999 -9999 -9999 -9999 -9999
 -9999 -9999 -9999 -9999 -9999 -9999 273 276 278 279 274 277 278 281 282 281 280 273 265 261 266 266 265 265 263 260 260 259 259 259 255 252 250 248 245 242 239 238 244 243 243 246 247 248 247 248 248 251 253 253 255 262 264 261 249 242 204 198 236 250 267 274 277 279 276 270 238 243 245 285 289 285 289 291 290 282 276 274 281 283 285 -9999 -9999 -9999 -9999 -9999 -9999 -9999 -9999
 -9999 -9999 -9999 -9999 -9999 -9999 -9999 278 281 284 275 275 276 282 282 282 281 280 259 258 263 265 266 265 262 262 261 261 259 255 255 252 250 248 247 244 243 244 245 245 246 246 246 246 246 248 251 251 253 261 262 264 264 257 254 217 228 211 211 244 270 275 276 272 266 253 243 283 290 291 288 288 291 291 286 276 270 273 280 280 281 288 -9999 -9999 -9999 -9999 -9999 -9999 -9999
 -9999 -9999 -9999 -9999 -9999 -9999 -9999 -9999 284 287 279 276 276 280 282 282 281 280 274 271 263 264 266 264 264 263 261 257 255 255 251 251 248 246 244 242 243 245 244 244 245 243 245 246 247 247 249 251 255 257 263 264 262 258 263 263 183 240 194 256 266 272 272 266 241 224 222 282 297 294 292 292 291 288 281 269 266 278 278 284 286 -9999 -9999 -9999 -9999 -9999 -9999 -9999 -9999
 -9999 -9999 -9999 -9999 -9999 -9999 -9999 -9999 287 290 284 280 277 277 277 275 280 278 275 271 269 265 266 263 260 258 258 259 253 252 250 247 246 234 243 241 240 241 242 240 243 242 241 245 246 248 251 261 263 263 261 255 231 243 232 265 238 258 219 231 261 264 270 261 263 276 261 281 299 296 292 293 291 283 279 262 275 282 284 285 -9999 -9999 -9999 -9999 -9999 -9999 -9999 -9999 -9999
 -9999 -9999 -9999 -9999 -9999 -9999 -9999 -9999 -9999 292 292 284 277 280 281 280 278 276 275 270 263 262 249 257 257 255 254 252 252 251 247 247 230 228 229 234 242 243 244 240 242 236 240 244 246 246 253 261 261 260 253 226 240 230 193 259 234 230 236 253 258 265 259 238 270 284 289 297 297 296 291 293 289 281 273 276 281 279 284 286 -9999 -9999 -9999 -9999 -9999 -9999 -9999 -9999 -9999
 -9999 -9999 -9999 -9999 -9999 -9999 -9999 -9999 -9999 292 283 286 277 280 284 274 272 273 272 272 267 260 258 241 248 248 249 251 246 245 245 243 238 237 226 228 226 239 238 241 238 238 241 245 247 252 260 259 258 249 235 230 224 214 181 249 261 268 247 259 243 273 275 273 283 293 292 295 295 295 292 293 287 279 284 283 281 284 285 -9999 -9999 -9999 -9999 -9999 -9999 -9999 -9999 -9999 -9999
 -9999 -9999 -9999 -9999 -9999 -9999 -9999 -9999 -9999 291 290 276 272 277 278 280 262 269 269 269 269 271 246 256 240 249 250 234 231 239 231 234 229 225 223 213 238 239 238 239 218 239 242 254 256 257 253 252 245 235 223 222 224 220 203 262 243 249 211 255 256 274 275 274 280 288 274 285 292 293 292 291 287 288 285 275 274 278 279 -9999 -9999 -9999 -9999 -9999 -9999 -9999 -9999 -9999 -9999
 -9999 -9999 -9999 -9999 -9999 -9999 -9999 -9999 -9999 -9999 291 281 265 267 268 263 250 238 266 268 269 269 270 257 252 254 251 252 239 235 225 233 232 228 232 215 228 222 224 235 240 248 254 252 231 250 252 214 213 220 218 214 192 205 229 226 221 192 241 228 274 277 272 278 279 278 282 284 276 292 291 289 288 288 286 283 281 277 283 -9999 -9999 -9999 -9999 -9999 -9999 -9999 -9999 -9999 -9999
 -9999 -9999 -9999 -9999 -9999 -9999 -9999 -9999 -9999 -9999 289 288 265 254 254 247 235 223 215 257 268 268 269 271 257 254 254 257 248 228 234 238 235 232 227 219 219 229 231 242 250 252 253 248 233 245 237 225 192 214 207 209 188 215 223 238 226 237 253 242 279 278 276 280 283 285 286 286 286 282 289 289 289 288 287 285 286 287 288 290 290 -9999 -9999 290 -9999 -9999 -9999 -9999 -9999
 -9999 -9999 -9999 -9999 -9999 -9999 -9999 -9999 -9999 -9999 -9999 287 271 247 243 237 225 219 219 217 266 268 269 270 270 254 260 249 239 245 227 237 238 235 229 220 229 227 240 227 250 251 241 245 249 239 213 195 204 202 202 204 194 209 223 264 273 260 275 269 279 278 275 275 274 281 284 285 283 282 287 288 288 287 287 287 288 288 289 290 289 -9999 -9999 -9999 -9999 -9999 -9999 -9999 -9999
 -9999 -9999 -9999 -9999 -9999 -9999 -9999 -9999 -9999 -9999 -9999 285 284 252 232 227 221 215 214 213 213 267 268 270 270 270 259 252 245 244 241 237 239 238 231 226 236 236 249 250 245 250 251 247 239 215 202 208 206 201 199 191 190 205 267 280 278 278 277 278 278 278 277 276 277 279 285 279 273 276 284 285 286 285 264 279 283 287 288 289 -9999 -9999 -9999 -9999 -9999 -9999 -9999 -9999 -9999
 -9999 -9999 -9999 -9999 -9999 -9999 -9999 -9999 -9999 -9999 -9999 282 281 261 234 225 220 212 212 212 211 265 268 269 269 269 270 253 251 252 246 237 241 238 236 236 242 251 255 255 255 254 252 244 233 218 208 197 196 197 196 191 193 238 283 282 281 280 279 277 278 279 276 278 278 283 280 277 272 273 277 279 283 273 251 259 270 277 285 -9999 -9999 -9999 -9999 -9999 -9999 -9999 -9999 -9999 -9999
 -9999 -9999 -9999 -9999 -9999 -9999 -9999 -9999 -9999 -9999 -9999 -9999 277 276 250 228 221 216 206 218 216 211 266 267 268 269 269 269 258 253 245 242 243 236 236 249 255 257 258 257 256 255 250 239 214 201 192 200 196 205 211 205 205 285 285 284 283 281 278 272 275 276 278 276 282 279 276 268 265 259 269 276 280 279 268 258 243 273 283 288 -9999 -9999 -9999 -9999 -9999 -9999 -9999 -9999 -9999
 -9999 -9999 -9999 -9999 -9999 -9999 -9999 -9999 -9999 -9999 -9999 -9999 -9999 273 248 228 220 215 213 213 223 219 261 265 261 265 268 268 267 266 247 245 240 230 243 255 257 258 258 257 255 254 243 238 230 204 201 195 205 214 221 211 267 287 286 285 283 278 273 273 275 277 279 279 281 276 271 259 258 260 266 273 277 279 263 269 256 273 283 -9999 -9999 -9999 -9999 -9999 -9999 -9999 -9999 -9999 -9999
 -9999 -9999 -9999 -9999 -9999 -9999 -9999 -9999 -9999 -9999 -9999 -9999 -9999 -9999 -9999 -9999 220 211 213 211 220 222 223 263 259 249 255 260 263 263 262 243 235 220 251 254 255 256 257 258 251 248 243 237 219 216 204 202 231 221 235 246 287 288 287 286 282 258 258 272 276 277 279 270 277 274 272 256 255 257 257 270 271 279 274 276 273 275 276 286 -9999 -9999 -9999 -9999 -9999 -9999 -9999 -9999 -9999
 -9999 -9999 -9999 -9999 -9999 -9999 -9999 -9999 -9999 -9999 -9999 -9999 -9999 -9999 -9999 -9999 -9999 -9999 209 215 221 230 228 231 259 251 240 233 233 241 242 244 219 193 246 249 251 254 254 245 244 242 239 236 224 226 238 236 233 244 252 268 285 288 288 287 276 249 226 269 277 271 276 278 276 268 267 255 246 248 263 262 266 274 273 275 282 282 286 284 -9999 -9999 -9999 -9999 -9999 -9999 -9999 -9999 -9999
 -9999 -9999 -9999 -9999 -9999 -9999 -9999 -9999 -9999 -9999 -9999 -9999 -9999 -9999 -9999 -9999 -9999 -9999 215 221 222 224 233 233 229 258 237 223 225 219 236 230 192 205 216 220 207 220 247 229 236 230 228 217 222 228 229 235 238 249 270 283 287 287 287 285 271 240 236 278 273 272 271 280 271 262 262 255 252 252 264 257 267 274 274 277 277 278 282 286 -9999 -9999 -9999 -9999 -9999 -9999 -9999 -9999 -9999
 -9999 -9999 -9999 -9999 -9999 -9999 -9999 -9999 -9999 -9999 -9999 -9999 -9999 -9999 -9999 -9999 -9999 -9999 -9999 -9999 -9999 215 226 234 230 255 251 231 221 218 212 225 210 184 171 148 168 183 213 185 224 215 217 206 213 222 235 245 243 267 272 284 286 286 284 280 263 247 252 272 272 264 267 280 272 268 267 261 256 267 263 272 273 276 270 277 273 281 272 282 287 -9999 -9999 -9999 -9999 -9999 -9999 -9999 -9999
 -9999 -9999 -9999 -9999 -9999 -9999 -9999 -9999 -9999 -9999 -9999 -9999 -9999 -9999 -9999 -9999 -9999 -9999 -9999 -9999 -9999 -9999 -9999 236 -9999 229 249 234 228 217 200 197 188 221 151 215 146 160 197 159 183 210 201 193 204 214 229 217 255 267 270 285 284 284 275 271 266 267 272 272 269 272 276 278 276 268 270 253 253 264 273 268 268 271 269 273 279 280 276 284 285 288 -9999 -9999 -9999 -9999 -9999 -9999 -9999
 -9999 -9999 -9999 -9999 -9999 -9999 -9999 -9999 -9999 -9999 -9999 -9999 -9999 -9999 -9999 -9999 -9999 -9999 -9999 -9999 -9999 -9999 -9999 -9999 -9999 -9999 226 237 235 223 216 196 198 237 230 216 225 166 171 177 182 185 188 195 201 205 211 217 230 259 272 281 281 278 263 243 262 242 261 264 268 279 276 271 268 267 268 269 272 267 271 270 269 266 269 273 277 280 277 272 284 284 -9999 -9999 -9999 -9999 -9999 -9999 -9999
 -9999 -9999 -9999 -9999 -9999 -9999 -9999 -9999 -9999 -9999 -9999 -9999 -9999 -9999 -9999 -9999 -9999 -9999 -9999 -9999 -9999 -9999 -9999 -9999 -9999 -9999 -9999 -9999 227 237 230 228 187 236 247 269 272 193 200 166 155 175 182 188 200 209 210 212 238 259 282 276 281 274 250 252 255 256 268 269 277 272 273 273 267 265 267 267 267 269 270 270 264 266 269 271 273 276 266 270 284 -9999 -9999 -9999 -9999 -9999 -9999 -9999 -9999
 -9999 -9999 -9999 -9999 -9999 -9999 -9999 -9999 -9999 -9999 -9999 -9999 -9999 -9999 -9999 -9999 -9999 -9999 -9999 -9999 -9999 -9999 -9999 -9999 -9999 -9999 -9999 -9999 -9999 -9999 -9999 -9999 234 240 274 278 279 279 229 199 167 175 176 176 195 199 209 220 246 259 263 270 266 252 248 253 269 278 264 275 270 266 274 272 266 262 256 251 262 270 270 268 265 267 268 266 271 276 280 280 277 286 285 -9999 -9999 -9999 -9999 -9999 -9999
 -9999 -9999 -9999 -9999 -9999 -9999 -9999 -9999 -9999 -9999 -9999 -9999 -9999 -9999 -9999 -9999 -9999 -9999 -9999 -9999 -9999 -9999 -9999 -9999 -9999 -9999 -9999 -9999 -9999 -9999 -9999 -9999 -9999 -9999 -9999 -9999 279 279 278 201 206 178 173 189 199 204 212 229 239 240 238 251 242 248 241 252 274 270 267 269 266 267 265 267 264 259 250 253 266 269 269 267 266 268 269 273 275 276 283 281 280 278 283 -9999 -9999 -9999 -9999 -9999 -9999
 -9999 -9999 -9999 -9999 -9999 -9999 -9999 -9999 -9999 -9999 -9999 -9999 -9999 -9999 -9999 -9999 -9999 -9999 -9999 -9999 -9999 -9999 -9999 -9999 -9999 -9999 -9999 -9999 -9999 -9999 -9999 -9999 -9999 -9999 -9999 -9999 -9999 -9999 278 277 209 200 171 187 206 227 227 214 226 231 245 257 242 253 255 262 268 269 266 264 263 272 265 264 257 252 248 255 264 267 271 271 271 273 273 273 280 281 278 274 274 268 286 -9999 -9999 -9999 -9999 -9999 -9999
 -9999 -9999 -9999 -9999 -9999 -9999 -9999 -9999 -9999 -9999 -9999 -9999 -9999 -9999 -9999 -9999 -9999 -9999 -9999 -9999 -9999 -9999 -9999 -9999 -9999 -9999 -9999 -9999 -9999 -9999 -9999 -9999 -9999 -9999 -9999 -9999 -9999 -9999 278 276 243 210 197 217 212 235 243 239 242 249 257 253 249 253 261 263 264 264 263 265 269 266 265 261 253 248 250 258 262 268 272 272 274 278 278 281 277 272 265 265 254 272 273 -9999 -9999 -9999 -9999 -9999 -9999
 -9999 -9999 -9999 -9999 -9999 -9999 -9999 -9999 -9999 -9999 -9999 -9999 -9999 -9999 -9999 -9999 -9999 -9999 -9999 -9999 -9999 -9999 -9999 -9999 -9999 -9999 -9999 -9999 -9999 -9999 -9999 -9999 -9999 -9999 -9999 -9999 -9999 -9999 -9999 277 274 225 224 217 199 236 244 253 250 254 251 246 249 250 264 260 265 261 258 264 263 263 262 258 244 245 249 259 262 270 273 275 276 280 276 277 274 264 251 262 276 277 286 284 -9999 -9999 -9999 -9999 -9999
 -9999 -9999 -9999 -9999 -9999 -9999 -9999 -9999 -9999 -9999 -9999 -9999 -9999 -9999 -9999 -9999 -9999 -9999 -9999 -9999 -9999 -9999 -9999 -9999 -9999 -9999 -9999 -9999 -9999 -9999 -9999 -9999 -9999 -9999 -9999 -9999 -9999 -9999 -9999 -9999 275 253 217 225 222 239 259 255 248 250 250 252 245 257 262 260 256 254 258 261 264 257 259 259 252 247 252 260 266 270 273 276 279 278 276 276 272 253 236 244 254 281 287 271 286 -9999 -9999 -9999 -9999
 -9999 -9999 -9999 -9999 -9999 -9999 -9999 -9999 -9999 -9999 -9999 -9999 -9999 -9999 -9999 -9999 -9999 -9999 -9999 -9999 -9999 -9999 -9999 -9999 -9999 -9999 -9999 -9999 -9999 -9999 -9999 -9999 -9999 -9999 -9999 -9999 -9999 -9999 -9999 -9999 276 274 224 252 254 261 255 260 260 255 252 250 249 257 260 256 252 255 260 265 259 256 255 251 249 253 261 262 268 272 274 278 278 279 274 271 271 255 260 273 281 282 283 272 286 280 -9999 -9999 -9999
 -9999 -9999 -9999 -9999 -9999 -9999 -9999 -9999 -9999 -9999 -9999 -9999 -9999 -9999 -9999 -9999 -9999 -9999 -9999 -9999 -9999 -9999 -9999 -9999 -9999 -9999 -9999 -9999 -9999 -9999 -9999 -9999 -9999 -9999 -9999 -9999 -9999 -9999 -9999 -9999 277 275 249 257 260 252 258 250 254 251 245 246 233 255 257 253 252 256 259 258 254 252 256 257 258 260 258 266 273 274 278 277 279 278 278 278 277 280 281 276 278 274 275 276 273 276 277 284 -9999
 -9999 -9999 -9999 -9999 -9999 -9999 -9999 -9999 -9999 -9999 -9999 -9999 -9999 -9999 -9999 -9999 -9999 -9999 -9999 -9999 -9999 -9999 -9999 -9999 -9999 -9999 -9999 -9999 -9999 -9999 -9999 -9999 -9999 -9999 -9999 -9999 -9999 -9999 -9999 -9999 276 277 268 243 251 245 250 242 247 240 247 242 253 257 255 248 254 254 258 255 258 260 262 262 263 260 262 269 274 275 278 277 281 280 283 284 286 280 260 252 257 264 272 269 274 275 275 281 -9999
 -9999 -9999 -9999 -9999 -9999 -9999 -9999 -9999 -9999 -9999 -9999 -9999 -9999 -9999 -9999 -9999 -9999 -9999 -9999 -9999 -9999 -9999 -9999 -9999 -9999 -9999 -9999 -9999 -9999 -9999 -9999 -9999 -9999 -9999 -9999 -9999 -9999 -9999 -9999 -9999 277 276 267 232 249 248 243 249 246 246 238 248 249 253 256 254 250 256 249 254 257 264 265 262 268 265 268 262 275 274 278 282 285 285 284 287 282 261 249 262 261 259 270 271 274 275 279 -9999 -9999
 -9999 -9999 -9999 -9999 -9999 -9999 -9999 -9999 -9999 -9999 -9999 -9999 -9999 -9999 -9999 -9999 -9999 -9999 -9999 -9999 -9999 -9999 -9999 -9999 -9999 -9999 -9999 -9999 -9999 -9999 -9999 -9999 -9999 -9999 -9999 -9999 -9999 -9999 -9999 -9999 276 276 276 231 229 236 249 246 248 245 220 258 248 258 256 256 252 250 253 255 251 261 261 265 272 267 270 272 278 278 279 282 285 288 286 286 284 281 261 258 263 268 271 273 274 281 -9999 -9999 -9999
 -9999 -9999 -9999 -9999 -9999 -9999 -9999 -9999 -9999 -9999 -9999 -9999 -9999 -9999 -9999 -9999 -9999 -9999 -9999 -9999 -9999 -9999 -9999 -9999 -9999 -9999 -9999 -9999 -9999 -9999 -9999 -9999 -9999 -9999 -9999 -9999 -9999 -9999 -9999 -9999 276 275 275 231 229 225 249 252 248 249 248 261 256 260 256 261 256 250 259 259 261 262 263 261 267 271 274 276 279 282 283 284 288 290 290 287 288 286 273 256 261 271 272 286 -9999 -9999 -9999 -9999 -9999
 -9999 -9999 -9999 -9999 -9999 -9999 -9999 -9999 -9999 -9999 -9999 -9999 -9999 -9999 -9999 -9999 -9999 -9999 -9999 -9999 -9999 -9999 -9999 -9999 -9999 -9999 -9999 -9999 -9999 -9999 -9999 -9999 -9999 -9999 -9999 -9999 -9999 -9999 -9999 -9999 -9999 274 264 216 206 231 243 252 242 253 247 260 262 261 264 257 258 259 262 256 260 261 264 267 262 273 277 279 284 284 286 289 287 292 292 291 290 289 284 259 287 -9999 -9999 -9999 -9999 -9999 -9999 -9999 -9999
 -9999 -9999 -9999 -9999 -9999 -9999 -9999 -9999 -9999 -9999 -9999 -9999 -9999 -9999 -9999 -9999 -9999 -9999 -9999 -9999 -9999 -9999 -9999 -9999 -9999 -9999 -9999 -9999 -9999 -9999 -9999 -9999 -9999 -9999 -9999 -9999 -9999 -9999 -9999 -9999 -9999 275 273 230 220 224 248 259 254 258 256 266 260 264 262 263 266 267 266 266 261 256 262 265 262 273 277 282 285 290 290 289 291 288 291 295 295 293 292 291 -9999 -9999 -9999 -9999 -9999 -9999 -9999 -9999 -9999
 -9999 -9999 -9999 -9999 -9999 -9999 -9999 -9999 -9999 -9999 -9999 -9999 -9999 -9999 -9999 -9999 -9999 -9999 -9999 -9999 -9999 -9999 -9999 -9999 -9999 -9999 -9999 -9999 -9999 -9999 -9999 -9999 -9999 -9999 -9999 -9999 -9999 -9999 -9999 -9999 -9999 274 275 271 251 231 234 262 266 265 268 268 271 267 268 267 262 271 269 272 261 257 266 271 274 277 280 283 290 291 293 293 291 294 295 -9999 -9999 -9999 -9999 -9999 -9999 -9999 -9999 -9999 -9999 -9999 -9999 -9999 -9999
 -9999 -9999 -9999 -9999 -9999 -9999 -9999 -9999 -9999 -9999 -9999 -9999 -9999 -9999 -9999 -9999 -9999 -9999 -9999 -9999 -9999 -9999 -9999 -9999 -9999 -9999 -9999 -9999 -9999 -9999 -9999 -9999 -9999 -9999 -9999 -9999 -9999 -9999 -9999 -9999 -9999 273 275 276 276 229 234 250 269 270 270 272 271 273 269 267 267 273 273 273 269 273 273 275 278 280 283 286 -9999 -9999 -9999 -9999 296 -9999 -9999 -9999 -9999 -9999 -9999 -9999 -9999 -9999 -9999 -9999 -9999 -9999 -9999 -9999 -9999
 -9999 -9999 -9999 -9999 -9999 -9999 -9999 -9999 -9999 -9999 -9999 -9999 -9999 -9999 -9999 -9999 -9999 -9999 -9999 -9999 -9999 -9999 -9999 -9999 -9999 -9999 -9999 -9999 -9999 -9999 -9999 -9999 -9999 -9999 -9999 -9999 -9999 -9999 -9999 -9999 -9999 -9999 276 276 278 198 242 267 272 272 272 -9999 -9999 275 276 271 272 277 275 277 277 279 268 281 281 283 285 -9999 -9999 -9999 -9999 -9999 -9999 -9999 -9999 -9999 -9999 -9999 -9999 -9999 -9999 -9999 -9999 -9999 -9999 -9999 -9999 -9999 -9999
 -9999 -9999 -9999 -9999 -9999 -9999 -9999 -9999 -9999 -9999 -9999 -9999 -9999 -9999 -9999 -9999 -9999 -9999 -9999 -9999 -9999 -9999 -9999 -9999 -9999 -9999 -9999 -9999 -9999 -9999 -9999 -9999 -9999 -9999 -9999 -9999 -9999 -9999 -9999 -9999 -9999 -9999 -9999 -9999 -9999 -9999 -9999 -9999 -9999 -9999 -9999 -9999 -9999 -9999 -9999 276 278 278 279 -9999 -9999 -9999 285 285 285 -9999 -9999 -9999 -9999 -9999 -9999 -9999 -9999 -9999 -9999 -9999 -9999 -9999 -9999 -9999 -9999 -9999 -9999 -9999 -9999 -9999 -9999 -9999 -9999
 -9999 -9999 -9999 -9999 -9999 -9999 -9999 -9999 -9999 -9999 -9999 -9999 -9999 -9999 -9999 -9999 -9999 -9999 -9999 -9999 -9999 -9999 -9999 -9999 -9999 -9999 -9999 -9999 -9999 -9999 -9999 -9999 -9999 -9999 -9999 -9999 -9999 -9999 -9999 -9999 -9999 -9999 -9999 -9999 -9999 -9999 -9999 -9999 -9999 -9999 -9999 -9999 -9999 -9999 -9999 -9999 -9999 -9999 -9999 -9999 -9999 -9999 -9999 -9999 -9999 -9999 -9999 -9999 -9999 -9999 -9999 -9999 -9999 -9999 -9999 -9999 -9999 -9999 -9999 -9999 -9999 -9999 -9999 -9999 -9999 -9999 -9999 -9999 -9999
