# Supplementary material for: Climate Change Influences Potential Distribution of Infected Aedes aegypti Co-Occurrence with Dengue Epidemics Risk Areas in Tanzania
Source: PLoS One. 2016 Sep 28;11(9):e0162649. doi: 10.1371/journal.pone.0162649 (PMC5040426; doi:10.1371/journal.pone.0162649)
Supplement: S1 File — (ZIP) [file pone.0162649.s001.zip › S1_File/bioData/bioData-2020/Tz_bio11.asc]

ncols        89
nrows        86
xllcorner    29.371397018433
yllcorner    -11.758983612061
cellsize      0.125
NODATA_value  -9999
 -9999 -9999 -9999 -9999 -9999 -9999 -9999 -9999 -9999 -9999 -9999 208 195 207 202 204 206 208 211 213 214 215 216 217 218 219 220 221 223 223 225 226 227 228 228 229 -9999 -9999 -9999 -9999 -9999 -9999 -9999 -9999 -9999 -9999 -9999 -9999 -9999 -9999 -9999 -9999 -9999 -9999 -9999 -9999 -9999 -9999 -9999 -9999 -9999 -9999 -9999 -9999 -9999 -9999 -9999 -9999 -9999 -9999 -9999 -9999 -9999 -9999 -9999 -9999 -9999 -9999 -9999 -9999 -9999 -9999 -9999 -9999 -9999 -9999 -9999 -9999 -9999
 -9999 -9999 -9999 -9999 -9999 -9999 -9999 -9999 -9999 212 208 200 201 211 209 209 209 209 211 209 214 215 216 218 219 220 221 222 223 224 226 226 228 228 229 230 230 227 223 -9999 -9999 -9999 -9999 -9999 -9999 -9999 -9999 -9999 -9999 -9999 -9999 -9999 -9999 -9999 -9999 -9999 -9999 -9999 -9999 -9999 -9999 -9999 -9999 -9999 -9999 -9999 -9999 -9999 -9999 -9999 -9999 -9999 -9999 -9999 -9999 -9999 -9999 -9999 -9999 -9999 -9999 -9999 -9999 -9999 -9999 -9999 -9999 -9999 -9999
 -9999 -9999 -9999 -9999 -9999 -9999 -9999 -9999 -9999 -9999 211 211 197 192 213 212 212 211 207 209 214 215 217 219 219 220 221 222 223 224 226 227 229 229 230 231 228 222 216 214 205 -9999 -9999 -9999 -9999 -9999 -9999 -9999 -9999 -9999 -9999 -9999 -9999 -9999 -9999 -9999 -9999 -9999 -9999 -9999 -9999 -9999 -9999 -9999 -9999 -9999 -9999 -9999 -9999 -9999 -9999 -9999 -9999 -9999 -9999 -9999 -9999 -9999 -9999 -9999 -9999 -9999 -9999 -9999 -9999 -9999 -9999 -9999 -9999
 -9999 -9999 -9999 -9999 -9999 -9999 -9999 -9999 -9999 -9999 216 196 204 198 214 213 213 214 214 208 216 216 217 219 220 221 222 223 224 225 227 228 230 231 232 232 229 231 226 214 199 199 185 -9999 -9999 -9999 -9999 -9999 -9999 -9999 -9999 -9999 -9999 -9999 -9999 -9999 -9999 -9999 -9999 -9999 -9999 -9999 -9999 -9999 -9999 -9999 -9999 -9999 -9999 -9999 -9999 -9999 -9999 -9999 -9999 -9999 -9999 -9999 -9999 -9999 -9999 -9999 -9999 -9999 -9999 -9999 -9999 -9999 -9999
 -9999 -9999 -9999 -9999 -9999 -9999 -9999 -9999 -9999 -9999 -9999 198 207 200 214 209 214 214 215 216 217 217 219 220 221 222 223 223 225 226 227 228 229 230 231 232 233 230 230 228 226 223 212 207 204 -9999 -9999 -9999 -9999 -9999 -9999 -9999 -9999 -9999 -9999 -9999 -9999 -9999 -9999 -9999 -9999 -9999 -9999 -9999 -9999 -9999 -9999 -9999 -9999 -9999 -9999 -9999 -9999 -9999 -9999 -9999 -9999 -9999 -9999 -9999 -9999 -9999 -9999 -9999 -9999 -9999 -9999 -9999 -9999
 -9999 -9999 -9999 -9999 -9999 -9999 -9999 -9999 -9999 -9999 -9999 -9999 194 205 209 211 216 211 216 217 218 219 220 220 222 223 224 224 225 226 227 228 230 231 232 227 226 229 226 221 203 217 208 205 201 198 -9999 -9999 -9999 -9999 -9999 -9999 -9999 -9999 -9999 -9999 -9999 -9999 -9999 -9999 -9999 -9999 -9999 -9999 -9999 -9999 -9999 -9999 -9999 -9999 -9999 -9999 -9999 -9999 -9999 -9999 -9999 -9999 -9999 -9999 -9999 -9999 -9999 -9999 -9999 -9999 -9999 -9999 -9999
 -9999 -9999 -9999 -9999 -9999 -9999 -9999 -9999 -9999 -9999 -9999 -9999 204 211 201 213 215 197 215 218 219 219 220 222 222 224 224 225 226 227 228 228 229 230 229 227 221 213 217 218 216 207 207 197 192 194 186 173 -9999 -9999 -9999 -9999 -9999 -9999 -9999 -9999 -9999 -9999 -9999 -9999 -9999 -9999 -9999 -9999 -9999 -9999 -9999 -9999 -9999 -9999 -9999 -9999 -9999 -9999 -9999 -9999 -9999 -9999 -9999 -9999 -9999 -9999 -9999 -9999 -9999 -9999 -9999 -9999 -9999
 -9999 -9999 -9999 -9999 -9999 -9999 -9999 -9999 -9999 -9999 -9999 -9999 202 207 219 205 215 208 212 220 220 222 222 222 223 224 225 226 227 225 228 228 228 228 227 229 221 217 216 219 214 211 201 197 197 193 185 163 167 161 -9999 -9999 -9999 -9999 -9999 -9999 -9999 -9999 -9999 -9999 -9999 -9999 -9999 -9999 -9999 -9999 -9999 -9999 -9999 -9999 -9999 -9999 -9999 -9999 -9999 -9999 -9999 -9999 -9999 -9999 -9999 -9999 -9999 -9999 -9999 -9999 -9999 -9999 -9999
 -9999 -9999 -9999 -9999 -9999 -9999 -9999 -9999 -9999 -9999 -9999 -9999 216 201 221 220 220 211 221 221 222 222 223 224 224 225 226 227 222 226 228 228 217 230 229 227 219 227 226 226 214 216 211 210 200 192 182 173 168 151 146 182 -9999 -9999 -9999 -9999 -9999 -9999 -9999 -9999 -9999 -9999 -9999 -9999 -9999 -9999 -9999 -9999 -9999 -9999 -9999 -9999 -9999 -9999 -9999 -9999 -9999 -9999 -9999 -9999 -9999 -9999 -9999 -9999 -9999 -9999 -9999 -9999 -9999
 -9999 -9999 -9999 -9999 -9999 -9999 -9999 -9999 -9999 -9999 -9999 -9999 217 205 216 221 220 221 220 222 223 223 225 225 226 226 227 227 227 228 228 229 225 226 230 231 230 228 227 225 222 216 213 207 202 193 186 173 170 165 166 214 204 -9999 -9999 -9999 -9999 -9999 -9999 -9999 -9999 -9999 -9999 -9999 -9999 -9999 -9999 -9999 -9999 -9999 -9999 -9999 -9999 -9999 -9999 -9999 -9999 -9999 -9999 -9999 -9999 -9999 -9999 -9999 -9999 -9999 -9999 -9999 -9999
 -9999 -9999 -9999 -9999 -9999 -9999 -9999 -9999 -9999 -9999 -9999 -9999 208 213 222 224 212 220 224 221 224 223 225 226 226 226 227 228 228 229 229 229 229 229 230 230 228 227 225 219 220 219 215 209 203 196 185 177 170 178 183 211 219 242 235 -9999 -9999 -9999 -9999 -9999 -9999 -9999 -9999 -9999 -9999 -9999 -9999 -9999 -9999 -9999 -9999 -9999 -9999 -9999 -9999 -9999 -9999 -9999 -9999 -9999 -9999 -9999 -9999 -9999 -9999 -9999 -9999 -9999 -9999
 -9999 -9999 -9999 -9999 -9999 -9999 -9999 -9999 -9999 -9999 -9999 210 213 220 219 219 217 216 224 224 225 225 226 223 227 227 227 228 228 230 229 230 230 229 225 219 222 221 222 218 215 211 211 203 200 193 183 174 166 147 211 213 242 241 235 220 189 -9999 -9999 -9999 -9999 -9999 -9999 -9999 -9999 -9999 -9999 -9999 -9999 -9999 -9999 -9999 -9999 -9999 -9999 -9999 -9999 -9999 -9999 -9999 -9999 -9999 -9999 -9999 -9999 -9999 -9999 -9999 -9999
 -9999 -9999 -9999 -9999 -9999 -9999 -9999 -9999 -9999 207 188 194 201 221 221 218 219 213 224 225 225 226 227 224 227 229 227 228 224 227 230 231 230 226 228 226 222 224 220 216 212 207 201 199 192 189 180 173 173 188 213 215 240 240 202 214 187 179 193 -9999 -9999 -9999 -9999 -9999 -9999 -9999 -9999 -9999 -9999 -9999 -9999 -9999 -9999 -9999 -9999 -9999 -9999 -9999 -9999 -9999 -9999 -9999 -9999 -9999 -9999 -9999 -9999 -9999 -9999
 -9999 -9999 -9999 -9999 -9999 -9999 -9999 -9999 -9999 210 211 207 213 219 220 210 218 222 222 224 226 223 222 218 224 227 225 229 230 229 227 229 228 228 227 227 223 222 218 214 211 200 191 197 189 184 181 175 173 183 208 206 237 201 194 211 178 186 193 196 200 -9999 -9999 -9999 -9999 -9999 -9999 -9999 -9999 -9999 -9999 -9999 -9999 -9999 -9999 -9999 -9999 -9999 -9999 -9999 -9999 -9999 -9999 -9999 -9999 -9999 -9999 -9999 -9999
 -9999 -9999 -9999 -9999 -9999 -9999 -9999 -9999 -9999 201 203 200 214 217 217 214 210 216 219 225 225 225 221 223 226 225 227 227 230 229 227 227 228 227 224 225 223 220 215 212 207 203 191 193 190 183 180 182 176 168 197 178 138 213 215 211 197 181 194 191 200 199 -9999 -9999 -9999 -9999 -9999 -9999 -9999 -9999 -9999 -9999 -9999 -9999 -9999 -9999 -9999 -9999 -9999 -9999 -9999 -9999 -9999 -9999 -9999 -9999 -9999 -9999 -9999
 -9999 -9999 -9999 -9999 -9999 -9999 -9999 -9999 -9999 200 205 207 215 217 212 212 217 219 221 224 224 209 221 223 225 227 229 230 225 232 232 230 228 227 227 223 221 219 216 212 204 202 196 189 188 184 185 186 189 195 171 95 161 216 160 185 201 181 191 196 197 184 147 161 -9999 -9999 -9999 -9999 -9999 -9999 -9999 -9999 -9999 -9999 -9999 -9999 -9999 -9999 -9999 -9999 -9999 -9999 -9999 -9999 -9999 -9999 -9999 -9999 -9999
 -9999 -9999 -9999 -9999 -9999 -9999 -9999 -9999 -9999 -9999 -9999 -9999 209 216 215 220 215 221 219 222 218 218 217 220 220 227 231 229 223 228 232 231 228 225 226 226 222 219 217 213 208 203 194 188 189 185 184 189 196 163 103 118 171 223 218 208 205 186 184 191 192 175 107 44 80 163 -9999 -9999 -9999 -9999 -9999 -9999 -9999 -9999 -9999 -9999 -9999 -9999 -9999 -9999 -9999 -9999 -9999 -9999 -9999 -9999 -9999 -9999 -9999
 -9999 -9999 -9999 -9999 -9999 -9999 -9999 -9999 -9999 -9999 -9999 -9999 201 211 221 214 218 222 219 221 222 223 223 215 225 227 231 231 229 230 233 232 230 229 225 225 223 220 216 213 207 199 192 184 184 183 178 166 169 171 132 113 170 218 225 212 199 183 169 171 181 180 142 105 40 129 198 -9999 -9999 -9999 -9999 -9999 -9999 -9999 -9999 -9999 -9999 -9999 -9999 -9999 -9999 -9999 -9999 -9999 -9999 -9999 -9999 -9999 -9999
 -9999 -9999 -9999 -9999 -9999 -9999 -9999 -9999 -9999 -9999 -9999 -9999 213 216 222 216 221 223 224 225 223 224 222 221 226 229 229 233 231 232 233 233 232 227 227 225 222 224 220 216 211 201 191 188 183 181 178 171 116 136 156 173 209 207 208 169 141 151 149 125 177 187 185 185 153 163 202 -9999 -9999 -9999 -9999 -9999 -9999 -9999 -9999 -9999 -9999 -9999 -9999 -9999 -9999 -9999 -9999 -9999 -9999 -9999 -9999 -9999 -9999
 -9999 -9999 -9999 -9999 -9999 -9999 -9999 -9999 -9999 -9999 203 211 213 205 221 218 222 219 225 225 223 223 220 221 226 228 222 233 233 234 234 234 232 233 232 230 229 226 224 219 210 206 196 187 178 174 185 212 168 184 183 195 206 181 181 183 186 183 182 184 189 205 209 217 218 211 -9999 -9999 -9999 -9999 -9999 -9999 -9999 -9999 -9999 -9999 -9999 -9999 -9999 -9999 -9999 -9999 -9999 -9999 -9999 -9999 -9999 -9999 -9999
 -9999 -9999 -9999 -9999 -9999 -9999 -9999 -9999 -9999 209 209 208 205 216 220 220 220 221 225 223 223 227 228 228 228 222 231 232 233 233 233 233 236 236 233 232 231 229 226 222 217 212 199 188 175 208 213 210 201 185 184 209 208 200 191 187 191 187 192 202 205 210 209 222 223 222 -9999 -9999 -9999 -9999 -9999 -9999 -9999 -9999 -9999 -9999 -9999 -9999 -9999 -9999 -9999 -9999 -9999 -9999 -9999 -9999 -9999 -9999 -9999
 -9999 -9999 -9999 -9999 -9999 -9999 -9999 -9999 -9999 208 200 202 209 220 222 220 216 223 223 226 225 227 227 228 226 228 230 232 232 231 231 233 237 234 233 234 232 231 228 225 221 215 203 219 217 214 212 200 179 174 163 208 207 201 196 192 187 190 200 205 207 199 199 211 223 218 186 -9999 -9999 -9999 -9999 -9999 -9999 -9999 -9999 -9999 -9999 -9999 -9999 -9999 -9999 -9999 -9999 -9999 -9999 -9999 -9999 -9999 -9999
 -9999 -9999 -9999 -9999 -9999 -9999 -9999 -9999 207 207 206 214 217 219 218 224 222 224 225 222 228 228 228 224 227 227 230 231 232 231 229 234 237 237 237 234 234 232 229 227 223 220 220 219 217 211 193 190 168 162 182 209 206 200 190 184 177 187 198 207 198 204 204 202 223 209 189 221 -9999 -9999 -9999 -9999 -9999 -9999 -9999 -9999 -9999 -9999 -9999 -9999 -9999 -9999 -9999 -9999 -9999 -9999 -9999 -9999 -9999
 -9999 -9999 -9999 -9999 -9999 -9999 -9999 206 212 207 204 210 209 213 216 223 224 224 223 222 224 224 224 227 228 222 227 229 231 232 234 236 239 238 237 234 232 231 230 228 226 224 221 217 205 190 193 181 159 160 161 209 206 199 192 183 172 178 181 200 190 201 205 206 222 217 194 212 216 218 -9999 -9999 -9999 -9999 -9999 -9999 -9999 -9999 -9999 -9999 -9999 -9999 -9999 -9999 -9999 -9999 -9999 -9999 -9999
 -9999 -9999 -9999 -9999 -9999 -9999 203 200 193 211 215 215 211 212 217 222 224 224 224 225 225 224 227 229 229 228 228 228 229 230 231 229 228 230 231 232 233 233 231 228 213 215 205 188 193 172 161 158 144 149 200 195 195 201 197 178 178 180 187 183 186 190 187 206 216 226 218 207 214 218 219 219 217 -9999 -9999 -9999 -9999 -9999 -9999 -9999 -9999 -9999 -9999 -9999 -9999 -9999 -9999 -9999 -9999
 -9999 -9999 -9999 -9999 -9999 206 195 203 209 209 212 212 212 215 218 222 224 225 226 226 226 226 230 229 228 226 229 228 229 227 225 226 227 229 231 231 233 233 230 207 196 213 196 190 182 175 176 167 153 174 186 172 198 203 200 189 185 182 189 192 176 183 186 200 224 225 223 203 143 219 220 219 221 222 -9999 -9999 -9999 -9999 -9999 -9999 -9999 -9999 -9999 -9999 -9999 -9999 -9999 -9999 -9999
 -9999 -9999 -9999 -9999 202 198 189 205 208 212 216 213 215 214 219 221 224 225 227 226 227 228 227 228 228 227 227 227 227 228 227 226 225 226 230 231 231 232 229 211 204 206 199 192 185 179 174 183 165 171 182 185 201 203 203 198 194 188 185 197 188 186 187 191 214 224 221 220 147 222 219 219 224 221 226 -9999 -9999 -9999 -9999 -9999 -9999 -9999 -9999 -9999 -9999 -9999 -9999 -9999 -9999
 -9999 237 228 194 206 184 207 202 207 210 216 217 214 212 217 222 224 225 225 225 229 227 229 229 227 227 229 229 230 228 224 225 223 227 226 227 234 232 226 217 205 197 201 193 187 184 169 181 172 182 180 189 204 205 201 204 202 197 194 199 193 192 189 192 193 220 219 219 214 214 213 148 225 228 232 236 240 -9999 -9999 -9999 -9999 -9999 -9999 -9999 -9999 -9999 -9999 -9999 -9999
 -9999 239 200 198 214 195 212 212 212 213 218 215 214 210 215 222 225 225 226 225 227 228 228 229 229 228 230 231 229 228 226 225 227 226 224 232 233 231 222 213 205 202 201 189 187 185 183 191 185 188 192 183 204 199 200 205 202 198 195 204 199 191 195 196 192 206 206 215 215 216 186 139 176 208 227 228 240 247 -9999 -9999 -9999 -9999 -9999 -9999 -9999 -9999 -9999 -9999 -9999
 239 239 231 228 223 212 215 217 218 212 216 219 218 217 220 224 225 224 226 226 226 227 227 225 232 231 228 234 230 227 225 226 227 224 228 233 233 230 223 213 208 198 197 193 190 190 190 186 185 190 196 175 169 199 201 202 202 196 197 203 196 201 198 199 195 201 203 214 208 220 221 142 135 205 221 222 241 246 254 -9999 -9999 -9999 -9999 -9999 -9999 -9999 -9999 -9999 -9999
 240 239 239 231 226 215 219 216 220 215 211 219 221 221 222 224 224 224 224 226 226 226 229 229 230 227 233 231 228 226 222 226 227 225 227 234 232 230 224 218 212 202 198 189 192 200 188 195 195 196 204 197 174 200 202 200 201 197 197 205 196 197 199 203 206 208 203 215 210 221 222 229 154 219 221 236 244 247 -9999 -9999 -9999 -9999 -9999 -9999 -9999 -9999 -9999 -9999 -9999
 239 240 241 237 222 222 221 213 221 219 217 219 221 222 223 224 225 224 225 226 225 224 226 228 230 228 231 228 224 225 225 224 225 225 224 231 232 230 225 220 214 205 191 188 187 202 196 201 198 195 199 195 200 194 195 201 200 196 201 204 196 199 196 199 196 198 207 214 213 219 221 230 178 233 199 244 247 246 -9999 -9999 -9999 -9999 -9999 247 -9999 -9999 -9999 -9999 -9999
 -9999 239 240 239 228 228 216 223 223 223 221 221 220 222 223 224 224 226 228 228 227 227 228 228 229 230 229 227 225 225 221 222 226 226 229 226 231 229 225 217 211 201 197 191 187 195 200 202 206 205 191 207 202 172 183 187 188 194 200 202 195 194 192 193 192 193 196 206 207 214 222 224 223 233 212 242 247 252 -9999 -9999 -9999 -9999 -9999 246 -9999 -9999 -9999 -9999 -9999
 -9999 237 238 238 217 229 216 220 209 211 215 223 223 224 225 226 226 226 229 228 228 228 228 229 229 230 229 228 227 226 222 222 227 226 222 222 225 226 221 217 210 206 197 196 198 197 205 201 205 209 208 207 202 196 197 192 181 168 196 199 195 189 187 187 189 191 197 203 201 210 215 219 230 234 239 240 251 255 -9999 -9999 -9999 -9999 -9999 249 -9999 -9999 -9999 -9999 -9999
 -9999 -9999 237 236 229 221 208 194 209 209 213 216 218 213 225 222 226 228 226 229 230 230 229 228 230 230 229 225 227 227 226 226 228 224 222 222 220 223 218 213 209 206 198 200 198 199 206 210 203 209 207 208 207 201 196 195 184 174 191 192 192 185 165 186 186 195 196 202 204 206 213 217 226 235 254 256 258 -9999 -9999 -9999 -9999 -9999 249 -9999 -9999 -9999 -9999 -9999 -9999
 -9999 -9999 234 224 224 220 207 216 208 195 213 215 211 221 225 224 230 228 229 228 230 230 230 229 231 230 230 228 226 224 226 227 225 223 222 219 215 213 215 211 206 203 199 197 200 203 209 216 217 205 199 198 206 203 189 198 187 173 190 191 191 181 182 185 190 202 204 204 206 212 218 221 227 234 257 252 257 -9999 -9999 -9999 -9999 -9999 -9999 -9999 -9999 -9999 -9999 -9999 -9999
 -9999 -9999 233 234 226 220 228 223 207 213 211 204 214 225 227 229 232 232 230 231 232 232 233 232 231 230 230 229 227 224 227 225 224 221 220 218 216 215 212 209 206 204 198 199 202 211 220 221 218 212 209 188 198 205 200 200 187 188 194 189 190 180 188 184 202 210 208 209 209 213 212 222 230 234 255 261 -9999 -9999 -9999 -9999 -9999 -9999 -9999 -9999 -9999 -9999 -9999 -9999 -9999
 -9999 -9999 232 234 235 222 219 222 216 205 212 212 216 230 232 231 230 232 233 233 234 233 233 232 232 231 231 229 228 225 226 221 221 220 217 216 214 212 209 207 207 206 203 201 211 214 221 222 219 216 209 206 180 192 208 204 196 193 193 184 191 194 196 206 205 205 215 221 212 219 216 229 237 244 258 260 -9999 -9999 -9999 -9999 -9999 -9999 -9999 -9999 -9999 -9999 -9999 -9999 -9999
 -9999 -9999 232 233 237 221 212 218 206 210 207 210 225 231 234 230 233 234 234 234 233 234 235 234 233 232 232 230 229 227 226 219 219 214 210 208 207 209 204 202 203 203 203 204 209 225 224 223 217 214 209 209 209 205 211 208 201 194 187 185 190 192 197 196 189 213 205 226 222 224 229 231 236 241 260 265 -9999 -9999 -9999 264 -9999 -9999 -9999 -9999 -9999 -9999 -9999 -9999 -9999
 -9999 229 232 232 231 218 214 216 200 192 205 223 224 229 233 231 235 235 236 235 235 235 235 235 234 233 231 231 230 229 226 223 216 212 210 207 203 201 202 204 205 204 201 205 219 225 224 225 218 214 209 211 212 211 208 212 204 198 194 187 196 196 181 202 190 196 228 234 233 230 228 233 242 250 258 -9999 -9999 -9999 -9999 263 -9999 -9999 -9999 -9999 -9999 -9999 -9999 -9999 -9999
 -9999 230 232 170 198 216 214 207 213 212 209 224 228 228 235 233 235 235 237 235 235 236 236 235 234 233 232 231 229 228 226 224 222 216 211 201 199 205 205 205 206 204 205 205 208 224 225 224 221 216 211 214 211 214 215 216 206 201 197 191 191 203 205 206 196 187 236 233 237 234 233 239 242 242 254 265 -9999 -9999 -9999 265 -9999 -9999 -9999 -9999 -9999 -9999 -9999 -9999 -9999
 -9999 231 232 200 177 218 224 214 207 214 218 228 233 239 232 239 236 231 238 239 236 236 236 236 235 233 232 231 230 228 226 224 216 215 213 206 201 194 207 207 205 206 207 208 208 207 225 224 220 214 209 203 209 214 212 219 185 196 202 195 183 212 216 225 221 238 239 240 239 240 247 252 253 261 262 263 -9999 -9999 -9999 -9999 269 -9999 -9999 -9999 -9999 -9999 -9999 -9999 -9999
 -9999 -9999 233 236 227 215 229 226 225 213 234 238 243 241 240 243 237 235 237 238 238 235 235 235 234 234 232 230 230 228 225 224 221 215 211 209 205 204 205 206 208 207 210 211 208 208 219 222 219 215 213 209 212 216 219 220 212 205 212 158 161 195 212 232 237 239 238 236 236 233 239 241 244 247 256 258 -9999 -9999 -9999 -9999 -9999 268 -9999 -9999 -9999 -9999 -9999 -9999 -9999
 -9999 -9999 -9999 236 239 240 244 231 232 223 230 242 245 243 245 244 245 235 234 239 237 236 234 235 233 233 231 231 229 228 226 222 220 212 213 207 201 209 208 201 207 207 207 206 209 209 210 219 219 215 215 215 214 203 218 214 180 222 210 205 168 219 233 237 239 239 235 232 232 238 237 239 248 253 256 258 255 257 -9999 -9999 -9999 -9999 -9999 -9999 -9999 -9999 -9999 -9999 -9999
 -9999 -9999 -9999 236 240 242 244 246 238 239 240 242 247 249 247 248 246 245 231 237 236 234 234 232 231 231 231 230 228 226 224 221 218 217 205 210 202 204 210 207 209 209 209 209 211 211 211 217 218 215 205 216 217 222 202 174 209 207 217 216 196 226 236 238 238 235 230 234 232 242 245 247 252 256 257 255 252 251 256 -9999 -9999 -9999 -9999 -9999 -9999 -9999 -9999 -9999 -9999
 -9999 -9999 -9999 -9999 -9999 244 247 249 250 246 247 247 250 251 252 248 248 243 234 225 235 233 233 232 231 230 228 227 227 225 221 220 219 213 209 207 203 205 208 198 196 209 211 210 211 210 211 215 216 216 215 218 226 225 211 173 201 185 214 214 230 228 235 237 235 227 230 229 238 245 248 247 253 257 260 252 245 247 247 -9999 -9999 -9999 -9999 -9999 -9999 -9999 -9999 -9999 -9999
 -9999 -9999 -9999 -9999 -9999 -9999 249 251 254 254 249 251 251 253 253 250 249 242 234 230 234 234 233 232 231 229 228 228 227 226 223 220 217 215 212 209 206 204 210 208 207 211 212 213 212 212 212 214 218 217 218 226 228 225 214 209 173 166 203 213 227 233 235 236 231 225 193 198 200 245 252 250 255 258 257 249 242 240 245 248 251 -9999 -9999 -9999 -9999 -9999 -9999 -9999 -9999
 -9999 -9999 -9999 -9999 -9999 -9999 -9999 254 257 259 249 249 249 253 252 250 248 246 229 227 231 231 232 232 229 229 228 228 227 223 221 219 217 215 213 210 208 210 210 210 210 210 211 211 210 213 215 216 217 225 227 228 227 222 220 185 196 178 177 207 230 233 234 230 223 208 198 238 247 252 251 253 257 258 252 242 236 239 245 246 248 255 -9999 -9999 -9999 -9999 -9999 -9999 -9999
 -9999 -9999 -9999 -9999 -9999 -9999 -9999 -9999 259 261 253 249 248 250 251 249 247 243 238 235 228 230 232 230 231 229 228 224 222 221 218 217 214 212 210 207 208 209 209 209 210 207 209 210 212 211 214 216 220 222 228 227 227 223 226 226 150 205 161 218 226 230 230 224 198 182 179 239 256 254 255 256 258 254 247 235 233 245 244 250 252 -9999 -9999 -9999 -9999 -9999 -9999 -9999 -9999
 -9999 -9999 -9999 -9999 -9999 -9999 -9999 -9999 262 264 257 252 249 248 247 244 243 240 237 232 232 230 230 229 226 225 225 226 220 219 217 213 212 201 208 205 205 205 206 204 207 207 205 209 209 212 216 226 227 227 226 220 198 209 199 227 204 220 184 195 221 223 228 220 221 233 218 239 258 258 255 258 256 249 246 229 242 249 250 252 -9999 -9999 -9999 -9999 -9999 -9999 -9999 -9999 -9999
 -9999 -9999 -9999 -9999 -9999 -9999 -9999 -9999 -9999 266 265 256 248 249 250 248 239 236 234 231 225 227 217 224 224 221 221 219 219 217 214 213 196 194 194 199 205 206 207 203 205 200 204 208 211 210 217 226 226 225 219 195 207 197 161 222 199 195 199 214 218 224 219 197 228 241 248 256 258 257 254 257 254 247 239 244 248 246 251 254 -9999 -9999 -9999 -9999 -9999 -9999 -9999 -9999 -9999
 -9999 -9999 -9999 -9999 -9999 -9999 -9999 -9999 -9999 266 256 258 248 249 252 241 233 230 230 230 227 223 223 209 216 215 216 218 213 211 210 207 203 201 192 193 189 203 201 204 201 201 204 208 211 216 224 223 223 215 202 197 192 182 148 213 222 227 209 217 204 227 229 230 241 251 251 255 255 256 255 256 253 245 251 251 249 253 252 -9999 -9999 -9999 -9999 -9999 -9999 -9999 -9999 -9999 -9999
 -9999 -9999 -9999 -9999 -9999 -9999 -9999 -9999 -9999 265 263 248 243 246 245 247 230 224 225 227 229 232 212 222 208 217 218 202 199 205 197 199 193 190 187 177 201 201 201 202 181 201 204 217 219 221 217 217 210 200 190 190 192 188 171 223 206 210 175 215 214 225 227 230 237 246 233 245 253 256 255 255 254 254 252 243 242 246 248 -9999 -9999 -9999 -9999 -9999 -9999 -9999 -9999 -9999 -9999
 -9999 -9999 -9999 -9999 -9999 -9999 -9999 -9999 -9999 -9999 263 253 237 237 237 230 217 203 223 226 228 231 233 223 220 222 218 218 206 200 191 198 196 191 195 179 191 184 186 197 202 210 215 215 193 213 215 177 177 185 184 181 159 171 194 190 185 157 201 190 228 228 226 233 236 235 241 244 238 254 255 254 254 254 254 252 250 246 252 -9999 -9999 -9999 -9999 -9999 -9999 -9999 -9999 -9999 -9999
 -9999 -9999 -9999 -9999 -9999 -9999 -9999 -9999 -9999 -9999 261 260 237 226 223 215 203 189 188 218 228 231 233 235 224 222 222 223 214 195 198 201 198 195 189 183 182 190 192 202 211 213 213 208 194 207 199 188 157 179 173 176 153 181 188 201 189 199 212 201 233 231 231 235 240 242 246 248 248 246 253 254 255 255 254 254 255 257 258 260 261 -9999 -9999 260 -9999 -9999 -9999 -9999 -9999
 -9999 -9999 -9999 -9999 -9999 -9999 -9999 -9999 -9999 -9999 -9999 259 243 219 213 205 191 186 187 189 229 231 234 235 236 221 227 216 206 209 192 199 200 196 191 183 190 188 200 188 211 212 201 206 210 201 174 157 167 166 166 168 159 174 186 223 229 219 229 224 233 233 230 231 232 240 244 246 245 245 251 254 255 255 255 255 257 258 259 260 260 -9999 -9999 -9999 -9999 -9999 -9999 -9999 -9999
 -9999 -9999 -9999 -9999 -9999 -9999 -9999 -9999 -9999 -9999 -9999 257 257 223 203 197 188 185 183 185 185 232 234 235 236 236 227 219 211 208 205 199 201 199 193 188 197 196 209 210 205 211 211 208 200 174 161 168 167 164 161 155 154 168 227 238 233 232 230 232 232 233 233 232 234 238 245 240 235 239 249 251 253 252 232 247 252 257 259 260 -9999 -9999 -9999 -9999 -9999 -9999 -9999 -9999 -9999
 -9999 -9999 -9999 -9999 -9999 -9999 -9999 -9999 -9999 -9999 -9999 255 253 234 205 195 189 184 182 182 183 231 234 236 236 236 236 220 217 217 209 200 202 200 196 196 202 210 215 215 215 214 212 204 192 177 167 156 156 158 158 154 156 200 242 240 237 234 232 231 233 234 233 235 236 243 240 238 236 237 241 245 250 240 219 228 240 247 256 -9999 -9999 -9999 -9999 -9999 -9999 -9999 -9999 -9999 -9999
 -9999 -9999 -9999 -9999 -9999 -9999 -9999 -9999 -9999 -9999 -9999 -9999 249 247 222 199 192 186 179 188 187 183 233 234 236 236 235 235 224 218 209 205 205 198 196 209 214 216 216 216 216 215 210 198 172 159 151 158 155 165 172 166 167 244 243 241 239 236 232 226 231 233 235 234 241 239 237 230 228 222 234 243 246 248 236 227 212 244 254 259 -9999 -9999 -9999 -9999 -9999 -9999 -9999 -9999 -9999
 -9999 -9999 -9999 -9999 -9999 -9999 -9999 -9999 -9999 -9999 -9999 -9999 -9999 243 220 200 191 186 184 184 194 191 230 233 230 232 234 234 233 230 211 207 202 190 203 214 216 216 217 217 217 216 203 196 188 161 159 154 164 173 181 171 227 245 245 243 240 233 229 228 231 233 236 237 239 236 232 221 221 225 232 239 244 248 232 240 226 244 255 -9999 -9999 -9999 -9999 -9999 -9999 -9999 -9999 -9999 -9999
 -9999 -9999 -9999 -9999 -9999 -9999 -9999 -9999 -9999 -9999 -9999 -9999 -9999 -9999 -9999 -9999 192 182 184 183 193 195 197 231 228 220 223 227 228 228 226 206 196 179 210 213 214 215 216 215 216 211 203 196 176 173 162 160 189 180 194 204 246 246 245 244 240 214 214 228 232 233 236 228 236 235 234 219 219 222 223 236 239 248 243 246 244 246 248 258 -9999 -9999 -9999 -9999 -9999 -9999 -9999 -9999 -9999
 -9999 -9999 -9999 -9999 -9999 -9999 -9999 -9999 -9999 -9999 -9999 -9999 -9999 -9999 -9999 -9999 -9999 -9999 181 187 193 203 202 204 230 222 211 203 202 208 206 206 178 154 206 208 210 212 214 206 208 206 199 195 181 183 195 193 191 202 210 227 243 246 245 244 233 205 182 224 234 227 233 236 235 228 229 217 209 213 229 229 234 243 243 246 254 254 259 257 -9999 -9999 -9999 -9999 -9999 -9999 -9999 -9999 -9999
 -9999 -9999 -9999 -9999 -9999 -9999 -9999 -9999 -9999 -9999 -9999 -9999 -9999 -9999 -9999 -9999 -9999 -9999 187 193 195 199 206 207 204 227 210 193 192 183 200 193 153 162 173 179 167 180 206 188 197 190 188 175 178 184 186 193 196 207 229 242 245 245 245 241 228 197 192 233 230 228 229 239 231 223 225 217 216 218 229 223 235 243 243 248 249 250 254 259 -9999 -9999 -9999 -9999 -9999 -9999 -9999 -9999 -9999
 -9999 -9999 -9999 -9999 -9999 -9999 -9999 -9999 -9999 -9999 -9999 -9999 -9999 -9999 -9999 -9999 -9999 -9999 -9999 -9999 -9999 188 201 209 205 226 222 201 188 181 174 187 167 145 135 114 131 143 171 144 184 173 175 163 170 179 191 202 200 224 230 241 244 244 242 238 219 203 208 228 229 222 226 239 231 229 229 224 221 232 228 239 241 244 239 247 244 252 244 255 260 -9999 -9999 -9999 -9999 -9999 -9999 -9999 -9999
 -9999 -9999 -9999 -9999 -9999 -9999 -9999 -9999 -9999 -9999 -9999 -9999 -9999 -9999 -9999 -9999 -9999 -9999 -9999 -9999 -9999 -9999 -9999 210 -9999 205 220 205 195 182 163 158 148 180 118 175 111 121 156 119 140 167 157 148 160 170 185 173 213 223 226 241 240 241 232 226 223 224 228 229 227 230 235 238 236 229 232 216 216 229 239 235 236 240 238 243 250 252 247 256 257 260 -9999 -9999 -9999 -9999 -9999 -9999 -9999
 -9999 -9999 -9999 -9999 -9999 -9999 -9999 -9999 -9999 -9999 -9999 -9999 -9999 -9999 -9999 -9999 -9999 -9999 -9999 -9999 -9999 -9999 -9999 -9999 -9999 -9999 204 208 202 188 177 157 157 195 188 175 183 126 131 135 139 140 141 149 156 160 166 173 185 214 228 237 238 234 219 199 218 198 218 220 225 236 234 230 228 228 230 233 236 232 236 238 236 234 238 242 247 251 249 243 256 256 -9999 -9999 -9999 -9999 -9999 -9999 -9999
 -9999 -9999 -9999 -9999 -9999 -9999 -9999 -9999 -9999 -9999 -9999 -9999 -9999 -9999 -9999 -9999 -9999 -9999 -9999 -9999 -9999 -9999 -9999 -9999 -9999 -9999 -9999 -9999 194 199 190 187 146 193 204 227 229 150 158 125 114 130 136 141 154 164 165 167 193 214 237 231 236 229 205 208 211 213 225 226 234 230 232 233 227 226 230 230 231 234 235 237 232 234 237 241 243 246 237 242 256 -9999 -9999 -9999 -9999 -9999 -9999 -9999 -9999
 -9999 -9999 -9999 -9999 -9999 -9999 -9999 -9999 -9999 -9999 -9999 -9999 -9999 -9999 -9999 -9999 -9999 -9999 -9999 -9999 -9999 -9999 -9999 -9999 -9999 -9999 -9999 -9999 -9999 -9999 -9999 -9999 190 195 230 235 235 236 186 156 123 130 130 130 148 153 163 174 201 214 218 224 221 206 203 207 225 234 221 233 228 225 233 232 227 224 218 213 227 235 235 234 232 235 237 235 240 246 250 252 247 258 257 -9999 -9999 -9999 -9999 -9999 -9999
 -9999 -9999 -9999 -9999 -9999 -9999 -9999 -9999 -9999 -9999 -9999 -9999 -9999 -9999 -9999 -9999 -9999 -9999 -9999 -9999 -9999 -9999 -9999 -9999 -9999 -9999 -9999 -9999 -9999 -9999 -9999 -9999 -9999 -9999 -9999 -9999 235 235 234 157 162 132 128 142 152 157 165 182 192 194 191 205 195 202 195 207 230 226 223 226 224 227 225 228 226 220 212 216 230 234 234 233 232 234 236 241 242 245 253 252 250 249 254 -9999 -9999 -9999 -9999 -9999 -9999
 -9999 -9999 -9999 -9999 -9999 -9999 -9999 -9999 -9999 -9999 -9999 -9999 -9999 -9999 -9999 -9999 -9999 -9999 -9999 -9999 -9999 -9999 -9999 -9999 -9999 -9999 -9999 -9999 -9999 -9999 -9999 -9999 -9999 -9999 -9999 -9999 -9999 -9999 233 232 163 154 126 141 160 181 180 166 178 184 198 211 195 207 209 216 223 226 222 221 221 231 225 225 217 214 210 217 228 232 236 237 237 239 239 240 247 250 247 244 243 237 256 -9999 -9999 -9999 -9999 -9999 -9999
 -9999 -9999 -9999 -9999 -9999 -9999 -9999 -9999 -9999 -9999 -9999 -9999 -9999 -9999 -9999 -9999 -9999 -9999 -9999 -9999 -9999 -9999 -9999 -9999 -9999 -9999 -9999 -9999 -9999 -9999 -9999 -9999 -9999 -9999 -9999 -9999 -9999 -9999 232 230 197 163 151 170 164 187 195 190 194 201 209 204 200 205 214 217 219 220 219 222 228 226 225 222 215 209 213 221 226 233 237 237 239 243 244 247 245 239 233 234 223 242 244 -9999 -9999 -9999 -9999 -9999 -9999
 -9999 -9999 -9999 -9999 -9999 -9999 -9999 -9999 -9999 -9999 -9999 -9999 -9999 -9999 -9999 -9999 -9999 -9999 -9999 -9999 -9999 -9999 -9999 -9999 -9999 -9999 -9999 -9999 -9999 -9999 -9999 -9999 -9999 -9999 -9999 -9999 -9999 -9999 -9999 229 227 178 176 169 151 188 196 204 200 205 201 197 200 201 217 214 220 216 214 221 222 223 222 219 205 207 212 223 226 233 236 239 240 244 241 242 239 230 218 229 245 247 256 254 -9999 -9999 -9999 -9999 -9999
 -9999 -9999 -9999 -9999 -9999 -9999 -9999 -9999 -9999 -9999 -9999 -9999 -9999 -9999 -9999 -9999 -9999 -9999 -9999 -9999 -9999 -9999 -9999 -9999 -9999 -9999 -9999 -9999 -9999 -9999 -9999 -9999 -9999 -9999 -9999 -9999 -9999 -9999 -9999 -9999 226 204 168 175 173 190 210 205 199 199 200 202 195 207 214 213 210 209 215 218 223 218 220 221 214 209 215 223 229 233 236 239 241 241 239 239 235 217 202 210 221 249 257 241 256 -9999 -9999 -9999 -9999
 -9999 -9999 -9999 -9999 -9999 -9999 -9999 -9999 -9999 -9999 -9999 -9999 -9999 -9999 -9999 -9999 -9999 -9999 -9999 -9999 -9999 -9999 -9999 -9999 -9999 -9999 -9999 -9999 -9999 -9999 -9999 -9999 -9999 -9999 -9999 -9999 -9999 -9999 -9999 -9999 226 225 175 203 205 212 205 210 209 204 201 199 199 206 210 209 207 209 217 222 218 216 217 213 211 215 224 225 231 235 237 240 239 240 234 230 231 218 223 238 248 250 252 242 256 250 -9999 -9999 -9999
 -9999 -9999 -9999 -9999 -9999 -9999 -9999 -9999 -9999 -9999 -9999 -9999 -9999 -9999 -9999 -9999 -9999 -9999 -9999 -9999 -9999 -9999 -9999 -9999 -9999 -9999 -9999 -9999 -9999 -9999 -9999 -9999 -9999 -9999 -9999 -9999 -9999 -9999 -9999 -9999 225 225 199 208 209 201 207 198 203 198 193 195 182 205 207 205 206 210 216 216 212 212 217 220 221 223 221 229 235 236 239 238 239 236 235 235 235 241 245 240 244 241 244 245 242 245 247 254 -9999
 -9999 -9999 -9999 -9999 -9999 -9999 -9999 -9999 -9999 -9999 -9999 -9999 -9999 -9999 -9999 -9999 -9999 -9999 -9999 -9999 -9999 -9999 -9999 -9999 -9999 -9999 -9999 -9999 -9999 -9999 -9999 -9999 -9999 -9999 -9999 -9999 -9999 -9999 -9999 -9999 225 225 217 192 199 193 198 189 194 188 194 190 201 206 205 200 207 208 215 213 217 221 225 225 226 223 226 231 235 236 238 236 239 236 238 239 243 238 222 215 222 230 239 237 243 244 245 251 -9999
 -9999 -9999 -9999 -9999 -9999 -9999 -9999 -9999 -9999 -9999 -9999 -9999 -9999 -9999 -9999 -9999 -9999 -9999 -9999 -9999 -9999 -9999 -9999 -9999 -9999 -9999 -9999 -9999 -9999 -9999 -9999 -9999 -9999 -9999 -9999 -9999 -9999 -9999 -9999 -9999 224 224 216 179 198 196 190 195 193 192 185 196 197 202 206 206 202 212 206 213 217 226 228 225 232 229 232 224 237 235 238 241 242 240 239 241 237 219 209 225 225 225 236 239 242 244 248 -9999 -9999
 -9999 -9999 -9999 -9999 -9999 -9999 -9999 -9999 -9999 -9999 -9999 -9999 -9999 -9999 -9999 -9999 -9999 -9999 -9999 -9999 -9999 -9999 -9999 -9999 -9999 -9999 -9999 -9999 -9999 -9999 -9999 -9999 -9999 -9999 -9999 -9999 -9999 -9999 -9999 -9999 223 223 223 179 176 183 197 193 195 190 167 205 196 207 207 208 205 205 210 215 210 223 224 229 235 230 234 235 239 239 239 240 242 244 239 240 240 238 221 220 227 232 237 239 241 248 -9999 -9999 -9999
 -9999 -9999 -9999 -9999 -9999 -9999 -9999 -9999 -9999 -9999 -9999 -9999 -9999 -9999 -9999 -9999 -9999 -9999 -9999 -9999 -9999 -9999 -9999 -9999 -9999 -9999 -9999 -9999 -9999 -9999 -9999 -9999 -9999 -9999 -9999 -9999 -9999 -9999 -9999 -9999 222 222 223 178 177 172 196 199 195 195 195 208 204 210 207 213 209 206 217 219 221 224 226 225 231 236 238 239 240 242 241 242 243 246 245 242 244 243 232 218 225 235 238 251 -9999 -9999 -9999 -9999 -9999
 -9999 -9999 -9999 -9999 -9999 -9999 -9999 -9999 -9999 -9999 -9999 -9999 -9999 -9999 -9999 -9999 -9999 -9999 -9999 -9999 -9999 -9999 -9999 -9999 -9999 -9999 -9999 -9999 -9999 -9999 -9999 -9999 -9999 -9999 -9999 -9999 -9999 -9999 -9999 -9999 -9999 221 210 163 153 179 191 199 189 201 195 208 211 212 215 209 212 215 219 216 221 224 228 232 228 237 240 241 245 243 245 246 243 248 247 247 247 248 243 220 249 -9999 -9999 -9999 -9999 -9999 -9999 -9999 -9999
 -9999 -9999 -9999 -9999 -9999 -9999 -9999 -9999 -9999 -9999 -9999 -9999 -9999 -9999 -9999 -9999 -9999 -9999 -9999 -9999 -9999 -9999 -9999 -9999 -9999 -9999 -9999 -9999 -9999 -9999 -9999 -9999 -9999 -9999 -9999 -9999 -9999 -9999 -9999 -9999 -9999 221 220 175 167 170 195 206 202 205 203 215 209 214 213 215 220 223 224 225 223 219 227 230 228 237 241 244 245 248 248 246 247 244 247 252 253 252 252 253 -9999 -9999 -9999 -9999 -9999 -9999 -9999 -9999 -9999
 -9999 -9999 -9999 -9999 -9999 -9999 -9999 -9999 -9999 -9999 -9999 -9999 -9999 -9999 -9999 -9999 -9999 -9999 -9999 -9999 -9999 -9999 -9999 -9999 -9999 -9999 -9999 -9999 -9999 -9999 -9999 -9999 -9999 -9999 -9999 -9999 -9999 -9999 -9999 -9999 -9999 222 222 219 199 179 181 210 214 213 216 217 221 217 220 220 215 226 226 230 221 219 230 236 239 240 242 243 249 250 251 250 248 250 252 -9999 -9999 -9999 -9999 -9999 -9999 -9999 -9999 -9999 -9999 -9999 -9999 -9999 -9999
 -9999 -9999 -9999 -9999 -9999 -9999 -9999 -9999 -9999 -9999 -9999 -9999 -9999 -9999 -9999 -9999 -9999 -9999 -9999 -9999 -9999 -9999 -9999 -9999 -9999 -9999 -9999 -9999 -9999 -9999 -9999 -9999 -9999 -9999 -9999 -9999 -9999 -9999 -9999 -9999 -9999 222 223 225 224 175 182 197 217 218 219 221 221 223 220 219 221 228 229 231 229 234 234 238 240 241 244 245 -9999 -9999 -9999 -9999 253 -9999 -9999 -9999 -9999 -9999 -9999 -9999 -9999 -9999 -9999 -9999 -9999 -9999 -9999 -9999 -9999
 -9999 -9999 -9999 -9999 -9999 -9999 -9999 -9999 -9999 -9999 -9999 -9999 -9999 -9999 -9999 -9999 -9999 -9999 -9999 -9999 -9999 -9999 -9999 -9999 -9999 -9999 -9999 -9999 -9999 -9999 -9999 -9999 -9999 -9999 -9999 -9999 -9999 -9999 -9999 -9999 -9999 -9999 227 226 227 145 190 215 221 221 221 -9999 -9999 226 227 223 225 231 229 234 235 238 229 241 242 243 244 -9999 -9999 -9999 -9999 -9999 -9999 -9999 -9999 -9999 -9999 -9999 -9999 -9999 -9999 -9999 -9999 -9999 -9999 -9999 -9999 -9999 -9999
 -9999 -9999 -9999 -9999 -9999 -9999 -9999 -9999 -9999 -9999 -9999 -9999 -9999 -9999 -9999 -9999 -9999 -9999 -9999 -9999 -9999 -9999 -9999 -9999 -9999 -9999 -9999 -9999 -9999 -9999 -9999 -9999 -9999 -9999 -9999 -9999 -9999 -9999 -9999 -9999 -9999 -9999 -9999 -9999 -9999 -9999 -9999 -9999 -9999 -9999 -9999 -9999 -9999 -9999 -9999 227 230 231 233 -9999 -9999 -9999 242 243 243 -9999 -9999 -9999 -9999 -9999 -9999 -9999 -9999 -9999 -9999 -9999 -9999 -9999 -9999 -9999 -9999 -9999 -9999 -9999 -9999 -9999 -9999 -9999 -9999
 -9999 -9999 -9999 -9999 -9999 -9999 -9999 -9999 -9999 -9999 -9999 -9999 -9999 -9999 -9999 -9999 -9999 -9999 -9999 -9999 -9999 -9999 -9999 -9999 -9999 -9999 -9999 -9999 -9999 -9999 -9999 -9999 -9999 -9999 -9999 -9999 -9999 -9999 -9999 -9999 -9999 -9999 -9999 -9999 -9999 -9999 -9999 -9999 -9999 -9999 -9999 -9999 -9999 -9999 -9999 -9999 -9999 -9999 -9999 -9999 -9999 -9999 -9999 -9999 -9999 -9999 -9999 -9999 -9999 -9999 -9999 -9999 -9999 -9999 -9999 -9999 -9999 -9999 -9999 -9999 -9999 -9999 -9999 -9999 -9999 -9999 -9999 -9999 -9999
