# Supplementary material for: Climate Change Influences Potential Distribution of Infected Aedes aegypti Co-Occurrence with Dengue Epidemics Risk Areas in Tanzania
Source: PLoS One. 2016 Sep 28;11(9):e0162649. doi: 10.1371/journal.pone.0162649 (PMC5040426; doi:10.1371/journal.pone.0162649)
Supplement: S1 File — (ZIP) [file pone.0162649.s001.zip › S1_File/bioData/bioData-2020/Tz_bio12.asc]

ncols        89
nrows        86
xllcorner    29.371397018433
yllcorner    -11.758983612061
cellsize      0.125
NODATA_value  -9999
 -9999 -9999 -9999 -9999 -9999 -9999 -9999 -9999 -9999 -9999 -9999 1104 1005 1027 1032 1084 1189 1353 1563 1771 1931 2039 2106 2132 2125 2083 2025 1937 1839 1723 1609 1494 1380 1275 1186 1116 -9999 -9999 -9999 -9999 -9999 -9999 -9999 -9999 -9999 -9999 -9999 -9999 -9999 -9999 -9999 -9999 -9999 -9999 -9999 -9999 -9999 -9999 -9999 -9999 -9999 -9999 -9999 -9999 -9999 -9999 -9999 -9999 -9999 -9999 -9999 -9999 -9999 -9999 -9999 -9999 -9999 -9999 -9999 -9999 -9999 -9999 -9999 -9999 -9999 -9999 -9999 -9999 -9999
 -9999 -9999 -9999 -9999 -9999 -9999 -9999 -9999 -9999 971 1015 1057 1050 1064 1100 1176 1312 1503 1738 1923 2050 2109 2129 2123 2099 2057 1990 1907 1807 1701 1585 1467 1354 1251 1167 1097 1059 1113 1264 -9999 -9999 -9999 -9999 -9999 -9999 -9999 -9999 -9999 -9999 -9999 -9999 -9999 -9999 -9999 -9999 -9999 -9999 -9999 -9999 -9999 -9999 -9999 -9999 -9999 -9999 -9999 -9999 -9999 -9999 -9999 -9999 -9999 -9999 -9999 -9999 -9999 -9999 -9999 -9999 -9999 -9999 -9999 -9999 -9999 -9999 -9999 -9999 -9999 -9999
 -9999 -9999 -9999 -9999 -9999 -9999 -9999 -9999 -9999 -9999 984 1012 1115 1124 1158 1257 1403 1628 1856 2097 2165 2163 2139 2109 2068 2016 1954 1874 1785 1675 1561 1441 1328 1225 1137 1080 1102 1224 1361 1473 1616 -9999 -9999 -9999 -9999 -9999 -9999 -9999 -9999 -9999 -9999 -9999 -9999 -9999 -9999 -9999 -9999 -9999 -9999 -9999 -9999 -9999 -9999 -9999 -9999 -9999 -9999 -9999 -9999 -9999 -9999 -9999 -9999 -9999 -9999 -9999 -9999 -9999 -9999 -9999 -9999 -9999 -9999 -9999 -9999 -9999 -9999 -9999 -9999
 -9999 -9999 -9999 -9999 -9999 -9999 -9999 -9999 -9999 -9999 997 1217 1134 1143 1200 1301 1442 1669 1995 2172 2191 2151 2112 2065 2018 1972 1910 1838 1755 1655 1539 1410 1302 1198 1111 1046 1086 1076 1178 1438 1646 1583 1600 -9999 -9999 -9999 -9999 -9999 -9999 -9999 -9999 -9999 -9999 -9999 -9999 -9999 -9999 -9999 -9999 -9999 -9999 -9999 -9999 -9999 -9999 -9999 -9999 -9999 -9999 -9999 -9999 -9999 -9999 -9999 -9999 -9999 -9999 -9999 -9999 -9999 -9999 -9999 -9999 -9999 -9999 -9999 -9999 -9999 -9999
 -9999 -9999 -9999 -9999 -9999 -9999 -9999 -9999 -9999 -9999 -9999 1242 1132 1130 1229 1300 1447 1617 1881 2062 2097 2073 2035 1993 1954 1918 1870 1812 1742 1637 1522 1392 1268 1168 1094 1024 1014 1075 1092 1122 1141 1145 1255 1240 1186 -9999 -9999 -9999 -9999 -9999 -9999 -9999 -9999 -9999 -9999 -9999 -9999 -9999 -9999 -9999 -9999 -9999 -9999 -9999 -9999 -9999 -9999 -9999 -9999 -9999 -9999 -9999 -9999 -9999 -9999 -9999 -9999 -9999 -9999 -9999 -9999 -9999 -9999 -9999 -9999 -9999 -9999 -9999 -9999
 -9999 -9999 -9999 -9999 -9999 -9999 -9999 -9999 -9999 -9999 -9999 -9999 1062 1101 1222 1326 1455 1566 1773 1896 1946 1950 1925 1899 1869 1839 1811 1774 1729 1634 1505 1367 1240 1148 1076 1086 1103 1066 1115 1188 1401 1183 1240 1191 1151 1099 -9999 -9999 -9999 -9999 -9999 -9999 -9999 -9999 -9999 -9999 -9999 -9999 -9999 -9999 -9999 -9999 -9999 -9999 -9999 -9999 -9999 -9999 -9999 -9999 -9999 -9999 -9999 -9999 -9999 -9999 -9999 -9999 -9999 -9999 -9999 -9999 -9999 -9999 -9999 -9999 -9999 -9999 -9999
 -9999 -9999 -9999 -9999 -9999 -9999 -9999 -9999 -9999 -9999 -9999 -9999 1013 1145 1091 1332 1431 1361 1644 1736 1787 1803 1800 1787 1769 1754 1742 1732 1719 1653 1496 1321 1209 1128 1100 1082 1171 1231 1182 1165 1168 1230 1185 1199 1157 1066 1042 1046 -9999 -9999 -9999 -9999 -9999 -9999 -9999 -9999 -9999 -9999 -9999 -9999 -9999 -9999 -9999 -9999 -9999 -9999 -9999 -9999 -9999 -9999 -9999 -9999 -9999 -9999 -9999 -9999 -9999 -9999 -9999 -9999 -9999 -9999 -9999 -9999 -9999 -9999 -9999 -9999 -9999
 -9999 -9999 -9999 -9999 -9999 -9999 -9999 -9999 -9999 -9999 -9999 -9999 985 1065 1259 1211 1395 1406 1506 1596 1638 1663 1665 1659 1651 1648 1657 1665 1679 1682 1504 1278 1206 1138 1110 1051 1138 1144 1130 1086 1123 1113 1157 1125 1060 1025 1014 1066 1003 989 -9999 -9999 -9999 -9999 -9999 -9999 -9999 -9999 -9999 -9999 -9999 -9999 -9999 -9999 -9999 -9999 -9999 -9999 -9999 -9999 -9999 -9999 -9999 -9999 -9999 -9999 -9999 -9999 -9999 -9999 -9999 -9999 -9999 -9999 -9999 -9999 -9999 -9999 -9999
 -9999 -9999 -9999 -9999 -9999 -9999 -9999 -9999 -9999 -9999 -9999 -9999 1057 1011 1236 1322 1411 1384 1449 1488 1520 1541 1542 1530 1522 1529 1545 1570 1627 1624 1503 1309 1318 1099 1075 1061 1109 1017 997 997 1065 1027 1026 982 1001 989 983 982 968 1032 1025 811 -9999 -9999 -9999 -9999 -9999 -9999 -9999 -9999 -9999 -9999 -9999 -9999 -9999 -9999 -9999 -9999 -9999 -9999 -9999 -9999 -9999 -9999 -9999 -9999 -9999 -9999 -9999 -9999 -9999 -9999 -9999 -9999 -9999 -9999 -9999 -9999 -9999
 -9999 -9999 -9999 -9999 -9999 -9999 -9999 -9999 -9999 -9999 -9999 -9999 1040 1022 1180 1304 1416 1507 1411 1415 1431 1438 1422 1408 1384 1405 1434 1451 1446 1417 1341 1207 1177 1119 1048 1012 992 977 969 964 969 982 972 960 941 936 917 948 928 932 900 614 649 -9999 -9999 -9999 -9999 -9999 -9999 -9999 -9999 -9999 -9999 -9999 -9999 -9999 -9999 -9999 -9999 -9999 -9999 -9999 -9999 -9999 -9999 -9999 -9999 -9999 -9999 -9999 -9999 -9999 -9999 -9999 -9999 -9999 -9999 -9999 -9999
 -9999 -9999 -9999 -9999 -9999 -9999 -9999 -9999 -9999 -9999 -9999 -9999 994 1057 1169 1257 1255 1433 1383 1361 1361 1363 1325 1294 1231 1297 1326 1337 1310 1261 1207 1140 1101 1073 1043 1006 985 970 955 973 949 930 925 917 899 884 888 887 900 818 773 601 557 485 498 -9999 -9999 -9999 -9999 -9999 -9999 -9999 -9999 -9999 -9999 -9999 -9999 -9999 -9999 -9999 -9999 -9999 -9999 -9999 -9999 -9999 -9999 -9999 -9999 -9999 -9999 -9999 -9999 -9999 -9999 -9999 -9999 -9999 -9999
 -9999 -9999 -9999 -9999 -9999 -9999 -9999 -9999 -9999 -9999 -9999 969 996 1056 1107 1168 1212 1261 1277 1266 1274 1272 1248 1257 1168 1213 1254 1259 1202 1141 1121 1100 1091 1089 1106 1095 1026 997 962 958 952 951 918 917 881 854 858 869 894 1001 594 574 475 475 490 536 648 -9999 -9999 -9999 -9999 -9999 -9999 -9999 -9999 -9999 -9999 -9999 -9999 -9999 -9999 -9999 -9999 -9999 -9999 -9999 -9999 -9999 -9999 -9999 -9999 -9999 -9999 -9999 -9999 -9999 -9999 -9999 -9999
 -9999 -9999 -9999 -9999 -9999 -9999 -9999 -9999 -9999 943 1095 1026 997 1037 1078 1109 1142 1149 1164 1155 1162 1173 1161 1176 1149 1161 1198 1190 1195 1116 1070 1058 1065 1124 1081 1025 1008 961 948 953 952 953 947 914 890 845 841 839 809 693 568 542 471 466 590 548 659 695 662 -9999 -9999 -9999 -9999 -9999 -9999 -9999 -9999 -9999 -9999 -9999 -9999 -9999 -9999 -9999 -9999 -9999 -9999 -9999 -9999 -9999 -9999 -9999 -9999 -9999 -9999 -9999 -9999 -9999 -9999
 -9999 -9999 -9999 -9999 -9999 -9999 -9999 -9999 -9999 962 958 973 986 1018 1050 1054 1088 1095 1076 1045 1060 1107 1136 1172 1142 1129 1165 1115 1091 1070 1054 1028 1030 1033 1030 994 975 947 947 948 946 980 981 912 883 844 796 791 782 686 564 571 465 597 645 554 717 654 648 658 657 -9999 -9999 -9999 -9999 -9999 -9999 -9999 -9999 -9999 -9999 -9999 -9999 -9999 -9999 -9999 -9999 -9999 -9999 -9999 -9999 -9999 -9999 -9999 -9999 -9999 -9999 -9999 -9999
 -9999 -9999 -9999 -9999 -9999 -9999 -9999 -9999 -9999 1018 988 998 985 1009 1039 1058 1062 1060 1044 969 1013 1051 1094 1100 1087 1102 1088 1085 1047 1023 1010 985 970 974 1005 970 944 932 946 946 961 955 972 923 874 828 777 694 719 797 595 729 1055 520 524 561 630 695 643 645 675 724 -9999 -9999 -9999 -9999 -9999 -9999 -9999 -9999 -9999 -9999 -9999 -9999 -9999 -9999 -9999 -9999 -9999 -9999 -9999 -9999 -9999 -9999 -9999 -9999 -9999 -9999 -9999
 -9999 -9999 -9999 -9999 -9999 -9999 -9999 -9999 -9999 1064 1009 988 991 1008 1038 1067 1055 1049 1039 1031 1053 1137 1079 1077 1069 1054 1036 1027 1040 965 937 920 897 907 929 950 929 914 930 933 965 964 961 940 885 820 715 601 554 582 783 1316 913 501 962 731 633 738 672 665 698 713 1070 935 -9999 -9999 -9999 -9999 -9999 -9999 -9999 -9999 -9999 -9999 -9999 -9999 -9999 -9999 -9999 -9999 -9999 -9999 -9999 -9999 -9999 -9999 -9999 -9999 -9999
 -9999 -9999 -9999 -9999 -9999 -9999 -9999 -9999 -9999 -9999 -9999 -9999 1004 1009 1028 1040 1057 1056 1084 1106 1136 1113 1103 1080 1078 1039 1006 1011 1019 961 909 887 895 925 918 909 917 909 909 920 943 960 972 955 905 836 743 591 589 876 1255 1191 868 491 526 599 642 762 765 720 729 865 1411 1787 1595 1065 -9999 -9999 -9999 -9999 -9999 -9999 -9999 -9999 -9999 -9999 -9999 -9999 -9999 -9999 -9999 -9999 -9999 -9999 -9999 -9999 -9999 -9999 -9999
 -9999 -9999 -9999 -9999 -9999 -9999 -9999 -9999 -9999 -9999 -9999 -9999 1050 1025 1027 1053 1058 1064 1100 1141 1158 1109 1075 1092 1041 1017 990 973 972 945 891 863 854 864 917 917 909 901 907 917 936 963 975 968 931 881 860 918 879 871 1115 1224 942 531 516 592 717 865 1072 1038 914 1069 1273 1440 1818 1318 1033 -9999 -9999 -9999 -9999 -9999 -9999 -9999 -9999 -9999 -9999 -9999 -9999 -9999 -9999 -9999 -9999 -9999 -9999 -9999 -9999 -9999 -9999
 -9999 -9999 -9999 -9999 -9999 -9999 -9999 -9999 -9999 -9999 -9999 -9999 1071 1053 1037 1056 1055 1066 1080 1093 1112 1085 1065 1052 1019 993 989 966 954 928 888 843 801 837 871 901 905 874 882 890 911 944 966 956 946 920 904 931 1155 1097 1060 982 615 626 622 977 1402 1528 1616 1432 1205 1355 1597 1719 1303 1322 940 -9999 -9999 -9999 -9999 -9999 -9999 -9999 -9999 -9999 -9999 -9999 -9999 -9999 -9999 -9999 -9999 -9999 -9999 -9999 -9999 -9999 -9999
 -9999 -9999 -9999 -9999 -9999 -9999 -9999 -9999 -9999 -9999 1218 1146 1110 1120 1054 1061 1052 1072 1059 1063 1073 1050 1047 1023 1001 990 1014 968 957 928 896 855 813 797 845 860 851 851 848 863 895 897 928 943 953 957 875 713 1029 936 972 812 661 916 901 904 904 988 1193 1148 1122 901 939 893 859 828 -9999 -9999 -9999 -9999 -9999 -9999 -9999 -9999 -9999 -9999 -9999 -9999 -9999 -9999 -9999 -9999 -9999 -9999 -9999 -9999 -9999 -9999 -9999
 -9999 -9999 -9999 -9999 -9999 -9999 -9999 -9999 -9999 1246 1219 1196 1178 1103 1070 1061 1057 1053 1040 1043 1044 1005 980 974 976 1002 982 981 977 962 934 898 859 866 874 856 841 829 827 829 837 842 882 906 955 764 729 734 787 919 945 666 660 731 821 868 855 944 925 780 771 740 774 599 601 577 -9999 -9999 -9999 -9999 -9999 -9999 -9999 -9999 -9999 -9999 -9999 -9999 -9999 -9999 -9999 -9999 -9999 -9999 -9999 -9999 -9999 -9999 -9999
 -9999 -9999 -9999 -9999 -9999 -9999 -9999 -9999 -9999 1263 1297 1255 1178 1095 1071 1063 1077 1041 1033 1011 1001 976 960 949 953 973 996 1005 1010 1007 987 938 883 895 881 850 836 816 811 805 804 809 833 744 730 727 734 780 917 987 1088 700 695 728 773 816 884 865 769 726 707 870 927 690 526 579 1267 -9999 -9999 -9999 -9999 -9999 -9999 -9999 -9999 -9999 -9999 -9999 -9999 -9999 -9999 -9999 -9999 -9999 -9999 -9999 -9999 -9999 -9999
 -9999 -9999 -9999 -9999 -9999 -9999 -9999 -9999 1285 1268 1254 1180 1139 1104 1092 1054 1047 1023 1011 1007 967 948 934 939 923 959 1022 1023 1031 1051 1045 970 905 883 857 848 823 810 798 790 779 768 749 727 718 721 752 803 980 1076 934 715 717 751 819 872 944 855 764 682 792 735 755 799 511 693 1141 616 -9999 -9999 -9999 -9999 -9999 -9999 -9999 -9999 -9999 -9999 -9999 -9999 -9999 -9999 -9999 -9999 -9999 -9999 -9999 -9999 -9999
 -9999 -9999 -9999 -9999 -9999 -9999 -9999 1291 1245 1257 1259 1200 1179 1139 1103 1055 1035 1018 1003 991 958 942 929 925 942 968 1019 1026 1034 1051 1037 958 903 874 852 841 827 806 787 774 759 744 729 722 719 735 700 818 1081 1093 1013 742 735 772 797 856 934 869 856 711 810 728 711 712 567 612 973 710 693 710 -9999 -9999 -9999 -9999 -9999 -9999 -9999 -9999 -9999 -9999 -9999 -9999 -9999 -9999 -9999 -9999 -9999 -9999 -9999
 -9999 -9999 -9999 -9999 -9999 -9999 1297 1305 1333 1211 1173 1157 1163 1143 1100 1059 1034 1016 997 977 957 939 912 917 939 960 966 971 960 949 931 919 907 880 859 834 809 789 772 759 800 765 769 801 756 831 850 856 894 933 921 882 837 775 759 822 788 736 674 654 652 684 745 708 722 762 684 719 716 770 790 792 800 -9999 -9999 -9999 -9999 -9999 -9999 -9999 -9999 -9999 -9999 -9999 -9999 -9999 -9999 -9999 -9999
 -9999 -9999 -9999 -9999 -9999 1303 1351 1286 1229 1216 1187 1169 1154 1122 1095 1057 1033 1017 999 984 967 952 937 944 950 960 951 944 921 896 884 883 883 863 845 827 798 780 767 850 875 765 801 793 803 816 814 844 862 877 879 899 817 763 738 751 719 693 636 612 593 641 700 711 864 885 781 703 1227 803 806 805 799 798 -9999 -9999 -9999 -9999 -9999 -9999 -9999 -9999 -9999 -9999 -9999 -9999 -9999 -9999 -9999
 -9999 -9999 -9999 -9999 1399 1387 1425 1271 1224 1195 1151 1154 1130 1123 1082 1064 1039 1022 1012 997 986 972 963 965 965 971 955 939 904 855 834 857 871 865 838 821 797 774 768 819 826 786 778 781 785 794 811 803 855 865 851 852 795 756 725 705 681 658 629 606 602 628 671 708 777 867 769 718 1126 765 773 803 798 832 837 -9999 -9999 -9999 -9999 -9999 -9999 -9999 -9999 -9999 -9999 -9999 -9999 -9999 -9999
 -9999 1224 1248 1641 1375 1547 1282 1296 1243 1195 1141 1128 1131 1129 1095 1066 1047 1034 1028 1020 998 998 989 987 990 984 966 941 907 867 855 862 871 856 845 825 783 766 765 782 807 809 768 771 776 779 817 799 836 827 850 839 778 747 728 686 662 639 618 605 609 624 655 686 714 769 714 657 659 665 729 939 794 829 868 915 963 -9999 -9999 -9999 -9999 -9999 -9999 -9999 -9999 -9999 -9999 -9999 -9999
 -9999 1186 1530 1543 1300 1458 1250 1213 1191 1169 1125 1128 1125 1140 1106 1067 1053 1047 1035 1038 1021 1021 1017 1015 1009 1007 989 960 928 902 885 884 876 865 850 808 779 764 770 782 790 776 754 773 764 760 767 759 787 802 816 851 765 764 729 685 666 644 623 618 618 627 650 676 700 710 697 626 576 516 880 813 1076 986 938 1024 1062 1095 -9999 -9999 -9999 -9999 -9999 -9999 -9999 -9999 -9999 -9999 -9999
 1176 1156 1193 1196 1210 1271 1211 1174 1144 1170 1128 1103 1100 1108 1085 1068 1064 1061 1053 1050 1046 1044 1048 1053 1032 1035 1020 988 958 937 932 918 901 888 843 802 779 759 755 762 754 765 753 751 743 734 728 746 767 778 791 843 845 760 722 690 667 651 629 624 623 633 648 670 694 710 711 622 667 485 629 1098 1042 1096 1013 1133 1169 1185 1209 -9999 -9999 -9999 -9999 -9999 -9999 -9999 -9999 -9999 -9999
 1147 1125 1115 1155 1178 1246 1174 1173 1124 1142 1159 1099 1088 1083 1080 1077 1075 1078 1075 1065 1068 1071 1069 1073 1063 1065 1052 1013 981 981 985 962 936 905 859 807 776 754 739 734 727 733 726 735 717 687 708 694 711 731 741 795 822 741 718 691 671 654 639 632 629 634 648 673 694 700 724 649 707 640 761 816 1513 1006 1090 1260 1265 1281 -9999 -9999 -9999 -9999 -9999 -9999 -9999 -9999 -9999 -9999 -9999
 1134 1110 1093 1101 1188 1168 1154 1187 1109 1110 1118 1098 1083 1086 1086 1088 1089 1093 1092 1089 1092 1100 1110 1098 1084 1075 1047 985 1010 1039 1037 1012 975 932 882 822 776 748 726 712 709 709 714 712 704 656 656 649 659 695 726 762 741 740 722 696 678 660 652 645 638 640 649 672 703 742 739 717 761 788 877 942 1781 1176 1608 1342 1299 1368 -9999 -9999 -9999 -9999 -9999 1796 -9999 -9999 -9999 -9999 -9999
 -9999 1111 1095 1081 1132 1119 1184 1106 1094 1089 1094 1088 1100 1096 1099 1099 1107 1101 1101 1100 1111 1129 1138 1119 1099 1079 1059 1049 1103 1144 1096 1057 1003 953 887 841 782 741 718 711 702 703 687 688 684 649 629 620 635 665 704 713 723 758 726 703 678 667 667 663 651 650 653 675 720 779 834 832 871 887 915 1023 1138 1259 1529 1362 1297 1408 -9999 -9999 -9999 -9999 -9999 1714 -9999 -9999 -9999 -9999 -9999
 -9999 1119 1101 1088 1208 1110 1180 1139 1199 1170 1145 1101 1105 1107 1107 1109 1117 1115 1110 1114 1123 1132 1135 1125 1108 1087 1082 1100 1159 1191 1130 1073 1019 970 915 851 791 746 718 704 694 685 680 665 651 634 620 606 631 665 692 712 722 721 718 704 687 715 685 684 672 669 670 673 731 829 891 913 978 957 972 1034 1126 1283 1397 1390 1256 1398 -9999 -9999 -9999 -9999 -9999 1324 -9999 -9999 -9999 -9999 -9999
 -9999 -9999 1110 1097 1122 1161 1232 1311 1203 1194 1169 1153 1151 1182 1127 1146 1132 1126 1134 1127 1127 1130 1125 1124 1104 1091 1090 1111 1133 1136 1107 1060 1012 978 913 847 795 747 721 707 694 682 677 660 647 632 624 629 634 676 704 723 738 738 726 722 696 707 707 705 700 704 792 704 771 906 972 984 997 1024 1001 1021 1128 1307 1210 1210 1232 -9999 -9999 -9999 -9999 -9999 2143 -9999 -9999 -9999 -9999 -9999 -9999
 -9999 -9999 1115 1166 1153 1167 1240 1178 1215 1285 1187 1178 1206 1161 1150 1158 1134 1139 1135 1142 1130 1130 1123 1113 1095 1086 1080 1081 1095 1093 1062 1023 983 945 889 836 793 758 720 704 695 686 677 664 647 635 629 639 657 672 685 706 759 762 714 754 719 723 736 736 735 747 760 778 853 973 1022 1048 1040 988 948 954 1108 1264 1146 1305 1346 -9999 -9999 -9999 -9999 -9999 -9999 -9999 -9999 -9999 -9999 -9999 -9999
 -9999 -9999 1122 1112 1144 1172 1125 1146 1229 1203 1217 1249 1212 1175 1162 1159 1147 1146 1144 1135 1126 1123 1111 1099 1087 1076 1060 1054 1053 1050 1017 985 948 906 857 810 772 740 718 704 691 683 681 668 651 634 635 640 659 680 709 676 733 796 785 797 739 751 774 770 772 795 808 850 953 1029 1083 1082 1075 1035 1085 1034 1104 1235 1152 1179 -9999 -9999 -9999 -9999 -9999 -9999 -9999 -9999 -9999 -9999 -9999 -9999 -9999
 -9999 -9999 1132 1113 1103 1166 1178 1167 1201 1247 1222 1228 1221 1178 1171 1176 1167 1150 1141 1135 1124 1114 1102 1089 1075 1060 1047 1038 1024 1014 982 956 911 866 827 784 754 730 708 698 683 676 673 668 649 637 631 631 649 673 702 733 674 720 860 854 800 792 797 791 810 826 857 926 1003 1085 1087 1036 1098 1040 1089 1041 1077 1128 1095 1179 -9999 -9999 -9999 -9999 -9999 -9999 -9999 -9999 -9999 -9999 -9999 -9999 -9999
 -9999 -9999 1131 1120 1099 1178 1210 1193 1234 1229 1246 1247 1219 1201 1193 1192 1171 1156 1146 1133 1120 1107 1096 1081 1066 1050 1031 1018 997 974 949 924 878 848 816 781 749 716 708 695 680 670 664 663 664 634 627 621 634 658 675 748 813 812 893 914 844 808 794 810 830 854 891 946 1021 1096 1158 1063 1063 1039 1023 1070 1101 1146 1057 1110 -9999 -9999 -9999 1841 -9999 -9999 -9999 -9999 -9999 -9999 -9999 -9999 -9999
 -9999 1148 1133 1121 1133 1188 1209 1209 1252 1278 1249 1234 1245 1240 1219 1214 1180 1161 1141 1133 1117 1097 1085 1071 1053 1037 1022 1000 977 948 919 881 858 826 790 763 744 726 703 678 668 662 655 656 641 632 629 638 625 633 639 702 781 803 819 963 835 808 809 821 843 870 943 962 1044 1112 1141 1065 1019 1022 1065 1081 1070 1059 1039 -9999 -9999 -9999 -9999 1949 -9999 -9999 -9999 -9999 -9999 -9999 -9999 -9999 -9999
 -9999 1138 1125 1420 1275 1202 1209 1227 1220 1231 1246 1245 1255 1260 1240 1218 1190 1166 1138 1128 1111 1095 1075 1061 1047 1027 1005 985 962 935 900 860 818 787 761 770 748 699 681 673 660 652 648 644 639 628 623 624 624 615 613 649 691 720 712 700 733 775 798 827 858 863 899 968 1056 1135 1126 1087 1022 1020 1052 1067 1095 1112 1037 1014 -9999 -9999 -9999 1770 -9999 -9999 -9999 -9999 -9999 -9999 -9999 -9999 -9999
 -9999 1126 1113 1282 1352 1193 1179 1213 1227 1229 1239 1247 1263 1275 1249 1202 1184 1170 1133 1115 1102 1087 1069 1055 1037 1020 999 978 950 920 888 847 826 778 740 734 729 736 669 657 652 644 636 633 628 623 617 617 605 595 592 626 646 666 666 645 764 778 782 821 879 851 910 1000 1046 1081 1071 1035 1010 999 992 1010 1017 945 939 976 -9999 -9999 -9999 -9999 1619 -9999 -9999 -9999 -9999 -9999 -9999 -9999 -9999
 -9999 -9999 1100 1094 1145 1198 1155 1177 1195 1221 1215 1226 1236 1268 1242 1183 1172 1157 1127 1107 1092 1081 1062 1048 1032 1012 994 972 946 916 883 844 807 781 752 726 715 695 672 662 646 640 634 627 623 619 611 606 603 595 591 611 635 641 631 624 667 749 717 916 953 914 934 1009 1012 1020 1020 1007 993 1005 987 1016 1036 1041 998 1008 -9999 -9999 -9999 -9999 -9999 1641 -9999 -9999 -9999 -9999 -9999 -9999 -9999
 -9999 -9999 -9999 1081 1077 1087 1091 1155 1170 1197 1207 1202 1200 1225 1196 1162 1128 1149 1133 1098 1085 1073 1060 1044 1030 1014 990 966 945 917 885 852 817 796 753 743 738 684 672 672 648 637 630 627 617 612 607 601 599 599 607 621 632 684 629 657 785 623 721 786 949 888 981 994 991 984 949 958 986 976 979 1001 1032 1032 1032 1068 1128 1110 -9999 -9999 -9999 -9999 -9999 -9999 -9999 -9999 -9999 -9999 -9999
 -9999 -9999 -9999 1057 1061 1071 1079 1091 1139 1158 1168 1177 1168 1161 1156 1130 1115 1097 1121 1090 1081 1070 1052 1045 1030 1009 989 971 949 926 897 863 832 794 794 743 741 709 673 665 648 636 628 620 613 608 599 598 594 597 613 611 617 608 694 782 696 728 662 719 905 971 990 984 989 942 853 959 1018 1001 968 1053 1058 1050 1064 1103 1103 1069 1021 -9999 -9999 -9999 -9999 -9999 -9999 -9999 -9999 -9999 -9999
 -9999 -9999 -9999 -9999 -9999 1048 1060 1073 1091 1117 1129 1140 1132 1126 1114 1110 1093 1088 1101 1111 1067 1059 1050 1036 1022 1012 998 982 957 933 913 875 840 814 789 763 745 716 686 691 676 637 626 618 607 600 592 591 589 587 588 589 579 597 658 797 748 831 742 796 968 1067 975 986 995 942 914 1018 1195 1109 1023 1055 1066 1060 1084 1089 1063 1074 1099 -9999 -9999 -9999 -9999 -9999 -9999 -9999 -9999 -9999 -9999
 -9999 -9999 -9999 -9999 -9999 -9999 1037 1052 1060 1074 1103 1103 1106 1093 1087 1082 1072 1080 1085 1086 1063 1051 1045 1032 1020 1015 999 981 960 936 914 892 854 823 795 772 749 727 690 674 657 641 625 610 603 592 585 574 576 572 565 553 559 592 656 711 850 911 860 878 967 991 980 1003 1034 1062 1866 1737 1621 1304 1140 1088 1060 1061 1083 1079 1065 1095 1179 1209 1274 -9999 -9999 -9999 -9999 -9999 -9999 -9999 -9999
 -9999 -9999 -9999 -9999 -9999 -9999 -9999 1027 1029 1037 1083 1090 1093 1072 1069 1066 1053 1047 1085 1076 1056 1046 1036 1032 1025 1014 1002 985 963 953 923 897 866 835 805 781 755 723 698 678 660 642 626 611 595 579 563 552 544 533 532 534 543 599 667 797 827 907 958 970 990 980 997 1013 1073 1341 1950 1780 1654 1426 1247 1111 1059 1059 1082 1099 1109 1125 1192 1252 1319 1389 -9999 -9999 -9999 -9999 -9999 -9999 -9999
 -9999 -9999 -9999 -9999 -9999 -9999 -9999 -9999 1006 1012 1055 1078 1083 1075 1059 1050 1047 1036 1042 1039 1048 1043 1033 1034 1026 1015 1006 998 985 960 942 911 889 858 826 801 768 735 710 688 668 650 630 613 590 572 548 524 506 505 527 539 561 628 714 818 973 944 1033 1068 1047 1017 1020 1083 1357 1446 1493 1750 1512 1401 1255 1130 1080 1079 1097 1144 1159 1153 1215 1268 1343 -9999 -9999 -9999 -9999 -9999 -9999 -9999 -9999
 -9999 -9999 -9999 -9999 -9999 -9999 -9999 -9999 991 991 1024 1057 1076 1081 1068 1068 1038 1032 1027 1031 1029 1035 1033 1036 1033 1028 1020 1003 996 976 955 933 902 899 842 815 788 756 729 707 677 661 642 617 594 572 537 514 503 508 523 556 661 691 778 902 932 1085 1056 1128 1124 1072 1055 1170 1284 1383 1547 1572 1364 1300 1236 1135 1100 1109 1112 1203 1143 1163 1223 1296 -9999 -9999 -9999 -9999 -9999 -9999 -9999 -9999 -9999
 -9999 -9999 -9999 -9999 -9999 -9999 -9999 -9999 -9999 981 998 1044 1078 1073 1071 1056 1036 1031 1028 1030 1033 1037 1048 1041 1044 1044 1035 1030 1011 998 972 947 952 928 893 844 799 766 737 718 691 682 656 629 605 584 545 527 506 511 536 656 672 750 892 971 997 1070 1159 1260 1228 1150 1190 1392 1289 1277 1293 1272 1265 1236 1207 1126 1104 1118 1150 1126 1134 1188 1244 1318 -9999 -9999 -9999 -9999 -9999 -9999 -9999 -9999 -9999
 -9999 -9999 -9999 -9999 -9999 -9999 -9999 -9999 -9999 1000 1048 1052 1080 1074 1051 1047 1041 1030 1025 1027 1031 1039 1044 1055 1056 1055 1048 1039 1027 1014 996 975 950 923 916 876 850 784 757 727 704 688 666 645 623 599 581 559 552 546 615 670 724 792 981 1033 1179 1274 1292 1349 1354 1294 1255 1258 1214 1143 1174 1186 1186 1165 1145 1100 1095 1114 1078 1094 1134 1172 1254 -9999 -9999 -9999 -9999 -9999 -9999 -9999 -9999 -9999 -9999
 -9999 -9999 -9999 -9999 -9999 -9999 -9999 -9999 -9999 1037 1060 1096 1098 1080 1055 1043 1051 1034 1032 1035 1040 1040 1048 1058 1058 1061 1060 1065 1058 1040 1031 1006 986 963 938 949 832 801 767 744 776 702 684 666 645 635 621 609 611 636 669 694 754 824 920 1198 1201 1325 1247 1458 1464 1421 1369 1336 1267 1190 1316 1203 1138 1114 1095 1074 1062 1043 1052 1121 1161 1201 1280 -9999 -9999 -9999 -9999 -9999 -9999 -9999 -9999 -9999 -9999
 -9999 -9999 -9999 -9999 -9999 -9999 -9999 -9999 -9999 -9999 1103 1131 1118 1101 1074 1053 1044 1036 1048 1045 1045 1051 1052 1067 1075 1079 1071 1067 1065 1058 1051 1026 996 971 929 951 871 859 820 757 729 712 710 694 692 676 673 708 711 705 701 727 891 885 1024 1101 1181 1226 1455 1457 1675 1525 1470 1360 1302 1284 1220 1171 1226 1074 1065 1049 1034 1015 1023 1051 1112 1196 1266 -9999 -9999 -9999 -9999 -9999 -9999 -9999 -9999 -9999 -9999
 -9999 -9999 -9999 -9999 -9999 -9999 -9999 -9999 -9999 -9999 1149 1176 1143 1127 1094 1073 1071 1050 1154 1052 1054 1056 1061 1070 1078 1082 1082 1082 1080 1076 1071 1054 1016 982 956 950 915 849 810 757 737 732 735 722 712 713 714 730 824 754 776 785 968 947 1083 1291 1303 1465 1607 1601 1656 1576 1495 1387 1303 1239 1183 1135 1110 1119 1056 1036 1010 987 984 1018 1080 1147 1241 1352 1503 -9999 -9999 1832 -9999 -9999 -9999 -9999 -9999
 -9999 -9999 -9999 -9999 -9999 -9999 -9999 -9999 -9999 -9999 -9999 1228 1209 1147 1117 1093 1067 1059 1053 1089 1065 1066 1067 1078 1082 1077 1095 1094 1092 1099 1078 1080 1033 992 962 959 895 865 792 801 739 739 729 737 747 739 788 837 808 831 860 890 998 1029 1180 1585 1575 1653 1585 1693 1597 1569 1526 1453 1388 1281 1206 1156 1137 1117 1069 1034 1010 982 958 1002 1070 1144 1232 1336 1468 -9999 -9999 -9999 -9999 -9999 -9999 -9999 -9999
 -9999 -9999 -9999 -9999 -9999 -9999 -9999 -9999 -9999 -9999 -9999 1261 1305 1185 1154 1118 1083 1081 1057 1092 1056 1069 1072 1082 1092 1107 1104 1110 1113 1115 1109 1083 1047 1004 971 952 883 846 786 754 736 740 748 758 759 811 851 846 859 905 959 1053 1110 1134 1694 1570 1561 1513 1520 1542 1567 1545 1504 1452 1378 1302 1208 1214 1221 1169 1091 1059 1036 1020 1144 1065 1102 1152 1223 1302 -9999 -9999 -9999 -9999 -9999 -9999 -9999 -9999 -9999
 -9999 -9999 -9999 -9999 -9999 -9999 -9999 -9999 -9999 -9999 -9999 1274 1295 1257 1176 1144 1107 1094 1042 1031 1057 1072 1075 1084 1095 1117 1136 1133 1150 1162 1138 1084 1057 1016 980 940 889 831 788 754 737 735 743 758 768 837 878 917 972 1027 1076 1159 1201 1422 1610 1568 1521 1493 1507 1539 1532 1503 1500 1423 1363 1265 1246 1229 1227 1191 1143 1110 1079 1115 1235 1187 1161 1182 1212 -9999 -9999 -9999 -9999 -9999 -9999 -9999 -9999 -9999 -9999
 -9999 -9999 -9999 -9999 -9999 -9999 -9999 -9999 -9999 -9999 -9999 -9999 1283 1274 1229 1173 1133 1095 1126 1038 1025 1047 1071 1078 1097 1132 1163 1198 1205 1215 1182 1135 1098 1025 1003 978 923 855 796 754 728 730 735 756 940 1113 1160 1035 1134 1129 1172 1246 1308 1553 1539 1503 1484 1487 1527 1607 1556 1520 1455 1421 1318 1291 1276 1292 1278 1289 1201 1146 1127 1128 1168 1202 1290 1201 1198 1214 -9999 -9999 -9999 -9999 -9999 -9999 -9999 -9999 -9999
 -9999 -9999 -9999 -9999 -9999 -9999 -9999 -9999 -9999 -9999 -9999 -9999 -9999 1268 1244 1207 1165 1123 1080 1054 1025 1018 1050 1060 1066 1127 1190 1239 1287 1322 1271 1240 1109 1039 1080 1066 979 884 806 747 718 721 747 781 856 1342 1533 1496 1263 1255 1307 1386 1577 1467 1451 1417 1428 1520 1582 1587 1540 1490 1422 1381 1318 1305 1295 1343 1313 1270 1220 1180 1168 1174 1214 1212 1212 1213 1181 -9999 -9999 -9999 -9999 -9999 -9999 -9999 -9999 -9999 -9999
 -9999 -9999 -9999 -9999 -9999 -9999 -9999 -9999 -9999 -9999 -9999 -9999 -9999 -9999 -9999 -9999 1189 1163 1107 1083 1034 1020 1012 1064 1070 1096 1171 1263 1343 1403 1446 1374 1191 1074 1254 1167 1050 931 824 745 706 731 774 828 1082 1220 1735 1765 1251 1373 1435 1537 1412 1404 1381 1343 1381 1751 1748 1605 1523 1472 1409 1428 1328 1298 1271 1341 1312 1276 1257 1203 1210 1218 1260 1283 1270 1238 1193 1115 -9999 -9999 -9999 -9999 -9999 -9999 -9999 -9999 -9999
 -9999 -9999 -9999 -9999 -9999 -9999 -9999 -9999 -9999 -9999 -9999 -9999 -9999 -9999 -9999 -9999 -9999 -9999 1144 1084 1043 1017 1010 1012 1098 1117 1148 1203 1285 1429 1514 1556 1120 1365 1415 1305 1160 1003 873 782 752 781 826 886 1055 1134 1141 1257 1374 1459 1538 1526 1397 1362 1344 1352 1490 1802 1966 1633 1493 1495 1394 1334 1296 1307 1276 1314 1339 1301 1219 1227 1227 1244 1288 1336 1349 1251 1157 1093 -9999 -9999 -9999 -9999 -9999 -9999 -9999 -9999 -9999
 -9999 -9999 -9999 -9999 -9999 -9999 -9999 -9999 -9999 -9999 -9999 -9999 -9999 -9999 -9999 -9999 -9999 -9999 1143 1088 1048 1025 1010 1011 1025 1162 1150 1172 1272 1267 1622 1665 1368 1156 1369 1421 1452 1253 961 975 868 899 924 1039 1111 1187 1295 1367 1472 1565 1510 1414 1374 1348 1338 1376 1530 1827 1855 1528 1480 1429 1379 1273 1292 1310 1263 1284 1269 1249 1198 1221 1213 1240 1287 1329 1316 1241 1159 1081 -9999 -9999 -9999 -9999 -9999 -9999 -9999 -9999 -9999
 -9999 -9999 -9999 -9999 -9999 -9999 -9999 -9999 -9999 -9999 -9999 -9999 -9999 -9999 -9999 -9999 -9999 -9999 -9999 -9999 -9999 1047 1009 1010 1010 1158 1212 1221 1271 1308 1261 1642 1293 2063 2482 2051 2146 1794 1309 1384 1024 1024 1016 1102 1186 1288 1348 1449 1560 1527 1514 1423 1379 1360 1364 1398 1552 1682 1591 1409 1383 1396 1337 1223 1234 1224 1192 1199 1203 1144 1161 1147 1172 1203 1236 1260 1248 1198 1164 1088 1040 -9999 -9999 -9999 -9999 -9999 -9999 -9999 -9999
 -9999 -9999 -9999 -9999 -9999 -9999 -9999 -9999 -9999 -9999 -9999 -9999 -9999 -9999 -9999 -9999 -9999 -9999 -9999 -9999 -9999 -9999 -9999 1003 -9999 1011 1181 1212 1320 1337 1339 1448 1812 2059 2127 2056 1999 1952 1487 1661 1237 1085 1067 1130 1217 1373 1450 1667 1602 1570 1553 1414 1401 1383 1436 1465 1469 1426 1347 1311 1308 1278 1230 1185 1162 1170 1130 1200 1179 1117 1092 1117 1141 1164 1189 1193 1178 1151 1127 1063 1040 1026 -9999 -9999 -9999 -9999 -9999 -9999 -9999
 -9999 -9999 -9999 -9999 -9999 -9999 -9999 -9999 -9999 -9999 -9999 -9999 -9999 -9999 -9999 -9999 -9999 -9999 -9999 -9999 -9999 -9999 -9999 -9999 -9999 -9999 990 1176 1291 1364 1429 1589 1745 2527 2490 2274 2030 1920 1669 1398 1206 1144 1122 1125 1244 1420 1610 1705 1697 1675 1543 1441 1413 1420 1528 1673 1463 1609 1377 1315 1266 1195 1177 1167 1150 1125 1088 1057 1039 1052 1050 1063 1091 1115 1129 1130 1119 1094 1083 1089 1020 1022 -9999 -9999 -9999 -9999 -9999 -9999 -9999
 -9999 -9999 -9999 -9999 -9999 -9999 -9999 -9999 -9999 -9999 -9999 -9999 -9999 -9999 -9999 -9999 -9999 -9999 -9999 -9999 -9999 -9999 -9999 -9999 -9999 -9999 -9999 -9999 1189 1363 1483 1691 1905 2482 2664 2710 2479 1773 1579 1520 1556 1312 1259 1243 1297 1438 1596 1720 1691 1700 1433 1483 1412 1445 1612 1557 1490 1430 1293 1255 1185 1179 1141 1109 1106 1082 1037 1013 1004 995 1007 1018 1054 1069 1080 1085 1082 1067 1095 1063 997 -9999 -9999 -9999 -9999 -9999 -9999 -9999 -9999
 -9999 -9999 -9999 -9999 -9999 -9999 -9999 -9999 -9999 -9999 -9999 -9999 -9999 -9999 -9999 -9999 -9999 -9999 -9999 -9999 -9999 -9999 -9999 -9999 -9999 -9999 -9999 -9999 -9999 -9999 -9999 -9999 1784 2195 2766 2832 2486 2069 1639 1443 1417 1359 1427 1459 1349 1448 1552 1623 1683 1674 1606 1513 1509 1595 1584 1510 1341 1242 1286 1182 1183 1167 1093 1071 1067 1049 1049 1057 962 936 949 978 1003 1018 1032 1053 1044 1026 1002 993 1004 959 965 -9999 -9999 -9999 -9999 -9999 -9999
 -9999 -9999 -9999 -9999 -9999 -9999 -9999 -9999 -9999 -9999 -9999 -9999 -9999 -9999 -9999 -9999 -9999 -9999 -9999 -9999 -9999 -9999 -9999 -9999 -9999 -9999 -9999 -9999 -9999 -9999 -9999 -9999 -9999 -9999 -9999 -9999 2213 1861 1620 1473 1371 1363 1387 1367 1370 1441 1510 1555 1614 1654 1675 1615 1633 1570 1583 1472 1267 1263 1240 1193 1165 1128 1103 1053 1036 1031 1055 1003 890 895 914 940 963 977 992 993 996 989 962 963 970 969 949 -9999 -9999 -9999 -9999 -9999 -9999
 -9999 -9999 -9999 -9999 -9999 -9999 -9999 -9999 -9999 -9999 -9999 -9999 -9999 -9999 -9999 -9999 -9999 -9999 -9999 -9999 -9999 -9999 -9999 -9999 -9999 -9999 -9999 -9999 -9999 -9999 -9999 -9999 -9999 -9999 -9999 -9999 -9999 -9999 1409 1321 1376 1345 1337 1385 1352 1357 1428 1535 1555 1589 1569 1497 1564 1479 1432 1355 1275 1228 1213 1191 1156 1071 1074 1044 1050 1046 1046 962 866 865 876 897 917 927 943 956 946 946 958 974 975 1008 911 -9999 -9999 -9999 -9999 -9999 -9999
 -9999 -9999 -9999 -9999 -9999 -9999 -9999 -9999 -9999 -9999 -9999 -9999 -9999 -9999 -9999 -9999 -9999 -9999 -9999 -9999 -9999 -9999 -9999 -9999 -9999 -9999 -9999 -9999 -9999 -9999 -9999 -9999 -9999 -9999 -9999 -9999 -9999 -9999 1231 1200 1265 1316 1341 1269 1321 1295 1331 1395 1439 1449 1429 1450 1464 1419 1345 1304 1263 1228 1199 1153 1098 1073 1051 1039 1050 1059 1009 925 882 857 858 876 887 886 900 905 926 958 1002 1005 1085 972 968 -9999 -9999 -9999 -9999 -9999 -9999
 -9999 -9999 -9999 -9999 -9999 -9999 -9999 -9999 -9999 -9999 -9999 -9999 -9999 -9999 -9999 -9999 -9999 -9999 -9999 -9999 -9999 -9999 -9999 -9999 -9999 -9999 -9999 -9999 -9999 -9999 -9999 -9999 -9999 -9999 -9999 -9999 -9999 -9999 -9999 1109 1088 1253 1225 1256 1354 1237 1253 1280 1327 1345 1377 1408 1393 1389 1275 1277 1221 1215 1200 1127 1103 1067 1047 1034 1096 1067 1007 917 890 851 848 852 863 863 890 899 925 983 1074 1012 947 949 922 933 -9999 -9999 -9999 -9999 -9999
 -9999 -9999 -9999 -9999 -9999 -9999 -9999 -9999 -9999 -9999 -9999 -9999 -9999 -9999 -9999 -9999 -9999 -9999 -9999 -9999 -9999 -9999 -9999 -9999 -9999 -9999 -9999 -9999 -9999 -9999 -9999 -9999 -9999 -9999 -9999 -9999 -9999 -9999 -9999 -9999 1039 1093 1256 1207 1227 1174 1158 1207 1261 1289 1309 1315 1360 1291 1247 1242 1241 1228 1169 1122 1070 1078 1043 1014 1032 1036 980 915 882 858 853 846 851 857 874 886 924 1051 1193 1149 1073 950 939 1012 948 -9999 -9999 -9999 -9999
 -9999 -9999 -9999 -9999 -9999 -9999 -9999 -9999 -9999 -9999 -9999 -9999 -9999 -9999 -9999 -9999 -9999 -9999 -9999 -9999 -9999 -9999 -9999 -9999 -9999 -9999 -9999 -9999 -9999 -9999 -9999 -9999 -9999 -9999 -9999 -9999 -9999 -9999 -9999 -9999 1005 996 1201 1037 1053 1077 1120 1141 1170 1211 1243 1272 1285 1246 1224 1223 1227 1193 1130 1081 1083 1070 1046 1040 1034 991 928 910 872 854 852 843 854 858 880 915 933 1034 1013 942 927 942 959 1020 957 1005 -9999 -9999 -9999
 -9999 -9999 -9999 -9999 -9999 -9999 -9999 -9999 -9999 -9999 -9999 -9999 -9999 -9999 -9999 -9999 -9999 -9999 -9999 -9999 -9999 -9999 -9999 -9999 -9999 -9999 -9999 -9999 -9999 -9999 -9999 -9999 -9999 -9999 -9999 -9999 -9999 -9999 -9999 -9999 993 974 1029 1004 1026 1063 1082 1126 1142 1178 1228 1254 1368 1219 1201 1213 1210 1161 1117 1100 1097 1080 1032 1000 972 949 947 897 866 857 849 858 856 873 880 896 907 894 892 923 939 978 1006 1024 1066 1073 1099 1074 -9999
 -9999 -9999 -9999 -9999 -9999 -9999 -9999 -9999 -9999 -9999 -9999 -9999 -9999 -9999 -9999 -9999 -9999 -9999 -9999 -9999 -9999 -9999 -9999 -9999 -9999 -9999 -9999 -9999 -9999 -9999 -9999 -9999 -9999 -9999 -9999 -9999 -9999 -9999 -9999 -9999 996 963 971 1054 1028 1064 1080 1131 1134 1180 1187 1258 1206 1171 1183 1215 1172 1152 1105 1097 1057 1021 981 963 945 940 922 888 868 863 863 872 864 881 876 883 873 904 1021 1092 1039 1029 1047 1090 1089 1098 1108 1087 -9999
 -9999 -9999 -9999 -9999 -9999 -9999 -9999 -9999 -9999 -9999 -9999 -9999 -9999 -9999 -9999 -9999 -9999 -9999 -9999 -9999 -9999 -9999 -9999 -9999 -9999 -9999 -9999 -9999 -9999 -9999 -9999 -9999 -9999 -9999 -9999 -9999 -9999 -9999 -9999 -9999 1041 1015 1019 1125 1056 1071 1100 1108 1126 1152 1263 1200 1201 1168 1159 1160 1184 1120 1145 1092 1054 991 962 958 918 922 905 937 876 885 873 864 866 877 894 885 907 1028 1118 1053 1080 1127 1098 1125 1121 1110 1086 -9999 -9999
 -9999 -9999 -9999 -9999 -9999 -9999 -9999 -9999 -9999 -9999 -9999 -9999 -9999 -9999 -9999 -9999 -9999 -9999 -9999 -9999 -9999 -9999 -9999 -9999 -9999 -9999 -9999 -9999 -9999 -9999 -9999 -9999 -9999 -9999 -9999 -9999 -9999 -9999 -9999 -9999 1119 1121 1115 1141 1134 1117 1114 1131 1133 1157 1489 1128 1190 1128 1135 1136 1151 1148 1112 1075 1080 1005 975 939 907 916 905 897 877 877 885 878 873 871 901 906 905 922 1059 1143 1183 1140 1127 1137 1129 1074 -9999 -9999 -9999
 -9999 -9999 -9999 -9999 -9999 -9999 -9999 -9999 -9999 -9999 -9999 -9999 -9999 -9999 -9999 -9999 -9999 -9999 -9999 -9999 -9999 -9999 -9999 -9999 -9999 -9999 -9999 -9999 -9999 -9999 -9999 -9999 -9999 -9999 -9999 -9999 -9999 -9999 -9999 -9999 1220 1245 1231 1168 1157 1187 1166 1161 1175 1177 1179 1113 1122 1110 1132 1103 1128 1147 1073 1051 1025 996 968 958 926 911 901 897 892 883 884 887 884 879 891 903 901 918 999 1158 1303 1149 1138 1045 -9999 -9999 -9999 -9999 -9999
 -9999 -9999 -9999 -9999 -9999 -9999 -9999 -9999 -9999 -9999 -9999 -9999 -9999 -9999 -9999 -9999 -9999 -9999 -9999 -9999 -9999 -9999 -9999 -9999 -9999 -9999 -9999 -9999 -9999 -9999 -9999 -9999 -9999 -9999 -9999 -9999 -9999 -9999 -9999 -9999 -9999 1356 1306 1191 1214 1220 1231 1206 1242 1177 1204 1125 1110 1108 1099 1128 1113 1094 1065 1074 1037 1005 968 939 941 917 906 900 892 895 890 884 895 878 884 890 900 911 956 1111 995 -9999 -9999 -9999 -9999 -9999 -9999 -9999 -9999
 -9999 -9999 -9999 -9999 -9999 -9999 -9999 -9999 -9999 -9999 -9999 -9999 -9999 -9999 -9999 -9999 -9999 -9999 -9999 -9999 -9999 -9999 -9999 -9999 -9999 -9999 -9999 -9999 -9999 -9999 -9999 -9999 -9999 -9999 -9999 -9999 -9999 -9999 -9999 -9999 -9999 1391 1371 1260 1237 1262 1292 1235 1227 1199 1188 1125 1139 1115 1114 1106 1083 1068 1059 1045 1039 1047 989 958 962 937 924 914 911 896 893 900 895 906 897 884 893 907 926 948 -9999 -9999 -9999 -9999 -9999 -9999 -9999 -9999 -9999
 -9999 -9999 -9999 -9999 -9999 -9999 -9999 -9999 -9999 -9999 -9999 -9999 -9999 -9999 -9999 -9999 -9999 -9999 -9999 -9999 -9999 -9999 -9999 -9999 -9999 -9999 -9999 -9999 -9999 -9999 -9999 -9999 -9999 -9999 -9999 -9999 -9999 -9999 -9999 -9999 -9999 1405 1373 1345 1362 1329 1335 1258 1208 1189 1154 1136 1110 1117 1100 1096 1116 1063 1056 1032 1061 1066 1004 974 957 949 947 939 912 907 902 899 905 896 884 -9999 -9999 -9999 -9999 -9999 -9999 -9999 -9999 -9999 -9999 -9999 -9999 -9999 -9999
 -9999 -9999 -9999 -9999 -9999 -9999 -9999 -9999 -9999 -9999 -9999 -9999 -9999 -9999 -9999 -9999 -9999 -9999 -9999 -9999 -9999 -9999 -9999 -9999 -9999 -9999 -9999 -9999 -9999 -9999 -9999 -9999 -9999 -9999 -9999 -9999 -9999 -9999 -9999 -9999 -9999 1420 1378 1339 1299 1350 1366 1334 1213 1188 1166 1145 1130 1111 1113 1120 1107 1074 1065 1047 1053 1027 1013 998 986 980 969 959 -9999 -9999 -9999 -9999 902 -9999 -9999 -9999 -9999 -9999 -9999 -9999 -9999 -9999 -9999 -9999 -9999 -9999 -9999 -9999 -9999
 -9999 -9999 -9999 -9999 -9999 -9999 -9999 -9999 -9999 -9999 -9999 -9999 -9999 -9999 -9999 -9999 -9999 -9999 -9999 -9999 -9999 -9999 -9999 -9999 -9999 -9999 -9999 -9999 -9999 -9999 -9999 -9999 -9999 -9999 -9999 -9999 -9999 -9999 -9999 -9999 -9999 -9999 1369 1320 1281 1279 1372 1263 1213 1193 1173 -9999 -9999 1114 1101 1111 1100 1073 1077 1053 1048 1030 1073 1017 1010 999 995 -9999 -9999 -9999 -9999 -9999 -9999 -9999 -9999 -9999 -9999 -9999 -9999 -9999 -9999 -9999 -9999 -9999 -9999 -9999 -9999 -9999 -9999
 -9999 -9999 -9999 -9999 -9999 -9999 -9999 -9999 -9999 -9999 -9999 -9999 -9999 -9999 -9999 -9999 -9999 -9999 -9999 -9999 -9999 -9999 -9999 -9999 -9999 -9999 -9999 -9999 -9999 -9999 -9999 -9999 -9999 -9999 -9999 -9999 -9999 -9999 -9999 -9999 -9999 -9999 -9999 -9999 -9999 -9999 -9999 -9999 -9999 -9999 -9999 -9999 -9999 -9999 -9999 1106 1091 1090 1080 -9999 -9999 -9999 1037 1032 1035 -9999 -9999 -9999 -9999 -9999 -9999 -9999 -9999 -9999 -9999 -9999 -9999 -9999 -9999 -9999 -9999 -9999 -9999 -9999 -9999 -9999 -9999 -9999 -9999
 -9999 -9999 -9999 -9999 -9999 -9999 -9999 -9999 -9999 -9999 -9999 -9999 -9999 -9999 -9999 -9999 -9999 -9999 -9999 -9999 -9999 -9999 -9999 -9999 -9999 -9999 -9999 -9999 -9999 -9999 -9999 -9999 -9999 -9999 -9999 -9999 -9999 -9999 -9999 -9999 -9999 -9999 -9999 -9999 -9999 -9999 -9999 -9999 -9999 -9999 -9999 -9999 -9999 -9999 -9999 -9999 -9999 -9999 -9999 -9999 -9999 -9999 -9999 -9999 -9999 -9999 -9999 -9999 -9999 -9999 -9999 -9999 -9999 -9999 -9999 -9999 -9999 -9999 -9999 -9999 -9999 -9999 -9999 -9999 -9999 -9999 -9999 -9999 -9999
