# Supplementary material for: Climate Change Influences Potential Distribution of Infected Aedes aegypti Co-Occurrence with Dengue Epidemics Risk Areas in Tanzania
Source: PLoS One. 2016 Sep 28;11(9):e0162649. doi: 10.1371/journal.pone.0162649 (PMC5040426; doi:10.1371/journal.pone.0162649)
Supplement: S1 File — (ZIP) [file pone.0162649.s001.zip › S1_File/bioData/bioData-2020/Tz_bio13.asc]

ncols        89
nrows        86
xllcorner    29.371397018433
yllcorner    -11.758983612061
cellsize      0.125
NODATA_value  -9999
 -9999 -9999 -9999 -9999 -9999 -9999 -9999 -9999 -9999 -9999 -9999 188 166 179 173 184 204 239 276 310 333 346 350 348 341 330 317 302 285 267 250 233 217 204 193 185 -9999 -9999 -9999 -9999 -9999 -9999 -9999 -9999 -9999 -9999 -9999 -9999 -9999 -9999 -9999 -9999 -9999 -9999 -9999 -9999 -9999 -9999 -9999 -9999 -9999 -9999 -9999 -9999 -9999 -9999 -9999 -9999 -9999 -9999 -9999 -9999 -9999 -9999 -9999 -9999 -9999 -9999 -9999 -9999 -9999 -9999 -9999 -9999 -9999 -9999 -9999 -9999 -9999
 -9999 -9999 -9999 -9999 -9999 -9999 -9999 -9999 -9999 162 168 172 171 187 194 209 235 272 314 340 356 359 357 350 340 328 314 298 279 262 246 230 215 204 194 189 186 196 214 -9999 -9999 -9999 -9999 -9999 -9999 -9999 -9999 -9999 -9999 -9999 -9999 -9999 -9999 -9999 -9999 -9999 -9999 -9999 -9999 -9999 -9999 -9999 -9999 -9999 -9999 -9999 -9999 -9999 -9999 -9999 -9999 -9999 -9999 -9999 -9999 -9999 -9999 -9999 -9999 -9999 -9999 -9999 -9999 -9999 -9999 -9999 -9999 -9999 -9999
 -9999 -9999 -9999 -9999 -9999 -9999 -9999 -9999 -9999 -9999 165 167 186 193 208 228 256 302 340 375 378 371 360 349 336 324 309 291 276 259 240 225 213 202 193 189 194 205 217 224 231 -9999 -9999 -9999 -9999 -9999 -9999 -9999 -9999 -9999 -9999 -9999 -9999 -9999 -9999 -9999 -9999 -9999 -9999 -9999 -9999 -9999 -9999 -9999 -9999 -9999 -9999 -9999 -9999 -9999 -9999 -9999 -9999 -9999 -9999 -9999 -9999 -9999 -9999 -9999 -9999 -9999 -9999 -9999 -9999 -9999 -9999 -9999 -9999
 -9999 -9999 -9999 -9999 -9999 -9999 -9999 -9999 -9999 -9999 161 210 191 200 217 237 265 313 379 393 387 372 357 344 330 317 300 287 271 255 235 220 208 197 192 188 190 188 197 215 226 221 218 -9999 -9999 -9999 -9999 -9999 -9999 -9999 -9999 -9999 -9999 -9999 -9999 -9999 -9999 -9999 -9999 -9999 -9999 -9999 -9999 -9999 -9999 -9999 -9999 -9999 -9999 -9999 -9999 -9999 -9999 -9999 -9999 -9999 -9999 -9999 -9999 -9999 -9999 -9999 -9999 -9999 -9999 -9999 -9999 -9999 -9999
 -9999 -9999 -9999 -9999 -9999 -9999 -9999 -9999 -9999 -9999 -9999 219 193 196 222 237 267 298 352 379 375 360 346 332 320 308 293 282 267 248 230 214 198 191 188 185 175 181 180 182 180 174 176 171 164 -9999 -9999 -9999 -9999 -9999 -9999 -9999 -9999 -9999 -9999 -9999 -9999 -9999 -9999 -9999 -9999 -9999 -9999 -9999 -9999 -9999 -9999 -9999 -9999 -9999 -9999 -9999 -9999 -9999 -9999 -9999 -9999 -9999 -9999 -9999 -9999 -9999 -9999 -9999 -9999 -9999 -9999 -9999 -9999
 -9999 -9999 -9999 -9999 -9999 -9999 -9999 -9999 -9999 -9999 -9999 -9999 177 187 221 243 269 288 330 347 347 338 326 315 304 292 284 276 264 245 225 205 193 182 177 178 179 171 177 183 197 176 177 167 163 159 -9999 -9999 -9999 -9999 -9999 -9999 -9999 -9999 -9999 -9999 -9999 -9999 -9999 -9999 -9999 -9999 -9999 -9999 -9999 -9999 -9999 -9999 -9999 -9999 -9999 -9999 -9999 -9999 -9999 -9999 -9999 -9999 -9999 -9999 -9999 -9999 -9999 -9999 -9999 -9999 -9999 -9999 -9999
 -9999 -9999 -9999 -9999 -9999 -9999 -9999 -9999 -9999 -9999 -9999 -9999 174 203 190 249 267 245 303 313 314 308 301 293 286 278 272 268 260 247 221 205 194 184 182 180 195 198 180 173 173 176 169 170 165 155 157 166 -9999 -9999 -9999 -9999 -9999 -9999 -9999 -9999 -9999 -9999 -9999 -9999 -9999 -9999 -9999 -9999 -9999 -9999 -9999 -9999 -9999 -9999 -9999 -9999 -9999 -9999 -9999 -9999 -9999 -9999 -9999 -9999 -9999 -9999 -9999 -9999 -9999 -9999 -9999 -9999 -9999
 -9999 -9999 -9999 -9999 -9999 -9999 -9999 -9999 -9999 -9999 -9999 -9999 168 187 235 218 259 255 268 282 281 279 274 268 264 259 258 258 256 257 227 207 202 194 188 178 192 187 174 162 164 163 165 161 152 150 154 173 170 176 -9999 -9999 -9999 -9999 -9999 -9999 -9999 -9999 -9999 -9999 -9999 -9999 -9999 -9999 -9999 -9999 -9999 -9999 -9999 -9999 -9999 -9999 -9999 -9999 -9999 -9999 -9999 -9999 -9999 -9999 -9999 -9999 -9999 -9999 -9999 -9999 -9999 -9999 -9999
 -9999 -9999 -9999 -9999 -9999 -9999 -9999 -9999 -9999 -9999 -9999 -9999 184 174 227 246 261 248 258 256 255 252 249 244 241 241 242 245 254 256 241 216 224 191 186 182 186 163 151 151 157 154 149 143 144 144 149 157 164 186 189 153 -9999 -9999 -9999 -9999 -9999 -9999 -9999 -9999 -9999 -9999 -9999 -9999 -9999 -9999 -9999 -9999 -9999 -9999 -9999 -9999 -9999 -9999 -9999 -9999 -9999 -9999 -9999 -9999 -9999 -9999 -9999 -9999 -9999 -9999 -9999 -9999 -9999
 -9999 -9999 -9999 -9999 -9999 -9999 -9999 -9999 -9999 -9999 -9999 -9999 180 177 213 241 263 280 263 252 248 244 239 233 227 233 238 241 243 243 231 207 211 200 183 171 163 155 148 146 146 147 141 138 137 140 140 152 157 169 170 113 129 -9999 -9999 -9999 -9999 -9999 -9999 -9999 -9999 -9999 -9999 -9999 -9999 -9999 -9999 -9999 -9999 -9999 -9999 -9999 -9999 -9999 -9999 -9999 -9999 -9999 -9999 -9999 -9999 -9999 -9999 -9999 -9999 -9999 -9999 -9999 -9999
 -9999 -9999 -9999 -9999 -9999 -9999 -9999 -9999 -9999 -9999 -9999 -9999 170 185 211 229 227 263 254 243 237 233 228 219 206 224 229 233 232 226 215 202 197 191 182 170 162 153 146 147 143 139 140 138 137 138 141 142 151 141 139 110 108 97 104 -9999 -9999 -9999 -9999 -9999 -9999 -9999 -9999 -9999 -9999 -9999 -9999 -9999 -9999 -9999 -9999 -9999 -9999 -9999 -9999 -9999 -9999 -9999 -9999 -9999 -9999 -9999 -9999 -9999 -9999 -9999 -9999 -9999 -9999
 -9999 -9999 -9999 -9999 -9999 -9999 -9999 -9999 -9999 -9999 -9999 160 170 184 197 211 219 226 232 227 224 220 216 215 202 215 225 228 219 210 205 199 197 197 197 190 170 160 149 147 148 147 144 145 141 139 141 143 150 179 99 104 93 95 103 119 148 -9999 -9999 -9999 -9999 -9999 -9999 -9999 -9999 -9999 -9999 -9999 -9999 -9999 -9999 -9999 -9999 -9999 -9999 -9999 -9999 -9999 -9999 -9999 -9999 -9999 -9999 -9999 -9999 -9999 -9999 -9999 -9999
 -9999 -9999 -9999 -9999 -9999 -9999 -9999 -9999 -9999 148 192 178 171 181 190 198 202 203 209 207 205 204 201 202 201 208 217 217 218 205 195 191 193 210 198 182 172 157 150 151 152 154 155 152 150 143 143 142 134 111 94 98 92 95 130 124 153 157 148 -9999 -9999 -9999 -9999 -9999 -9999 -9999 -9999 -9999 -9999 -9999 -9999 -9999 -9999 -9999 -9999 -9999 -9999 -9999 -9999 -9999 -9999 -9999 -9999 -9999 -9999 -9999 -9999 -9999 -9999
 -9999 -9999 -9999 -9999 -9999 -9999 -9999 -9999 -9999 152 155 162 167 175 183 185 192 190 191 191 191 192 195 200 200 201 210 204 200 197 192 183 182 191 192 180 170 158 152 155 158 164 168 159 155 150 141 139 133 112 94 105 92 127 144 126 168 156 147 139 137 -9999 -9999 -9999 -9999 -9999 -9999 -9999 -9999 -9999 -9999 -9999 -9999 -9999 -9999 -9999 -9999 -9999 -9999 -9999 -9999 -9999 -9999 -9999 -9999 -9999 -9999 -9999 -9999
 -9999 -9999 -9999 -9999 -9999 -9999 -9999 -9999 -9999 167 163 167 167 173 179 183 187 185 178 178 180 182 183 185 186 191 193 194 189 186 178 171 167 175 191 177 165 154 155 160 165 168 174 168 161 153 143 124 123 138 102 144 209 112 117 129 148 166 144 136 147 156 -9999 -9999 -9999 -9999 -9999 -9999 -9999 -9999 -9999 -9999 -9999 -9999 -9999 -9999 -9999 -9999 -9999 -9999 -9999 -9999 -9999 -9999 -9999 -9999 -9999 -9999 -9999
 -9999 -9999 -9999 -9999 -9999 -9999 -9999 -9999 -9999 178 168 165 170 174 179 182 183 182 177 179 180 190 175 179 180 181 180 182 183 169 161 153 147 153 162 166 157 149 157 163 172 176 179 178 171 159 137 115 104 96 153 212 199 109 217 172 150 174 152 147 155 135 226 210 -9999 -9999 -9999 -9999 -9999 -9999 -9999 -9999 -9999 -9999 -9999 -9999 -9999 -9999 -9999 -9999 -9999 -9999 -9999 -9999 -9999 -9999 -9999 -9999 -9999
 -9999 -9999 -9999 -9999 -9999 -9999 -9999 -9999 -9999 -9999 -9999 -9999 174 179 184 184 186 184 188 190 193 184 177 174 176 174 170 171 171 160 150 141 141 148 148 146 148 154 160 167 174 180 185 187 179 168 148 116 104 168 203 212 198 106 119 141 155 179 176 163 161 172 274 320 312 255 -9999 -9999 -9999 -9999 -9999 -9999 -9999 -9999 -9999 -9999 -9999 -9999 -9999 -9999 -9999 -9999 -9999 -9999 -9999 -9999 -9999 -9999 -9999
 -9999 -9999 -9999 -9999 -9999 -9999 -9999 -9999 -9999 -9999 -9999 -9999 182 186 185 189 189 187 193 198 199 184 173 173 167 166 163 161 159 152 141 134 130 133 142 144 153 159 167 173 180 185 192 194 191 182 178 176 158 179 209 213 223 114 115 140 175 206 249 239 210 253 256 282 321 291 214 -9999 -9999 -9999 -9999 -9999 -9999 -9999 -9999 -9999 -9999 -9999 -9999 -9999 -9999 -9999 -9999 -9999 -9999 -9999 -9999 -9999 -9999
 -9999 -9999 -9999 -9999 -9999 -9999 -9999 -9999 -9999 -9999 -9999 -9999 192 190 187 191 190 190 189 190 190 183 173 168 157 156 156 153 150 146 140 132 125 129 137 150 160 165 171 176 181 187 193 194 195 191 183 176 204 205 239 238 129 138 143 224 316 358 379 297 306 386 474 491 255 279 202 -9999 -9999 -9999 -9999 -9999 -9999 -9999 -9999 -9999 -9999 -9999 -9999 -9999 -9999 -9999 -9999 -9999 -9999 -9999 -9999 -9999 -9999
 -9999 -9999 -9999 -9999 -9999 -9999 -9999 -9999 -9999 -9999 219 204 200 206 190 192 190 193 189 186 185 178 173 165 157 151 156 153 154 152 146 138 131 127 144 156 166 173 174 177 180 182 188 193 197 196 173 141 198 204 229 186 138 219 213 213 218 238 319 320 309 251 268 264 235 189 -9999 -9999 -9999 -9999 -9999 -9999 -9999 -9999 -9999 -9999 -9999 -9999 -9999 -9999 -9999 -9999 -9999 -9999 -9999 -9999 -9999 -9999 -9999
 -9999 -9999 -9999 -9999 -9999 -9999 -9999 -9999 -9999 205 212 217 217 200 195 194 193 190 186 185 181 171 164 158 156 157 153 157 161 161 154 148 149 152 160 164 173 177 176 175 175 177 181 185 196 159 150 147 150 199 219 135 138 164 191 205 207 234 241 203 206 201 213 170 151 125 -9999 -9999 -9999 -9999 -9999 -9999 -9999 -9999 -9999 -9999 -9999 -9999 -9999 -9999 -9999 -9999 -9999 -9999 -9999 -9999 -9999 -9999 -9999
 -9999 -9999 -9999 -9999 -9999 -9999 -9999 -9999 -9999 204 236 232 214 196 194 194 196 189 185 179 176 167 162 157 155 156 158 162 165 167 162 154 150 159 164 166 172 174 172 172 170 170 173 160 157 156 155 160 185 218 251 147 150 164 177 191 209 214 193 186 184 227 238 167 116 116 226 -9999 -9999 -9999 -9999 -9999 -9999 -9999 -9999 -9999 -9999 -9999 -9999 -9999 -9999 -9999 -9999 -9999 -9999 -9999 -9999 -9999 -9999
 -9999 -9999 -9999 -9999 -9999 -9999 -9999 -9999 213 208 215 206 202 199 200 192 191 185 182 180 170 164 157 155 151 158 163 166 170 172 169 161 155 157 161 165 166 168 167 166 164 162 160 157 156 156 159 166 200 235 214 153 156 169 187 199 217 204 188 169 197 181 181 181 99 139 194 111 -9999 -9999 -9999 -9999 -9999 -9999 -9999 -9999 -9999 -9999 -9999 -9999 -9999 -9999 -9999 -9999 -9999 -9999 -9999 -9999 -9999
 -9999 -9999 -9999 -9999 -9999 -9999 -9999 215 208 210 216 210 211 206 200 192 188 183 181 178 169 164 159 151 150 157 164 169 172 173 170 162 157 157 157 161 162 163 160 161 159 156 154 155 155 156 152 168 223 238 217 161 161 172 177 189 209 198 198 168 191 170 160 151 109 114 164 120 113 114 -9999 -9999 -9999 -9999 -9999 -9999 -9999 -9999 -9999 -9999 -9999 -9999 -9999 -9999 -9999 -9999 -9999 -9999 -9999
 -9999 -9999 -9999 -9999 -9999 -9999 221 222 227 205 201 202 207 206 200 192 188 183 178 174 168 164 156 153 159 165 170 174 172 170 164 159 155 153 154 153 153 151 150 150 151 150 150 153 151 161 165 168 173 178 199 185 172 159 156 164 161 152 142 135 135 139 146 141 146 154 124 109 110 131 140 138 132 -9999 -9999 -9999 -9999 -9999 -9999 -9999 -9999 -9999 -9999 -9999 -9999 -9999 -9999 -9999 -9999
 -9999 -9999 -9999 -9999 -9999 222 230 219 209 209 206 206 207 203 198 193 187 183 179 173 168 164 158 160 165 171 174 177 175 170 164 159 156 151 152 151 148 147 146 167 172 148 156 149 151 154 155 158 164 157 160 158 156 149 143 143 140 134 127 123 110 122 130 135 185 185 146 102 222 139 147 145 135 123 -9999 -9999 -9999 -9999 -9999 -9999 -9999 -9999 -9999 -9999 -9999 -9999 -9999 -9999 -9999
 -9999 -9999 -9999 -9999 236 233 243 218 209 205 200 204 202 202 196 193 187 182 178 174 170 166 166 169 173 179 180 185 181 172 165 161 159 156 155 155 153 151 151 167 170 163 159 157 152 149 150 151 155 155 143 146 142 136 133 130 128 123 118 119 114 115 122 126 155 177 142 119 198 136 137 146 130 127 133 -9999 -9999 -9999 -9999 -9999 -9999 -9999 -9999 -9999 -9999 -9999 -9999 -9999 -9999
 -9999 207 216 295 232 268 221 222 212 207 201 201 204 204 199 193 187 184 180 178 174 176 176 177 180 185 187 189 185 176 169 167 163 160 161 161 154 153 156 163 174 175 164 162 159 153 159 145 149 147 149 147 144 137 132 123 121 117 115 115 114 115 118 122 124 149 129 108 99 104 112 155 121 131 141 158 184 -9999 -9999 -9999 -9999 -9999 -9999 -9999 -9999 -9999 -9999 -9999 -9999
 -9999 201 262 265 218 246 213 207 202 202 199 202 203 206 200 193 189 188 185 186 183 184 185 185 187 190 191 189 186 182 174 172 169 166 166 161 157 157 163 168 174 171 166 170 163 158 153 146 148 150 155 156 156 152 142 132 125 120 115 115 115 113 117 121 121 126 119 103 89 79 140 154 189 178 156 175 204 247 -9999 -9999 -9999 -9999 -9999 -9999 -9999 -9999 -9999 -9999 -9999
 198 197 205 204 204 213 204 200 198 204 202 201 202 203 198 194 193 193 192 192 191 192 193 196 194 195 194 193 189 186 182 182 178 173 168 163 161 159 163 168 169 175 171 171 164 156 151 154 155 160 168 159 157 162 150 140 132 126 120 116 115 115 117 121 121 124 122 104 109 87 121 226 187 217 179 201 221 270 313 -9999 -9999 -9999 -9999 -9999 -9999 -9999 -9999 -9999 -9999
 196 193 192 197 198 208 201 203 198 204 209 204 202 202 202 201 200 200 200 198 198 201 200 202 201 200 197 194 191 193 194 193 187 180 172 166 162 161 162 163 164 169 168 170 163 147 152 152 157 164 172 187 162 169 157 145 137 130 125 121 119 116 115 120 125 124 126 110 122 124 145 140 389 198 202 206 248 298 -9999 -9999 -9999 -9999 -9999 -9999 -9999 -9999 -9999 -9999 -9999
 196 192 190 191 201 200 203 211 203 205 209 208 205 205 207 207 207 207 207 206 207 209 211 209 206 205 200 193 199 209 210 206 196 188 176 169 164 162 161 161 162 164 168 168 163 143 147 149 156 164 175 183 183 172 161 149 140 132 129 125 123 120 118 118 124 130 129 124 134 153 178 194 451 258 346 245 275 322 -9999 -9999 -9999 -9999 -9999 453 -9999 -9999 -9999 -9999 -9999
 -9999 196 192 189 193 196 211 203 204 205 208 211 213 211 212 212 213 212 212 213 214 219 220 216 213 211 209 211 226 238 224 217 203 194 180 174 166 162 161 163 164 167 163 163 160 148 145 145 150 158 171 171 176 161 156 147 136 133 133 132 127 124 122 120 126 137 147 145 155 166 190 241 268 287 308 243 270 364 -9999 -9999 -9999 -9999 -9999 435 -9999 -9999 -9999 -9999 -9999
 -9999 200 197 193 209 198 212 209 221 220 219 214 216 218 218 217 218 218 217 218 220 222 222 222 219 217 219 227 245 253 236 222 210 197 184 178 170 164 163 162 163 163 164 159 153 146 141 145 150 158 164 170 175 170 163 152 138 139 139 137 133 131 127 124 126 145 153 159 175 177 186 218 257 277 279 255 261 335 -9999 -9999 -9999 -9999 -9999 279 -9999 -9999 -9999 -9999 -9999
 -9999 -9999 202 197 199 208 222 236 225 226 225 225 226 230 223 227 224 224 225 223 224 224 225 226 223 222 224 233 240 241 234 221 209 198 185 179 174 166 165 165 165 164 165 159 154 148 141 145 152 160 169 175 180 176 167 159 143 142 143 142 140 137 142 130 131 155 160 164 176 188 186 190 216 245 218 221 246 -9999 -9999 -9999 -9999 -9999 574 -9999 -9999 -9999 -9999 -9999 -9999
 -9999 -9999 207 214 208 212 228 222 230 241 231 232 235 230 229 232 228 228 228 230 228 229 228 227 225 226 226 229 233 232 224 216 203 194 181 179 176 173 166 166 168 166 165 163 158 152 145 145 155 164 172 177 189 184 166 169 153 149 151 149 147 143 140 138 141 148 154 165 177 176 169 166 197 220 178 200 219 -9999 -9999 -9999 -9999 -9999 -9999 -9999 -9999 -9999 -9999 -9999 -9999
 -9999 -9999 212 206 209 217 212 219 234 234 237 243 241 237 234 234 233 233 232 232 229 230 228 226 227 226 224 224 225 225 216 208 198 187 178 175 172 170 169 169 169 168 169 166 160 152 140 146 157 171 184 173 189 196 186 179 162 160 161 156 154 148 150 145 158 159 156 166 179 180 193 182 193 214 174 157 -9999 -9999 -9999 -9999 -9999 -9999 -9999 -9999 -9999 -9999 -9999 -9999 -9999
 -9999 -9999 215 208 205 218 224 225 232 241 241 243 245 241 239 241 238 236 233 232 232 230 228 228 226 224 222 223 220 217 209 202 191 179 176 172 171 170 168 168 167 167 167 167 161 152 141 146 158 173 193 202 170 182 203 190 176 170 167 160 161 161 161 164 167 168 164 171 184 185 195 186 189 191 174 187 -9999 -9999 -9999 -9999 -9999 -9999 -9999 -9999 -9999 -9999 -9999 -9999 -9999
 -9999 -9999 217 211 208 223 231 231 238 241 244 248 248 246 245 246 241 238 236 234 233 230 229 227 225 224 220 218 214 209 202 195 184 178 177 175 173 168 171 171 168 168 168 168 167 141 139 146 160 175 194 212 225 211 207 195 183 174 168 166 166 165 168 165 171 165 177 185 188 190 189 197 201 202 175 185 -9999 -9999 -9999 446 -9999 -9999 -9999 -9999 -9999 -9999 -9999 -9999 -9999
 -9999 222 216 211 218 230 236 237 243 246 248 252 256 257 252 250 245 242 237 236 233 231 228 226 222 221 218 214 209 204 195 188 179 175 173 173 173 173 170 167 166 166 167 164 149 139 144 155 157 168 182 197 212 208 197 190 183 179 174 170 171 171 171 171 183 187 203 196 192 193 201 203 199 187 175 -9999 -9999 -9999 -9999 459 -9999 -9999 -9999 -9999 -9999 -9999 -9999 -9999 -9999
 -9999 216 214 264 244 236 238 241 243 246 250 256 260 261 260 253 248 243 236 236 232 231 226 225 222 219 215 213 206 201 193 184 172 168 169 175 175 167 165 164 163 163 163 162 157 139 144 150 156 157 161 170 183 184 175 165 172 177 176 173 170 177 177 171 189 214 209 202 193 193 201 206 210 205 177 170 -9999 -9999 -9999 419 -9999 -9999 -9999 -9999 -9999 -9999 -9999 -9999 -9999
 -9999 215 217 247 258 237 239 245 246 249 254 258 265 271 261 253 246 244 238 234 233 230 225 224 221 219 213 210 204 198 190 180 174 166 164 167 169 174 160 159 160 158 156 155 152 150 144 148 149 147 146 160 165 170 169 158 180 179 176 173 167 177 171 188 193 199 198 192 188 187 192 198 197 170 159 165 -9999 -9999 -9999 -9999 431 -9999 -9999 -9999 -9999 -9999 -9999 -9999 -9999
 -9999 -9999 220 222 234 245 238 243 247 251 255 260 264 270 263 248 246 242 237 235 230 228 226 223 219 218 213 208 203 196 189 180 170 166 166 165 166 165 160 159 155 155 151 149 149 146 145 145 148 146 143 147 158 161 157 152 163 175 162 181 177 179 177 210 209 198 190 185 179 182 182 195 201 198 188 194 -9999 -9999 -9999 -9999 -9999 467 -9999 -9999 -9999 -9999 -9999 -9999 -9999
 -9999 -9999 -9999 226 227 228 230 243 247 252 255 258 259 264 257 246 239 243 237 232 229 228 225 224 221 216 212 207 202 198 189 183 174 168 163 166 169 159 157 161 153 150 149 148 145 146 146 144 147 147 150 154 156 164 153 157 182 143 159 161 177 167 202 210 206 194 178 172 176 170 172 187 201 205 209 231 255 247 -9999 -9999 -9999 -9999 -9999 -9999 -9999 -9999 -9999 -9999 -9999
 -9999 -9999 -9999 228 229 232 234 235 247 250 254 255 254 253 251 243 238 234 236 231 228 227 224 223 220 215 211 209 202 199 192 184 177 168 172 164 168 163 155 155 150 148 148 146 146 145 144 144 145 147 150 153 152 147 165 183 158 161 143 145 178 186 206 208 209 191 160 170 180 175 171 199 211 217 227 243 248 234 219 -9999 -9999 -9999 -9999 -9999 -9999 -9999 -9999 -9999 -9999
 -9999 -9999 -9999 -9999 -9999 234 235 236 238 247 250 253 252 250 245 241 238 233 234 236 228 225 223 220 217 216 213 209 205 200 196 186 178 173 167 165 166 161 156 161 161 148 147 148 145 144 143 142 140 143 145 145 141 141 153 183 165 180 149 151 182 197 195 208 216 208 178 185 220 210 204 210 219 228 247 240 226 247 255 -9999 -9999 -9999 -9999 -9999 -9999 -9999 -9999 -9999 -9999
 -9999 -9999 -9999 -9999 -9999 -9999 236 237 240 243 250 250 250 247 243 239 235 234 232 231 225 224 221 219 216 216 212 208 204 199 195 190 180 174 166 165 164 162 156 154 153 151 148 145 145 144 142 138 136 136 138 135 135 137 148 155 189 195 171 166 180 180 193 214 237 258 427 369 333 256 233 221 222 234 250 241 230 248 287 287 306 -9999 -9999 -9999 -9999 -9999 -9999 -9999 -9999
 -9999 -9999 -9999 -9999 -9999 -9999 -9999 243 244 246 254 252 249 246 242 238 233 229 230 228 224 223 220 219 217 215 211 209 204 202 196 190 184 176 171 165 164 159 157 155 153 152 151 147 145 140 136 133 130 126 127 129 131 138 144 178 175 191 195 185 185 179 201 232 264 305 408 346 325 290 255 226 224 234 245 243 244 260 292 305 326 359 -9999 -9999 -9999 -9999 -9999 -9999 -9999
 -9999 -9999 -9999 -9999 -9999 -9999 -9999 -9999 248 249 254 252 249 248 242 237 234 228 226 223 224 221 218 219 216 213 211 211 208 204 200 195 190 185 176 171 167 163 161 158 157 154 152 149 145 141 136 128 123 120 124 126 131 139 155 178 211 190 213 205 196 192 208 245 297 323 325 362 313 291 262 237 232 239 246 251 260 279 300 322 348 -9999 -9999 -9999 -9999 -9999 -9999 -9999 -9999
 -9999 -9999 -9999 -9999 -9999 -9999 -9999 -9999 253 254 256 254 248 242 237 230 232 229 224 223 220 220 218 218 216 216 214 213 212 211 207 202 196 193 182 175 172 168 164 164 158 157 157 151 148 143 133 122 118 118 121 127 150 149 166 200 193 226 212 222 218 207 213 259 303 346 367 363 294 279 264 243 241 246 251 266 272 291 314 338 -9999 -9999 -9999 -9999 -9999 -9999 -9999 -9999 -9999
 -9999 -9999 -9999 -9999 -9999 -9999 -9999 -9999 -9999 259 261 258 245 239 231 227 231 228 222 221 220 220 221 218 217 217 219 221 219 218 214 209 205 200 191 182 174 170 167 166 162 163 160 156 151 148 135 124 118 117 122 148 145 162 203 215 209 222 235 254 247 227 246 299 312 330 327 292 279 269 262 246 245 250 260 264 279 298 325 352 -9999 -9999 -9999 -9999 -9999 -9999 -9999 -9999 -9999
 -9999 -9999 -9999 -9999 -9999 -9999 -9999 -9999 -9999 263 264 263 248 240 229 231 233 226 224 221 221 219 218 222 220 221 224 226 225 225 222 219 211 204 200 191 190 175 173 167 165 164 162 158 156 148 137 130 125 125 139 147 158 175 221 230 261 277 269 284 280 289 287 297 309 302 301 280 269 258 252 244 244 250 250 264 282 301 332 -9999 -9999 -9999 -9999 -9999 -9999 -9999 -9999 -9999 -9999
 -9999 -9999 -9999 -9999 -9999 -9999 -9999 -9999 -9999 267 269 259 246 239 231 221 223 226 224 224 222 220 218 219 220 225 230 228 228 232 228 227 219 212 207 211 183 180 175 171 186 165 163 154 152 150 151 143 142 146 149 152 161 177 204 274 266 291 264 316 316 339 327 322 320 306 326 287 260 248 243 237 236 236 245 267 285 306 337 -9999 -9999 -9999 -9999 -9999 -9999 -9999 -9999 -9999 -9999
 -9999 -9999 -9999 -9999 -9999 -9999 -9999 -9999 -9999 -9999 275 274 248 240 233 226 222 220 228 226 223 223 230 227 228 234 236 241 237 237 234 235 227 219 210 211 195 197 190 174 168 160 157 157 169 161 157 174 175 168 162 173 211 202 231 248 262 265 317 312 402 374 357 334 322 317 297 275 279 237 234 231 227 228 236 251 275 304 335 -9999 -9999 -9999 -9999 -9999 -9999 -9999 -9999 -9999 -9999
 -9999 -9999 -9999 -9999 -9999 -9999 -9999 -9999 -9999 -9999 281 284 260 245 236 230 227 222 246 228 227 230 237 243 236 239 244 250 248 241 248 248 236 225 216 211 207 194 186 173 164 163 165 160 169 165 168 172 198 183 192 195 223 215 247 297 295 329 360 349 407 386 365 340 319 299 279 259 246 243 228 224 220 218 223 238 263 292 328 370 424 -9999 -9999 536 -9999 -9999 -9999 -9999 -9999
 -9999 -9999 -9999 -9999 -9999 -9999 -9999 -9999 -9999 -9999 -9999 291 280 252 241 234 226 226 227 235 231 238 245 252 253 243 255 252 250 258 247 258 244 231 220 214 200 197 180 187 164 164 163 159 162 166 181 196 191 198 204 210 227 237 272 384 397 393 397 411 394 383 370 347 329 301 279 260 248 240 227 220 216 211 210 228 256 286 323 361 410 -9999 -9999 -9999 -9999 -9999 -9999 -9999 -9999
 -9999 -9999 -9999 -9999 -9999 -9999 -9999 -9999 -9999 -9999 -9999 295 301 265 249 239 230 230 225 233 224 244 253 260 262 264 259 259 259 263 265 259 248 235 224 215 199 190 176 171 169 164 160 159 165 183 198 193 200 209 220 237 249 259 425 413 409 399 393 387 386 376 358 342 319 297 272 265 261 246 227 220 216 213 245 235 255 280 312 344 -9999 -9999 -9999 -9999 -9999 -9999 -9999 -9999 -9999
 -9999 -9999 -9999 -9999 -9999 -9999 -9999 -9999 -9999 -9999 -9999 297 297 285 257 246 235 231 217 216 222 247 259 267 267 269 272 266 270 277 273 258 251 239 227 215 201 186 175 170 168 164 163 162 174 190 207 226 228 233 239 256 267 332 428 416 401 390 387 383 375 360 351 327 310 284 272 262 257 246 232 224 219 227 259 255 259 274 298 -9999 -9999 -9999 -9999 -9999 -9999 -9999 -9999 -9999 -9999
 -9999 -9999 -9999 -9999 -9999 -9999 -9999 -9999 -9999 -9999 -9999 -9999 293 291 276 255 242 230 235 219 214 219 256 265 265 270 277 284 284 287 281 269 261 239 230 222 206 190 175 173 171 171 172 179 220 259 264 240 245 245 255 270 288 415 409 395 383 379 378 385 367 353 333 319 292 280 269 265 259 259 239 225 221 223 235 250 275 267 279 297 -9999 -9999 -9999 -9999 -9999 -9999 -9999 -9999 -9999
 -9999 -9999 -9999 -9999 -9999 -9999 -9999 -9999 -9999 -9999 -9999 -9999 -9999 289 280 264 248 236 223 219 218 216 239 245 243 263 279 288 298 305 299 292 262 238 245 235 215 192 177 175 175 177 186 188 201 295 370 356 262 266 286 298 407 392 383 367 361 373 377 371 354 337 316 301 282 273 266 276 266 253 237 226 223 225 237 240 251 258 261 -9999 -9999 -9999 -9999 -9999 -9999 -9999 -9999 -9999 -9999
 -9999 -9999 -9999 -9999 -9999 -9999 -9999 -9999 -9999 -9999 -9999 -9999 -9999 -9999 -9999 -9999 258 246 233 227 220 218 215 238 238 242 265 290 306 317 322 317 272 236 272 251 226 200 178 179 178 186 194 198 253 275 452 477 278 298 331 378 377 370 359 339 336 415 414 378 352 334 312 315 286 274 264 279 270 258 251 237 237 240 243 243 246 249 249 244 -9999 -9999 -9999 -9999 -9999 -9999 -9999 -9999 -9999
 -9999 -9999 -9999 -9999 -9999 -9999 -9999 -9999 -9999 -9999 -9999 -9999 -9999 -9999 -9999 -9999 -9999 -9999 245 233 225 224 217 217 246 249 254 265 287 323 341 345 238 282 292 270 241 214 190 179 183 191 202 215 248 261 264 284 306 362 401 408 370 358 345 339 354 425 470 388 349 344 315 294 281 281 270 278 285 273 248 247 245 250 254 261 259 237 229 223 -9999 -9999 -9999 -9999 -9999 -9999 -9999 -9999 -9999
 -9999 -9999 -9999 -9999 -9999 -9999 -9999 -9999 -9999 -9999 -9999 -9999 -9999 -9999 -9999 -9999 -9999 -9999 252 240 230 224 222 220 221 262 254 249 271 266 356 362 272 237 285 298 325 280 212 228 209 218 226 249 261 274 293 307 353 423 408 378 362 348 337 338 354 430 440 362 344 327 311 281 283 284 273 276 271 264 251 252 250 257 262 267 257 234 220 211 -9999 -9999 -9999 -9999 -9999 -9999 -9999 -9999 -9999
 -9999 -9999 -9999 -9999 -9999 -9999 -9999 -9999 -9999 -9999 -9999 -9999 -9999 -9999 -9999 -9999 -9999 -9999 -9999 -9999 -9999 226 220 221 219 262 274 263 263 267 255 332 254 423 546 442 490 415 299 329 244 246 246 264 277 294 307 348 404 419 411 379 361 349 340 337 358 392 370 325 318 318 303 271 271 268 258 258 257 250 250 249 250 253 253 256 245 229 218 208 207 -9999 -9999 -9999 -9999 -9999 -9999 -9999 -9999
 -9999 -9999 -9999 -9999 -9999 -9999 -9999 -9999 -9999 -9999 -9999 -9999 -9999 -9999 -9999 -9999 -9999 -9999 -9999 -9999 -9999 -9999 -9999 221 -9999 221 266 263 278 267 264 285 348 497 446 460 433 437 342 379 295 260 260 271 284 309 325 381 434 429 421 370 361 348 351 345 334 326 307 299 297 290 276 263 257 257 252 262 259 250 247 247 247 249 246 244 235 221 214 200 202 207 -9999 -9999 -9999 -9999 -9999 -9999 -9999
 -9999 -9999 -9999 -9999 -9999 -9999 -9999 -9999 -9999 -9999 -9999 -9999 -9999 -9999 -9999 -9999 -9999 -9999 -9999 -9999 -9999 -9999 -9999 -9999 -9999 -9999 213 257 274 275 280 305 335 723 689 562 497 430 380 326 287 273 268 268 284 313 348 388 417 453 409 375 358 353 367 383 333 370 314 299 287 270 264 260 256 256 252 247 246 246 242 243 241 240 236 232 225 215 210 210 195 201 -9999 -9999 -9999 -9999 -9999 -9999 -9999
 -9999 -9999 -9999 -9999 -9999 -9999 -9999 -9999 -9999 -9999 -9999 -9999 -9999 -9999 -9999 -9999 -9999 -9999 -9999 -9999 -9999 -9999 -9999 -9999 -9999 -9999 -9999 -9999 248 282 293 365 360 715 828 908 820 382 344 345 348 305 300 293 292 312 341 384 425 451 364 377 348 352 377 355 341 326 294 286 269 267 256 253 257 255 251 248 245 241 241 237 236 232 229 228 224 217 224 212 187 -9999 -9999 -9999 -9999 -9999 -9999 -9999 -9999
 -9999 -9999 -9999 -9999 -9999 -9999 -9999 -9999 -9999 -9999 -9999 -9999 -9999 -9999 -9999 -9999 -9999 -9999 -9999 -9999 -9999 -9999 -9999 -9999 -9999 -9999 -9999 -9999 -9999 -9999 -9999 -9999 402 598 953 999 847 657 368 317 319 314 336 341 301 309 330 369 425 431 407 378 366 378 363 347 309 284 294 269 269 266 252 251 255 255 255 256 243 235 233 233 230 225 222 228 222 214 203 197 200 181 186 -9999 -9999 -9999 -9999 -9999 -9999
 -9999 -9999 -9999 -9999 -9999 -9999 -9999 -9999 -9999 -9999 -9999 -9999 -9999 -9999 -9999 -9999 -9999 -9999 -9999 -9999 -9999 -9999 -9999 -9999 -9999 -9999 -9999 -9999 -9999 -9999 -9999 -9999 -9999 -9999 -9999 -9999 730 565 446 317 296 309 315 310 300 307 323 360 391 407 403 389 379 359 364 338 294 292 286 273 267 258 258 253 254 255 259 252 237 232 231 227 223 217 214 214 214 209 196 196 196 193 183 -9999 -9999 -9999 -9999 -9999 -9999
 -9999 -9999 -9999 -9999 -9999 -9999 -9999 -9999 -9999 -9999 -9999 -9999 -9999 -9999 -9999 -9999 -9999 -9999 -9999 -9999 -9999 -9999 -9999 -9999 -9999 -9999 -9999 -9999 -9999 -9999 -9999 -9999 -9999 -9999 -9999 -9999 -9999 -9999 349 322 294 295 297 309 293 299 316 332 356 368 366 346 362 345 335 316 297 285 282 275 267 253 257 255 259 259 257 248 234 229 223 222 217 211 205 207 202 200 203 207 206 213 179 -9999 -9999 -9999 -9999 -9999 -9999
 -9999 -9999 -9999 -9999 -9999 -9999 -9999 -9999 -9999 -9999 -9999 -9999 -9999 -9999 -9999 -9999 -9999 -9999 -9999 -9999 -9999 -9999 -9999 -9999 -9999 -9999 -9999 -9999 -9999 -9999 -9999 -9999 -9999 -9999 -9999 -9999 -9999 -9999 320 304 281 281 294 275 289 291 304 320 332 336 334 340 343 334 317 309 298 288 281 267 258 258 258 258 260 262 256 244 234 228 222 218 213 205 199 195 201 212 227 226 247 207 203 -9999 -9999 -9999 -9999 -9999 -9999
 -9999 -9999 -9999 -9999 -9999 -9999 -9999 -9999 -9999 -9999 -9999 -9999 -9999 -9999 -9999 -9999 -9999 -9999 -9999 -9999 -9999 -9999 -9999 -9999 -9999 -9999 -9999 -9999 -9999 -9999 -9999 -9999 -9999 -9999 -9999 -9999 -9999 -9999 -9999 286 272 268 265 274 298 280 289 298 311 316 325 333 331 332 306 304 289 287 283 264 264 261 261 261 269 263 256 242 235 225 218 214 210 202 197 196 206 230 260 234 202 199 188 188 -9999 -9999 -9999 -9999 -9999
 -9999 -9999 -9999 -9999 -9999 -9999 -9999 -9999 -9999 -9999 -9999 -9999 -9999 -9999 -9999 -9999 -9999 -9999 -9999 -9999 -9999 -9999 -9999 -9999 -9999 -9999 -9999 -9999 -9999 -9999 -9999 -9999 -9999 -9999 -9999 -9999 -9999 -9999 -9999 -9999 262 256 277 267 274 269 271 283 299 308 315 318 328 313 301 300 298 292 275 269 262 267 263 258 263 263 252 241 235 226 221 214 208 202 195 194 209 257 299 284 254 197 192 215 184 -9999 -9999 -9999 -9999
 -9999 -9999 -9999 -9999 -9999 -9999 -9999 -9999 -9999 -9999 -9999 -9999 -9999 -9999 -9999 -9999 -9999 -9999 -9999 -9999 -9999 -9999 -9999 -9999 -9999 -9999 -9999 -9999 -9999 -9999 -9999 -9999 -9999 -9999 -9999 -9999 -9999 -9999 -9999 -9999 252 244 267 239 243 249 261 268 279 291 302 309 314 305 300 297 295 284 272 265 267 269 265 265 265 257 246 241 232 224 220 213 208 201 194 204 215 254 245 215 199 199 201 219 190 201 -9999 -9999 -9999
 -9999 -9999 -9999 -9999 -9999 -9999 -9999 -9999 -9999 -9999 -9999 -9999 -9999 -9999 -9999 -9999 -9999 -9999 -9999 -9999 -9999 -9999 -9999 -9999 -9999 -9999 -9999 -9999 -9999 -9999 -9999 -9999 -9999 -9999 -9999 -9999 -9999 -9999 -9999 -9999 243 237 236 233 238 246 254 267 273 283 295 304 325 303 296 295 292 279 273 274 275 272 267 262 257 251 249 239 232 226 219 216 209 203 195 198 207 204 202 213 210 220 220 220 227 225 227 209 -9999
 -9999 -9999 -9999 -9999 -9999 -9999 -9999 -9999 -9999 -9999 -9999 -9999 -9999 -9999 -9999 -9999 -9999 -9999 -9999 -9999 -9999 -9999 -9999 -9999 -9999 -9999 -9999 -9999 -9999 -9999 -9999 -9999 -9999 -9999 -9999 -9999 -9999 -9999 -9999 -9999 238 227 225 241 237 247 252 268 270 279 283 300 297 291 291 294 283 279 276 276 271 265 262 258 254 251 246 238 231 226 222 218 212 206 200 200 199 211 253 276 260 245 236 245 234 231 226 214 -9999
 -9999 -9999 -9999 -9999 -9999 -9999 -9999 -9999 -9999 -9999 -9999 -9999 -9999 -9999 -9999 -9999 -9999 -9999 -9999 -9999 -9999 -9999 -9999 -9999 -9999 -9999 -9999 -9999 -9999 -9999 -9999 -9999 -9999 -9999 -9999 -9999 -9999 -9999 -9999 -9999 239 231 231 261 242 247 257 259 264 271 293 286 289 284 282 280 288 279 284 277 274 264 259 258 249 250 245 247 233 231 224 219 214 212 210 206 214 255 282 266 272 279 255 250 241 234 217 -9999 -9999
 -9999 -9999 -9999 -9999 -9999 -9999 -9999 -9999 -9999 -9999 -9999 -9999 -9999 -9999 -9999 -9999 -9999 -9999 -9999 -9999 -9999 -9999 -9999 -9999 -9999 -9999 -9999 -9999 -9999 -9999 -9999 -9999 -9999 -9999 -9999 -9999 -9999 -9999 -9999 -9999 248 246 245 267 273 268 255 262 262 264 328 267 282 273 276 277 284 286 280 278 279 267 264 256 248 248 245 240 234 230 227 222 216 213 214 214 214 220 263 288 300 276 262 257 248 224 -9999 -9999 -9999
 -9999 -9999 -9999 -9999 -9999 -9999 -9999 -9999 -9999 -9999 -9999 -9999 -9999 -9999 -9999 -9999 -9999 -9999 -9999 -9999 -9999 -9999 -9999 -9999 -9999 -9999 -9999 -9999 -9999 -9999 -9999 -9999 -9999 -9999 -9999 -9999 -9999 -9999 -9999 -9999 259 264 262 272 280 292 265 266 270 269 273 267 271 271 279 275 283 288 278 275 271 269 265 263 255 248 244 239 235 230 227 224 220 217 216 215 213 215 237 285 326 275 265 230 -9999 -9999 -9999 -9999 -9999
 -9999 -9999 -9999 -9999 -9999 -9999 -9999 -9999 -9999 -9999 -9999 -9999 -9999 -9999 -9999 -9999 -9999 -9999 -9999 -9999 -9999 -9999 -9999 -9999 -9999 -9999 -9999 -9999 -9999 -9999 -9999 -9999 -9999 -9999 -9999 -9999 -9999 -9999 -9999 -9999 -9999 278 274 270 276 295 286 275 284 270 280 270 273 274 274 283 282 280 276 279 276 271 265 259 258 248 244 239 234 232 228 224 222 216 215 214 213 212 222 264 230 -9999 -9999 -9999 -9999 -9999 -9999 -9999 -9999
 -9999 -9999 -9999 -9999 -9999 -9999 -9999 -9999 -9999 -9999 -9999 -9999 -9999 -9999 -9999 -9999 -9999 -9999 -9999 -9999 -9999 -9999 -9999 -9999 -9999 -9999 -9999 -9999 -9999 -9999 -9999 -9999 -9999 -9999 -9999 -9999 -9999 -9999 -9999 -9999 -9999 275 272 287 285 297 301 279 279 277 281 274 278 278 280 280 280 277 276 275 275 276 268 262 260 250 245 239 236 231 227 226 223 223 218 213 212 213 214 219 -9999 -9999 -9999 -9999 -9999 -9999 -9999 -9999 -9999
 -9999 -9999 -9999 -9999 -9999 -9999 -9999 -9999 -9999 -9999 -9999 -9999 -9999 -9999 -9999 -9999 -9999 -9999 -9999 -9999 -9999 -9999 -9999 -9999 -9999 -9999 -9999 -9999 -9999 -9999 -9999 -9999 -9999 -9999 -9999 -9999 -9999 -9999 -9999 -9999 -9999 270 263 263 303 309 311 281 280 283 280 279 280 281 279 281 285 277 276 272 277 278 267 260 254 250 247 243 235 232 228 225 224 219 216 -9999 -9999 -9999 -9999 -9999 -9999 -9999 -9999 -9999 -9999 -9999 -9999 -9999 -9999
 -9999 -9999 -9999 -9999 -9999 -9999 -9999 -9999 -9999 -9999 -9999 -9999 -9999 -9999 -9999 -9999 -9999 -9999 -9999 -9999 -9999 -9999 -9999 -9999 -9999 -9999 -9999 -9999 -9999 -9999 -9999 -9999 -9999 -9999 -9999 -9999 -9999 -9999 -9999 -9999 -9999 271 263 258 263 310 315 302 288 287 288 286 286 284 284 285 286 280 278 275 275 271 267 262 258 254 249 245 -9999 -9999 -9999 -9999 222 -9999 -9999 -9999 -9999 -9999 -9999 -9999 -9999 -9999 -9999 -9999 -9999 -9999 -9999 -9999 -9999
 -9999 -9999 -9999 -9999 -9999 -9999 -9999 -9999 -9999 -9999 -9999 -9999 -9999 -9999 -9999 -9999 -9999 -9999 -9999 -9999 -9999 -9999 -9999 -9999 -9999 -9999 -9999 -9999 -9999 -9999 -9999 -9999 -9999 -9999 -9999 -9999 -9999 -9999 -9999 -9999 -9999 -9999 259 262 275 273 307 296 297 295 295 -9999 -9999 286 286 287 284 279 279 274 272 268 273 262 258 254 250 -9999 -9999 -9999 -9999 -9999 -9999 -9999 -9999 -9999 -9999 -9999 -9999 -9999 -9999 -9999 -9999 -9999 -9999 -9999 -9999 -9999 -9999
 -9999 -9999 -9999 -9999 -9999 -9999 -9999 -9999 -9999 -9999 -9999 -9999 -9999 -9999 -9999 -9999 -9999 -9999 -9999 -9999 -9999 -9999 -9999 -9999 -9999 -9999 -9999 -9999 -9999 -9999 -9999 -9999 -9999 -9999 -9999 -9999 -9999 -9999 -9999 -9999 -9999 -9999 -9999 -9999 -9999 -9999 -9999 -9999 -9999 -9999 -9999 -9999 -9999 -9999 -9999 286 283 282 280 -9999 -9999 -9999 263 260 258 -9999 -9999 -9999 -9999 -9999 -9999 -9999 -9999 -9999 -9999 -9999 -9999 -9999 -9999 -9999 -9999 -9999 -9999 -9999 -9999 -9999 -9999 -9999 -9999
 -9999 -9999 -9999 -9999 -9999 -9999 -9999 -9999 -9999 -9999 -9999 -9999 -9999 -9999 -9999 -9999 -9999 -9999 -9999 -9999 -9999 -9999 -9999 -9999 -9999 -9999 -9999 -9999 -9999 -9999 -9999 -9999 -9999 -9999 -9999 -9999 -9999 -9999 -9999 -9999 -9999 -9999 -9999 -9999 -9999 -9999 -9999 -9999 -9999 -9999 -9999 -9999 -9999 -9999 -9999 -9999 -9999 -9999 -9999 -9999 -9999 -9999 -9999 -9999 -9999 -9999 -9999 -9999 -9999 -9999 -9999 -9999 -9999 -9999 -9999 -9999 -9999 -9999 -9999 -9999 -9999 -9999 -9999 -9999 -9999 -9999 -9999 -9999 -9999
