# Supplementary material for: Climate Change Influences Potential Distribution of Infected Aedes aegypti Co-Occurrence with Dengue Epidemics Risk Areas in Tanzania
Source: PLoS One. 2016 Sep 28;11(9):e0162649. doi: 10.1371/journal.pone.0162649 (PMC5040426; doi:10.1371/journal.pone.0162649)
Supplement: S1 File — (ZIP) [file pone.0162649.s001.zip › S1_File/bioData/bioData-2020/Tz_bio15.asc]

ncols        89
nrows        86
xllcorner    29.371397018433
yllcorner    -11.758983612061
cellsize      0.125
NODATA_value  -9999
 -9999 -9999 -9999 -9999 -9999 -9999 -9999 -9999 -9999 -9999 -9999 55 55 59 57 58 57 58 58 57 56 55 54 53 52 52 52 52 52 53 54 56 57 59 61 62 -9999 -9999 -9999 -9999 -9999 -9999 -9999 -9999 -9999 -9999 -9999 -9999 -9999 -9999 -9999 -9999 -9999 -9999 -9999 -9999 -9999 -9999 -9999 -9999 -9999 -9999 -9999 -9999 -9999 -9999 -9999 -9999 -9999 -9999 -9999 -9999 -9999 -9999 -9999 -9999 -9999 -9999 -9999 -9999 -9999 -9999 -9999 -9999 -9999 -9999 -9999 -9999 -9999
 -9999 -9999 -9999 -9999 -9999 -9999 -9999 -9999 -9999 54 54 54 57 60 60 59 59 59 59 57 56 55 54 53 52 52 52 52 52 53 54 56 58 59 61 63 63 61 56 -9999 -9999 -9999 -9999 -9999 -9999 -9999 -9999 -9999 -9999 -9999 -9999 -9999 -9999 -9999 -9999 -9999 -9999 -9999 -9999 -9999 -9999 -9999 -9999 -9999 -9999 -9999 -9999 -9999 -9999 -9999 -9999 -9999 -9999 -9999 -9999 -9999 -9999 -9999 -9999 -9999 -9999 -9999 -9999 -9999 -9999 -9999 -9999 -9999 -9999
 -9999 -9999 -9999 -9999 -9999 -9999 -9999 -9999 -9999 -9999 55 56 57 58 61 61 60 60 59 57 56 55 54 53 52 52 52 51 52 53 54 55 58 60 62 62 61 56 52 49 44 -9999 -9999 -9999 -9999 -9999 -9999 -9999 -9999 -9999 -9999 -9999 -9999 -9999 -9999 -9999 -9999 -9999 -9999 -9999 -9999 -9999 -9999 -9999 -9999 -9999 -9999 -9999 -9999 -9999 -9999 -9999 -9999 -9999 -9999 -9999 -9999 -9999 -9999 -9999 -9999 -9999 -9999 -9999 -9999 -9999 -9999 -9999 -9999
 -9999 -9999 -9999 -9999 -9999 -9999 -9999 -9999 -9999 -9999 55 57 58 59 61 61 61 61 61 58 56 55 54 53 52 51 51 51 51 52 53 55 58 60 62 64 61 59 55 48 43 42 41 -9999 -9999 -9999 -9999 -9999 -9999 -9999 -9999 -9999 -9999 -9999 -9999 -9999 -9999 -9999 -9999 -9999 -9999 -9999 -9999 -9999 -9999 -9999 -9999 -9999 -9999 -9999 -9999 -9999 -9999 -9999 -9999 -9999 -9999 -9999 -9999 -9999 -9999 -9999 -9999 -9999 -9999 -9999 -9999 -9999 -9999
 -9999 -9999 -9999 -9999 -9999 -9999 -9999 -9999 -9999 -9999 -9999 58 59 60 62 62 62 61 61 59 57 56 54 53 52 51 51 51 51 52 54 55 58 60 62 64 62 58 54 51 48 45 42 42 43 -9999 -9999 -9999 -9999 -9999 -9999 -9999 -9999 -9999 -9999 -9999 -9999 -9999 -9999 -9999 -9999 -9999 -9999 -9999 -9999 -9999 -9999 -9999 -9999 -9999 -9999 -9999 -9999 -9999 -9999 -9999 -9999 -9999 -9999 -9999 -9999 -9999 -9999 -9999 -9999 -9999 -9999 -9999 -9999
 -9999 -9999 -9999 -9999 -9999 -9999 -9999 -9999 -9999 -9999 -9999 -9999 59 62 64 63 63 62 61 59 58 56 54 53 52 51 51 51 51 51 53 56 58 60 62 60 59 57 53 48 44 44 43 43 44 46 -9999 -9999 -9999 -9999 -9999 -9999 -9999 -9999 -9999 -9999 -9999 -9999 -9999 -9999 -9999 -9999 -9999 -9999 -9999 -9999 -9999 -9999 -9999 -9999 -9999 -9999 -9999 -9999 -9999 -9999 -9999 -9999 -9999 -9999 -9999 -9999 -9999 -9999 -9999 -9999 -9999 -9999 -9999
 -9999 -9999 -9999 -9999 -9999 -9999 -9999 -9999 -9999 -9999 -9999 -9999 61 64 64 65 65 62 62 60 58 56 54 54 52 51 51 51 50 51 54 56 59 61 61 60 56 52 50 48 46 44 44 45 46 48 52 56 -9999 -9999 -9999 -9999 -9999 -9999 -9999 -9999 -9999 -9999 -9999 -9999 -9999 -9999 -9999 -9999 -9999 -9999 -9999 -9999 -9999 -9999 -9999 -9999 -9999 -9999 -9999 -9999 -9999 -9999 -9999 -9999 -9999 -9999 -9999 -9999 -9999 -9999 -9999 -9999 -9999
 -9999 -9999 -9999 -9999 -9999 -9999 -9999 -9999 -9999 -9999 -9999 -9999 62 65 67 66 66 65 63 61 59 57 56 54 53 52 52 53 52 53 56 59 61 62 62 62 57 54 51 49 47 46 45 46 47 49 54 59 63 66 -9999 -9999 -9999 -9999 -9999 -9999 -9999 -9999 -9999 -9999 -9999 -9999 -9999 -9999 -9999 -9999 -9999 -9999 -9999 -9999 -9999 -9999 -9999 -9999 -9999 -9999 -9999 -9999 -9999 -9999 -9999 -9999 -9999 -9999 -9999 -9999 -9999 -9999 -9999
 -9999 -9999 -9999 -9999 -9999 -9999 -9999 -9999 -9999 -9999 -9999 -9999 65 65 67 68 68 67 65 63 61 58 56 55 54 54 55 55 55 58 60 62 62 65 64 62 58 58 55 52 49 48 47 47 49 51 57 61 64 67 69 72 -9999 -9999 -9999 -9999 -9999 -9999 -9999 -9999 -9999 -9999 -9999 -9999 -9999 -9999 -9999 -9999 -9999 -9999 -9999 -9999 -9999 -9999 -9999 -9999 -9999 -9999 -9999 -9999 -9999 -9999 -9999 -9999 -9999 -9999 -9999 -9999 -9999
 -9999 -9999 -9999 -9999 -9999 -9999 -9999 -9999 -9999 -9999 -9999 -9999 66 66 68 70 70 70 68 65 63 60 57 56 55 56 57 58 59 61 63 66 67 67 66 64 62 60 57 55 52 50 48 48 50 53 57 62 66 70 72 71 75 -9999 -9999 -9999 -9999 -9999 -9999 -9999 -9999 -9999 -9999 -9999 -9999 -9999 -9999 -9999 -9999 -9999 -9999 -9999 -9999 -9999 -9999 -9999 -9999 -9999 -9999 -9999 -9999 -9999 -9999 -9999 -9999 -9999 -9999 -9999 -9999
 -9999 -9999 -9999 -9999 -9999 -9999 -9999 -9999 -9999 -9999 -9999 -9999 65 67 69 70 69 71 68 67 64 62 58 58 57 59 60 61 62 64 66 68 69 69 68 66 64 62 59 56 55 53 51 50 52 55 59 64 67 69 72 72 75 76 79 -9999 -9999 -9999 -9999 -9999 -9999 -9999 -9999 -9999 -9999 -9999 -9999 -9999 -9999 -9999 -9999 -9999 -9999 -9999 -9999 -9999 -9999 -9999 -9999 -9999 -9999 -9999 -9999 -9999 -9999 -9999 -9999 -9999 -9999
 -9999 -9999 -9999 -9999 -9999 -9999 -9999 -9999 -9999 -9999 -9999 64 66 67 68 69 69 69 68 67 65 63 61 61 60 61 62 64 65 67 68 69 71 71 70 68 66 64 61 60 58 56 54 54 55 58 63 65 69 70 72 74 77 78 80 82 83 -9999 -9999 -9999 -9999 -9999 -9999 -9999 -9999 -9999 -9999 -9999 -9999 -9999 -9999 -9999 -9999 -9999 -9999 -9999 -9999 -9999 -9999 -9999 -9999 -9999 -9999 -9999 -9999 -9999 -9999 -9999 -9999
 -9999 -9999 -9999 -9999 -9999 -9999 -9999 -9999 -9999 61 63 64 65 68 68 68 68 68 68 66 66 64 63 62 62 63 64 65 66 68 69 70 72 74 72 71 68 66 64 62 60 60 60 59 61 62 65 68 69 70 73 74 77 79 83 84 86 85 83 -9999 -9999 -9999 -9999 -9999 -9999 -9999 -9999 -9999 -9999 -9999 -9999 -9999 -9999 -9999 -9999 -9999 -9999 -9999 -9999 -9999 -9999 -9999 -9999 -9999 -9999 -9999 -9999 -9999 -9999
 -9999 -9999 -9999 -9999 -9999 -9999 -9999 -9999 -9999 63 65 65 66 68 68 67 68 68 68 67 66 64 64 64 64 64 65 67 68 69 70 71 72 73 73 72 70 69 67 65 65 64 65 64 66 68 68 70 70 71 74 77 79 82 84 83 86 88 84 81 80 -9999 -9999 -9999 -9999 -9999 -9999 -9999 -9999 -9999 -9999 -9999 -9999 -9999 -9999 -9999 -9999 -9999 -9999 -9999 -9999 -9999 -9999 -9999 -9999 -9999 -9999 -9999 -9999
 -9999 -9999 -9999 -9999 -9999 -9999 -9999 -9999 -9999 64 65 66 67 68 68 67 67 67 67 68 66 65 64 64 64 65 67 67 68 70 70 71 72 72 74 73 72 71 70 69 68 68 69 70 71 71 72 72 72 73 75 79 76 82 84 84 86 89 84 82 80 79 -9999 -9999 -9999 -9999 -9999 -9999 -9999 -9999 -9999 -9999 -9999 -9999 -9999 -9999 -9999 -9999 -9999 -9999 -9999 -9999 -9999 -9999 -9999 -9999 -9999 -9999 -9999
 -9999 -9999 -9999 -9999 -9999 -9999 -9999 -9999 -9999 66 66 68 69 69 69 69 68 69 69 69 68 67 65 65 65 67 68 69 70 70 71 72 72 73 74 74 73 72 72 71 71 71 72 74 75 76 76 75 74 74 77 66 80 84 83 87 86 86 82 81 80 77 82 83 -9999 -9999 -9999 -9999 -9999 -9999 -9999 -9999 -9999 -9999 -9999 -9999 -9999 -9999 -9999 -9999 -9999 -9999 -9999 -9999 -9999 -9999 -9999 -9999 -9999
 -9999 -9999 -9999 -9999 -9999 -9999 -9999 -9999 -9999 -9999 -9999 -9999 70 70 70 70 69 69 70 70 70 68 67 66 67 68 70 70 71 71 72 73 72 73 74 75 75 75 75 75 74 74 75 77 78 80 80 77 74 76 68 71 84 84 84 86 86 85 84 81 81 76 77 65 73 87 -9999 -9999 -9999 -9999 -9999 -9999 -9999 -9999 -9999 -9999 -9999 -9999 -9999 -9999 -9999 -9999 -9999 -9999 -9999 -9999 -9999 -9999 -9999
 -9999 -9999 -9999 -9999 -9999 -9999 -9999 -9999 -9999 -9999 -9999 -9999 71 71 71 71 71 71 71 71 71 70 69 69 70 70 71 72 72 73 73 74 73 74 76 77 77 77 77 77 77 77 78 80 81 82 83 79 77 80 73 70 86 83 82 85 87 85 84 84 82 87 79 76 65 84 74 -9999 -9999 -9999 -9999 -9999 -9999 -9999 -9999 -9999 -9999 -9999 -9999 -9999 -9999 -9999 -9999 -9999 -9999 -9999 -9999 -9999 -9999
 -9999 -9999 -9999 -9999 -9999 -9999 -9999 -9999 -9999 -9999 -9999 -9999 71 72 72 72 73 72 72 72 72 71 71 71 71 72 73 74 74 75 74 75 75 76 77 78 79 80 80 80 80 80 81 82 83 83 82 80 70 72 83 88 82 83 85 84 84 87 88 78 92 109 113 108 78 79 75 -9999 -9999 -9999 -9999 -9999 -9999 -9999 -9999 -9999 -9999 -9999 -9999 -9999 -9999 -9999 -9999 -9999 -9999 -9999 -9999 -9999 -9999
 -9999 -9999 -9999 -9999 -9999 -9999 -9999 -9999 -9999 -9999 72 72 73 73 74 73 74 73 73 74 73 73 73 73 73 74 74 76 76 77 77 76 77 77 78 80 82 83 83 83 82 82 82 83 83 83 81 80 81 83 86 85 82 86 86 86 86 85 91 95 98 99 101 99 93 80 -9999 -9999 -9999 -9999 -9999 -9999 -9999 -9999 -9999 -9999 -9999 -9999 -9999 -9999 -9999 -9999 -9999 -9999 -9999 -9999 -9999 -9999 -9999
 -9999 -9999 -9999 -9999 -9999 -9999 -9999 -9999 -9999 71 73 74 74 74 74 75 75 75 75 75 74 75 75 74 75 75 77 78 79 79 79 79 80 79 81 82 84 85 86 84 85 84 84 84 84 83 82 81 81 83 86 82 82 85 85 85 86 86 88 88 90 92 92 92 83 78 -9999 -9999 -9999 -9999 -9999 -9999 -9999 -9999 -9999 -9999 -9999 -9999 -9999 -9999 -9999 -9999 -9999 -9999 -9999 -9999 -9999 -9999 -9999
 -9999 -9999 -9999 -9999 -9999 -9999 -9999 -9999 -9999 71 75 76 75 75 76 76 77 77 76 76 77 76 76 76 77 77 77 79 78 80 79 79 80 81 82 84 85 86 86 86 85 86 86 85 85 84 83 82 82 83 85 83 85 85 85 84 85 86 86 87 89 89 88 81 79 75 72 -9999 -9999 -9999 -9999 -9999 -9999 -9999 -9999 -9999 -9999 -9999 -9999 -9999 -9999 -9999 -9999 -9999 -9999 -9999 -9999 -9999 -9999
 -9999 -9999 -9999 -9999 -9999 -9999 -9999 -9999 71 73 74 75 76 77 77 78 78 78 78 79 78 78 79 78 79 79 78 79 80 80 79 81 80 82 83 84 85 87 87 88 88 86 87 87 87 85 85 84 83 83 86 85 85 85 85 84 83 84 86 85 84 83 82 78 75 76 72 72 -9999 -9999 -9999 -9999 -9999 -9999 -9999 -9999 -9999 -9999 -9999 -9999 -9999 -9999 -9999 -9999 -9999 -9999 -9999 -9999 -9999
 -9999 -9999 -9999 -9999 -9999 -9999 -9999 72 73 75 76 77 78 79 79 80 79 80 80 80 80 80 80 80 80 80 80 80 80 81 80 82 82 83 83 84 87 87 88 88 88 88 89 88 89 87 87 83 84 83 83 86 85 85 84 83 83 83 82 82 81 80 77 74 73 71 71 70 71 71 -9999 -9999 -9999 -9999 -9999 -9999 -9999 -9999 -9999 -9999 -9999 -9999 -9999 -9999 -9999 -9999 -9999 -9999 -9999
 -9999 -9999 -9999 -9999 -9999 -9999 75 76 77 78 79 79 81 81 82 82 82 83 83 83 84 84 83 84 83 82 82 83 82 83 84 84 85 85 86 87 88 90 90 91 91 91 91 91 90 87 87 86 84 83 88 86 85 84 83 82 83 82 82 81 79 76 73 72 71 70 66 67 68 71 72 69 66 -9999 -9999 -9999 -9999 -9999 -9999 -9999 -9999 -9999 -9999 -9999 -9999 -9999 -9999 -9999 -9999
 -9999 -9999 -9999 -9999 -9999 76 77 77 78 79 81 81 82 83 83 84 84 85 84 84 85 84 84 85 84 84 84 85 85 86 87 86 86 88 88 90 90 90 92 92 92 94 93 91 91 88 87 85 86 81 83 82 84 85 84 83 84 83 82 81 83 78 74 71 74 73 66 65 76 73 73 70 67 62 -9999 -9999 -9999 -9999 -9999 -9999 -9999 -9999 -9999 -9999 -9999 -9999 -9999 -9999 -9999
 -9999 -9999 -9999 -9999 75 77 77 79 80 81 82 83 83 84 85 86 86 85 85 85 85 85 85 86 85 86 86 85 86 89 91 88 88 88 90 91 92 93 92 93 94 95 96 94 93 91 89 88 85 83 83 82 85 84 85 85 85 85 84 81 80 78 75 71 72 72 66 66 76 75 71 71 66 61 57 -9999 -9999 -9999 -9999 -9999 -9999 -9999 -9999 -9999 -9999 -9999 -9999 -9999 -9999
 -9999 73 75 74 77 77 80 80 81 83 83 84 85 86 86 87 86 86 87 86 87 87 87 87 87 87 87 87 88 89 91 90 90 91 92 93 93 95 96 95 97 97 97 97 96 94 91 90 87 87 85 86 88 87 87 85 85 84 84 82 81 78 76 73 71 69 66 64 65 67 67 66 63 58 54 54 56 -9999 -9999 -9999 -9999 -9999 -9999 -9999 -9999 -9999 -9999 -9999 -9999
 -9999 75 75 76 78 78 80 81 82 84 85 85 87 87 87 88 88 88 88 88 88 88 89 88 88 89 89 88 89 90 91 91 91 92 94 94 96 97 96 97 99 100 100 99 98 96 95 92 91 91 90 89 91 90 89 87 86 86 85 81 80 78 75 72 70 67 65 63 62 63 60 67 57 57 53 52 56 65 -9999 -9999 -9999 -9999 -9999 -9999 -9999 -9999 -9999 -9999 -9999
 74 75 77 78 79 80 82 83 83 85 86 88 89 89 89 89 89 89 89 89 89 89 89 90 89 90 90 90 91 90 91 92 92 93 95 97 98 98 100 100 102 102 102 102 101 98 98 96 95 96 96 91 90 93 91 90 88 86 85 81 81 78 75 72 70 66 64 63 61 62 68 67 60 59 52 52 55 65 76 -9999 -9999 -9999 -9999 -9999 -9999 -9999 -9999 -9999 -9999
 75 77 78 79 79 81 82 83 84 86 87 89 90 90 90 91 90 91 90 90 90 90 90 90 91 91 91 92 91 91 91 92 93 95 97 98 99 101 101 101 103 102 104 103 103 101 99 100 98 100 101 103 93 97 94 92 90 88 85 83 81 79 75 71 69 65 64 62 62 64 64 58 73 57 52 49 57 68 -9999 -9999 -9999 -9999 -9999 -9999 -9999 -9999 -9999 -9999 -9999
 76 77 78 80 80 81 82 84 85 87 88 91 91 91 92 91 92 91 90 91 90 91 91 91 91 92 92 92 91 92 92 93 94 96 97 99 101 101 103 103 103 103 105 105 105 103 103 101 103 103 103 104 103 100 95 92 90 87 86 83 82 78 75 71 69 66 62 62 62 64 65 67 77 67 64 54 62 70 -9999 -9999 -9999 -9999 -9999 87 -9999 -9999 -9999 -9999 -9999
 -9999 77 79 79 81 82 83 84 86 88 90 93 93 92 92 92 92 92 92 92 92 92 92 92 92 93 92 92 92 91 92 93 95 97 99 100 101 103 105 104 105 106 105 106 105 105 104 103 103 101 104 101 101 96 96 94 91 89 87 84 82 79 77 73 68 64 61 60 61 63 67 76 75 70 61 52 60 74 -9999 -9999 -9999 -9999 -9999 91 -9999 -9999 -9999 -9999 -9999
 -9999 78 79 81 82 83 84 85 88 89 90 92 92 93 93 93 92 93 93 93 93 92 93 93 93 93 93 93 92 92 93 94 97 98 99 102 104 104 106 106 107 106 108 107 106 107 105 105 103 102 101 101 101 100 98 95 92 91 87 84 83 82 79 74 69 61 59 58 59 61 63 68 74 68 60 55 58 72 -9999 -9999 -9999 -9999 -9999 74 -9999 -9999 -9999 -9999 -9999
 -9999 -9999 80 81 82 84 85 86 88 89 91 91 93 92 94 93 93 94 93 94 94 93 94 94 93 94 94 94 93 94 95 96 97 99 100 103 104 105 106 108 108 109 108 107 108 108 105 105 106 103 103 102 102 101 99 95 92 92 89 86 83 82 77 75 68 58 56 56 57 58 60 60 62 60 52 51 58 -9999 -9999 -9999 -9999 -9999 100 -9999 -9999 -9999 -9999 -9999 -9999
 -9999 -9999 81 82 83 85 86 87 89 89 91 92 92 93 94 94 94 94 94 94 94 94 94 95 94 95 95 95 95 95 97 98 99 101 101 104 105 106 107 109 110 109 109 109 110 109 107 105 106 105 106 107 104 102 101 97 95 92 88 86 84 81 77 73 64 57 55 55 56 57 57 56 56 54 44 43 47 -9999 -9999 -9999 -9999 -9999 -9999 -9999 -9999 -9999 -9999 -9999 -9999
 -9999 -9999 81 82 84 85 87 88 89 90 91 91 92 94 94 94 94 94 94 95 95 95 95 95 96 96 96 97 97 97 98 99 100 102 104 105 107 108 110 110 110 111 111 111 109 109 107 107 108 109 109 110 107 103 101 97 96 93 89 86 84 80 76 72 63 59 55 55 56 56 56 55 54 53 43 34 -9999 -9999 -9999 -9999 -9999 -9999 -9999 -9999 -9999 -9999 -9999 -9999 -9999
 -9999 -9999 82 83 85 86 88 89 90 92 92 92 94 94 94 94 94 95 94 95 95 96 96 96 96 96 97 98 98 99 100 101 103 103 106 107 109 110 109 110 112 111 111 111 109 108 108 109 109 111 115 114 109 107 101 96 96 92 90 89 84 80 76 69 65 60 59 60 57 58 57 56 54 51 46 45 -9999 -9999 -9999 -9999 -9999 -9999 -9999 -9999 -9999 -9999 -9999 -9999 -9999
 -9999 -9999 82 84 86 87 89 90 91 92 93 93 94 94 94 94 95 95 95 95 95 96 96 96 97 97 98 99 98 100 101 102 103 105 106 108 110 111 111 113 113 114 113 112 111 109 109 111 114 116 119 117 115 110 99 93 94 94 92 89 84 81 76 72 66 63 58 63 61 61 60 58 57 54 50 50 -9999 -9999 -9999 83 -9999 -9999 -9999 -9999 -9999 -9999 -9999 -9999 -9999
 -9999 82 83 85 86 88 90 90 91 92 93 94 94 94 94 94 95 95 95 95 95 96 97 97 97 98 98 99 100 100 102 103 105 107 109 110 110 112 113 114 114 114 116 114 110 110 110 109 113 117 120 118 114 111 103 88 95 95 93 90 86 82 77 74 68 64 66 66 65 63 61 59 58 55 52 -9999 -9999 -9999 -9999 81 -9999 -9999 -9999 -9999 -9999 -9999 -9999 -9999 -9999
 -9999 83 85 86 88 89 90 91 92 93 94 94 94 94 94 94 94 95 96 95 96 96 97 98 98 99 99 99 100 102 102 105 105 108 110 110 111 113 115 114 114 115 114 116 114 111 112 111 112 116 117 116 116 111 107 102 100 99 95 92 88 85 82 76 70 67 69 66 65 63 62 61 60 57 55 55 -9999 -9999 -9999 78 -9999 -9999 -9999 -9999 -9999 -9999 -9999 -9999 -9999
 -9999 84 85 88 89 90 91 92 93 93 94 95 94 95 94 94 95 95 95 96 97 97 97 98 98 99 99 101 101 102 103 105 107 109 111 111 113 113 116 116 116 116 115 117 115 117 113 112 115 116 116 116 117 114 113 107 105 102 96 93 88 86 82 80 74 72 69 67 64 62 63 62 61 59 57 58 -9999 -9999 -9999 -9999 90 -9999 -9999 -9999 -9999 -9999 -9999 -9999 -9999
 -9999 -9999 86 87 90 91 91 92 94 94 94 95 94 95 95 94 95 95 96 96 96 97 98 98 98 99 100 100 102 102 104 105 106 108 111 112 113 115 114 115 117 116 116 115 117 116 115 114 115 116 116 116 116 114 112 108 108 102 97 91 88 86 83 83 79 74 69 66 63 60 59 60 60 60 60 62 -9999 -9999 -9999 -9999 -9999 99 -9999 -9999 -9999 -9999 -9999 -9999 -9999
 -9999 -9999 -9999 89 91 91 93 93 94 95 95 95 95 95 95 95 94 96 96 96 97 98 98 98 100 100 101 101 102 103 104 104 106 109 111 113 113 114 114 115 115 116 117 116 116 116 116 113 116 116 115 115 114 110 111 109 105 101 97 93 88 84 86 84 80 75 70 65 61 59 58 59 62 63 64 67 70 70 -9999 -9999 -9999 -9999 -9999 -9999 -9999 -9999 -9999 -9999 -9999
 -9999 -9999 -9999 90 91 92 95 95 96 96 96 96 96 96 96 95 96 96 97 97 97 98 99 99 100 100 101 102 102 103 105 106 107 108 110 112 114 114 114 116 115 115 116 117 115 116 117 115 115 115 113 115 113 112 111 107 103 101 94 91 89 79 84 83 80 75 69 65 61 60 60 65 65 66 68 70 70 68 67 -9999 -9999 -9999 -9999 -9999 -9999 -9999 -9999 -9999 -9999
 -9999 -9999 -9999 -9999 -9999 94 95 96 97 96 96 96 97 97 97 96 96 97 97 98 99 98 99 99 100 101 101 102 103 103 104 106 106 110 111 112 112 115 115 117 117 115 115 116 116 115 115 113 112 114 113 113 112 111 109 106 102 100 93 89 78 76 84 83 81 77 70 64 63 63 64 65 67 69 72 70 67 71 73 -9999 -9999 -9999 -9999 -9999 -9999 -9999 -9999 -9999 -9999
 -9999 -9999 -9999 -9999 -9999 -9999 96 97 97 98 98 98 97 98 98 97 97 97 98 98 99 99 99 99 100 101 101 103 102 103 104 106 107 109 110 111 113 114 115 115 116 116 115 117 115 115 116 115 111 113 112 113 113 110 108 103 103 100 94 87 80 79 82 83 82 82 70 64 62 65 67 66 67 70 72 71 68 71 77 75 77 -9999 -9999 -9999 -9999 -9999 -9999 -9999 -9999
 -9999 -9999 -9999 -9999 -9999 -9999 -9999 99 99 99 98 99 98 99 98 99 99 98 98 99 98 99 100 100 101 102 102 102 103 104 106 107 108 109 110 111 114 113 113 115 114 116 115 117 116 115 115 113 112 111 112 114 114 111 105 105 101 99 96 89 80 80 82 85 86 76 65 66 67 69 68 66 68 70 71 70 69 72 76 76 78 83 -9999 -9999 -9999 -9999 -9999 -9999 -9999
 -9999 -9999 -9999 -9999 -9999 -9999 -9999 -9999 100 100 100 100 99 99 99 99 99 99 100 99 99 100 100 100 101 102 103 103 103 105 106 108 108 110 111 113 112 114 113 114 116 115 116 115 115 116 116 115 112 110 112 113 113 107 101 95 100 94 95 85 82 82 83 85 79 81 76 70 71 71 70 69 69 71 71 69 70 75 76 79 81 -9999 -9999 -9999 -9999 -9999 -9999 -9999 -9999
 -9999 -9999 -9999 -9999 -9999 -9999 -9999 -9999 101 101 101 100 100 98 99 98 100 100 100 101 100 100 100 101 101 102 102 104 104 105 107 108 108 111 111 113 113 113 114 115 114 113 115 114 115 115 114 112 111 109 109 109 108 105 104 94 97 89 94 91 85 85 85 85 86 85 80 76 75 74 72 72 72 72 72 70 74 77 79 80 -9999 -9999 -9999 -9999 -9999 -9999 -9999 -9999 -9999
 -9999 -9999 -9999 -9999 -9999 -9999 -9999 -9999 -9999 103 102 101 100 99 98 98 101 101 101 101 100 100 100 101 101 102 103 105 105 106 107 109 110 111 112 113 113 114 113 115 114 115 114 114 114 115 112 110 108 107 108 111 104 105 105 96 96 94 92 87 87 86 86 85 87 88 85 80 77 75 74 74 73 73 74 75 77 77 80 82 -9999 -9999 -9999 -9999 -9999 -9999 -9999 -9999 -9999
 -9999 -9999 -9999 -9999 -9999 -9999 -9999 -9999 -9999 103 102 103 100 100 99 100 102 102 102 102 102 101 100 102 101 103 103 105 106 107 108 109 111 112 113 113 115 114 113 114 114 113 113 113 114 113 109 108 105 107 108 109 107 106 104 96 93 91 91 89 90 87 86 87 89 91 88 83 80 78 77 76 75 75 77 79 80 81 82 -9999 -9999 -9999 -9999 -9999 -9999 -9999 -9999 -9999 -9999
 -9999 -9999 -9999 -9999 -9999 -9999 -9999 -9999 -9999 104 104 101 100 99 100 99 99 102 102 102 102 103 100 101 102 103 104 106 107 108 111 112 112 113 114 113 114 114 115 112 116 112 110 109 110 109 109 107 107 106 110 108 106 104 104 96 95 93 95 91 89 88 88 88 89 89 86 84 82 80 79 78 77 78 79 79 81 81 82 -9999 -9999 -9999 -9999 -9999 -9999 -9999 -9999 -9999 -9999
 -9999 -9999 -9999 -9999 -9999 -9999 -9999 -9999 -9999 -9999 105 104 99 99 99 99 98 98 103 102 102 103 104 102 102 103 104 106 107 109 111 112 112 114 114 114 115 115 115 113 112 109 106 107 111 107 105 111 111 110 110 111 107 107 98 98 97 96 93 92 92 90 90 90 89 88 87 85 82 81 80 79 78 79 80 81 83 83 84 -9999 -9999 -9999 -9999 -9999 -9999 -9999 -9999 -9999 -9999
 -9999 -9999 -9999 -9999 -9999 -9999 -9999 -9999 -9999 -9999 105 105 101 99 98 98 97 97 100 103 104 104 104 104 103 103 104 105 106 110 111 112 114 115 115 114 115 116 115 112 110 107 106 105 108 106 106 108 110 110 112 112 105 103 98 97 96 94 95 93 95 93 92 91 90 89 88 86 85 82 81 81 80 79 80 81 81 84 85 87 89 -9999 -9999 93 -9999 -9999 -9999 -9999 -9999
 -9999 -9999 -9999 -9999 -9999 -9999 -9999 -9999 -9999 -9999 -9999 106 105 99 98 97 97 97 99 101 105 106 106 106 105 105 105 106 108 109 113 112 113 115 115 116 115 115 113 115 110 108 108 105 104 105 108 110 108 108 108 107 103 102 98 101 103 99 102 98 97 95 93 91 91 90 88 87 86 84 83 82 81 80 80 80 82 83 86 86 89 -9999 -9999 -9999 -9999 -9999 -9999 -9999 -9999
 -9999 -9999 -9999 -9999 -9999 -9999 -9999 -9999 -9999 -9999 -9999 106 108 101 98 97 97 98 98 99 100 106 107 107 106 106 105 106 108 110 111 113 113 115 116 115 115 115 113 113 112 110 106 104 105 109 109 106 106 105 104 102 100 100 103 105 104 104 103 100 98 97 94 92 92 90 90 87 86 85 84 83 82 80 79 80 82 83 85 86 -9999 -9999 -9999 -9999 -9999 -9999 -9999 -9999 -9999
 -9999 -9999 -9999 -9999 -9999 -9999 -9999 -9999 -9999 -9999 -9999 106 107 104 99 98 98 98 98 100 99 107 109 109 107 106 106 106 107 107 110 113 113 114 115 114 113 112 113 113 112 110 109 105 108 109 106 105 101 100 99 98 97 98 106 106 106 104 103 101 99 97 95 94 93 92 90 89 87 86 85 84 83 82 81 81 82 82 83 -9999 -9999 -9999 -9999 -9999 -9999 -9999 -9999 -9999 -9999
 -9999 -9999 -9999 -9999 -9999 -9999 -9999 -9999 -9999 -9999 -9999 -9999 106 106 103 100 98 98 99 100 100 100 108 110 107 106 106 104 105 105 109 111 111 114 113 109 109 109 111 114 115 115 113 113 107 101 98 99 95 96 96 96 95 106 106 106 105 104 102 101 99 97 96 95 94 93 91 89 88 86 86 85 84 83 82 80 80 81 83 83 -9999 -9999 -9999 -9999 -9999 -9999 -9999 -9999 -9999
 -9999 -9999 -9999 -9999 -9999 -9999 -9999 -9999 -9999 -9999 -9999 -9999 -9999 105 103 100 98 98 98 99 101 102 107 107 106 106 104 103 101 101 106 106 112 113 107 103 104 108 110 115 118 118 118 116 112 98 97 94 93 95 97 95 103 106 106 105 104 103 102 100 99 98 97 95 95 93 92 90 89 88 87 86 85 85 83 82 80 81 82 -9999 -9999 -9999 -9999 -9999 -9999 -9999 -9999 -9999 -9999
 -9999 -9999 -9999 -9999 -9999 -9999 -9999 -9999 -9999 -9999 -9999 -9999 -9999 -9999 -9999 -9999 99 99 99 99 101 102 102 105 104 104 104 102 101 100 99 104 108 109 98 99 101 104 110 115 122 123 120 115 103 99 99 98 98 96 98 100 106 105 104 105 104 100 99 100 100 99 97 95 96 94 93 92 90 89 88 87 87 86 84 84 83 82 81 82 -9999 -9999 -9999 -9999 -9999 -9999 -9999 -9999 -9999
 -9999 -9999 -9999 -9999 -9999 -9999 -9999 -9999 -9999 -9999 -9999 -9999 -9999 -9999 -9999 -9999 -9999 -9999 99 100 102 104 103 104 104 104 104 103 103 102 101 100 106 103 95 95 97 101 107 116 121 120 119 114 105 101 100 99 98 101 102 104 105 104 103 103 102 98 96 100 100 99 98 97 96 95 94 92 91 90 90 88 87 87 86 85 84 83 82 81 -9999 -9999 -9999 -9999 -9999 -9999 -9999 -9999 -9999
 -9999 -9999 -9999 -9999 -9999 -9999 -9999 -9999 -9999 -9999 -9999 -9999 -9999 -9999 -9999 -9999 -9999 -9999 101 102 103 103 104 104 104 104 103 101 100 101 100 100 100 100 95 93 97 98 102 107 113 114 111 106 103 101 99 99 100 104 105 105 104 104 103 102 101 97 97 101 99 99 99 98 97 95 95 94 93 92 92 90 89 89 87 87 85 84 83 81 -9999 -9999 -9999 -9999 -9999 -9999 -9999 -9999 -9999
 -9999 -9999 -9999 -9999 -9999 -9999 -9999 -9999 -9999 -9999 -9999 -9999 -9999 -9999 -9999 -9999 -9999 -9999 -9999 -9999 -9999 102 104 104 103 103 102 100 97 97 99 96 95 93 94 96 96 97 97 100 106 107 108 105 102 100 100 102 102 105 105 105 105 104 103 102 100 98 99 101 100 99 99 99 98 97 97 96 94 94 93 93 91 90 88 87 86 86 84 83 83 -9999 -9999 -9999 -9999 -9999 -9999 -9999 -9999
 -9999 -9999 -9999 -9999 -9999 -9999 -9999 -9999 -9999 -9999 -9999 -9999 -9999 -9999 -9999 -9999 -9999 -9999 -9999 -9999 -9999 -9999 -9999 105 -9999 101 102 98 96 96 96 94 88 87 93 87 94 94 96 96 100 105 107 104 102 99 99 97 105 106 105 105 105 103 103 101 101 101 101 101 100 100 100 100 100 99 98 96 96 95 95 94 92 91 89 89 87 87 86 85 84 84 -9999 -9999 -9999 -9999 -9999 -9999 -9999
 -9999 -9999 -9999 -9999 -9999 -9999 -9999 -9999 -9999 -9999 -9999 -9999 -9999 -9999 -9999 -9999 -9999 -9999 -9999 -9999 -9999 -9999 -9999 -9999 -9999 -9999 98 98 97 94 92 89 87 95 93 88 89 92 94 97 100 104 105 105 102 99 97 97 100 105 105 105 105 104 102 100 101 99 101 101 101 102 101 101 101 101 101 100 99 98 97 96 95 93 91 90 89 87 86 86 85 84 -9999 -9999 -9999 -9999 -9999 -9999 -9999
 -9999 -9999 -9999 -9999 -9999 -9999 -9999 -9999 -9999 -9999 -9999 -9999 -9999 -9999 -9999 -9999 -9999 -9999 -9999 -9999 -9999 -9999 -9999 -9999 -9999 -9999 -9999 -9999 95 94 92 90 84 97 102 113 112 90 92 95 95 99 103 103 101 100 97 97 102 105 105 105 104 103 101 101 101 100 102 102 103 102 102 103 102 102 103 102 102 101 100 98 96 94 92 91 90 89 87 87 86 -9999 -9999 -9999 -9999 -9999 -9999 -9999 -9999
 -9999 -9999 -9999 -9999 -9999 -9999 -9999 -9999 -9999 -9999 -9999 -9999 -9999 -9999 -9999 -9999 -9999 -9999 -9999 -9999 -9999 -9999 -9999 -9999 -9999 -9999 -9999 -9999 -9999 -9999 -9999 -9999 89 94 116 119 116 110 92 95 95 99 101 101 101 99 98 99 103 104 104 104 104 102 101 102 103 103 102 103 103 103 103 103 104 104 103 102 103 103 101 100 98 96 94 93 91 90 89 88 88 87 86 -9999 -9999 -9999 -9999 -9999 -9999
 -9999 -9999 -9999 -9999 -9999 -9999 -9999 -9999 -9999 -9999 -9999 -9999 -9999 -9999 -9999 -9999 -9999 -9999 -9999 -9999 -9999 -9999 -9999 -9999 -9999 -9999 -9999 -9999 -9999 -9999 -9999 -9999 -9999 -9999 -9999 -9999 113 108 104 95 96 99 99 102 100 99 100 101 103 103 102 103 102 103 102 102 104 103 103 104 104 104 105 106 105 106 105 105 107 106 103 101 99 97 96 95 92 92 90 89 89 88 87 -9999 -9999 -9999 -9999 -9999 -9999
 -9999 -9999 -9999 -9999 -9999 -9999 -9999 -9999 -9999 -9999 -9999 -9999 -9999 -9999 -9999 -9999 -9999 -9999 -9999 -9999 -9999 -9999 -9999 -9999 -9999 -9999 -9999 -9999 -9999 -9999 -9999 -9999 -9999 -9999 -9999 -9999 -9999 -9999 105 103 97 98 98 101 100 101 101 100 102 102 103 104 103 103 103 104 104 104 104 104 105 106 106 106 106 105 105 107 109 107 104 103 101 99 97 95 94 93 91 90 89 88 89 -9999 -9999 -9999 -9999 -9999 -9999
 -9999 -9999 -9999 -9999 -9999 -9999 -9999 -9999 -9999 -9999 -9999 -9999 -9999 -9999 -9999 -9999 -9999 -9999 -9999 -9999 -9999 -9999 -9999 -9999 -9999 -9999 -9999 -9999 -9999 -9999 -9999 -9999 -9999 -9999 -9999 -9999 -9999 -9999 106 104 99 98 100 100 100 103 104 104 104 104 104 104 104 104 104 105 104 105 106 105 107 107 107 107 107 106 107 108 109 108 106 104 103 101 98 97 95 94 93 92 91 89 89 -9999 -9999 -9999 -9999 -9999 -9999
 -9999 -9999 -9999 -9999 -9999 -9999 -9999 -9999 -9999 -9999 -9999 -9999 -9999 -9999 -9999 -9999 -9999 -9999 -9999 -9999 -9999 -9999 -9999 -9999 -9999 -9999 -9999 -9999 -9999 -9999 -9999 -9999 -9999 -9999 -9999 -9999 -9999 -9999 -9999 107 107 99 100 100 100 102 104 104 105 104 105 105 104 105 106 106 106 106 106 107 108 108 108 108 106 107 109 110 109 110 108 105 104 102 99 98 96 96 95 93 91 90 91 90 -9999 -9999 -9999 -9999 -9999
 -9999 -9999 -9999 -9999 -9999 -9999 -9999 -9999 -9999 -9999 -9999 -9999 -9999 -9999 -9999 -9999 -9999 -9999 -9999 -9999 -9999 -9999 -9999 -9999 -9999 -9999 -9999 -9999 -9999 -9999 -9999 -9999 -9999 -9999 -9999 -9999 -9999 -9999 -9999 -9999 109 104 100 101 101 104 105 105 104 105 105 106 106 107 108 107 107 107 107 108 108 109 110 110 108 108 110 110 111 110 108 107 105 103 101 99 96 97 97 96 94 90 91 90 89 -9999 -9999 -9999 -9999
 -9999 -9999 -9999 -9999 -9999 -9999 -9999 -9999 -9999 -9999 -9999 -9999 -9999 -9999 -9999 -9999 -9999 -9999 -9999 -9999 -9999 -9999 -9999 -9999 -9999 -9999 -9999 -9999 -9999 -9999 -9999 -9999 -9999 -9999 -9999 -9999 -9999 -9999 -9999 -9999 109 108 101 105 105 106 105 105 106 107 107 107 107 109 108 109 107 107 109 109 109 109 109 110 109 110 111 112 112 110 108 107 105 103 100 97 97 97 97 95 92 92 92 91 91 90 -9999 -9999 -9999
 -9999 -9999 -9999 -9999 -9999 -9999 -9999 -9999 -9999 -9999 -9999 -9999 -9999 -9999 -9999 -9999 -9999 -9999 -9999 -9999 -9999 -9999 -9999 -9999 -9999 -9999 -9999 -9999 -9999 -9999 -9999 -9999 -9999 -9999 -9999 -9999 -9999 -9999 -9999 -9999 106 107 105 106 105 105 105 106 106 107 108 109 106 110 109 108 109 110 109 110 110 109 110 112 112 112 113 113 112 111 110 108 106 103 100 98 99 99 98 98 95 95 94 93 92 91 90 88 -9999
 -9999 -9999 -9999 -9999 -9999 -9999 -9999 -9999 -9999 -9999 -9999 -9999 -9999 -9999 -9999 -9999 -9999 -9999 -9999 -9999 -9999 -9999 -9999 -9999 -9999 -9999 -9999 -9999 -9999 -9999 -9999 -9999 -9999 -9999 -9999 -9999 -9999 -9999 -9999 -9999 104 105 106 104 105 104 105 105 107 108 111 110 110 111 110 109 110 109 110 111 111 112 114 113 114 113 114 113 112 113 111 109 106 104 102 102 102 101 100 100 100 98 95 95 93 91 89 88 -9999
 -9999 -9999 -9999 -9999 -9999 -9999 -9999 -9999 -9999 -9999 -9999 -9999 -9999 -9999 -9999 -9999 -9999 -9999 -9999 -9999 -9999 -9999 -9999 -9999 -9999 -9999 -9999 -9999 -9999 -9999 -9999 -9999 -9999 -9999 -9999 -9999 -9999 -9999 -9999 -9999 101 102 103 103 103 104 106 106 108 109 108 110 110 110 111 111 110 111 110 111 113 114 114 115 115 115 115 113 113 112 111 109 108 107 106 106 104 104 102 103 101 101 98 96 94 92 90 -9999 -9999
 -9999 -9999 -9999 -9999 -9999 -9999 -9999 -9999 -9999 -9999 -9999 -9999 -9999 -9999 -9999 -9999 -9999 -9999 -9999 -9999 -9999 -9999 -9999 -9999 -9999 -9999 -9999 -9999 -9999 -9999 -9999 -9999 -9999 -9999 -9999 -9999 -9999 -9999 -9999 -9999 97 98 99 103 105 107 106 107 108 109 104 110 109 110 111 111 111 111 112 113 112 115 115 116 116 115 115 115 114 113 112 110 110 109 107 107 107 107 104 104 104 101 100 98 95 94 -9999 -9999 -9999
 -9999 -9999 -9999 -9999 -9999 -9999 -9999 -9999 -9999 -9999 -9999 -9999 -9999 -9999 -9999 -9999 -9999 -9999 -9999 -9999 -9999 -9999 -9999 -9999 -9999 -9999 -9999 -9999 -9999 -9999 -9999 -9999 -9999 -9999 -9999 -9999 -9999 -9999 -9999 -9999 94 94 96 103 105 106 106 107 109 108 108 110 110 111 111 112 111 111 113 114 114 115 117 118 117 117 115 115 114 114 113 112 111 110 109 108 107 107 106 105 105 103 101 98 -9999 -9999 -9999 -9999 -9999
 -9999 -9999 -9999 -9999 -9999 -9999 -9999 -9999 -9999 -9999 -9999 -9999 -9999 -9999 -9999 -9999 -9999 -9999 -9999 -9999 -9999 -9999 -9999 -9999 -9999 -9999 -9999 -9999 -9999 -9999 -9999 -9999 -9999 -9999 -9999 -9999 -9999 -9999 -9999 -9999 -9999 90 94 102 102 106 107 107 107 108 108 110 111 111 112 111 112 112 114 114 115 117 118 118 117 117 116 115 115 114 113 113 112 111 111 109 108 108 107 105 105 -9999 -9999 -9999 -9999 -9999 -9999 -9999 -9999
 -9999 -9999 -9999 -9999 -9999 -9999 -9999 -9999 -9999 -9999 -9999 -9999 -9999 -9999 -9999 -9999 -9999 -9999 -9999 -9999 -9999 -9999 -9999 -9999 -9999 -9999 -9999 -9999 -9999 -9999 -9999 -9999 -9999 -9999 -9999 -9999 -9999 -9999 -9999 -9999 -9999 90 90 101 102 104 106 107 107 109 108 111 111 112 112 112 113 113 114 114 115 115 117 118 117 116 116 115 116 115 114 112 113 112 112 111 109 108 107 105 -9999 -9999 -9999 -9999 -9999 -9999 -9999 -9999 -9999
 -9999 -9999 -9999 -9999 -9999 -9999 -9999 -9999 -9999 -9999 -9999 -9999 -9999 -9999 -9999 -9999 -9999 -9999 -9999 -9999 -9999 -9999 -9999 -9999 -9999 -9999 -9999 -9999 -9999 -9999 -9999 -9999 -9999 -9999 -9999 -9999 -9999 -9999 -9999 -9999 -9999 88 90 92 101 105 105 106 108 108 110 111 112 112 113 113 112 115 114 115 115 116 117 117 118 116 117 115 115 115 114 114 113 113 112 -9999 -9999 -9999 -9999 -9999 -9999 -9999 -9999 -9999 -9999 -9999 -9999 -9999 -9999
 -9999 -9999 -9999 -9999 -9999 -9999 -9999 -9999 -9999 -9999 -9999 -9999 -9999 -9999 -9999 -9999 -9999 -9999 -9999 -9999 -9999 -9999 -9999 -9999 -9999 -9999 -9999 -9999 -9999 -9999 -9999 -9999 -9999 -9999 -9999 -9999 -9999 -9999 -9999 -9999 -9999 88 90 93 97 104 105 106 108 109 110 111 112 113 114 113 114 115 115 116 116 117 117 116 116 116 116 116 -9999 -9999 -9999 -9999 113 -9999 -9999 -9999 -9999 -9999 -9999 -9999 -9999 -9999 -9999 -9999 -9999 -9999 -9999 -9999 -9999
 -9999 -9999 -9999 -9999 -9999 -9999 -9999 -9999 -9999 -9999 -9999 -9999 -9999 -9999 -9999 -9999 -9999 -9999 -9999 -9999 -9999 -9999 -9999 -9999 -9999 -9999 -9999 -9999 -9999 -9999 -9999 -9999 -9999 -9999 -9999 -9999 -9999 -9999 -9999 -9999 -9999 -9999 90 94 99 101 105 107 109 110 111 -9999 -9999 114 114 114 114 115 115 116 116 117 115 117 116 116 116 -9999 -9999 -9999 -9999 -9999 -9999 -9999 -9999 -9999 -9999 -9999 -9999 -9999 -9999 -9999 -9999 -9999 -9999 -9999 -9999 -9999 -9999
 -9999 -9999 -9999 -9999 -9999 -9999 -9999 -9999 -9999 -9999 -9999 -9999 -9999 -9999 -9999 -9999 -9999 -9999 -9999 -9999 -9999 -9999 -9999 -9999 -9999 -9999 -9999 -9999 -9999 -9999 -9999 -9999 -9999 -9999 -9999 -9999 -9999 -9999 -9999 -9999 -9999 -9999 -9999 -9999 -9999 -9999 -9999 -9999 -9999 -9999 -9999 -9999 -9999 -9999 -9999 114 115 115 115 -9999 -9999 -9999 116 115 116 -9999 -9999 -9999 -9999 -9999 -9999 -9999 -9999 -9999 -9999 -9999 -9999 -9999 -9999 -9999 -9999 -9999 -9999 -9999 -9999 -9999 -9999 -9999 -9999
 -9999 -9999 -9999 -9999 -9999 -9999 -9999 -9999 -9999 -9999 -9999 -9999 -9999 -9999 -9999 -9999 -9999 -9999 -9999 -9999 -9999 -9999 -9999 -9999 -9999 -9999 -9999 -9999 -9999 -9999 -9999 -9999 -9999 -9999 -9999 -9999 -9999 -9999 -9999 -9999 -9999 -9999 -9999 -9999 -9999 -9999 -9999 -9999 -9999 -9999 -9999 -9999 -9999 -9999 -9999 -9999 -9999 -9999 -9999 -9999 -9999 -9999 -9999 -9999 -9999 -9999 -9999 -9999 -9999 -9999 -9999 -9999 -9999 -9999 -9999 -9999 -9999 -9999 -9999 -9999 -9999 -9999 -9999 -9999 -9999 -9999 -9999 -9999 -9999
