# Supplementary material for: Climate Change Influences Potential Distribution of Infected Aedes aegypti Co-Occurrence with Dengue Epidemics Risk Areas in Tanzania
Source: PLoS One. 2016 Sep 28;11(9):e0162649. doi: 10.1371/journal.pone.0162649 (PMC5040426; doi:10.1371/journal.pone.0162649)
Supplement: S1 File — (ZIP) [file pone.0162649.s001.zip › S1_File/bioData/bioData-2020/Tz_bio16.asc]

ncols        89
nrows        86
xllcorner    29.371397018433
yllcorner    -11.758983612061
cellsize      0.125
NODATA_value  -9999
 -9999 -9999 -9999 -9999 -9999 -9999 -9999 -9999 -9999 -9999 -9999 408 364 394 391 425 484 575 679 770 835 876 899 902 893 872 847 812 775 728 688 645 604 564 533 508 -9999 -9999 -9999 -9999 -9999 -9999 -9999 -9999 -9999 -9999 -9999 -9999 -9999 -9999 -9999 -9999 -9999 -9999 -9999 -9999 -9999 -9999 -9999 -9999 -9999 -9999 -9999 -9999 -9999 -9999 -9999 -9999 -9999 -9999 -9999 -9999 -9999 -9999 -9999 -9999 -9999 -9999 -9999 -9999 -9999 -9999 -9999 -9999 -9999 -9999 -9999 -9999 -9999
 -9999 -9999 -9999 -9999 -9999 -9999 -9999 -9999 -9999 362 374 374 377 410 431 472 542 638 751 824 879 896 900 891 877 855 828 794 753 713 674 632 590 555 527 503 489 499 539 -9999 -9999 -9999 -9999 -9999 -9999 -9999 -9999 -9999 -9999 -9999 -9999 -9999 -9999 -9999 -9999 -9999 -9999 -9999 -9999 -9999 -9999 -9999 -9999 -9999 -9999 -9999 -9999 -9999 -9999 -9999 -9999 -9999 -9999 -9999 -9999 -9999 -9999 -9999 -9999 -9999 -9999 -9999 -9999 -9999 -9999 -9999 -9999 -9999 -9999
 -9999 -9999 -9999 -9999 -9999 -9999 -9999 -9999 -9999 -9999 374 366 399 412 456 507 580 692 791 889 915 909 892 873 853 828 802 768 736 696 657 614 578 543 514 493 495 520 558 588 624 -9999 -9999 -9999 -9999 -9999 -9999 -9999 -9999 -9999 -9999 -9999 -9999 -9999 -9999 -9999 -9999 -9999 -9999 -9999 -9999 -9999 -9999 -9999 -9999 -9999 -9999 -9999 -9999 -9999 -9999 -9999 -9999 -9999 -9999 -9999 -9999 -9999 -9999 -9999 -9999 -9999 -9999 -9999 -9999 -9999 -9999 -9999 -9999
 -9999 -9999 -9999 -9999 -9999 -9999 -9999 -9999 -9999 -9999 360 440 407 421 469 518 589 702 856 910 917 891 866 843 819 796 770 743 713 677 638 593 561 525 500 479 484 476 501 569 623 605 605 -9999 -9999 -9999 -9999 -9999 -9999 -9999 -9999 -9999 -9999 -9999 -9999 -9999 -9999 -9999 -9999 -9999 -9999 -9999 -9999 -9999 -9999 -9999 -9999 -9999 -9999 -9999 -9999 -9999 -9999 -9999 -9999 -9999 -9999 -9999 -9999 -9999 -9999 -9999 -9999 -9999 -9999 -9999 -9999 -9999 -9999
 -9999 -9999 -9999 -9999 -9999 -9999 -9999 -9999 -9999 -9999 -9999 454 409 414 473 510 586 665 790 860 866 846 821 794 777 757 736 718 695 657 620 575 536 505 486 464 452 464 462 466 463 459 491 486 467 -9999 -9999 -9999 -9999 -9999 -9999 -9999 -9999 -9999 -9999 -9999 -9999 -9999 -9999 -9999 -9999 -9999 -9999 -9999 -9999 -9999 -9999 -9999 -9999 -9999 -9999 -9999 -9999 -9999 -9999 -9999 -9999 -9999 -9999 -9999 -9999 -9999 -9999 -9999 -9999 -9999 -9999 -9999 -9999
 -9999 -9999 -9999 -9999 -9999 -9999 -9999 -9999 -9999 -9999 -9999 -9999 387 408 464 514 579 634 731 775 787 775 758 738 722 706 697 687 676 641 599 552 512 485 466 460 460 445 456 471 531 464 484 467 458 443 -9999 -9999 -9999 -9999 -9999 -9999 -9999 -9999 -9999 -9999 -9999 -9999 -9999 -9999 -9999 -9999 -9999 -9999 -9999 -9999 -9999 -9999 -9999 -9999 -9999 -9999 -9999 -9999 -9999 -9999 -9999 -9999 -9999 -9999 -9999 -9999 -9999 -9999 -9999 -9999 -9999 -9999 -9999
 -9999 -9999 -9999 -9999 -9999 -9999 -9999 -9999 -9999 -9999 -9999 -9999 383 428 418 513 558 528 654 685 698 693 683 670 662 652 651 652 654 636 584 518 488 467 458 448 458 464 456 453 456 473 462 469 460 434 436 453 -9999 -9999 -9999 -9999 -9999 -9999 -9999 -9999 -9999 -9999 -9999 -9999 -9999 -9999 -9999 -9999 -9999 -9999 -9999 -9999 -9999 -9999 -9999 -9999 -9999 -9999 -9999 -9999 -9999 -9999 -9999 -9999 -9999 -9999 -9999 -9999 -9999 -9999 -9999 -9999 -9999
 -9999 -9999 -9999 -9999 -9999 -9999 -9999 -9999 -9999 -9999 -9999 -9999 377 412 476 464 529 531 567 603 614 615 607 598 593 590 599 608 621 630 568 489 478 458 453 433 441 434 431 425 436 434 450 443 424 418 427 469 457 467 -9999 -9999 -9999 -9999 -9999 -9999 -9999 -9999 -9999 -9999 -9999 -9999 -9999 -9999 -9999 -9999 -9999 -9999 -9999 -9999 -9999 -9999 -9999 -9999 -9999 -9999 -9999 -9999 -9999 -9999 -9999 -9999 -9999 -9999 -9999 -9999 -9999 -9999 -9999
 -9999 -9999 -9999 -9999 -9999 -9999 -9999 -9999 -9999 -9999 -9999 -9999 406 398 474 508 544 540 564 567 568 568 564 561 559 564 573 587 610 626 584 509 509 446 439 429 431 408 402 401 417 407 405 391 402 404 417 433 445 492 495 401 -9999 -9999 -9999 -9999 -9999 -9999 -9999 -9999 -9999 -9999 -9999 -9999 -9999 -9999 -9999 -9999 -9999 -9999 -9999 -9999 -9999 -9999 -9999 -9999 -9999 -9999 -9999 -9999 -9999 -9999 -9999 -9999 -9999 -9999 -9999 -9999 -9999
 -9999 -9999 -9999 -9999 -9999 -9999 -9999 -9999 -9999 -9999 -9999 -9999 406 406 461 508 553 590 563 550 548 547 542 536 523 536 550 564 571 575 543 485 470 454 432 418 410 399 394 390 390 391 385 380 375 382 387 418 426 445 443 294 323 -9999 -9999 -9999 -9999 -9999 -9999 -9999 -9999 -9999 -9999 -9999 -9999 -9999 -9999 -9999 -9999 -9999 -9999 -9999 -9999 -9999 -9999 -9999 -9999 -9999 -9999 -9999 -9999 -9999 -9999 -9999 -9999 -9999 -9999 -9999 -9999
 -9999 -9999 -9999 -9999 -9999 -9999 -9999 -9999 -9999 -9999 -9999 -9999 394 420 459 492 498 562 541 530 531 534 519 514 487 511 521 534 532 522 498 465 446 443 433 417 408 398 389 389 382 373 367 362 360 367 383 396 414 380 369 284 270 239 250 -9999 -9999 -9999 -9999 -9999 -9999 -9999 -9999 -9999 -9999 -9999 -9999 -9999 -9999 -9999 -9999 -9999 -9999 -9999 -9999 -9999 -9999 -9999 -9999 -9999 -9999 -9999 -9999 -9999 -9999 -9999 -9999 -9999 -9999
 -9999 -9999 -9999 -9999 -9999 -9999 -9999 -9999 -9999 -9999 -9999 388 399 422 440 462 478 498 500 492 500 505 501 509 474 489 505 512 495 479 468 452 441 452 460 445 422 406 391 386 384 383 371 373 364 364 380 394 417 472 277 274 233 234 244 273 332 -9999 -9999 -9999 -9999 -9999 -9999 -9999 -9999 -9999 -9999 -9999 -9999 -9999 -9999 -9999 -9999 -9999 -9999 -9999 -9999 -9999 -9999 -9999 -9999 -9999 -9999 -9999 -9999 -9999 -9999 -9999 -9999
 -9999 -9999 -9999 -9999 -9999 -9999 -9999 -9999 -9999 379 430 409 402 415 428 439 451 454 457 451 453 463 463 474 464 475 490 489 493 469 448 436 430 467 457 430 419 398 391 391 391 394 396 386 385 373 380 386 378 323 268 262 232 231 303 282 341 352 335 -9999 -9999 -9999 -9999 -9999 -9999 -9999 -9999 -9999 -9999 -9999 -9999 -9999 -9999 -9999 -9999 -9999 -9999 -9999 -9999 -9999 -9999 -9999 -9999 -9999 -9999 -9999 -9999 -9999 -9999
 -9999 -9999 -9999 -9999 -9999 -9999 -9999 -9999 -9999 391 393 398 403 413 422 421 432 434 427 417 421 439 457 474 470 471 486 470 460 455 445 426 419 434 443 427 413 398 394 396 399 416 425 397 394 386 369 372 370 326 271 280 230 304 331 284 374 346 330 322 318 -9999 -9999 -9999 -9999 -9999 -9999 -9999 -9999 -9999 -9999 -9999 -9999 -9999 -9999 -9999 -9999 -9999 -9999 -9999 -9999 -9999 -9999 -9999 -9999 -9999 -9999 -9999 -9999
 -9999 -9999 -9999 -9999 -9999 -9999 -9999 -9999 -9999 417 408 415 407 413 422 425 423 422 419 392 410 428 447 457 456 467 464 464 451 442 429 412 401 419 450 426 404 391 401 403 414 417 434 417 402 389 369 333 345 380 288 360 525 264 268 287 329 366 323 311 339 362 -9999 -9999 -9999 -9999 -9999 -9999 -9999 -9999 -9999 -9999 -9999 -9999 -9999 -9999 -9999 -9999 -9999 -9999 -9999 -9999 -9999 -9999 -9999 -9999 -9999 -9999 -9999
 -9999 -9999 -9999 -9999 -9999 -9999 -9999 -9999 -9999 444 426 418 415 419 428 438 429 430 428 429 438 473 447 460 459 457 451 451 455 423 406 392 373 389 409 416 399 386 399 404 425 431 438 436 420 395 350 300 271 283 385 581 476 254 511 384 330 385 340 337 357 317 455 408 -9999 -9999 -9999 -9999 -9999 -9999 -9999 -9999 -9999 -9999 -9999 -9999 -9999 -9999 -9999 -9999 -9999 -9999 -9999 -9999 -9999 -9999 -9999 -9999 -9999
 -9999 -9999 -9999 -9999 -9999 -9999 -9999 -9999 -9999 -9999 -9999 -9999 424 421 424 432 438 441 455 471 482 473 468 466 468 458 445 449 450 426 398 381 377 398 401 396 399 394 398 408 424 437 451 455 437 413 375 300 290 427 556 559 464 247 266 308 341 400 393 371 375 401 608 728 654 504 -9999 -9999 -9999 -9999 -9999 -9999 -9999 -9999 -9999 -9999 -9999 -9999 -9999 -9999 -9999 -9999 -9999 -9999 -9999 -9999 -9999 -9999 -9999
 -9999 -9999 -9999 -9999 -9999 -9999 -9999 -9999 -9999 -9999 -9999 -9999 450 430 430 445 448 452 471 492 501 481 466 477 461 454 446 440 438 425 396 380 367 371 398 399 401 399 408 417 432 450 464 469 461 445 442 460 434 445 534 567 518 266 260 306 386 463 574 552 487 597 583 605 733 586 468 -9999 -9999 -9999 -9999 -9999 -9999 -9999 -9999 -9999 -9999 -9999 -9999 -9999 -9999 -9999 -9999 -9999 -9999 -9999 -9999 -9999 -9999
 -9999 -9999 -9999 -9999 -9999 -9999 -9999 -9999 -9999 -9999 -9999 -9999 453 445 437 449 449 454 463 471 483 472 466 465 454 448 449 442 437 425 401 377 355 369 382 400 409 406 414 424 437 457 471 471 474 468 464 471 505 518 568 550 304 314 318 515 764 867 919 712 705 872 1048 1097 548 564 462 -9999 -9999 -9999 -9999 -9999 -9999 -9999 -9999 -9999 -9999 -9999 -9999 -9999 -9999 -9999 -9999 -9999 -9999 -9999 -9999 -9999 -9999
 -9999 -9999 -9999 -9999 -9999 -9999 -9999 -9999 -9999 -9999 517 488 474 477 449 455 450 461 456 459 469 460 461 457 450 450 462 448 444 431 410 385 363 354 382 400 408 417 418 426 442 445 462 471 479 485 445 357 522 498 538 429 327 499 485 486 494 539 696 693 694 564 592 552 513 450 -9999 -9999 -9999 -9999 -9999 -9999 -9999 -9999 -9999 -9999 -9999 -9999 -9999 -9999 -9999 -9999 -9999 -9999 -9999 -9999 -9999 -9999 -9999
 -9999 -9999 -9999 -9999 -9999 -9999 -9999 -9999 -9999 531 519 508 502 470 458 455 453 454 448 450 453 439 431 434 439 454 448 453 456 445 423 401 392 397 410 413 422 424 423 423 429 432 450 460 481 383 368 373 401 479 511 332 329 379 436 466 465 522 532 454 456 441 463 345 333 300 -9999 -9999 -9999 -9999 -9999 -9999 -9999 -9999 -9999 -9999 -9999 -9999 -9999 -9999 -9999 -9999 -9999 -9999 -9999 -9999 -9999 -9999 -9999
 -9999 -9999 -9999 -9999 -9999 -9999 -9999 -9999 -9999 540 553 536 506 473 461 459 466 451 449 439 436 428 424 424 430 443 455 460 457 454 441 421 402 417 422 419 424 424 421 421 419 422 434 383 369 367 374 402 475 514 586 354 353 377 405 433 474 476 431 414 408 513 542 381 277 288 519 -9999 -9999 -9999 -9999 -9999 -9999 -9999 -9999 -9999 -9999 -9999 -9999 -9999 -9999 -9999 -9999 -9999 -9999 -9999 -9999 -9999 -9999
 -9999 -9999 -9999 -9999 -9999 -9999 -9999 -9999 550 545 538 509 491 477 472 457 455 445 441 439 423 414 411 417 415 435 461 460 462 474 477 438 416 417 419 425 422 424 422 419 415 407 394 380 369 367 384 417 509 556 489 365 366 388 428 457 497 461 420 378 446 411 417 426 258 336 460 278 -9999 -9999 -9999 -9999 -9999 -9999 -9999 -9999 -9999 -9999 -9999 -9999 -9999 -9999 -9999 -9999 -9999 -9999 -9999 -9999 -9999
 -9999 -9999 -9999 -9999 -9999 -9999 -9999 552 536 544 547 522 514 496 482 462 456 449 446 441 427 420 415 413 423 437 458 464 469 483 481 441 424 420 419 424 429 424 419 416 410 400 390 383 381 384 356 424 566 565 514 385 380 400 410 441 487 455 451 381 436 391 376 363 283 293 403 307 293 290 -9999 -9999 -9999 -9999 -9999 -9999 -9999 -9999 -9999 -9999 -9999 -9999 -9999 -9999 -9999 -9999 -9999 -9999 -9999
 -9999 -9999 -9999 -9999 -9999 -9999 572 579 592 540 523 517 524 515 495 477 470 463 458 449 443 438 425 428 434 447 453 461 461 463 456 450 447 438 436 433 428 424 420 417 444 426 429 443 415 444 450 443 456 469 501 467 436 403 394 419 406 381 351 339 332 335 352 342 355 372 310 300 298 318 324 321 313 -9999 -9999 -9999 -9999 -9999 -9999 -9999 -9999 -9999 -9999 -9999 -9999 -9999 -9999 -9999 -9999
 -9999 -9999 -9999 -9999 -9999 578 603 580 556 553 541 535 529 515 503 486 476 471 465 458 453 448 443 445 446 455 453 458 459 461 461 452 449 440 436 434 427 423 421 474 485 434 454 446 446 446 430 436 449 431 438 435 424 399 385 388 374 362 334 318 309 320 335 330 437 439 359 289 546 338 336 329 319 318 -9999 -9999 -9999 -9999 -9999 -9999 -9999 -9999 -9999 -9999 -9999 -9999 -9999 -9999 -9999
 -9999 -9999 -9999 -9999 619 624 637 583 565 552 533 538 526 524 507 499 487 481 476 470 465 461 457 460 459 467 462 462 459 457 459 456 458 454 441 435 431 424 426 461 468 452 449 450 447 444 443 420 442 425 401 406 412 395 381 368 358 346 332 313 308 312 321 326 376 425 351 307 491 336 318 328 326 337 333 -9999 -9999 -9999 -9999 -9999 -9999 -9999 -9999 -9999 -9999 -9999 -9999 -9999 -9999
 -9999 528 542 706 616 681 594 604 582 561 537 532 537 539 521 508 500 493 494 491 480 481 478 475 480 479 473 465 464 465 472 470 470 463 460 451 427 424 432 447 467 471 450 452 450 444 460 435 445 424 425 419 408 394 385 364 351 337 326 313 310 310 316 319 321 365 324 283 277 279 302 373 332 339 347 367 397 -9999 -9999 -9999 -9999 -9999 -9999 -9999 -9999 -9999 -9999 -9999 -9999
 -9999 518 668 675 591 662 584 570 563 556 536 541 542 553 536 517 512 510 505 508 501 501 501 498 498 497 490 481 478 483 482 487 480 477 473 449 434 430 439 451 462 458 447 460 452 446 443 427 437 438 443 452 409 406 387 367 353 342 328 317 313 312 312 313 316 321 310 274 246 222 387 341 477 426 375 405 438 489 -9999 -9999 -9999 -9999 -9999 -9999 -9999 -9999 -9999 -9999 -9999
 512 510 532 539 552 590 569 555 544 563 546 535 538 543 534 525 524 525 521 522 522 523 524 528 516 518 513 501 498 499 507 504 499 497 476 455 445 438 441 451 451 461 456 456 448 438 432 437 443 451 461 468 458 423 390 372 358 346 332 322 317 312 311 311 313 316 316 279 299 221 302 543 477 492 410 453 481 532 588 -9999 -9999 -9999 -9999 -9999 -9999 -9999 -9999 -9999 -9999
 501 499 499 523 541 583 553 558 538 553 567 540 538 538 538 537 537 541 543 538 542 545 544 545 540 541 531 521 511 518 531 526 519 509 491 465 451 444 442 441 441 448 447 451 440 416 430 418 426 441 447 498 465 427 398 375 363 351 339 328 322 315 313 312 311 312 323 295 326 306 364 369 754 439 448 491 529 587 -9999 -9999 -9999 -9999 -9999 -9999 -9999 -9999 -9999 -9999 -9999
 498 491 489 498 547 545 546 569 536 543 552 548 542 544 547 549 552 556 556 558 562 569 574 566 559 557 546 527 531 549 554 552 540 528 508 480 461 449 441 436 436 437 444 443 438 403 404 397 404 428 450 477 452 437 408 380 367 354 346 335 328 319 316 316 322 327 328 325 355 379 426 451 935 566 742 552 561 640 -9999 -9999 -9999 -9999 -9999 975 -9999 -9999 -9999 -9999 -9999
 -9999 494 491 488 521 523 564 529 530 534 543 548 556 555 559 561 566 565 568 569 578 591 594 586 575 567 563 558 576 595 583 576 556 540 511 496 468 451 443 442 438 440 430 432 430 408 391 383 386 399 437 416 429 439 413 387 368 360 354 347 335 325 319 321 332 344 364 372 401 421 450 532 579 618 688 558 554 661 -9999 -9999 -9999 -9999 -9999 965 -9999 -9999 -9999 -9999 -9999
 -9999 497 491 490 558 518 562 548 590 582 574 555 562 566 568 571 576 577 576 580 587 596 600 596 587 578 578 584 609 622 604 586 567 551 533 507 481 459 449 442 438 433 432 420 411 401 387 380 387 399 407 418 424 423 406 388 374 385 367 359 346 339 330 322 337 364 380 399 442 444 464 507 573 619 626 584 535 672 -9999 -9999 -9999 -9999 -9999 648 -9999 -9999 -9999 -9999 -9999
 -9999 -9999 498 495 516 545 590 643 595 597 591 587 588 608 582 595 588 588 595 592 595 599 599 602 593 587 588 598 605 608 601 584 568 559 536 511 490 464 455 447 440 433 433 420 411 403 393 392 397 410 422 431 435 430 414 400 380 384 380 372 362 355 393 335 354 390 403 416 436 460 457 466 523 596 515 504 546 -9999 -9999 -9999 -9999 -9999 1288 -9999 -9999 -9999 -9999 -9999 -9999
 -9999 -9999 498 526 530 548 598 574 606 649 603 605 622 600 596 605 593 598 599 605 600 603 603 601 592 593 590 591 599 597 586 574 558 550 526 508 493 477 456 448 445 440 434 426 414 406 399 401 410 422 430 439 458 448 415 419 394 392 396 388 380 378 372 366 382 407 419 428 444 434 416 409 483 545 458 514 551 -9999 -9999 -9999 -9999 -9999 -9999 -9999 -9999 -9999 -9999 -9999 -9999
 -9999 -9999 501 500 525 552 539 560 615 610 623 647 630 613 607 607 602 604 606 604 601 602 597 594 594 591 585 585 585 588 572 563 550 536 517 498 481 468 458 452 445 440 440 430 417 402 400 406 420 437 456 435 460 476 455 443 409 409 415 406 398 401 390 399 414 429 436 440 457 451 475 447 473 524 453 424 -9999 -9999 -9999 -9999 -9999 -9999 -9999 -9999 -9999 -9999 -9999 -9999 -9999
 -9999 -9999 507 504 508 552 570 575 601 638 631 639 639 616 613 618 615 607 603 604 601 598 597 593 589 585 582 581 577 573 562 556 537 518 506 488 476 467 455 451 442 436 436 431 410 405 403 406 422 442 469 486 433 452 494 470 439 429 426 417 415 410 413 424 440 452 457 449 474 464 483 458 463 471 443 483 -9999 -9999 -9999 -9999 -9999 -9999 -9999 -9999 -9999 -9999 -9999 -9999 -9999
 -9999 -9999 506 508 510 559 591 591 629 632 649 653 639 630 627 630 618 612 609 606 601 597 595 590 586 582 576 573 565 558 550 543 527 517 508 494 480 462 461 455 445 442 439 433 423 402 404 406 423 445 466 507 536 514 509 497 460 441 428 429 427 428 430 438 458 476 480 480 482 479 468 480 484 489 438 470 -9999 -9999 -9999 1025 -9999 -9999 -9999 -9999 -9999 -9999 -9999 -9999 -9999
 -9999 509 509 512 530 571 596 605 644 669 657 650 658 657 643 641 624 614 607 605 600 593 590 587 579 576 571 564 556 546 536 522 520 510 496 487 481 474 460 446 443 441 443 437 411 406 407 413 417 429 447 480 517 512 494 514 463 450 443 437 437 438 467 452 476 485 523 499 482 485 494 493 479 457 436 -9999 -9999 -9999 -9999 1084 -9999 -9999 -9999 -9999 -9999 -9999 -9999 -9999 -9999
 -9999 510 513 689 609 585 600 626 629 645 659 659 667 671 659 646 630 619 605 605 598 592 584 581 577 572 564 558 549 541 528 515 497 489 483 493 485 458 448 445 441 439 438 436 427 408 406 409 415 418 418 439 466 469 448 425 435 448 448 446 450 439 444 461 487 513 535 505 480 476 486 491 497 491 440 422 -9999 -9999 -9999 942 -9999 -9999 -9999 -9999 -9999 -9999 -9999 -9999 -9999
 -9999 513 518 597 668 584 593 622 642 648 659 663 675 681 665 634 625 625 601 596 594 589 582 579 572 568 561 554 544 532 522 505 506 485 470 473 475 484 442 436 438 434 431 428 422 420 407 406 407 404 403 423 433 441 439 406 465 462 449 448 466 442 466 513 507 529 510 481 460 454 452 464 462 415 399 403 -9999 -9999 -9999 -9999 935 -9999 -9999 -9999 -9999 -9999 -9999 -9999 -9999
 -9999 -9999 528 536 565 597 590 609 629 652 649 657 662 681 662 620 621 617 602 594 590 587 581 576 571 564 558 550 540 531 519 505 492 488 477 468 467 458 445 441 433 430 425 421 420 417 407 402 404 403 403 413 426 427 414 401 425 454 418 497 509 485 487 546 525 505 484 462 444 440 430 443 458 464 445 455 -9999 -9999 -9999 -9999 -9999 997 -9999 -9999 -9999 -9999 -9999 -9999 -9999
 -9999 -9999 -9999 546 553 563 572 609 622 643 649 647 645 657 636 613 595 617 609 589 586 583 579 575 570 563 557 545 540 531 519 507 496 495 476 477 481 449 443 449 434 427 425 423 415 412 406 397 398 401 407 415 420 442 410 422 481 378 421 434 514 486 550 544 519 491 449 431 435 425 419 436 461 474 482 515 549 536 -9999 -9999 -9999 -9999 -9999 -9999 -9999 -9999 -9999 -9999 -9999
 -9999 -9999 -9999 556 561 572 581 591 619 629 636 640 632 627 621 604 594 586 610 590 586 584 577 577 570 562 555 550 541 534 524 513 504 490 503 474 481 465 443 441 432 426 422 415 410 404 399 392 389 392 404 407 408 398 445 491 431 436 384 398 501 522 553 540 523 469 396 437 450 444 430 491 495 498 518 542 537 505 488 -9999 -9999 -9999 -9999 -9999 -9999 -9999 -9999 -9999 -9999
 -9999 -9999 -9999 -9999 -9999 577 584 592 602 616 621 626 621 614 604 600 589 588 601 613 582 578 575 571 565 564 560 554 545 536 532 516 505 501 495 487 482 468 451 462 455 423 416 413 405 401 394 390 385 384 383 388 381 389 419 496 454 490 416 440 512 558 542 542 531 478 436 464 545 512 475 491 504 511 538 537 507 530 558 -9999 -9999 -9999 -9999 -9999 -9999 -9999 -9999 -9999 -9999
 -9999 -9999 -9999 -9999 -9999 -9999 584 591 596 600 615 612 611 603 596 591 584 589 596 597 582 575 572 567 564 566 561 554 544 537 532 527 515 504 495 489 483 474 451 445 435 426 415 406 404 397 392 381 377 374 370 365 370 384 414 437 515 534 483 486 514 527 538 550 561 562 909 800 731 610 540 510 500 513 532 528 514 549 617 625 676 -9999 -9999 -9999 -9999 -9999 -9999 -9999 -9999
 -9999 -9999 -9999 -9999 -9999 -9999 -9999 588 585 586 610 613 612 600 594 589 581 574 601 595 579 575 566 567 566 564 560 554 546 547 538 531 522 511 501 494 484 466 453 444 434 427 418 410 400 389 376 368 358 344 344 353 364 390 413 490 490 528 543 546 530 529 547 562 593 689 924 850 789 684 590 518 501 512 528 535 541 569 620 655 702 764 -9999 -9999 -9999 -9999 -9999 -9999 -9999
 -9999 -9999 -9999 -9999 -9999 -9999 -9999 -9999 580 579 601 613 613 607 595 589 585 575 575 571 579 573 567 568 564 562 561 564 562 555 555 544 541 530 518 510 492 475 461 448 440 432 422 413 399 389 372 353 334 327 339 353 370 400 428 460 581 533 587 591 573 557 563 606 735 793 784 863 746 683 604 536 516 522 533 553 569 590 628 670 725 -9999 -9999 -9999 -9999 -9999 -9999 -9999 -9999
 -9999 -9999 -9999 -9999 -9999 -9999 -9999 -9999 576 571 590 607 613 612 604 599 585 578 572 571 565 567 563 566 568 568 569 566 573 570 568 563 553 562 531 519 506 488 471 460 443 435 430 414 403 389 362 332 319 323 333 354 417 426 471 515 533 611 610 651 629 600 589 659 722 755 818 806 693 652 611 557 540 546 548 585 575 600 641 690 -9999 -9999 -9999 -9999 -9999 -9999 -9999 -9999 -9999
 -9999 -9999 -9999 -9999 -9999 -9999 -9999 -9999 -9999 571 578 608 619 614 605 597 591 585 575 572 571 569 581 571 574 579 582 591 589 588 585 577 597 588 571 543 515 493 476 466 449 451 436 422 409 400 364 334 318 320 337 416 412 459 557 563 574 618 670 721 702 649 676 791 723 704 701 672 657 633 609 567 556 562 579 569 579 615 655 709 -9999 -9999 -9999 -9999 -9999 -9999 -9999 -9999 -9999
 -9999 -9999 -9999 -9999 -9999 -9999 -9999 -9999 -9999 590 616 620 624 615 596 597 598 586 578 572 569 569 568 592 584 591 596 597 606 607 606 603 598 585 590 568 554 508 491 468 456 447 436 427 418 399 370 350 338 338 382 413 446 494 605 608 698 753 757 788 790 737 708 710 678 651 648 636 630 610 594 568 564 572 558 573 589 613 667 -9999 -9999 -9999 -9999 -9999 -9999 -9999 -9999 -9999 -9999
 -9999 -9999 -9999 -9999 -9999 -9999 -9999 -9999 -9999 622 635 647 631 618 602 587 589 596 586 581 574 567 577 573 595 594 604 630 639 635 644 636 632 621 611 617 539 520 499 479 510 448 436 417 412 405 401 380 378 392 415 424 460 501 568 722 712 790 729 865 863 814 784 759 715 665 727 655 613 593 580 564 556 547 557 597 620 627 677 -9999 -9999 -9999 -9999 -9999 -9999 -9999 -9999 -9999 -9999
 -9999 -9999 -9999 -9999 -9999 -9999 -9999 -9999 -9999 -9999 669 683 639 623 608 591 583 576 600 587 579 574 576 579 587 600 611 621 641 653 664 654 643 631 606 619 570 563 537 489 463 441 430 417 450 429 416 459 465 451 450 476 572 559 601 649 697 714 872 865 1005 893 854 785 744 727 683 648 669 580 572 560 547 539 544 566 600 632 671 -9999 -9999 -9999 -9999 -9999 -9999 -9999 -9999 -9999 -9999
 -9999 -9999 -9999 -9999 -9999 -9999 -9999 -9999 -9999 -9999 705 727 670 638 616 601 595 580 654 596 587 584 587 593 594 606 619 628 647 674 683 675 661 641 628 622 600 556 528 485 461 448 442 432 449 438 442 453 540 489 515 523 608 572 639 778 776 880 982 963 1013 945 886 813 756 711 671 635 616 611 574 560 542 525 522 541 574 604 651 735 843 -9999 -9999 1075 -9999 -9999 -9999 -9999 -9999
 -9999 -9999 -9999 -9999 -9999 -9999 -9999 -9999 -9999 -9999 -9999 764 736 648 625 609 586 585 589 620 594 595 596 602 603 609 624 645 666 675 692 696 673 651 633 628 585 567 513 522 463 454 446 439 440 442 493 544 521 538 554 568 617 617 703 999 1007 1036 1017 1061 989 956 917 863 815 743 693 658 638 621 588 565 547 526 505 530 568 604 646 717 816 -9999 -9999 -9999 -9999 -9999 -9999 -9999 -9999
 -9999 -9999 -9999 -9999 -9999 -9999 -9999 -9999 -9999 -9999 -9999 787 821 691 641 618 594 596 584 615 594 603 608 611 615 624 632 650 673 688 704 702 681 659 639 624 576 551 503 482 472 461 452 448 455 508 543 529 540 566 593 635 660 673 1076 1013 1008 975 975 977 979 953 914 871 818 764 703 697 693 658 608 584 565 551 619 570 588 611 644 688 -9999 -9999 -9999 -9999 -9999 -9999 -9999 -9999 -9999
 -9999 -9999 -9999 -9999 -9999 -9999 -9999 -9999 -9999 -9999 -9999 787 804 758 660 633 607 600 567 568 589 606 612 619 623 633 650 657 678 689 703 703 682 661 639 610 571 525 498 480 470 465 462 458 481 524 549 579 591 608 627 673 702 869 1041 1016 986 963 965 978 964 932 917 860 816 751 731 713 706 678 644 620 598 614 680 649 631 635 645 -9999 -9999 -9999 -9999 -9999 -9999 -9999 -9999 -9999 -9999
 -9999 -9999 -9999 -9999 -9999 -9999 -9999 -9999 -9999 -9999 -9999 -9999 785 780 722 656 624 596 619 573 568 589 610 618 624 646 667 687 683 704 721 715 696 668 644 598 559 523 498 484 475 481 482 495 582 649 672 603 655 656 688 730 771 1001 996 975 961 957 975 1014 976 943 897 868 796 773 753 755 740 741 687 648 631 628 649 664 704 651 642 645 -9999 -9999 -9999 -9999 -9999 -9999 -9999 -9999 -9999
 -9999 -9999 -9999 -9999 -9999 -9999 -9999 -9999 -9999 -9999 -9999 -9999 -9999 762 724 673 636 608 584 575 572 572 593 595 598 641 683 715 743 765 738 738 705 666 652 605 564 527 498 480 479 492 513 521 547 801 920 867 732 736 780 818 996 946 939 921 925 975 1004 1001 966 929 878 845 799 784 771 791 770 738 703 676 664 663 683 677 672 665 638 -9999 -9999 -9999 -9999 -9999 -9999 -9999 -9999 -9999 -9999
 -9999 -9999 -9999 -9999 -9999 -9999 -9999 -9999 -9999 -9999 -9999 -9999 -9999 -9999 -9999 -9999 653 632 604 596 578 576 575 591 595 616 658 723 774 812 835 775 722 659 693 647 583 536 501 485 484 514 542 553 635 722 1036 1026 750 817 874 951 904 900 888 870 892 1087 1083 1008 954 915 870 873 810 783 760 796 772 745 730 695 694 694 713 721 707 684 648 598 -9999 -9999 -9999 -9999 -9999 -9999 -9999 -9999 -9999
 -9999 -9999 -9999 -9999 -9999 -9999 -9999 -9999 -9999 -9999 -9999 -9999 -9999 -9999 -9999 -9999 -9999 -9999 627 599 585 579 575 577 613 619 646 679 723 804 857 879 658 763 779 718 638 553 516 506 512 540 568 585 628 669 679 757 833 903 964 967 891 869 856 864 942 1108 1192 1017 933 928 863 821 791 792 767 783 794 767 715 715 710 716 735 757 754 692 631 587 -9999 -9999 -9999 -9999 -9999 -9999 -9999 -9999 -9999
 -9999 -9999 -9999 -9999 -9999 -9999 -9999 -9999 -9999 -9999 -9999 -9999 -9999 -9999 -9999 -9999 -9999 -9999 633 611 593 584 578 578 587 655 642 656 701 702 916 932 745 634 735 764 801 684 549 594 561 585 599 633 659 705 776 830 905 984 958 903 876 857 846 870 957 1117 1129 956 917 884 850 785 789 793 762 770 756 740 707 717 707 720 740 759 742 692 635 579 -9999 -9999 -9999 -9999 -9999 -9999 -9999 -9999 -9999
 -9999 -9999 -9999 -9999 -9999 -9999 -9999 -9999 -9999 -9999 -9999 -9999 -9999 -9999 -9999 -9999 -9999 -9999 -9999 -9999 -9999 592 577 576 576 648 683 668 691 712 681 907 688 1120 1366 1142 1199 1004 725 780 618 627 627 659 712 772 818 898 977 973 964 909 880 864 864 882 968 1036 978 877 859 859 822 755 755 746 722 721 720 684 689 680 689 703 717 725 712 673 644 586 548 -9999 -9999 -9999 -9999 -9999 -9999 -9999 -9999
 -9999 -9999 -9999 -9999 -9999 -9999 -9999 -9999 -9999 -9999 -9999 -9999 -9999 -9999 -9999 -9999 -9999 -9999 -9999 -9999 -9999 -9999 -9999 573 -9999 575 658 665 726 731 712 769 944 1082 1160 1103 1103 1080 827 933 701 647 646 683 740 828 879 1007 1015 1000 992 905 894 880 908 921 919 891 840 818 811 792 760 731 715 714 687 723 708 669 653 664 674 683 691 689 672 648 626 579 554 540 -9999 -9999 -9999 -9999 -9999 -9999 -9999
 -9999 -9999 -9999 -9999 -9999 -9999 -9999 -9999 -9999 -9999 -9999 -9999 -9999 -9999 -9999 -9999 -9999 -9999 -9999 -9999 -9999 -9999 -9999 -9999 -9999 -9999 556 644 713 746 779 833 920 1458 1418 1234 1105 1050 917 771 677 668 666 675 751 857 970 1031 1049 1064 987 923 904 906 963 1042 917 996 857 818 786 745 730 719 705 687 662 642 628 634 629 636 648 659 660 656 643 621 605 603 553 545 -9999 -9999 -9999 -9999 -9999 -9999 -9999
 -9999 -9999 -9999 -9999 -9999 -9999 -9999 -9999 -9999 -9999 -9999 -9999 -9999 -9999 -9999 -9999 -9999 -9999 -9999 -9999 -9999 -9999 -9999 -9999 -9999 -9999 -9999 -9999 639 747 808 920 970 1444 1659 1839 1677 963 870 838 870 753 745 737 775 866 962 1041 1059 1083 920 950 904 921 1015 977 935 891 811 782 741 734 708 685 681 666 643 629 622 610 611 609 626 633 635 635 626 610 618 593 546 -9999 -9999 -9999 -9999 -9999 -9999 -9999 -9999
 -9999 -9999 -9999 -9999 -9999 -9999 -9999 -9999 -9999 -9999 -9999 -9999 -9999 -9999 -9999 -9999 -9999 -9999 -9999 -9999 -9999 -9999 -9999 -9999 -9999 -9999 -9999 -9999 -9999 -9999 -9999 -9999 977 1243 1908 2002 1722 1368 919 803 792 784 849 882 806 870 938 993 1062 1065 1025 970 963 1009 1000 952 849 784 806 742 738 725 679 662 662 656 657 659 611 592 589 596 602 607 612 620 608 591 569 556 558 524 521 -9999 -9999 -9999 -9999 -9999 -9999
 -9999 -9999 -9999 -9999 -9999 -9999 -9999 -9999 -9999 -9999 -9999 -9999 -9999 -9999 -9999 -9999 -9999 -9999 -9999 -9999 -9999 -9999 -9999 -9999 -9999 -9999 -9999 -9999 -9999 -9999 -9999 -9999 -9999 -9999 -9999 -9999 1499 1199 996 819 769 781 812 807 815 862 917 964 1016 1047 1057 1028 1032 997 998 930 805 800 780 748 729 702 684 660 655 655 668 641 583 579 580 583 584 584 591 587 585 575 552 546 543 536 517 -9999 -9999 -9999 -9999 -9999 -9999
 -9999 -9999 -9999 -9999 -9999 -9999 -9999 -9999 -9999 -9999 -9999 -9999 -9999 -9999 -9999 -9999 -9999 -9999 -9999 -9999 -9999 -9999 -9999 -9999 -9999 -9999 -9999 -9999 -9999 -9999 -9999 -9999 -9999 -9999 -9999 -9999 -9999 -9999 878 818 770 762 766 815 802 829 880 940 972 1000 996 958 994 946 914 862 811 778 765 747 723 669 675 662 667 667 666 626 577 567 564 565 565 559 563 567 557 551 553 559 552 566 502 -9999 -9999 -9999 -9999 -9999 -9999
 -9999 -9999 -9999 -9999 -9999 -9999 -9999 -9999 -9999 -9999 -9999 -9999 -9999 -9999 -9999 -9999 -9999 -9999 -9999 -9999 -9999 -9999 -9999 -9999 -9999 -9999 -9999 -9999 -9999 -9999 -9999 -9999 -9999 -9999 -9999 -9999 -9999 -9999 768 741 743 741 774 744 785 797 833 883 916 922 914 925 935 906 860 832 803 779 758 725 689 676 669 665 672 677 654 611 585 565 558 558 553 541 538 539 549 564 588 585 627 551 542 -9999 -9999 -9999 -9999 -9999 -9999
 -9999 -9999 -9999 -9999 -9999 -9999 -9999 -9999 -9999 -9999 -9999 -9999 -9999 -9999 -9999 -9999 -9999 -9999 -9999 -9999 -9999 -9999 -9999 -9999 -9999 -9999 -9999 -9999 -9999 -9999 -9999 -9999 -9999 -9999 -9999 -9999 -9999 -9999 -9999 680 666 717 714 736 798 760 782 806 841 855 876 897 889 888 821 817 778 772 758 709 694 679 675 669 699 684 656 609 592 566 555 549 545 532 536 537 551 587 640 593 546 544 533 530 -9999 -9999 -9999 -9999 -9999
 -9999 -9999 -9999 -9999 -9999 -9999 -9999 -9999 -9999 -9999 -9999 -9999 -9999 -9999 -9999 -9999 -9999 -9999 -9999 -9999 -9999 -9999 -9999 -9999 -9999 -9999 -9999 -9999 -9999 -9999 -9999 -9999 -9999 -9999 -9999 -9999 -9999 -9999 -9999 -9999 654 658 734 716 735 720 721 755 791 813 829 837 864 830 803 797 792 779 737 706 685 693 677 664 674 675 647 611 591 571 562 550 543 535 533 528 549 631 716 684 628 547 547 573 532 -9999 -9999 -9999 -9999
 -9999 -9999 -9999 -9999 -9999 -9999 -9999 -9999 -9999 -9999 -9999 -9999 -9999 -9999 -9999 -9999 -9999 -9999 -9999 -9999 -9999 -9999 -9999 -9999 -9999 -9999 -9999 -9999 -9999 -9999 -9999 -9999 -9999 -9999 -9999 -9999 -9999 -9999 -9999 -9999 632 633 711 636 646 662 690 708 729 757 781 802 816 802 788 785 780 753 716 694 697 693 685 683 680 657 623 611 589 571 565 552 548 539 536 542 553 619 603 555 540 547 555 582 540 557 -9999 -9999 -9999
 -9999 -9999 -9999 -9999 -9999 -9999 -9999 -9999 -9999 -9999 -9999 -9999 -9999 -9999 -9999 -9999 -9999 -9999 -9999 -9999 -9999 -9999 -9999 -9999 -9999 -9999 -9999 -9999 -9999 -9999 -9999 -9999 -9999 -9999 -9999 -9999 -9999 -9999 -9999 -9999 615 615 632 615 627 648 663 687 702 725 767 782 851 786 775 776 768 736 717 711 714 704 682 667 653 640 638 608 588 577 566 563 554 549 539 537 546 538 532 550 554 573 585 590 605 603 616 603 -9999
 -9999 -9999 -9999 -9999 -9999 -9999 -9999 -9999 -9999 -9999 -9999 -9999 -9999 -9999 -9999 -9999 -9999 -9999 -9999 -9999 -9999 -9999 -9999 -9999 -9999 -9999 -9999 -9999 -9999 -9999 -9999 -9999 -9999 -9999 -9999 -9999 -9999 -9999 -9999 -9999 606 594 592 639 624 640 650 681 699 741 753 795 761 755 758 769 747 738 719 716 698 681 662 653 644 639 629 607 591 585 578 576 564 562 551 550 542 559 629 670 638 621 614 635 626 628 629 615 -9999
 -9999 -9999 -9999 -9999 -9999 -9999 -9999 -9999 -9999 -9999 -9999 -9999 -9999 -9999 -9999 -9999 -9999 -9999 -9999 -9999 -9999 -9999 -9999 -9999 -9999 -9999 -9999 -9999 -9999 -9999 -9999 -9999 -9999 -9999 -9999 -9999 -9999 -9999 -9999 -9999 611 603 608 667 630 636 661 678 701 731 786 766 766 744 742 744 757 728 743 718 703 672 656 654 633 634 623 639 600 600 588 577 572 573 576 568 578 649 696 661 670 689 655 661 653 645 629 -9999 -9999
 -9999 -9999 -9999 -9999 -9999 -9999 -9999 -9999 -9999 -9999 -9999 -9999 -9999 -9999 -9999 -9999 -9999 -9999 -9999 -9999 -9999 -9999 -9999 -9999 -9999 -9999 -9999 -9999 -9999 -9999 -9999 -9999 -9999 -9999 -9999 -9999 -9999 -9999 -9999 -9999 643 649 648 670 681 683 678 698 712 732 913 727 762 730 734 736 747 748 733 718 721 683 669 649 630 633 626 619 604 600 599 590 582 576 591 593 588 596 672 717 732 697 680 677 670 637 -9999 -9999 -9999
 -9999 -9999 -9999 -9999 -9999 -9999 -9999 -9999 -9999 -9999 -9999 -9999 -9999 -9999 -9999 -9999 -9999 -9999 -9999 -9999 -9999 -9999 -9999 -9999 -9999 -9999 -9999 -9999 -9999 -9999 -9999 -9999 -9999 -9999 -9999 -9999 -9999 -9999 -9999 -9999 688 704 702 689 699 721 712 720 739 746 749 723 730 727 739 725 744 754 720 709 697 683 672 666 645 633 627 620 616 607 604 600 594 587 591 596 590 593 638 726 819 707 693 632 -9999 -9999 -9999 -9999 -9999
 -9999 -9999 -9999 -9999 -9999 -9999 -9999 -9999 -9999 -9999 -9999 -9999 -9999 -9999 -9999 -9999 -9999 -9999 -9999 -9999 -9999 -9999 -9999 -9999 -9999 -9999 -9999 -9999 -9999 -9999 -9999 -9999 -9999 -9999 -9999 -9999 -9999 -9999 -9999 -9999 -9999 750 736 705 714 744 756 748 772 748 766 732 730 730 728 744 739 732 718 724 711 694 675 658 658 640 632 625 619 617 610 603 606 590 592 589 590 589 607 696 612 -9999 -9999 -9999 -9999 -9999 -9999 -9999 -9999
 -9999 -9999 -9999 -9999 -9999 -9999 -9999 -9999 -9999 -9999 -9999 -9999 -9999 -9999 -9999 -9999 -9999 -9999 -9999 -9999 -9999 -9999 -9999 -9999 -9999 -9999 -9999 -9999 -9999 -9999 -9999 -9999 -9999 -9999 -9999 -9999 -9999 -9999 -9999 -9999 -9999 757 751 735 735 759 791 765 774 764 765 735 746 738 740 736 729 723 721 715 713 719 690 671 672 654 645 635 631 618 614 615 608 612 602 587 587 587 592 596 -9999 -9999 -9999 -9999 -9999 -9999 -9999 -9999 -9999
 -9999 -9999 -9999 -9999 -9999 -9999 -9999 -9999 -9999 -9999 -9999 -9999 -9999 -9999 -9999 -9999 -9999 -9999 -9999 -9999 -9999 -9999 -9999 -9999 -9999 -9999 -9999 -9999 -9999 -9999 -9999 -9999 -9999 -9999 -9999 -9999 -9999 -9999 -9999 -9999 -9999 755 739 735 791 799 813 782 766 765 752 747 739 745 738 738 750 725 722 711 729 731 700 681 671 663 660 654 634 627 623 617 617 607 596 -9999 -9999 -9999 -9999 -9999 -9999 -9999 -9999 -9999 -9999 -9999 -9999 -9999 -9999
 -9999 -9999 -9999 -9999 -9999 -9999 -9999 -9999 -9999 -9999 -9999 -9999 -9999 -9999 -9999 -9999 -9999 -9999 -9999 -9999 -9999 -9999 -9999 -9999 -9999 -9999 -9999 -9999 -9999 -9999 -9999 -9999 -9999 -9999 -9999 -9999 -9999 -9999 -9999 -9999 -9999 758 741 727 737 810 831 831 776 769 764 759 756 748 751 756 752 735 731 723 728 714 706 697 688 683 675 666 -9999 -9999 -9999 -9999 618 -9999 -9999 -9999 -9999 -9999 -9999 -9999 -9999 -9999 -9999 -9999 -9999 -9999 -9999 -9999 -9999
 -9999 -9999 -9999 -9999 -9999 -9999 -9999 -9999 -9999 -9999 -9999 -9999 -9999 -9999 -9999 -9999 -9999 -9999 -9999 -9999 -9999 -9999 -9999 -9999 -9999 -9999 -9999 -9999 -9999 -9999 -9999 -9999 -9999 -9999 -9999 -9999 -9999 -9999 -9999 -9999 -9999 -9999 738 730 743 749 841 799 785 780 775 -9999 -9999 751 748 753 750 735 740 728 727 719 740 709 704 696 691 -9999 -9999 -9999 -9999 -9999 -9999 -9999 -9999 -9999 -9999 -9999 -9999 -9999 -9999 -9999 -9999 -9999 -9999 -9999 -9999 -9999 -9999
 -9999 -9999 -9999 -9999 -9999 -9999 -9999 -9999 -9999 -9999 -9999 -9999 -9999 -9999 -9999 -9999 -9999 -9999 -9999 -9999 -9999 -9999 -9999 -9999 -9999 -9999 -9999 -9999 -9999 -9999 -9999 -9999 -9999 -9999 -9999 -9999 -9999 -9999 -9999 -9999 -9999 -9999 -9999 -9999 -9999 -9999 -9999 -9999 -9999 -9999 -9999 -9999 -9999 -9999 -9999 756 748 749 745 -9999 -9999 -9999 721 717 719 -9999 -9999 -9999 -9999 -9999 -9999 -9999 -9999 -9999 -9999 -9999 -9999 -9999 -9999 -9999 -9999 -9999 -9999 -9999 -9999 -9999 -9999 -9999 -9999
 -9999 -9999 -9999 -9999 -9999 -9999 -9999 -9999 -9999 -9999 -9999 -9999 -9999 -9999 -9999 -9999 -9999 -9999 -9999 -9999 -9999 -9999 -9999 -9999 -9999 -9999 -9999 -9999 -9999 -9999 -9999 -9999 -9999 -9999 -9999 -9999 -9999 -9999 -9999 -9999 -9999 -9999 -9999 -9999 -9999 -9999 -9999 -9999 -9999 -9999 -9999 -9999 -9999 -9999 -9999 -9999 -9999 -9999 -9999 -9999 -9999 -9999 -9999 -9999 -9999 -9999 -9999 -9999 -9999 -9999 -9999 -9999 -9999 -9999 -9999 -9999 -9999 -9999 -9999 -9999 -9999 -9999 -9999 -9999 -9999 -9999 -9999 -9999 -9999
