# Supplementary material for: Climate Change Influences Potential Distribution of Infected Aedes aegypti Co-Occurrence with Dengue Epidemics Risk Areas in Tanzania
Source: PLoS One. 2016 Sep 28;11(9):e0162649. doi: 10.1371/journal.pone.0162649 (PMC5040426; doi:10.1371/journal.pone.0162649)
Supplement: S1 File — (ZIP) [file pone.0162649.s001.zip › S1_File/bioData/bioData-2020/Tz_bio17.asc]

ncols        89
nrows        86
xllcorner    29.371397018433
yllcorner    -11.758983612061
cellsize      0.125
NODATA_value  -9999
 -9999 -9999 -9999 -9999 -9999 -9999 -9999 -9999 -9999 -9999 -9999 77 59 49 53 57 72 92 123 153 182 203 219 229 233 228 220 208 193 178 161 145 132 118 107 102 -9999 -9999 -9999 -9999 -9999 -9999 -9999 -9999 -9999 -9999 -9999 -9999 -9999 -9999 -9999 -9999 -9999 -9999 -9999 -9999 -9999 -9999 -9999 -9999 -9999 -9999 -9999 -9999 -9999 -9999 -9999 -9999 -9999 -9999 -9999 -9999 -9999 -9999 -9999 -9999 -9999 -9999 -9999 -9999 -9999 -9999 -9999 -9999 -9999 -9999 -9999 -9999 -9999
 -9999 -9999 -9999 -9999 -9999 -9999 -9999 -9999 -9999 63 63 62 55 45 49 57 75 98 131 161 186 201 210 216 218 216 209 199 186 172 156 137 124 110 100 95 99 113 140 -9999 -9999 -9999 -9999 -9999 -9999 -9999 -9999 -9999 -9999 -9999 -9999 -9999 -9999 -9999 -9999 -9999 -9999 -9999 -9999 -9999 -9999 -9999 -9999 -9999 -9999 -9999 -9999 -9999 -9999 -9999 -9999 -9999 -9999 -9999 -9999 -9999 -9999 -9999 -9999 -9999 -9999 -9999 -9999 -9999 -9999 -9999 -9999 -9999 -9999
 -9999 -9999 -9999 -9999 -9999 -9999 -9999 -9999 -9999 -9999 54 50 57 56 48 60 76 102 135 172 190 197 201 204 203 200 197 189 177 162 147 131 115 101 92 88 97 122 148 172 204 -9999 -9999 -9999 -9999 -9999 -9999 -9999 -9999 -9999 -9999 -9999 -9999 -9999 -9999 -9999 -9999 -9999 -9999 -9999 -9999 -9999 -9999 -9999 -9999 -9999 -9999 -9999 -9999 -9999 -9999 -9999 -9999 -9999 -9999 -9999 -9999 -9999 -9999 -9999 -9999 -9999 -9999 -9999 -9999 -9999 -9999 -9999 -9999
 -9999 -9999 -9999 -9999 -9999 -9999 -9999 -9999 -9999 -9999 50 66 52 50 47 57 73 97 136 170 181 183 187 187 188 187 183 177 169 155 140 122 106 93 82 76 87 96 118 163 199 201 212 -9999 -9999 -9999 -9999 -9999 -9999 -9999 -9999 -9999 -9999 -9999 -9999 -9999 -9999 -9999 -9999 -9999 -9999 -9999 -9999 -9999 -9999 -9999 -9999 -9999 -9999 -9999 -9999 -9999 -9999 -9999 -9999 -9999 -9999 -9999 -9999 -9999 -9999 -9999 -9999 -9999 -9999 -9999 -9999 -9999 -9999
 -9999 -9999 -9999 -9999 -9999 -9999 -9999 -9999 -9999 -9999 -9999 63 48 48 47 51 63 84 115 144 156 161 167 170 171 171 171 167 160 149 133 115 98 85 74 65 72 89 104 121 137 143 160 158 150 -9999 -9999 -9999 -9999 -9999 -9999 -9999 -9999 -9999 -9999 -9999 -9999 -9999 -9999 -9999 -9999 -9999 -9999 -9999 -9999 -9999 -9999 -9999 -9999 -9999 -9999 -9999 -9999 -9999 -9999 -9999 -9999 -9999 -9999 -9999 -9999 -9999 -9999 -9999 -9999 -9999 -9999 -9999 -9999
 -9999 -9999 -9999 -9999 -9999 -9999 -9999 -9999 -9999 -9999 -9999 -9999 47 39 40 47 57 68 91 113 129 139 145 150 153 155 156 156 153 144 127 106 90 79 69 70 78 85 102 125 153 143 149 144 137 125 -9999 -9999 -9999 -9999 -9999 -9999 -9999 -9999 -9999 -9999 -9999 -9999 -9999 -9999 -9999 -9999 -9999 -9999 -9999 -9999 -9999 -9999 -9999 -9999 -9999 -9999 -9999 -9999 -9999 -9999 -9999 -9999 -9999 -9999 -9999 -9999 -9999 -9999 -9999 -9999 -9999 -9999 -9999
 -9999 -9999 -9999 -9999 -9999 -9999 -9999 -9999 -9999 -9999 -9999 -9999 36 34 31 38 46 49 73 88 103 113 123 130 136 138 141 143 146 140 118 98 83 70 67 67 83 99 104 114 124 137 136 135 126 113 100 87 -9999 -9999 -9999 -9999 -9999 -9999 -9999 -9999 -9999 -9999 -9999 -9999 -9999 -9999 -9999 -9999 -9999 -9999 -9999 -9999 -9999 -9999 -9999 -9999 -9999 -9999 -9999 -9999 -9999 -9999 -9999 -9999 -9999 -9999 -9999 -9999 -9999 -9999 -9999 -9999 -9999
 -9999 -9999 -9999 -9999 -9999 -9999 -9999 -9999 -9999 -9999 -9999 -9999 30 28 32 29 36 40 54 68 79 93 103 111 116 120 123 125 129 131 108 84 74 66 63 60 73 83 93 98 111 117 121 118 111 102 90 82 65 56 -9999 -9999 -9999 -9999 -9999 -9999 -9999 -9999 -9999 -9999 -9999 -9999 -9999 -9999 -9999 -9999 -9999 -9999 -9999 -9999 -9999 -9999 -9999 -9999 -9999 -9999 -9999 -9999 -9999 -9999 -9999 -9999 -9999 -9999 -9999 -9999 -9999 -9999 -9999
 -9999 -9999 -9999 -9999 -9999 -9999 -9999 -9999 -9999 -9999 -9999 -9999 26 25 26 27 29 31 42 51 64 75 86 94 98 101 102 103 108 101 89 73 72 55 56 58 67 65 72 83 96 101 105 103 100 91 79 67 58 54 53 32 -9999 -9999 -9999 -9999 -9999 -9999 -9999 -9999 -9999 -9999 -9999 -9999 -9999 -9999 -9999 -9999 -9999 -9999 -9999 -9999 -9999 -9999 -9999 -9999 -9999 -9999 -9999 -9999 -9999 -9999 -9999 -9999 -9999 -9999 -9999 -9999 -9999
 -9999 -9999 -9999 -9999 -9999 -9999 -9999 -9999 -9999 -9999 -9999 -9999 22 21 22 21 22 25 30 39 48 61 72 81 83 85 85 84 78 69 63 51 49 47 48 50 54 58 64 71 81 89 94 94 89 80 70 60 50 44 35 20 17 -9999 -9999 -9999 -9999 -9999 -9999 -9999 -9999 -9999 -9999 -9999 -9999 -9999 -9999 -9999 -9999 -9999 -9999 -9999 -9999 -9999 -9999 -9999 -9999 -9999 -9999 -9999 -9999 -9999 -9999 -9999 -9999 -9999 -9999 -9999 -9999
 -9999 -9999 -9999 -9999 -9999 -9999 -9999 -9999 -9999 -9999 -9999 -9999 21 19 19 19 19 20 25 30 37 46 60 66 67 69 68 65 59 52 46 39 37 40 42 45 46 51 56 63 70 77 83 86 82 72 62 52 44 34 27 17 12 11 10 -9999 -9999 -9999 -9999 -9999 -9999 -9999 -9999 -9999 -9999 -9999 -9999 -9999 -9999 -9999 -9999 -9999 -9999 -9999 -9999 -9999 -9999 -9999 -9999 -9999 -9999 -9999 -9999 -9999 -9999 -9999 -9999 -9999 -9999
 -9999 -9999 -9999 -9999 -9999 -9999 -9999 -9999 -9999 -9999 -9999 21 19 18 18 17 17 19 21 25 29 36 44 53 54 56 56 54 46 38 35 34 33 34 34 37 40 43 48 56 61 67 74 75 70 61 52 46 38 44 17 14 9 9 9 7 7 -9999 -9999 -9999 -9999 -9999 -9999 -9999 -9999 -9999 -9999 -9999 -9999 -9999 -9999 -9999 -9999 -9999 -9999 -9999 -9999 -9999 -9999 -9999 -9999 -9999 -9999 -9999 -9999 -9999 -9999 -9999 -9999
 -9999 -9999 -9999 -9999 -9999 -9999 -9999 -9999 -9999 23 25 22 20 17 18 19 19 20 19 22 26 31 35 41 44 46 47 45 41 34 30 28 27 26 28 31 32 36 39 46 53 57 59 60 56 52 44 37 33 25 13 11 9 7 6 6 7 9 7 -9999 -9999 -9999 -9999 -9999 -9999 -9999 -9999 -9999 -9999 -9999 -9999 -9999 -9999 -9999 -9999 -9999 -9999 -9999 -9999 -9999 -9999 -9999 -9999 -9999 -9999 -9999 -9999 -9999 -9999
 -9999 -9999 -9999 -9999 -9999 -9999 -9999 -9999 -9999 22 20 20 17 17 17 21 18 18 18 18 22 27 31 36 36 37 39 35 33 29 27 25 23 22 23 24 25 27 32 36 42 47 48 49 45 40 35 31 28 21 11 9 6 7 7 6 8 7 7 9 11 -9999 -9999 -9999 -9999 -9999 -9999 -9999 -9999 -9999 -9999 -9999 -9999 -9999 -9999 -9999 -9999 -9999 -9999 -9999 -9999 -9999 -9999 -9999 -9999 -9999 -9999 -9999 -9999
 -9999 -9999 -9999 -9999 -9999 -9999 -9999 -9999 -9999 24 20 19 17 16 16 19 20 18 18 17 20 24 28 29 29 31 30 29 28 25 23 21 20 19 18 18 19 21 27 30 34 37 37 38 35 31 29 27 23 22 13 14 33 5 5 6 6 7 8 9 13 18 -9999 -9999 -9999 -9999 -9999 -9999 -9999 -9999 -9999 -9999 -9999 -9999 -9999 -9999 -9999 -9999 -9999 -9999 -9999 -9999 -9999 -9999 -9999 -9999 -9999 -9999 -9999
 -9999 -9999 -9999 -9999 -9999 -9999 -9999 -9999 -9999 22 19 17 15 14 15 16 17 16 18 18 20 24 26 24 24 24 23 22 24 19 18 18 18 17 15 15 15 17 20 24 27 30 31 29 27 23 23 21 19 14 17 67 20 2 17 8 8 9 11 14 17 17 19 15 -9999 -9999 -9999 -9999 -9999 -9999 -9999 -9999 -9999 -9999 -9999 -9999 -9999 -9999 -9999 -9999 -9999 -9999 -9999 -9999 -9999 -9999 -9999 -9999 -9999
 -9999 -9999 -9999 -9999 -9999 -9999 -9999 -9999 -9999 -9999 -9999 -9999 14 13 13 14 16 16 18 18 21 22 23 21 21 19 18 18 18 17 15 15 15 15 14 13 12 15 16 19 22 24 25 24 21 19 17 19 16 18 55 44 14 3 5 6 8 11 14 17 22 27 44 106 67 18 -9999 -9999 -9999 -9999 -9999 -9999 -9999 -9999 -9999 -9999 -9999 -9999 -9999 -9999 -9999 -9999 -9999 -9999 -9999 -9999 -9999 -9999 -9999
 -9999 -9999 -9999 -9999 -9999 -9999 -9999 -9999 -9999 -9999 -9999 -9999 13 12 13 13 14 14 16 18 19 18 18 19 17 15 14 13 14 13 13 12 13 12 11 11 11 11 13 16 19 19 20 18 16 12 11 12 14 15 34 45 14 4 5 6 10 14 26 31 36 57 33 45 107 27 57 -9999 -9999 -9999 -9999 -9999 -9999 -9999 -9999 -9999 -9999 -9999 -9999 -9999 -9999 -9999 -9999 -9999 -9999 -9999 -9999 -9999 -9999
 -9999 -9999 -9999 -9999 -9999 -9999 -9999 -9999 -9999 -9999 -9999 -9999 13 12 11 12 12 14 14 14 16 16 15 15 13 12 12 10 11 10 10 9 9 10 9 9 9 9 11 12 14 16 16 15 13 11 10 11 41 30 18 15 5 5 6 14 40 48 55 44 60 83 101 118 41 46 47 -9999 -9999 -9999 -9999 -9999 -9999 -9999 -9999 -9999 -9999 -9999 -9999 -9999 -9999 -9999 -9999 -9999 -9999 -9999 -9999 -9999 -9999
 -9999 -9999 -9999 -9999 -9999 -9999 -9999 -9999 -9999 -9999 16 14 12 13 10 11 11 12 12 12 12 12 12 11 10 10 10 9 9 8 8 9 9 7 8 8 8 8 9 10 12 13 13 12 10 9 10 9 14 14 14 8 5 11 11 12 15 24 39 47 56 46 50 45 43 36 -9999 -9999 -9999 -9999 -9999 -9999 -9999 -9999 -9999 -9999 -9999 -9999 -9999 -9999 -9999 -9999 -9999 -9999 -9999 -9999 -9999 -9999 -9999
 -9999 -9999 -9999 -9999 -9999 -9999 -9999 -9999 -9999 15 14 14 13 12 10 10 10 10 10 10 12 10 9 9 8 9 7 7 6 7 7 7 6 7 6 7 6 6 7 8 8 9 11 10 11 9 9 8 10 12 12 6 6 7 9 12 15 22 27 27 33 33 37 24 26 24 -9999 -9999 -9999 -9999 -9999 -9999 -9999 -9999 -9999 -9999 -9999 -9999 -9999 -9999 -9999 -9999 -9999 -9999 -9999 -9999 -9999 -9999 -9999
 -9999 -9999 -9999 -9999 -9999 -9999 -9999 -9999 -9999 16 15 15 12 9 9 9 10 8 8 8 8 7 7 6 6 7 7 7 8 8 8 7 6 6 6 5 5 5 6 6 7 8 8 7 7 8 8 9 11 12 14 6 6 6 9 12 15 19 19 22 25 41 48 30 19 20 49 -9999 -9999 -9999 -9999 -9999 -9999 -9999 -9999 -9999 -9999 -9999 -9999 -9999 -9999 -9999 -9999 -9999 -9999 -9999 -9999 -9999 -9999
 -9999 -9999 -9999 -9999 -9999 -9999 -9999 -9999 14 13 13 11 10 8 8 8 7 7 7 7 7 7 6 5 4 6 6 6 8 9 9 8 7 6 5 5 5 5 5 6 6 7 7 7 7 8 9 9 11 14 10 5 6 7 9 12 17 17 18 19 29 29 32 34 17 19 37 18 -9999 -9999 -9999 -9999 -9999 -9999 -9999 -9999 -9999 -9999 -9999 -9999 -9999 -9999 -9999 -9999 -9999 -9999 -9999 -9999 -9999
 -9999 -9999 -9999 -9999 -9999 -9999 -9999 13 12 12 12 10 10 8 8 6 6 6 6 6 7 6 6 5 3 4 6 6 7 8 9 6 6 5 5 5 4 4 4 4 4 5 5 5 6 7 7 8 12 13 11 5 6 7 9 11 14 16 19 20 28 27 28 28 21 20 29 20 20 21 -9999 -9999 -9999 -9999 -9999 -9999 -9999 -9999 -9999 -9999 -9999 -9999 -9999 -9999 -9999 -9999 -9999 -9999 -9999
 -9999 -9999 -9999 -9999 -9999 -9999 11 11 10 8 8 7 7 6 5 5 5 4 4 5 5 4 4 3 3 4 4 4 6 6 4 4 4 4 3 2 2 2 2 2 4 4 4 5 4 6 7 7 10 10 7 7 6 6 7 9 9 9 11 13 14 19 22 26 32 37 25 23 23 21 22 26 36 -9999 -9999 -9999 -9999 -9999 -9999 -9999 -9999 -9999 -9999 -9999 -9999 -9999 -9999 -9999 -9999
 -9999 -9999 -9999 -9999 -9999 11 10 9 8 7 6 6 5 5 5 4 4 3 4 4 4 4 4 3 3 3 3 3 3 4 4 4 2 2 2 2 1 1 2 3 4 2 4 4 5 6 6 7 7 7 6 7 6 6 6 7 7 7 9 10 9 14 19 24 49 51 37 23 26 20 18 22 32 46 -9999 -9999 -9999 -9999 -9999 -9999 -9999 -9999 -9999 -9999 -9999 -9999 -9999 -9999 -9999
 -9999 -9999 -9999 -9999 12 9 9 7 6 6 5 4 4 4 3 3 3 3 4 4 4 4 3 3 3 3 2 2 3 3 3 2 2 2 1 1 1 1 1 2 2 2 2 2 3 4 5 4 6 6 6 5 5 5 4 5 6 6 7 10 11 14 18 22 37 50 39 28 23 16 18 20 33 50 70 -9999 -9999 -9999 -9999 -9999 -9999 -9999 -9999 -9999 -9999 -9999 -9999 -9999 -9999
 -9999 15 13 12 9 9 6 6 6 4 4 4 3 3 3 3 3 4 4 4 3 3 3 3 3 2 2 2 2 2 2 2 2 1 1 1 1 1 1 1 1 1 1 1 1 3 5 4 5 4 5 5 5 5 4 5 6 6 7 10 11 14 17 20 24 41 35 28 26 22 23 38 40 58 81 104 129 -9999 -9999 -9999 -9999 -9999 -9999 -9999 -9999 -9999 -9999 -9999 -9999
 -9999 13 11 9 7 6 6 4 4 4 4 2 2 2 2 2 2 2 2 2 2 2 2 2 2 2 2 2 2 2 2 2 1 1 1 1 1 1 1 1 1 1 0 1 1 1 3 3 3 3 4 4 4 5 4 4 6 6 7 11 13 14 17 24 25 33 32 30 26 21 52 36 99 88 96 122 143 148 -9999 -9999 -9999 -9999 -9999 -9999 -9999 -9999 -9999 -9999 -9999
 14 12 11 9 7 6 4 4 4 3 2 2 2 2 1 1 2 2 2 2 2 2 2 2 1 2 2 1 1 1 2 1 1 1 0 0 0 0 1 1 0 0 0 0 0 1 1 1 3 3 3 4 4 3 3 4 5 6 7 11 13 16 19 26 28 35 37 36 39 29 39 96 94 119 117 144 156 155 132 -9999 -9999 -9999 -9999 -9999 -9999 -9999 -9999 -9999 -9999
 12 11 10 7 6 4 4 4 3 2 2 2 1 1 1 1 2 2 2 2 2 2 2 2 1 2 2 1 1 1 1 1 1 1 0 0 0 0 0 0 0 0 0 0 0 0 1 1 1 1 1 1 4 3 3 3 5 6 8 11 12 16 20 28 34 39 43 42 49 48 61 73 214 119 140 153 165 159 -9999 -9999 -9999 -9999 -9999 -9999 -9999 -9999 -9999 -9999 -9999
 11 11 10 7 6 4 4 3 3 2 2 1 1 1 1 1 2 2 2 2 2 2 2 1 1 0 0 0 0 0 1 1 1 1 1 0 0 0 0 0 0 0 0 0 0 0 0 0 0 1 1 1 1 1 3 3 5 6 9 12 12 17 20 28 34 43 49 51 59 67 80 93 241 152 234 160 167 164 -9999 -9999 -9999 -9999 -9999 178 -9999 -9999 -9999 -9999 -9999
 -9999 10 8 7 6 4 3 3 3 2 1 1 1 1 1 1 2 2 2 2 2 1 1 1 1 0 0 0 0 1 0 1 1 1 1 0 0 0 0 0 0 0 0 0 0 0 0 0 0 1 1 1 1 2 2 3 3 6 9 12 12 15 19 26 34 49 59 63 71 77 87 109 138 169 215 177 175 152 -9999 -9999 -9999 -9999 -9999 137 -9999 -9999 -9999 -9999 -9999
 -9999 9 8 6 4 4 3 3 1 1 1 1 1 1 1 1 1 2 1 1 1 1 1 1 1 1 0 0 1 1 1 1 1 1 1 0 0 0 1 0 0 0 0 0 0 0 0 0 0 0 1 1 1 1 2 3 3 4 9 12 12 14 17 24 35 54 65 68 79 81 92 113 135 168 194 192 174 164 -9999 -9999 -9999 -9999 -9999 77 -9999 -9999 -9999 -9999 -9999
 -9999 -9999 8 6 4 4 2 2 1 1 1 1 1 1 1 1 0 1 1 1 1 1 1 1 1 1 1 1 1 1 0 1 1 1 0 0 0 0 0 0 0 0 0 0 0 0 0 0 0 0 0 1 1 1 2 3 3 4 8 11 14 16 23 24 37 65 71 71 75 83 91 106 129 161 164 172 177 -9999 -9999 -9999 -9999 -9999 145 -9999 -9999 -9999 -9999 -9999 -9999
 -9999 -9999 7 6 4 3 2 1 1 1 1 1 1 1 0 0 0 0 1 1 1 1 1 1 1 1 1 1 1 1 0 0 1 0 0 0 0 0 0 0 0 0 0 0 0 0 0 0 0 0 0 1 1 1 1 3 3 4 9 11 14 17 23 30 46 62 67 73 75 73 80 91 120 148 152 184 196 -9999 -9999 -9999 -9999 -9999 -9999 -9999 -9999 -9999 -9999 -9999 -9999
 -9999 -9999 6 6 4 3 2 1 1 1 1 1 0 0 0 0 0 0 0 1 1 1 1 1 1 1 1 1 1 1 0 0 0 0 0 0 0 0 0 0 0 0 1 0 0 0 0 0 0 0 0 0 1 2 3 5 3 6 11 13 16 20 27 35 52 58 67 71 74 76 92 93 110 136 143 168 -9999 -9999 -9999 -9999 -9999 -9999 -9999 -9999 -9999 -9999 -9999 -9999 -9999
 -9999 -9999 6 5 4 2 1 1 1 1 0 0 0 0 0 0 0 0 0 0 1 1 1 1 1 1 1 1 1 1 0 0 0 0 0 0 0 0 0 0 0 0 0 0 0 0 0 0 0 0 0 0 0 0 5 8 7 8 11 11 19 25 30 41 51 61 60 57 72 69 85 86 97 111 120 144 -9999 -9999 -9999 -9999 -9999 -9999 -9999 -9999 -9999 -9999 -9999 -9999 -9999
 -9999 -9999 6 4 3 2 1 1 1 0 0 0 0 0 0 0 0 0 0 0 0 1 1 1 1 1 1 1 1 1 0 0 0 0 0 0 0 0 0 0 0 0 0 0 0 0 0 0 0 0 0 0 0 1 9 14 11 9 8 12 18 24 32 41 52 55 68 54 61 64 68 82 91 104 102 120 -9999 -9999 -9999 214 -9999 -9999 -9999 -9999 -9999 -9999 -9999 -9999 -9999
 -9999 7 5 4 3 1 1 1 0 0 0 0 0 0 0 0 0 0 0 0 0 0 1 1 1 1 1 1 1 1 0 0 0 0 0 0 0 0 0 0 0 0 0 0 0 0 0 0 0 0 0 0 0 1 5 23 11 9 9 11 18 24 32 39 52 61 52 49 50 58 69 77 80 86 92 -9999 -9999 -9999 -9999 203 -9999 -9999 -9999 -9999 -9999 -9999 -9999 -9999 -9999
 -9999 6 4 3 2 1 1 0 0 0 0 0 0 0 0 0 0 0 0 0 0 0 0 1 1 1 1 1 1 1 1 0 0 0 0 0 0 0 0 0 0 0 0 0 0 0 0 0 0 0 0 0 0 1 3 6 7 6 8 9 14 20 26 37 49 63 46 49 49 55 65 69 78 87 86 89 -9999 -9999 -9999 176 -9999 -9999 -9999 -9999 -9999 -9999 -9999 -9999 -9999
 -9999 5 4 3 1 1 1 0 0 0 0 0 0 0 0 0 0 0 0 0 0 0 0 1 1 1 1 1 1 1 1 0 0 0 0 0 0 0 0 0 0 0 0 0 0 0 0 0 0 0 0 0 0 1 0 4 2 3 6 9 13 20 25 31 37 41 45 46 49 52 53 58 64 62 70 81 -9999 -9999 -9999 -9999 131 -9999 -9999 -9999 -9999 -9999 -9999 -9999 -9999
 -9999 -9999 3 2 1 1 1 0 0 0 0 0 0 0 0 1 1 1 1 1 0 0 0 0 1 1 1 1 1 1 1 0 0 0 0 0 0 0 0 0 0 0 0 0 0 0 0 0 0 0 0 0 0 0 0 1 1 3 6 9 14 16 26 29 33 37 43 47 51 56 55 59 63 67 70 80 -9999 -9999 -9999 -9999 -9999 115 -9999 -9999 -9999 -9999 -9999 -9999 -9999
 -9999 -9999 -9999 1 1 1 0 0 0 0 0 0 0 0 0 1 1 1 1 1 1 0 0 0 1 1 1 1 1 1 1 1 0 0 0 0 0 0 0 0 0 0 0 0 0 0 0 0 0 0 0 0 0 0 0 0 2 4 4 8 13 22 26 29 33 38 43 50 55 54 55 55 53 57 64 75 90 89 -9999 -9999 -9999 -9999 -9999 -9999 -9999 -9999 -9999 -9999 -9999
 -9999 -9999 -9999 1 1 1 0 0 0 0 0 0 0 0 0 1 1 1 1 1 1 0 0 0 0 1 1 1 1 1 1 1 0 0 0 0 0 0 0 0 0 0 0 0 0 0 0 0 0 0 0 0 0 0 0 2 2 3 7 11 12 33 27 27 32 37 42 54 62 55 49 45 47 52 57 69 77 82 78 -9999 -9999 -9999 -9999 -9999 -9999 -9999 -9999 -9999 -9999
 -9999 -9999 -9999 -9999 -9999 0 0 0 0 0 0 0 0 0 0 1 1 1 1 1 0 0 0 0 0 0 1 1 1 1 1 1 0 0 0 0 0 0 0 0 0 0 0 0 0 0 0 0 0 0 0 0 0 0 0 2 2 3 8 13 32 40 22 27 31 34 46 64 75 61 52 50 48 50 54 63 74 73 79 -9999 -9999 -9999 -9999 -9999 -9999 -9999 -9999 -9999 -9999
 -9999 -9999 -9999 -9999 -9999 -9999 0 0 0 0 0 0 0 0 0 1 1 1 1 1 0 0 0 0 0 0 0 1 1 1 1 1 0 0 0 0 0 0 0 0 0 0 0 0 0 0 0 0 0 0 0 0 0 0 0 2 3 5 8 17 28 28 23 26 29 35 124 121 114 75 57 53 49 50 56 62 72 76 84 89 95 -9999 -9999 -9999 -9999 -9999 -9999 -9999 -9999
 -9999 -9999 -9999 -9999 -9999 -9999 -9999 0 0 0 0 0 0 0 0 1 0 0 2 2 0 0 0 0 0 0 0 0 0 1 0 0 0 0 0 0 0 0 0 0 0 0 0 0 0 0 0 0 0 0 0 0 0 0 2 2 3 5 7 16 30 27 25 22 26 52 117 129 104 77 64 54 50 51 57 67 75 80 88 96 104 106 -9999 -9999 -9999 -9999 -9999 -9999 -9999
 -9999 -9999 -9999 -9999 -9999 -9999 -9999 -9999 0 0 0 0 1 1 1 0 0 0 0 0 0 0 0 0 0 0 0 0 0 0 0 0 0 0 0 0 0 0 0 0 0 0 0 0 0 0 0 0 0 0 0 0 0 1 6 11 7 11 9 26 29 27 25 26 41 50 64 118 79 70 61 53 51 51 58 71 79 82 93 99 104 -9999 -9999 -9999 -9999 -9999 -9999 -9999 -9999
 -9999 -9999 -9999 -9999 -9999 -9999 -9999 -9999 0 0 0 0 1 2 2 2 0 0 0 0 0 0 0 0 0 0 0 0 0 0 0 0 0 0 0 0 0 0 0 0 0 0 0 0 0 0 0 0 0 0 0 0 0 2 3 15 8 24 10 16 31 28 27 29 36 55 67 91 62 60 56 51 51 53 58 75 72 83 95 100 -9999 -9999 -9999 -9999 -9999 -9999 -9999 -9999 -9999
 -9999 -9999 -9999 -9999 -9999 -9999 -9999 -9999 -9999 0 0 0 2 2 3 3 0 0 0 0 0 0 0 0 0 0 0 0 0 0 0 0 0 0 0 0 0 0 0 0 0 0 0 0 0 0 0 0 0 0 0 0 1 2 3 14 9 12 18 28 31 31 30 36 40 45 52 54 54 52 53 46 47 52 57 59 66 81 93 95 -9999 -9999 -9999 -9999 -9999 -9999 -9999 -9999 -9999
 -9999 -9999 -9999 -9999 -9999 -9999 -9999 -9999 -9999 0 0 0 2 2 3 1 0 0 0 0 0 0 0 0 0 0 0 0 0 0 0 0 0 0 0 0 0 0 0 0 0 0 0 0 0 0 0 0 0 0 0 0 1 1 5 12 23 32 25 34 30 41 39 38 37 34 39 44 45 44 44 42 44 48 47 50 58 70 84 -9999 -9999 -9999 -9999 -9999 -9999 -9999 -9999 -9999 -9999
 -9999 -9999 -9999 -9999 -9999 -9999 -9999 -9999 -9999 0 0 1 2 2 2 3 3 0 0 0 0 0 0 0 0 0 0 0 0 0 0 0 0 0 0 0 0 0 0 0 0 0 0 0 0 0 1 1 1 1 0 1 2 3 4 21 17 24 18 38 40 46 42 41 38 35 45 41 38 39 38 38 38 38 39 48 52 63 78 -9999 -9999 -9999 -9999 -9999 -9999 -9999 -9999 -9999 -9999
 -9999 -9999 -9999 -9999 -9999 -9999 -9999 -9999 -9999 -9999 0 0 3 4 3 3 2 2 0 0 0 0 0 0 0 0 0 0 0 0 0 0 0 0 0 0 0 0 0 0 0 0 0 0 0 1 1 0 0 1 1 0 2 3 9 11 13 16 29 29 58 49 45 40 38 38 37 36 41 33 33 32 34 33 34 37 43 55 68 -9999 -9999 -9999 -9999 -9999 -9999 -9999 -9999 -9999 -9999
 -9999 -9999 -9999 -9999 -9999 -9999 -9999 -9999 -9999 -9999 0 0 2 3 3 3 3 3 1 0 0 0 0 0 0 0 0 0 0 0 0 0 0 0 0 0 0 0 0 0 0 0 0 0 0 1 1 2 2 2 0 0 6 6 10 18 18 27 36 36 52 48 44 39 36 33 32 31 29 33 29 29 28 30 29 33 38 45 56 67 79 -9999 -9999 84 -9999 -9999 -9999 -9999 -9999
 -9999 -9999 -9999 -9999 -9999 -9999 -9999 -9999 -9999 -9999 -9999 0 0 3 3 3 3 2 2 1 0 0 1 1 1 0 1 0 0 0 0 0 0 0 0 0 0 0 0 0 0 0 0 0 0 0 1 2 2 1 3 3 7 8 12 27 28 34 34 44 43 43 43 39 38 34 31 29 29 29 27 26 26 26 25 29 33 38 47 59 70 -9999 -9999 -9999 -9999 -9999 -9999 -9999 -9999
 -9999 -9999 -9999 -9999 -9999 -9999 -9999 -9999 -9999 -9999 -9999 0 0 2 3 3 2 2 1 1 1 1 1 1 2 2 1 0 0 0 0 0 0 0 0 0 0 0 0 0 0 0 0 0 0 1 3 4 5 6 7 11 13 12 26 23 25 25 29 33 37 38 38 37 35 33 27 29 30 28 26 26 25 25 34 30 31 35 39 51 -9999 -9999 -9999 -9999 -9999 -9999 -9999 -9999 -9999
 -9999 -9999 -9999 -9999 -9999 -9999 -9999 -9999 -9999 -9999 -9999 0 0 1 2 2 1 1 1 1 0 2 2 2 2 3 3 1 1 1 1 0 0 0 0 0 0 0 0 0 0 0 0 0 0 2 5 6 10 12 13 17 17 22 22 22 22 23 26 29 32 33 36 33 30 27 27 28 28 28 26 26 24 28 37 34 32 35 38 -9999 -9999 -9999 -9999 -9999 -9999 -9999 -9999 -9999 -9999
 -9999 -9999 -9999 -9999 -9999 -9999 -9999 -9999 -9999 -9999 -9999 -9999 0 0 1 2 1 1 1 1 0 0 2 2 3 4 4 5 4 3 1 1 1 0 0 2 1 0 0 0 0 0 0 0 4 10 14 12 15 16 18 20 22 20 20 18 21 22 25 29 30 31 29 29 27 26 26 28 28 30 26 25 25 25 28 33 43 33 36 41 -9999 -9999 -9999 -9999 -9999 -9999 -9999 -9999 -9999
 -9999 -9999 -9999 -9999 -9999 -9999 -9999 -9999 -9999 -9999 -9999 -9999 -9999 1 1 2 1 0 0 0 0 0 3 3 3 4 5 7 9 9 3 3 1 1 2 4 4 1 0 0 0 0 0 0 0 17 23 25 21 22 22 27 22 15 16 16 19 22 25 27 27 27 26 26 25 25 25 28 28 27 26 25 24 26 29 29 33 32 34 -9999 -9999 -9999 -9999 -9999 -9999 -9999 -9999 -9999 -9999
 -9999 -9999 -9999 -9999 -9999 -9999 -9999 -9999 -9999 -9999 -9999 -9999 -9999 -9999 -9999 -9999 1 0 0 0 0 0 0 4 4 2 5 6 9 12 14 5 1 1 10 9 5 3 1 0 0 0 0 0 6 14 30 35 16 26 23 24 15 14 14 14 16 30 30 27 24 25 24 26 22 23 23 25 26 26 26 25 25 26 28 30 31 31 33 33 -9999 -9999 -9999 -9999 -9999 -9999 -9999 -9999 -9999
 -9999 -9999 -9999 -9999 -9999 -9999 -9999 -9999 -9999 -9999 -9999 -9999 -9999 -9999 -9999 -9999 -9999 -9999 0 0 1 1 1 1 6 3 2 1 1 5 7 11 1 2 19 15 11 5 3 1 0 0 0 2 7 10 11 16 20 21 23 20 14 12 12 14 19 31 43 25 22 23 20 20 20 21 21 24 26 25 22 24 24 26 28 29 29 30 29 30 -9999 -9999 -9999 -9999 -9999 -9999 -9999 -9999 -9999
 -9999 -9999 -9999 -9999 -9999 -9999 -9999 -9999 -9999 -9999 -9999 -9999 -9999 -9999 -9999 -9999 -9999 -9999 1 1 1 1 1 1 1 6 2 1 1 1 10 10 5 5 13 17 13 10 5 4 1 1 2 4 7 11 16 19 22 25 20 15 13 11 12 13 20 32 35 21 21 20 20 17 18 20 19 20 21 22 20 22 23 23 26 25 27 27 28 29 -9999 -9999 -9999 -9999 -9999 -9999 -9999 -9999 -9999
 -9999 -9999 -9999 -9999 -9999 -9999 -9999 -9999 -9999 -9999 -9999 -9999 -9999 -9999 -9999 -9999 -9999 -9999 -9999 -9999 -9999 1 1 2 2 7 8 3 3 3 4 17 13 30 38 24 27 20 12 12 5 5 4 6 9 13 16 19 23 19 19 15 12 11 12 14 20 25 23 16 16 19 18 15 16 17 16 17 18 17 18 18 20 22 24 24 26 25 27 28 28 -9999 -9999 -9999 -9999 -9999 -9999 -9999 -9999
 -9999 -9999 -9999 -9999 -9999 -9999 -9999 -9999 -9999 -9999 -9999 -9999 -9999 -9999 -9999 -9999 -9999 -9999 -9999 -9999 -9999 -9999 -9999 2 -9999 2 7 6 7 5 11 18 34 62 32 56 28 28 18 21 9 5 5 7 9 15 17 28 22 19 19 14 12 12 14 15 16 15 13 13 14 14 13 13 13 13 13 17 16 15 14 16 17 20 23 23 23 24 24 24 27 29 -9999 -9999 -9999 -9999 -9999 -9999 -9999
 -9999 -9999 -9999 -9999 -9999 -9999 -9999 -9999 -9999 -9999 -9999 -9999 -9999 -9999 -9999 -9999 -9999 -9999 -9999 -9999 -9999 -9999 -9999 -9999 -9999 -9999 1 5 8 11 16 27 40 65 69 66 47 32 25 15 7 5 6 6 10 17 23 28 25 20 17 14 13 13 16 24 16 22 14 12 12 11 11 12 12 12 11 11 12 12 14 14 16 18 20 21 21 22 23 25 24 27 -9999 -9999 -9999 -9999 -9999 -9999 -9999
 -9999 -9999 -9999 -9999 -9999 -9999 -9999 -9999 -9999 -9999 -9999 -9999 -9999 -9999 -9999 -9999 -9999 -9999 -9999 -9999 -9999 -9999 -9999 -9999 -9999 -9999 -9999 -9999 6 15 22 36 49 55 66 42 33 34 25 21 22 11 9 9 11 14 21 26 20 18 12 14 12 13 19 18 15 15 11 10 9 9 9 9 9 9 9 9 9 10 11 12 15 16 17 19 19 20 23 22 22 -9999 -9999 -9999 -9999 -9999 -9999 -9999 -9999
 -9999 -9999 -9999 -9999 -9999 -9999 -9999 -9999 -9999 -9999 -9999 -9999 -9999 -9999 -9999 -9999 -9999 -9999 -9999 -9999 -9999 -9999 -9999 -9999 -9999 -9999 -9999 -9999 -9999 -9999 -9999 -9999 36 43 40 37 28 20 22 17 18 12 13 14 11 15 18 21 16 16 15 14 13 17 18 15 11 9 11 8 8 8 8 8 8 8 9 10 8 8 9 11 12 14 15 17 18 18 18 19 21 22 24 -9999 -9999 -9999 -9999 -9999 -9999
 -9999 -9999 -9999 -9999 -9999 -9999 -9999 -9999 -9999 -9999 -9999 -9999 -9999 -9999 -9999 -9999 -9999 -9999 -9999 -9999 -9999 -9999 -9999 -9999 -9999 -9999 -9999 -9999 -9999 -9999 -9999 -9999 -9999 -9999 -9999 -9999 21 14 12 16 11 13 13 10 11 14 15 15 16 16 19 16 17 15 16 13 8 8 8 8 8 8 7 7 7 7 8 7 5 6 8 9 10 11 14 15 16 17 17 18 20 21 22 -9999 -9999 -9999 -9999 -9999 -9999
 -9999 -9999 -9999 -9999 -9999 -9999 -9999 -9999 -9999 -9999 -9999 -9999 -9999 -9999 -9999 -9999 -9999 -9999 -9999 -9999 -9999 -9999 -9999 -9999 -9999 -9999 -9999 -9999 -9999 -9999 -9999 -9999 -9999 -9999 -9999 -9999 -9999 -9999 7 6 9 9 13 10 9 8 11 15 14 16 14 11 14 11 11 9 8 8 8 7 7 5 6 6 7 7 8 6 4 5 5 8 9 10 12 14 14 17 17 18 19 21 19 -9999 -9999 -9999 -9999 -9999 -9999
 -9999 -9999 -9999 -9999 -9999 -9999 -9999 -9999 -9999 -9999 -9999 -9999 -9999 -9999 -9999 -9999 -9999 -9999 -9999 -9999 -9999 -9999 -9999 -9999 -9999 -9999 -9999 -9999 -9999 -9999 -9999 -9999 -9999 -9999 -9999 -9999 -9999 -9999 5 4 5 5 8 5 7 6 7 9 10 11 8 10 10 9 8 8 8 7 6 6 5 5 5 6 6 8 6 5 4 4 5 5 8 8 10 12 13 17 19 19 23 20 21 -9999 -9999 -9999 -9999 -9999 -9999
 -9999 -9999 -9999 -9999 -9999 -9999 -9999 -9999 -9999 -9999 -9999 -9999 -9999 -9999 -9999 -9999 -9999 -9999 -9999 -9999 -9999 -9999 -9999 -9999 -9999 -9999 -9999 -9999 -9999 -9999 -9999 -9999 -9999 -9999 -9999 -9999 -9999 -9999 -9999 2 2 4 3 5 8 4 5 6 7 8 7 8 9 9 5 6 5 6 6 5 5 4 5 5 8 8 5 4 4 3 4 5 6 8 9 11 14 17 21 19 19 19 22 23 -9999 -9999 -9999 -9999 -9999
 -9999 -9999 -9999 -9999 -9999 -9999 -9999 -9999 -9999 -9999 -9999 -9999 -9999 -9999 -9999 -9999 -9999 -9999 -9999 -9999 -9999 -9999 -9999 -9999 -9999 -9999 -9999 -9999 -9999 -9999 -9999 -9999 -9999 -9999 -9999 -9999 -9999 -9999 -9999 -9999 1 2 4 4 4 4 4 5 6 6 5 6 7 6 5 5 6 6 6 4 4 5 5 5 5 6 5 4 3 3 4 4 6 7 9 11 14 20 23 23 22 20 21 24 25 -9999 -9999 -9999 -9999
 -9999 -9999 -9999 -9999 -9999 -9999 -9999 -9999 -9999 -9999 -9999 -9999 -9999 -9999 -9999 -9999 -9999 -9999 -9999 -9999 -9999 -9999 -9999 -9999 -9999 -9999 -9999 -9999 -9999 -9999 -9999 -9999 -9999 -9999 -9999 -9999 -9999 -9999 -9999 -9999 1 1 3 1 2 3 4 4 5 4 4 4 4 4 4 4 6 6 3 3 3 5 5 5 5 5 4 4 3 3 3 4 5 7 10 14 15 19 17 16 17 19 21 23 23 27 -9999 -9999 -9999
 -9999 -9999 -9999 -9999 -9999 -9999 -9999 -9999 -9999 -9999 -9999 -9999 -9999 -9999 -9999 -9999 -9999 -9999 -9999 -9999 -9999 -9999 -9999 -9999 -9999 -9999 -9999 -9999 -9999 -9999 -9999 -9999 -9999 -9999 -9999 -9999 -9999 -9999 -9999 -9999 4 3 1 2 3 3 4 4 4 3 4 6 9 3 3 3 4 3 3 3 4 5 4 3 3 3 3 2 2 3 3 5 5 8 11 14 13 13 13 13 15 17 20 22 25 29 33 38 -9999
 -9999 -9999 -9999 -9999 -9999 -9999 -9999 -9999 -9999 -9999 -9999 -9999 -9999 -9999 -9999 -9999 -9999 -9999 -9999 -9999 -9999 -9999 -9999 -9999 -9999 -9999 -9999 -9999 -9999 -9999 -9999 -9999 -9999 -9999 -9999 -9999 -9999 -9999 -9999 -9999 5 5 4 3 3 4 4 4 4 5 3 6 4 2 3 4 3 3 3 4 3 2 2 2 2 2 2 2 2 2 4 5 5 7 9 10 10 11 15 17 16 17 19 22 25 30 35 39 -9999
 -9999 -9999 -9999 -9999 -9999 -9999 -9999 -9999 -9999 -9999 -9999 -9999 -9999 -9999 -9999 -9999 -9999 -9999 -9999 -9999 -9999 -9999 -9999 -9999 -9999 -9999 -9999 -9999 -9999 -9999 -9999 -9999 -9999 -9999 -9999 -9999 -9999 -9999 -9999 -9999 7 6 5 4 4 4 4 4 4 4 7 4 4 3 3 3 4 3 4 4 3 2 2 2 2 2 2 3 2 3 3 5 5 5 7 7 9 13 16 15 15 18 19 22 24 29 35 -9999 -9999
 -9999 -9999 -9999 -9999 -9999 -9999 -9999 -9999 -9999 -9999 -9999 -9999 -9999 -9999 -9999 -9999 -9999 -9999 -9999 -9999 -9999 -9999 -9999 -9999 -9999 -9999 -9999 -9999 -9999 -9999 -9999 -9999 -9999 -9999 -9999 -9999 -9999 -9999 -9999 -9999 10 10 9 5 4 4 5 4 4 5 14 3 4 3 3 4 4 4 4 3 3 2 2 2 2 2 2 2 2 2 3 4 4 5 6 6 7 8 13 16 17 17 19 21 24 27 -9999 -9999 -9999
 -9999 -9999 -9999 -9999 -9999 -9999 -9999 -9999 -9999 -9999 -9999 -9999 -9999 -9999 -9999 -9999 -9999 -9999 -9999 -9999 -9999 -9999 -9999 -9999 -9999 -9999 -9999 -9999 -9999 -9999 -9999 -9999 -9999 -9999 -9999 -9999 -9999 -9999 -9999 -9999 13 13 14 7 6 6 7 5 5 5 5 4 4 4 4 3 4 4 3 3 2 2 2 2 2 2 2 2 2 2 2 3 3 4 5 5 6 7 10 15 18 17 18 19 -9999 -9999 -9999 -9999 -9999
 -9999 -9999 -9999 -9999 -9999 -9999 -9999 -9999 -9999 -9999 -9999 -9999 -9999 -9999 -9999 -9999 -9999 -9999 -9999 -9999 -9999 -9999 -9999 -9999 -9999 -9999 -9999 -9999 -9999 -9999 -9999 -9999 -9999 -9999 -9999 -9999 -9999 -9999 -9999 -9999 -9999 17 18 6 7 7 7 7 6 6 6 5 4 4 4 4 4 4 3 3 3 3 2 2 2 2 2 2 2 2 2 2 3 3 4 4 6 6 8 12 12 -9999 -9999 -9999 -9999 -9999 -9999 -9999 -9999
 -9999 -9999 -9999 -9999 -9999 -9999 -9999 -9999 -9999 -9999 -9999 -9999 -9999 -9999 -9999 -9999 -9999 -9999 -9999 -9999 -9999 -9999 -9999 -9999 -9999 -9999 -9999 -9999 -9999 -9999 -9999 -9999 -9999 -9999 -9999 -9999 -9999 -9999 -9999 -9999 -9999 20 22 11 9 9 9 9 8 7 7 5 5 4 4 4 4 4 3 3 3 3 3 2 3 2 2 2 2 2 2 2 3 3 3 4 5 6 6 9 -9999 -9999 -9999 -9999 -9999 -9999 -9999 -9999 -9999
 -9999 -9999 -9999 -9999 -9999 -9999 -9999 -9999 -9999 -9999 -9999 -9999 -9999 -9999 -9999 -9999 -9999 -9999 -9999 -9999 -9999 -9999 -9999 -9999 -9999 -9999 -9999 -9999 -9999 -9999 -9999 -9999 -9999 -9999 -9999 -9999 -9999 -9999 -9999 -9999 -9999 22 24 25 17 9 9 11 8 7 5 5 4 3 3 3 4 4 3 2 3 3 3 2 2 2 2 2 2 2 2 2 3 3 3 -9999 -9999 -9999 -9999 -9999 -9999 -9999 -9999 -9999 -9999 -9999 -9999 -9999 -9999
 -9999 -9999 -9999 -9999 -9999 -9999 -9999 -9999 -9999 -9999 -9999 -9999 -9999 -9999 -9999 -9999 -9999 -9999 -9999 -9999 -9999 -9999 -9999 -9999 -9999 -9999 -9999 -9999 -9999 -9999 -9999 -9999 -9999 -9999 -9999 -9999 -9999 -9999 -9999 -9999 -9999 23 24 24 20 10 9 10 8 7 6 5 4 4 3 3 3 3 4 2 3 2 3 2 2 2 2 2 -9999 -9999 -9999 -9999 2 -9999 -9999 -9999 -9999 -9999 -9999 -9999 -9999 -9999 -9999 -9999 -9999 -9999 -9999 -9999 -9999
 -9999 -9999 -9999 -9999 -9999 -9999 -9999 -9999 -9999 -9999 -9999 -9999 -9999 -9999 -9999 -9999 -9999 -9999 -9999 -9999 -9999 -9999 -9999 -9999 -9999 -9999 -9999 -9999 -9999 -9999 -9999 -9999 -9999 -9999 -9999 -9999 -9999 -9999 -9999 -9999 -9999 -9999 21 21 18 10 11 10 8 7 7 -9999 -9999 4 4 3 3 3 3 2 3 1 4 2 2 2 3 -9999 -9999 -9999 -9999 -9999 -9999 -9999 -9999 -9999 -9999 -9999 -9999 -9999 -9999 -9999 -9999 -9999 -9999 -9999 -9999 -9999 -9999
 -9999 -9999 -9999 -9999 -9999 -9999 -9999 -9999 -9999 -9999 -9999 -9999 -9999 -9999 -9999 -9999 -9999 -9999 -9999 -9999 -9999 -9999 -9999 -9999 -9999 -9999 -9999 -9999 -9999 -9999 -9999 -9999 -9999 -9999 -9999 -9999 -9999 -9999 -9999 -9999 -9999 -9999 -9999 -9999 -9999 -9999 -9999 -9999 -9999 -9999 -9999 -9999 -9999 -9999 -9999 3 3 3 3 -9999 -9999 -9999 2 2 2 -9999 -9999 -9999 -9999 -9999 -9999 -9999 -9999 -9999 -9999 -9999 -9999 -9999 -9999 -9999 -9999 -9999 -9999 -9999 -9999 -9999 -9999 -9999 -9999
 -9999 -9999 -9999 -9999 -9999 -9999 -9999 -9999 -9999 -9999 -9999 -9999 -9999 -9999 -9999 -9999 -9999 -9999 -9999 -9999 -9999 -9999 -9999 -9999 -9999 -9999 -9999 -9999 -9999 -9999 -9999 -9999 -9999 -9999 -9999 -9999 -9999 -9999 -9999 -9999 -9999 -9999 -9999 -9999 -9999 -9999 -9999 -9999 -9999 -9999 -9999 -9999 -9999 -9999 -9999 -9999 -9999 -9999 -9999 -9999 -9999 -9999 -9999 -9999 -9999 -9999 -9999 -9999 -9999 -9999 -9999 -9999 -9999 -9999 -9999 -9999 -9999 -9999 -9999 -9999 -9999 -9999 -9999 -9999 -9999 -9999 -9999 -9999 -9999
