# Supplementary material for: Climate Change Influences Potential Distribution of Infected Aedes aegypti Co-Occurrence with Dengue Epidemics Risk Areas in Tanzania
Source: PLoS One. 2016 Sep 28;11(9):e0162649. doi: 10.1371/journal.pone.0162649 (PMC5040426; doi:10.1371/journal.pone.0162649)
Supplement: S1 File — (ZIP) [file pone.0162649.s001.zip › S1_File/bioData/bioData-2020/Tz_bio18.asc]

ncols        89
nrows        86
xllcorner    29.371397018433
yllcorner    -11.758983612061
cellsize      0.125
NODATA_value  -9999
 -9999 -9999 -9999 -9999 -9999 -9999 -9999 -9999 -9999 -9999 -9999 263 247 258 253 361 395 456 382 428 466 495 516 527 529 528 519 503 485 456 430 399 368 335 308 283 -9999 -9999 -9999 -9999 -9999 -9999 -9999 -9999 -9999 -9999 -9999 -9999 -9999 -9999 -9999 -9999 -9999 -9999 -9999 -9999 -9999 -9999 -9999 -9999 -9999 -9999 -9999 -9999 -9999 -9999 -9999 -9999 -9999 -9999 -9999 -9999 -9999 -9999 -9999 -9999 -9999 -9999 -9999 -9999 -9999 -9999 -9999 -9999 -9999 -9999 -9999 -9999 -9999
 -9999 -9999 -9999 -9999 -9999 -9999 -9999 -9999 -9999 226 240 261 261 270 276 292 323 370 426 471 505 519 528 532 533 530 518 504 484 459 432 401 369 336 308 282 262 260 275 -9999 -9999 -9999 -9999 -9999 -9999 -9999 -9999 -9999 -9999 -9999 -9999 -9999 -9999 -9999 -9999 -9999 -9999 -9999 -9999 -9999 -9999 -9999 -9999 -9999 -9999 -9999 -9999 -9999 -9999 -9999 -9999 -9999 -9999 -9999 -9999 -9999 -9999 -9999 -9999 -9999 -9999 -9999 -9999 -9999 -9999 -9999 -9999 -9999 -9999
 -9999 -9999 -9999 -9999 -9999 -9999 -9999 -9999 -9999 -9999 242 244 287 289 292 314 347 406 451 517 537 540 539 534 532 525 517 506 489 464 438 403 370 337 307 284 278 293 314 330 368 -9999 -9999 -9999 -9999 -9999 -9999 -9999 -9999 -9999 -9999 -9999 -9999 -9999 -9999 -9999 -9999 -9999 -9999 -9999 -9999 -9999 -9999 -9999 -9999 -9999 -9999 -9999 -9999 -9999 -9999 -9999 -9999 -9999 -9999 -9999 -9999 -9999 -9999 -9999 -9999 -9999 -9999 -9999 -9999 -9999 -9999 -9999 -9999
 -9999 -9999 -9999 -9999 -9999 -9999 -9999 -9999 -9999 -9999 226 326 291 296 304 327 358 410 489 533 548 541 534 531 525 522 518 504 491 471 444 406 372 339 308 281 281 271 287 346 398 385 399 -9999 -9999 -9999 -9999 -9999 -9999 -9999 -9999 -9999 -9999 -9999 -9999 -9999 -9999 -9999 -9999 -9999 -9999 -9999 -9999 -9999 -9999 -9999 -9999 -9999 -9999 -9999 -9999 -9999 -9999 -9999 -9999 -9999 -9999 -9999 -9999 -9999 -9999 -9999 -9999 -9999 -9999 -9999 -9999 -9999 -9999
 -9999 -9999 -9999 -9999 -9999 -9999 -9999 -9999 -9999 -9999 -9999 237 295 297 322 334 374 415 480 517 530 528 523 515 514 514 512 509 501 478 452 414 377 341 311 282 274 282 281 282 284 290 325 331 329 -9999 -9999 -9999 -9999 -9999 -9999 -9999 -9999 -9999 -9999 -9999 -9999 -9999 -9999 -9999 -9999 -9999 -9999 -9999 -9999 -9999 -9999 -9999 -9999 -9999 -9999 -9999 -9999 -9999 -9999 -9999 -9999 -9999 -9999 -9999 -9999 -9999 -9999 -9999 -9999 -9999 -9999 -9999 -9999
 -9999 -9999 -9999 -9999 -9999 -9999 -9999 -9999 -9999 -9999 -9999 -9999 194 297 329 355 386 412 458 497 499 501 500 498 499 501 504 505 508 492 460 420 380 345 317 309 305 291 299 312 370 314 337 333 333 332 -9999 -9999 -9999 -9999 -9999 -9999 -9999 -9999 -9999 -9999 -9999 -9999 -9999 -9999 -9999 -9999 -9999 -9999 -9999 -9999 -9999 -9999 -9999 -9999 -9999 -9999 -9999 -9999 -9999 -9999 -9999 -9999 -9999 -9999 -9999 -9999 -9999 -9999 -9999 -9999 -9999 -9999 -9999
 -9999 -9999 -9999 -9999 -9999 -9999 -9999 -9999 -9999 -9999 -9999 -9999 181 317 310 367 390 378 442 467 467 470 471 471 474 479 489 436 419 392 355 320 382 349 331 317 334 342 328 322 326 345 341 353 353 403 409 426 -9999 -9999 -9999 -9999 -9999 -9999 -9999 -9999 -9999 -9999 -9999 -9999 -9999 -9999 -9999 -9999 -9999 -9999 -9999 -9999 -9999 -9999 -9999 -9999 -9999 -9999 -9999 -9999 -9999 -9999 -9999 -9999 -9999 -9999 -9999 -9999 -9999 -9999 -9999 -9999 -9999
 -9999 -9999 -9999 -9999 -9999 -9999 -9999 -9999 -9999 -9999 -9999 -9999 166 174 352 348 392 399 423 440 437 440 438 439 475 463 451 437 423 409 365 313 304 297 298 287 338 333 326 316 330 329 350 349 339 338 408 447 435 438 -9999 -9999 -9999 -9999 -9999 -9999 -9999 -9999 -9999 -9999 -9999 -9999 -9999 -9999 -9999 -9999 -9999 -9999 -9999 -9999 -9999 -9999 -9999 -9999 -9999 -9999 -9999 -9999 -9999 -9999 -9999 -9999 -9999 -9999 -9999 -9999 -9999 -9999 -9999
 -9999 -9999 -9999 -9999 -9999 -9999 -9999 -9999 -9999 -9999 -9999 -9999 170 156 191 379 404 401 413 480 410 484 481 472 462 452 439 430 434 420 380 326 350 285 286 290 337 316 310 310 330 322 329 319 335 341 351 422 430 467 461 369 -9999 -9999 -9999 -9999 -9999 -9999 -9999 -9999 -9999 -9999 -9999 -9999 -9999 -9999 -9999 -9999 -9999 -9999 -9999 -9999 -9999 -9999 -9999 -9999 -9999 -9999 -9999 -9999 -9999 -9999 -9999 -9999 -9999 -9999 -9999 -9999 -9999
 -9999 -9999 -9999 -9999 -9999 -9999 -9999 -9999 -9999 -9999 -9999 -9999 161 152 177 380 458 498 477 470 470 471 465 456 442 438 428 415 400 383 353 308 310 297 275 264 322 318 314 314 317 324 326 327 329 340 341 417 422 435 424 233 238 -9999 -9999 -9999 -9999 -9999 -9999 -9999 -9999 -9999 -9999 -9999 -9999 -9999 -9999 -9999 -9999 -9999 -9999 -9999 -9999 -9999 -9999 -9999 -9999 -9999 -9999 -9999 -9999 -9999 -9999 -9999 -9999 -9999 -9999 -9999 -9999
 -9999 -9999 -9999 -9999 -9999 -9999 -9999 -9999 -9999 -9999 -9999 -9999 147 152 170 183 393 465 459 452 454 455 445 436 415 421 409 395 372 347 322 296 286 278 270 259 253 247 324 331 327 323 326 327 329 336 345 349 414 321 362 235 216 238 187 -9999 -9999 -9999 -9999 -9999 -9999 -9999 -9999 -9999 -9999 -9999 -9999 -9999 -9999 -9999 -9999 -9999 -9999 -9999 -9999 -9999 -9999 -9999 -9999 -9999 -9999 -9999 -9999 -9999 -9999 -9999 -9999 -9999 -9999
 -9999 -9999 -9999 -9999 -9999 -9999 -9999 -9999 -9999 -9999 -9999 143 141 148 153 162 372 397 416 418 426 427 419 419 397 398 393 378 345 315 303 290 285 285 292 287 260 251 235 339 342 346 339 346 341 341 349 394 355 462 247 232 186 234 184 199 223 -9999 -9999 -9999 -9999 -9999 -9999 -9999 -9999 -9999 -9999 -9999 -9999 -9999 -9999 -9999 -9999 -9999 -9999 -9999 -9999 -9999 -9999 -9999 -9999 -9999 -9999 -9999 -9999 -9999 -9999 -9999 -9999
 -9999 -9999 -9999 -9999 -9999 -9999 -9999 -9999 -9999 148 156 142 134 140 146 147 338 339 369 374 380 384 382 384 375 372 371 353 342 308 286 278 279 297 277 254 247 230 221 292 357 364 370 366 367 355 355 386 336 294 268 224 186 180 224 204 235 236 233 -9999 -9999 -9999 -9999 -9999 -9999 -9999 -9999 -9999 -9999 -9999 -9999 -9999 -9999 -9999 -9999 -9999 -9999 -9999 -9999 -9999 -9999 -9999 -9999 -9999 -9999 -9999 -9999 -9999 -9999
 -9999 -9999 -9999 -9999 -9999 -9999 -9999 -9999 -9999 140 132 129 128 130 133 132 311 327 330 331 338 349 356 364 358 348 349 326 307 294 281 266 263 261 252 237 229 218 217 213 371 391 403 383 380 371 352 345 331 326 245 239 183 233 242 205 252 236 232 226 211 -9999 -9999 -9999 -9999 -9999 -9999 -9999 -9999 -9999 -9999 -9999 -9999 -9999 -9999 -9999 -9999 -9999 -9999 -9999 -9999 -9999 -9999 -9999 -9999 -9999 -9999 -9999 -9999
 -9999 -9999 -9999 -9999 -9999 -9999 -9999 -9999 -9999 139 127 125 121 124 339 288 282 293 302 298 308 318 323 327 324 324 314 307 287 273 260 248 239 235 232 221 211 207 208 205 297 402 419 407 395 381 359 324 317 380 257 285 478 201 197 204 230 249 225 222 208 209 -9999 -9999 -9999 -9999 -9999 -9999 -9999 -9999 -9999 -9999 -9999 -9999 -9999 -9999 -9999 -9999 -9999 -9999 -9999 -9999 -9999 -9999 -9999 -9999 -9999 -9999 -9999
 -9999 -9999 -9999 -9999 -9999 -9999 -9999 -9999 -9999 136 122 115 114 117 123 292 287 287 292 296 301 312 302 306 304 298 288 281 275 248 230 217 210 211 210 209 202 196 198 196 301 297 430 430 416 391 350 300 269 263 303 439 316 191 321 266 223 259 228 211 204 216 320 288 -9999 -9999 -9999 -9999 -9999 -9999 -9999 -9999 -9999 -9999 -9999 -9999 -9999 -9999 -9999 -9999 -9999 -9999 -9999 -9999 -9999 -9999 -9999 -9999 -9999
 -9999 -9999 -9999 -9999 -9999 -9999 -9999 -9999 -9999 -9999 -9999 -9999 109 110 116 279 278 280 288 297 302 296 293 289 290 280 266 262 257 234 214 199 197 202 197 192 191 186 185 185 292 296 449 451 436 412 372 300 279 420 535 400 307 185 192 213 219 261 249 218 203 246 417 519 460 330 -9999 -9999 -9999 -9999 -9999 -9999 -9999 -9999 -9999 -9999 -9999 -9999 -9999 -9999 -9999 -9999 -9999 -9999 -9999 -9999 -9999 -9999 -9999
 -9999 -9999 -9999 -9999 -9999 -9999 -9999 -9999 -9999 -9999 -9999 -9999 108 106 108 113 270 271 279 289 293 282 274 277 266 261 251 242 236 221 201 188 181 182 191 189 183 179 176 284 288 298 296 465 457 437 424 413 434 428 489 529 324 199 188 207 241 286 317 287 235 236 374 432 533 401 287 -9999 -9999 -9999 -9999 -9999 -9999 -9999 -9999 -9999 -9999 -9999 -9999 -9999 -9999 -9999 -9999 -9999 -9999 -9999 -9999 -9999 -9999
 -9999 -9999 -9999 -9999 -9999 -9999 -9999 -9999 -9999 -9999 -9999 -9999 107 104 104 106 253 256 259 261 264 259 257 254 247 240 236 228 221 209 191 174 162 167 171 174 173 163 164 162 165 285 290 471 468 457 439 471 505 483 506 337 235 233 225 356 417 424 424 425 273 243 251 280 391 400 255 -9999 -9999 -9999 -9999 -9999 -9999 -9999 -9999 -9999 -9999 -9999 -9999 -9999 -9999 -9999 -9999 -9999 -9999 -9999 -9999 -9999 -9999
 -9999 -9999 -9999 -9999 -9999 -9999 -9999 -9999 -9999 -9999 121 113 105 104 97 241 239 241 238 238 242 238 239 235 230 227 231 218 213 198 183 167 154 147 154 156 152 150 148 151 155 267 275 467 479 485 445 357 509 472 492 304 327 327 326 323 305 318 328 291 256 210 209 203 205 227 -9999 -9999 -9999 -9999 -9999 -9999 -9999 -9999 -9999 -9999 -9999 -9999 -9999 -9999 -9999 -9999 -9999 -9999 -9999 -9999 -9999 -9999 -9999
 -9999 -9999 -9999 -9999 -9999 -9999 -9999 -9999 -9999 272 118 110 105 96 229 226 225 224 219 220 219 212 209 210 213 217 210 207 204 194 180 165 151 148 149 145 140 137 136 136 242 244 255 450 481 383 368 373 401 470 484 332 329 369 298 310 292 307 278 230 214 200 200 167 165 156 -9999 -9999 -9999 -9999 -9999 -9999 -9999 -9999 -9999 -9999 -9999 -9999 -9999 -9999 -9999 -9999 -9999 -9999 -9999 -9999 -9999 -9999 -9999
 -9999 -9999 -9999 -9999 -9999 -9999 -9999 -9999 -9999 268 115 108 98 223 218 216 216 208 206 201 197 194 193 194 199 201 201 200 197 190 180 163 148 148 143 137 134 128 126 124 230 232 238 213 365 367 374 402 475 506 550 354 353 372 285 296 312 290 251 230 215 237 245 212 174 191 360 -9999 -9999 -9999 -9999 -9999 -9999 -9999 -9999 -9999 -9999 -9999 -9999 -9999 -9999 -9999 -9999 -9999 -9999 -9999 -9999 -9999 -9999
 -9999 -9999 -9999 -9999 -9999 -9999 -9999 -9999 267 257 247 232 221 211 208 199 197 192 188 186 177 174 174 181 183 188 194 190 188 185 179 161 148 139 133 129 123 119 116 115 217 216 211 206 363 367 384 417 509 551 489 365 366 287 312 325 343 303 263 231 249 233 236 249 193 240 345 204 -9999 -9999 -9999 -9999 -9999 -9999 -9999 -9999 -9999 -9999 -9999 -9999 -9999 -9999 -9999 -9999 -9999 -9999 -9999 -9999 -9999
 -9999 -9999 -9999 -9999 -9999 -9999 -9999 260 247 243 239 225 217 208 199 191 186 181 175 172 165 163 162 165 173 181 184 182 179 175 168 154 141 133 127 124 119 114 109 107 209 207 203 203 295 371 356 424 566 565 514 385 380 305 312 333 353 325 312 254 275 245 241 244 210 222 316 242 232 230 -9999 -9999 -9999 -9999 -9999 -9999 -9999 -9999 -9999 -9999 -9999 -9999 -9999 -9999 -9999 -9999 -9999 -9999 -9999
 -9999 -9999 -9999 -9999 -9999 -9999 242 101 246 218 208 202 197 191 182 173 166 162 157 152 147 143 138 141 150 155 158 158 156 152 146 139 132 124 117 111 106 100 95 207 209 202 204 210 200 419 430 434 445 469 501 467 316 294 288 352 338 318 290 286 276 274 288 254 238 236 229 258 258 275 268 247 227 -9999 -9999 -9999 -9999 -9999 -9999 -9999 -9999 -9999 -9999 -9999 -9999 -9999 -9999 -9999 -9999
 -9999 -9999 -9999 -9999 -9999 101 104 234 218 212 203 194 188 179 171 163 158 153 148 146 142 140 137 140 143 148 147 147 144 140 136 129 121 113 108 102 97 92 89 97 213 199 205 203 205 337 326 331 434 323 316 331 333 311 302 340 295 320 291 275 287 282 291 268 250 253 252 261 447 301 285 256 227 204 -9999 -9999 -9999 -9999 -9999 -9999 -9999 -9999 -9999 -9999 -9999 -9999 -9999 -9999 -9999
 -9999 -9999 -9999 -9999 116 110 108 87 78 204 191 187 178 174 163 157 152 148 145 141 139 136 137 137 140 143 142 141 136 129 122 117 116 111 103 98 92 87 85 87 206 200 199 197 197 196 331 317 332 326 316 322 290 271 317 306 294 314 303 275 277 283 285 285 254 254 252 263 422 314 278 247 220 208 189 -9999 -9999 -9999 -9999 -9999 -9999 -9999 -9999 -9999 -9999 -9999 -9999 -9999 -9999
 -9999 99 97 142 108 121 88 85 75 199 182 175 171 167 158 151 146 142 140 138 135 135 133 135 136 138 135 132 128 122 119 115 112 104 98 93 86 80 78 78 204 203 196 195 193 334 339 320 326 318 324 320 287 272 263 312 298 286 299 281 280 280 284 283 282 248 244 242 255 259 255 286 213 203 190 177 161 -9999 -9999 -9999 -9999 -9999 -9999 -9999 -9999 -9999 -9999 -9999 -9999
 -9999 93 128 126 94 107 80 73 66 191 175 172 165 164 155 146 142 140 138 138 134 134 134 135 134 135 133 130 127 121 118 113 108 103 97 88 80 76 76 207 204 200 195 196 189 333 323 310 314 312 313 329 286 284 268 327 313 298 284 287 283 286 282 277 280 258 252 228 216 196 287 248 279 228 201 197 178 153 -9999 -9999 -9999 -9999 -9999 -9999 -9999 -9999 -9999 -9999 -9999
 96 88 87 84 82 85 74 66 59 188 170 159 152 150 143 140 138 137 134 133 133 132 133 135 131 132 132 128 125 123 120 114 107 101 91 82 77 72 69 68 197 196 197 193 184 326 313 310 310 306 302 330 331 286 267 250 324 311 294 281 294 283 281 275 278 266 258 218 230 152 178 288 272 234 206 209 197 164 140 -9999 -9999 -9999 -9999 -9999 -9999 -9999 -9999 -9999 -9999
 92 83 78 79 78 79 70 65 56 181 173 154 145 141 138 137 135 135 133 131 132 133 132 133 133 135 131 127 129 129 127 117 108 99 89 78 73 68 64 62 191 189 187 184 175 167 310 292 290 290 284 295 322 277 267 252 333 318 303 290 286 293 287 278 269 260 260 218 225 184 212 230 275 210 208 247 208 169 -9999 -9999 -9999 -9999 -9999 -9999 -9999 -9999 -9999 -9999 -9999
 89 81 74 72 77 72 67 64 54 171 161 145 136 136 134 134 131 132 132 131 132 133 134 133 132 133 130 127 133 134 131 120 109 97 87 75 67 63 199 190 185 180 175 172 168 297 289 277 272 279 282 291 282 282 271 256 244 324 312 301 297 288 295 287 286 283 260 239 235 221 231 241 318 212 255 261 194 170 -9999 -9999 -9999 -9999 -9999 254 -9999 -9999 -9999 -9999 -9999
 -9999 80 74 69 71 66 68 60 180 166 154 139 137 135 134 132 133 130 130 129 130 132 135 132 130 130 130 135 147 150 136 122 107 94 82 73 65 59 197 189 181 175 168 165 318 297 279 269 266 272 283 282 280 300 281 264 249 238 324 316 307 301 306 302 300 297 295 276 267 247 227 214 210 213 249 234 186 161 -9999 -9999 -9999 -9999 -9999 287 -9999 -9999 -9999 -9999 -9999
 -9999 214 74 68 76 62 207 195 194 178 162 143 137 134 131 131 131 129 127 127 128 129 129 128 126 125 128 134 145 149 133 117 102 89 80 70 62 56 194 186 177 171 165 160 305 292 278 267 270 279 284 288 286 282 275 263 255 357 335 329 323 319 312 303 310 314 315 306 303 271 241 216 203 219 223 219 186 177 -9999 -9999 -9999 -9999 -9999 328 -9999 -9999 -9999 -9999 -9999
 -9999 -9999 207 199 202 205 213 221 191 182 165 156 148 152 134 136 131 130 129 127 126 125 124 124 122 121 123 127 132 131 121 108 94 84 74 65 58 53 191 184 175 169 163 159 304 293 283 279 276 288 295 298 296 290 282 272 261 359 350 344 339 336 342 322 330 334 345 336 319 300 254 226 222 247 229 217 200 -9999 -9999 -9999 -9999 -9999 333 -9999 -9999 -9999 -9999 -9999 -9999
 -9999 -9999 206 211 204 203 211 192 190 200 169 159 161 144 139 136 130 129 126 125 122 121 119 117 115 112 113 114 114 115 106 95 85 76 67 60 54 200 188 179 174 170 164 158 307 298 288 284 286 293 294 299 310 305 285 286 271 272 262 365 358 353 348 353 354 378 380 366 339 296 251 226 235 254 244 267 261 -9999 -9999 -9999 -9999 -9999 -9999 -9999 -9999 -9999 -9999 -9999 -9999
 -9999 -9999 205 198 199 201 183 181 193 179 175 176 160 147 140 137 132 128 126 123 120 118 116 113 110 108 105 103 103 101 93 85 77 69 62 55 49 193 182 176 170 166 162 158 310 297 286 284 290 298 309 295 308 322 309 303 283 279 276 383 377 370 370 363 385 394 410 385 354 312 293 256 252 266 264 283 -9999 -9999 -9999 -9999 -9999 -9999 -9999 -9999 -9999 -9999 -9999 -9999 -9999
 -9999 -9999 204 194 185 195 191 183 183 187 173 170 160 146 141 138 134 128 124 121 117 114 110 107 106 102 98 97 93 91 84 78 70 62 55 49 196 187 177 172 165 161 158 320 308 296 284 279 287 298 311 320 294 304 334 322 301 293 287 401 398 394 394 403 412 423 389 377 366 322 305 274 266 265 262 278 -9999 -9999 -9999 -9999 -9999 -9999 -9999 -9999 -9999 -9999 -9999 -9999 -9999
 -9999 -9999 200 190 181 194 195 185 190 183 180 173 159 150 145 140 134 127 124 119 116 111 108 105 101 98 94 91 87 81 76 72 63 59 53 205 192 181 175 167 162 156 316 315 314 286 280 274 284 295 304 330 348 339 345 337 315 304 296 415 412 408 411 411 405 422 418 388 363 329 303 293 283 281 260 264 -9999 -9999 -9999 314 -9999 -9999 -9999 -9999 -9999 -9999 -9999 -9999 -9999
 -9999 207 197 188 183 191 190 187 195 195 179 166 162 156 148 144 134 127 122 118 114 109 104 100 98 94 90 86 81 76 71 64 59 54 210 197 189 181 172 162 156 152 309 306 296 283 276 275 280 286 291 312 338 338 333 341 314 305 301 428 422 420 409 425 412 418 390 340 357 333 322 309 295 280 266 -9999 -9999 -9999 -9999 370 -9999 -9999 -9999 -9999 -9999 -9999 -9999 -9999 -9999
 -9999 202 190 250 212 190 187 191 182 180 176 168 163 160 151 144 135 128 121 116 111 107 103 98 95 91 87 83 78 73 67 60 53 48 201 199 189 172 165 161 154 149 145 303 298 282 276 274 276 280 282 294 308 312 302 290 292 300 299 436 429 427 428 428 419 405 386 408 367 342 331 322 314 304 275 254 -9999 -9999 -9999 336 -9999 -9999 -9999 -9999 -9999 -9999 -9999 -9999 -9999
 -9999 193 183 212 228 184 176 181 183 177 171 165 162 159 152 139 134 127 120 113 109 106 101 97 92 88 84 79 75 70 63 57 53 208 192 188 183 182 163 158 153 149 145 296 293 290 276 273 271 272 274 284 288 291 292 273 314 308 439 433 431 420 416 401 414 398 381 353 371 348 333 328 314 283 265 253 -9999 -9999 -9999 -9999 315 -9999 -9999 -9999 -9999 -9999 -9999 -9999 -9999
 -9999 -9999 178 171 173 181 167 169 167 173 160 157 155 157 149 136 130 125 118 112 107 104 99 95 91 86 83 78 74 68 63 56 221 211 196 186 180 172 164 159 153 151 149 293 291 287 277 273 272 269 267 273 277 279 274 266 417 454 400 472 461 412 402 379 379 386 378 360 335 349 333 326 326 313 283 257 -9999 -9999 -9999 -9999 -9999 305 -9999 -9999 -9999 -9999 -9999 -9999 -9999
 -9999 -9999 -9999 164 159 155 151 159 158 163 160 152 148 148 140 132 122 123 353 340 334 101 97 93 89 86 80 284 72 265 62 240 225 215 198 192 187 169 164 163 156 153 150 294 289 286 281 272 269 269 267 267 271 290 269 278 318 241 397 403 458 380 377 379 380 384 369 355 340 319 335 335 345 328 304 285 276 263 -9999 -9999 -9999 -9999 -9999 -9999 -9999 -9999 -9999 -9999 -9999
 -9999 -9999 -9999 157 152 149 145 143 147 149 149 400 142 387 134 126 357 114 350 338 332 327 319 315 309 84 291 285 273 266 255 242 231 215 210 192 189 179 167 164 158 154 152 152 286 284 280 275 271 269 275 264 265 261 292 324 411 412 242 355 418 388 386 387 387 375 346 363 355 328 348 389 371 343 325 318 304 282 258 -9999 -9999 -9999 -9999 -9999 -9999 -9999 -9999 -9999 -9999
 -9999 -9999 -9999 -9999 -9999 143 141 138 136 384 140 390 384 380 370 361 354 345 345 345 329 324 318 310 303 299 292 285 276 268 261 244 231 221 210 200 191 181 171 171 167 159 156 154 285 282 277 276 273 268 263 259 250 254 275 325 430 464 267 377 398 420 404 396 389 357 359 374 409 359 360 371 367 345 335 334 320 307 285 -9999 -9999 -9999 -9999 -9999 -9999 -9999 -9999 -9999 -9999
 -9999 -9999 -9999 -9999 -9999 -9999 137 135 132 373 384 382 380 372 363 356 348 345 339 336 324 320 315 308 300 299 291 282 275 265 258 249 233 222 210 202 194 185 173 169 165 161 157 155 156 278 276 271 270 266 256 245 244 253 273 287 334 344 304 294 312 409 404 400 394 372 519 504 479 418 348 373 353 344 339 338 330 313 300 320 326 -9999 -9999 -9999 -9999 -9999 -9999 -9999 -9999
 -9999 -9999 -9999 -9999 -9999 -9999 -9999 131 128 373 386 382 377 368 360 352 342 336 335 330 324 317 311 307 301 295 289 283 274 268 258 248 236 224 213 203 195 184 176 171 168 164 159 158 279 273 265 260 254 242 238 235 237 255 272 318 315 336 341 319 412 405 404 390 386 452 610 599 548 454 437 374 351 347 349 349 340 325 316 324 334 339 -9999 -9999 -9999 -9999 -9999 -9999 -9999
 -9999 -9999 -9999 -9999 -9999 -9999 -9999 -9999 374 375 383 381 374 369 359 349 343 333 329 323 321 316 307 306 299 292 288 285 279 269 261 248 239 228 217 207 197 187 179 174 170 166 161 159 154 151 259 248 233 228 230 233 240 260 277 302 367 332 364 343 331 425 307 416 507 528 527 576 500 451 393 392 368 363 361 370 362 336 331 328 338 -9999 -9999 -9999 -9999 -9999 -9999 -9999 -9999
 -9999 -9999 -9999 -9999 -9999 -9999 -9999 -9999 379 381 383 380 370 529 518 508 341 334 325 322 315 313 307 304 300 297 290 282 278 270 260 253 241 241 220 212 202 194 186 180 172 169 166 160 155 151 141 129 220 220 222 236 283 279 307 313 332 354 356 361 345 328 313 454 461 443 495 492 451 424 397 414 338 387 380 400 364 345 339 338 -9999 -9999 -9999 -9999 -9999 -9999 -9999 -9999 -9999
 -9999 -9999 -9999 -9999 -9999 -9999 -9999 -9999 -9999 386 386 382 536 525 511 501 339 333 323 319 315 312 311 305 300 298 293 286 278 273 263 254 254 246 235 218 204 195 186 181 174 175 170 163 158 275 141 129 218 214 224 154 275 303 349 326 347 360 371 376 362 339 343 549 449 398 400 416 424 414 399 369 353 405 350 389 374 369 356 354 -9999 -9999 -9999 -9999 -9999 -9999 -9999 -9999 -9999
 -9999 -9999 -9999 -9999 -9999 -9999 -9999 -9999 -9999 389 391 385 538 524 502 336 341 331 325 319 315 311 308 308 305 299 293 288 280 276 267 259 250 242 238 228 218 199 192 184 180 175 170 168 163 156 145 135 129 128 148 160 168 323 371 339 354 359 384 378 392 349 461 451 398 350 369 396 409 405 394 373 362 359 400 336 334 381 378 -9999 -9999 -9999 -9999 -9999 -9999 -9999 -9999 -9999 -9999
 -9999 -9999 -9999 -9999 -9999 -9999 -9999 -9999 -9999 391 392 382 540 526 507 488 489 331 325 320 316 308 307 306 303 299 294 294 289 279 274 264 257 251 243 246 212 204 193 188 200 178 172 166 164 160 156 147 147 153 167 176 176 324 349 352 373 385 402 392 391 365 486 340 425 391 439 417 414 406 393 379 428 354 408 425 428 414 407 -9999 -9999 -9999 -9999 -9999 -9999 -9999 -9999 -9999 -9999
 -9999 -9999 -9999 -9999 -9999 -9999 -9999 -9999 -9999 -9999 397 397 547 529 512 495 487 319 327 322 314 311 304 307 305 301 295 289 287 282 279 268 257 250 237 247 224 223 211 193 183 171 165 166 179 169 164 171 167 164 165 164 186 185 350 367 386 408 413 426 381 371 364 337 450 445 432 432 452 410 399 384 371 355 350 351 422 425 416 -9999 -9999 -9999 -9999 -9999 -9999 -9999 -9999 -9999 -9999
 -9999 -9999 -9999 -9999 -9999 -9999 -9999 -9999 -9999 -9999 403 403 380 362 521 337 329 324 347 323 316 311 307 304 303 301 295 288 286 285 277 270 259 252 244 245 235 218 208 191 175 168 163 170 181 175 178 177 185 167 166 163 360 196 365 390 406 422 415 435 370 368 360 341 326 450 443 441 442 439 410 394 377 359 351 352 360 412 417 426 447 -9999 -9999 491 -9999 -9999 -9999 -9999 -9999
 -9999 -9999 -9999 -9999 -9999 -9999 -9999 -9999 -9999 -9999 -9999 411 401 373 357 345 334 327 322 326 318 313 307 304 300 298 294 293 290 287 280 274 260 253 246 248 232 223 202 207 176 171 178 174 174 182 195 192 180 179 180 182 201 206 383 398 374 406 357 386 363 366 367 361 353 479 462 455 454 444 424 403 385 368 352 357 369 421 393 439 457 -9999 -9999 -9999 -9999 -9999 -9999 -9999 -9999
 -9999 -9999 -9999 -9999 -9999 -9999 -9999 -9999 -9999 -9999 -9999 123 418 387 370 354 341 334 323 328 314 313 307 305 301 297 296 296 292 290 281 275 264 254 248 246 227 219 197 185 182 173 173 178 319 346 345 336 186 189 195 371 383 379 418 369 362 348 347 354 364 366 367 364 355 344 475 483 487 469 439 421 405 393 415 387 392 397 409 413 -9999 -9999 -9999 -9999 -9999 -9999 -9999 -9999 -9999
 -9999 -9999 -9999 -9999 -9999 -9999 -9999 -9999 -9999 -9999 -9999 127 124 407 381 365 349 338 318 97 95 316 309 305 300 300 294 300 301 297 289 275 267 257 251 242 229 209 194 183 174 172 173 184 332 349 346 338 198 359 215 226 397 411 380 368 355 348 353 362 365 365 374 363 357 338 500 497 497 483 464 447 430 431 450 428 416 416 417 -9999 -9999 -9999 -9999 -9999 -9999 -9999 -9999 -9999 -9999
 -9999 -9999 -9999 -9999 -9999 -9999 -9999 -9999 -9999 -9999 -9999 -9999 124 119 123 124 119 114 108 99 94 92 308 303 301 300 298 301 305 306 301 288 276 262 259 247 228 211 196 183 174 169 174 190 374 396 396 357 368 217 224 398 410 373 368 360 355 358 372 399 387 383 372 370 349 349 353 532 525 523 491 469 455 449 449 443 458 436 431 427 -9999 -9999 -9999 -9999 -9999 -9999 -9999 -9999 -9999
 -9999 -9999 -9999 -9999 -9999 -9999 -9999 -9999 -9999 -9999 -9999 -9999 -9999 122 126 129 124 117 109 102 93 90 75 298 295 299 304 305 309 310 323 313 283 269 275 257 237 218 200 185 172 167 183 346 361 418 420 394 375 388 399 417 406 360 354 348 353 381 402 406 396 387 375 369 358 359 361 558 547 527 508 492 481 475 472 466 446 455 444 -9999 -9999 -9999 -9999 -9999 -9999 -9999 -9999 -9999 -9999
 -9999 -9999 -9999 -9999 -9999 -9999 -9999 -9999 -9999 -9999 -9999 -9999 -9999 -9999 -9999 -9999 126 122 111 106 95 90 86 297 294 303 311 318 322 324 326 346 312 287 299 275 252 228 206 187 172 172 184 356 394 404 441 423 397 411 419 427 356 351 345 339 355 465 468 427 408 397 382 393 367 363 360 382 560 543 531 508 504 503 510 511 498 483 463 437 -9999 -9999 -9999 -9999 -9999 -9999 -9999 -9999 -9999
 -9999 -9999 -9999 -9999 -9999 -9999 -9999 -9999 -9999 -9999 -9999 -9999 -9999 -9999 -9999 -9999 -9999 -9999 116 106 96 87 85 82 300 308 316 329 347 368 381 379 308 351 327 303 273 244 217 207 187 188 195 366 389 399 394 405 417 418 417 398 357 347 343 345 393 491 555 453 412 414 389 373 366 372 367 378 578 563 529 526 520 522 530 541 546 505 472 445 -9999 -9999 -9999 -9999 -9999 -9999 -9999 -9999 -9999
 -9999 -9999 -9999 -9999 -9999 -9999 -9999 -9999 -9999 -9999 -9999 -9999 -9999 -9999 -9999 -9999 -9999 -9999 115 102 96 90 84 82 83 312 319 325 349 351 410 427 358 313 349 352 364 316 240 249 217 219 218 390 397 412 425 426 434 427 399 366 356 350 350 362 416 509 523 434 424 409 396 364 374 382 369 377 372 556 536 535 528 534 544 554 546 515 485 456 -9999 -9999 -9999 -9999 -9999 -9999 -9999 -9999 -9999
 -9999 -9999 -9999 -9999 -9999 -9999 -9999 -9999 -9999 -9999 -9999 -9999 -9999 -9999 -9999 -9999 -9999 -9999 -9999 -9999 -9999 97 87 83 85 315 322 332 348 356 347 416 344 510 622 504 534 446 320 338 249 242 393 391 406 430 435 432 440 409 401 373 363 360 363 376 429 474 455 410 404 409 393 356 364 362 356 358 359 338 342 331 524 528 533 539 528 510 492 468 457 -9999 -9999 -9999 -9999 -9999 -9999 -9999 -9999
 -9999 -9999 -9999 -9999 -9999 -9999 -9999 -9999 -9999 -9999 -9999 -9999 -9999 -9999 -9999 -9999 -9999 -9999 -9999 -9999 -9999 -9999 -9999 82 -9999 90 319 327 348 357 358 375 443 434 522 432 490 479 359 397 463 252 394 389 404 446 460 498 441 425 413 375 375 371 391 405 413 408 394 387 390 381 368 355 349 355 344 365 358 337 327 331 336 525 525 523 515 347 488 348 460 453 -9999 -9999 -9999 -9999 -9999 -9999 -9999
 -9999 -9999 -9999 -9999 -9999 -9999 -9999 -9999 -9999 -9999 -9999 -9999 -9999 -9999 -9999 -9999 -9999 -9999 -9999 -9999 -9999 -9999 -9999 -9999 -9999 -9999 268 317 337 355 365 396 413 438 435 435 390 469 409 345 454 428 410 399 418 456 499 514 490 460 417 389 383 387 423 469 414 461 404 392 381 360 358 358 356 349 339 330 321 324 320 320 326 330 334 504 499 485 342 475 454 451 -9999 -9999 -9999 -9999 -9999 -9999 -9999
 -9999 -9999 -9999 -9999 -9999 -9999 -9999 -9999 -9999 -9999 -9999 -9999 -9999 -9999 -9999 -9999 -9999 -9999 -9999 -9999 -9999 -9999 -9999 -9999 -9999 -9999 -9999 -9999 317 348 366 390 450 421 384 315 291 408 359 367 556 473 450 442 443 470 498 520 484 473 393 407 388 400 451 441 429 418 384 380 360 362 353 347 347 344 331 323 320 314 315 315 324 324 326 327 330 332 479 468 334 -9999 -9999 -9999 -9999 -9999 -9999 -9999 -9999
 -9999 -9999 -9999 -9999 -9999 -9999 -9999 -9999 -9999 -9999 -9999 -9999 -9999 -9999 -9999 -9999 -9999 -9999 -9999 -9999 -9999 -9999 -9999 -9999 -9999 -9999 -9999 -9999 -9999 -9999 -9999 -9999 380 386 306 290 274 261 321 513 512 485 488 484 460 472 486 492 485 473 449 421 423 449 448 433 390 369 386 360 366 365 344 339 343 339 343 343 316 304 304 309 313 315 316 324 322 321 452 325 448 434 432 -9999 -9999 -9999 -9999 -9999 -9999
 -9999 -9999 -9999 -9999 -9999 -9999 -9999 -9999 -9999 -9999 -9999 -9999 -9999 -9999 -9999 -9999 -9999 -9999 -9999 -9999 -9999 -9999 -9999 -9999 -9999 -9999 -9999 -9999 -9999 -9999 -9999 -9999 -9999 -9999 -9999 -9999 267 252 240 331 496 491 486 482 468 476 478 469 469 473 478 457 465 448 457 430 375 377 378 368 364 358 354 340 339 339 348 335 301 299 299 306 308 311 311 310 310 312 308 437 436 437 430 -9999 -9999 -9999 -9999 -9999 -9999
 -9999 -9999 -9999 -9999 -9999 -9999 -9999 -9999 -9999 -9999 -9999 -9999 -9999 -9999 -9999 -9999 -9999 -9999 -9999 -9999 -9999 -9999 -9999 -9999 -9999 -9999 -9999 -9999 -9999 -9999 -9999 -9999 -9999 -9999 -9999 -9999 -9999 -9999 233 225 500 492 480 487 463 438 446 477 463 464 455 433 453 428 418 401 381 371 372 372 366 344 349 343 347 349 351 326 298 293 294 295 299 297 301 302 299 300 305 312 435 447 419 -9999 -9999 -9999 -9999 -9999 -9999
 -9999 -9999 -9999 -9999 -9999 -9999 -9999 -9999 -9999 -9999 -9999 -9999 -9999 -9999 -9999 -9999 -9999 -9999 -9999 -9999 -9999 -9999 -9999 -9999 -9999 -9999 -9999 -9999 -9999 -9999 -9999 -9999 -9999 -9999 -9999 -9999 -9999 -9999 224 218 253 486 481 444 452 417 413 416 422 429 424 430 433 421 400 391 382 378 374 364 352 349 348 347 351 357 344 318 305 294 292 294 294 291 292 290 295 303 314 317 472 437 437 -9999 -9999 -9999 -9999 -9999 -9999
 -9999 -9999 -9999 -9999 -9999 -9999 -9999 -9999 -9999 -9999 -9999 -9999 -9999 -9999 -9999 -9999 -9999 -9999 -9999 -9999 -9999 -9999 -9999 -9999 -9999 -9999 -9999 -9999 -9999 -9999 -9999 -9999 -9999 -9999 -9999 -9999 -9999 -9999 -9999 211 207 454 437 443 471 405 398 400 407 412 421 430 422 419 384 389 376 377 378 361 360 352 350 349 371 362 347 318 311 295 294 290 292 288 293 292 295 307 330 318 426 426 415 428 -9999 -9999 -9999 -9999 -9999
 -9999 -9999 -9999 -9999 -9999 -9999 -9999 -9999 -9999 -9999 -9999 -9999 -9999 -9999 -9999 -9999 -9999 -9999 -9999 -9999 -9999 -9999 -9999 -9999 -9999 -9999 -9999 -9999 -9999 -9999 -9999 -9999 -9999 -9999 -9999 -9999 -9999 -9999 -9999 -9999 196 385 446 423 424 394 380 391 404 409 416 413 425 395 380 383 386 387 374 365 353 361 356 348 356 357 342 321 310 301 297 292 292 290 294 292 299 326 367 354 479 427 426 463 445 -9999 -9999 -9999 -9999
 -9999 -9999 -9999 -9999 -9999 -9999 -9999 -9999 -9999 -9999 -9999 -9999 -9999 -9999 -9999 -9999 -9999 -9999 -9999 -9999 -9999 -9999 -9999 -9999 -9999 -9999 -9999 -9999 -9999 -9999 -9999 -9999 -9999 -9999 -9999 -9999 -9999 -9999 -9999 -9999 184 177 422 358 362 367 379 382 389 402 412 417 413 389 380 381 388 383 367 359 365 364 360 362 362 348 330 323 311 302 300 295 296 295 298 304 305 328 323 301 429 435 443 475 456 481 -9999 -9999 -9999
 -9999 -9999 -9999 -9999 -9999 -9999 -9999 -9999 -9999 -9999 -9999 -9999 -9999 -9999 -9999 -9999 -9999 -9999 -9999 -9999 -9999 -9999 -9999 -9999 -9999 -9999 -9999 -9999 -9999 -9999 -9999 -9999 -9999 -9999 -9999 -9999 -9999 -9999 -9999 -9999 177 165 193 187 355 371 373 393 396 412 431 434 457 384 376 385 389 378 371 371 373 372 361 354 572 342 340 323 312 307 303 302 301 303 301 304 302 295 291 300 304 461 475 485 505 504 505 477 -9999
 -9999 -9999 -9999 -9999 -9999 -9999 -9999 -9999 -9999 -9999 -9999 -9999 -9999 -9999 -9999 -9999 -9999 -9999 -9999 -9999 -9999 -9999 -9999 -9999 -9999 -9999 -9999 -9999 -9999 -9999 -9999 -9999 -9999 -9999 -9999 -9999 -9999 -9999 -9999 -9999 175 163 171 369 362 381 388 409 411 432 434 451 407 373 379 397 386 386 374 377 366 596 350 346 345 344 338 323 316 312 311 311 305 308 301 301 294 304 338 359 341 338 502 520 518 513 503 473 -9999
 -9999 -9999 -9999 -9999 -9999 -9999 -9999 -9999 -9999 -9999 -9999 -9999 -9999 -9999 -9999 -9999 -9999 -9999 -9999 -9999 -9999 -9999 -9999 -9999 -9999 -9999 -9999 -9999 -9999 -9999 -9999 -9999 -9999 -9999 -9999 -9999 -9999 -9999 -9999 -9999 188 180 185 407 381 394 410 412 423 437 459 435 421 394 386 387 399 382 394 381 617 591 580 581 340 561 334 346 321 323 317 308 309 308 309 304 311 351 377 350 355 367 531 370 537 518 487 -9999 -9999
 -9999 -9999 -9999 -9999 -9999 -9999 -9999 -9999 -9999 -9999 -9999 -9999 -9999 -9999 -9999 -9999 -9999 -9999 -9999 -9999 -9999 -9999 -9999 -9999 -9999 -9999 -9999 -9999 -9999 -9999 -9999 -9999 -9999 -9999 -9999 -9999 -9999 -9999 -9999 -9999 209 206 204 419 421 420 421 430 432 445 506 413 429 395 393 392 396 399 393 385 636 606 596 581 561 565 340 334 324 323 323 317 314 309 318 316 318 326 370 387 383 371 551 553 540 497 -9999 -9999 -9999
 -9999 -9999 -9999 -9999 -9999 -9999 -9999 -9999 -9999 -9999 -9999 -9999 -9999 -9999 -9999 -9999 -9999 -9999 -9999 -9999 -9999 -9999 -9999 -9999 -9999 -9999 -9999 -9999 -9999 -9999 -9999 -9999 -9999 -9999 -9999 -9999 -9999 -9999 -9999 -9999 233 236 233 252 249 252 442 441 447 450 446 410 411 398 402 390 399 408 385 382 618 611 603 601 582 566 340 337 333 328 326 323 321 316 319 324 324 328 361 405 417 375 562 511 -9999 -9999 -9999 -9999 -9999
 -9999 -9999 -9999 -9999 -9999 -9999 -9999 -9999 -9999 -9999 -9999 -9999 -9999 -9999 -9999 -9999 -9999 -9999 -9999 -9999 -9999 -9999 -9999 -9999 -9999 -9999 -9999 -9999 -9999 -9999 -9999 -9999 -9999 -9999 -9999 -9999 -9999 -9999 -9999 -9999 -9999 260 259 271 276 260 264 254 466 244 247 422 410 407 399 214 403 396 389 644 633 623 609 594 599 573 345 340 336 335 331 328 329 321 323 325 330 331 343 404 338 -9999 -9999 -9999 -9999 -9999 -9999 -9999 -9999
 -9999 -9999 -9999 -9999 -9999 -9999 -9999 -9999 -9999 -9999 -9999 -9999 -9999 -9999 -9999 -9999 -9999 -9999 -9999 -9999 -9999 -9999 -9999 -9999 -9999 -9999 -9999 -9999 -9999 -9999 -9999 -9999 -9999 -9999 -9999 -9999 -9999 -9999 -9999 -9999 -9999 276 275 269 273 271 267 254 252 244 240 222 224 215 213 211 202 395 199 195 637 645 623 608 610 584 354 346 344 336 333 335 333 336 335 326 327 330 333 333 -9999 -9999 -9999 -9999 -9999 -9999 -9999 -9999 -9999
 -9999 -9999 -9999 -9999 -9999 -9999 -9999 -9999 -9999 -9999 -9999 -9999 -9999 -9999 -9999 -9999 -9999 -9999 -9999 -9999 -9999 -9999 -9999 -9999 -9999 -9999 -9999 -9999 -9999 -9999 -9999 -9999 -9999 -9999 -9999 -9999 -9999 -9999 -9999 -9999 -9999 285 284 281 278 279 279 254 243 237 230 222 215 215 210 208 213 199 199 194 202 656 391 379 370 365 363 356 344 342 340 336 339 336 331 -9999 -9999 -9999 -9999 -9999 -9999 -9999 -9999 -9999 -9999 -9999 -9999 -9999 -9999
 -9999 -9999 -9999 -9999 -9999 -9999 -9999 -9999 -9999 -9999 -9999 -9999 -9999 -9999 -9999 -9999 -9999 -9999 -9999 -9999 -9999 -9999 -9999 -9999 -9999 -9999 -9999 -9999 -9999 -9999 -9999 -9999 -9999 -9999 -9999 -9999 -9999 -9999 -9999 -9999 -9999 294 288 281 268 283 284 270 242 236 230 223 218 212 212 214 211 202 200 198 200 194 191 188 378 377 179 364 -9999 -9999 -9999 -9999 341 -9999 -9999 -9999 -9999 -9999 -9999 -9999 -9999 -9999 -9999 -9999 -9999 -9999 -9999 -9999 -9999
 -9999 -9999 -9999 -9999 -9999 -9999 -9999 -9999 -9999 -9999 -9999 -9999 -9999 -9999 -9999 -9999 -9999 -9999 -9999 -9999 -9999 -9999 -9999 -9999 -9999 -9999 -9999 -9999 -9999 -9999 -9999 -9999 -9999 -9999 -9999 -9999 -9999 -9999 -9999 -9999 -9999 -9999 286 275 264 295 279 254 240 236 229 -9999 -9999 214 210 213 210 203 204 198 198 193 206 190 188 186 184 -9999 -9999 -9999 -9999 -9999 -9999 -9999 -9999 -9999 -9999 -9999 -9999 -9999 -9999 -9999 -9999 -9999 -9999 -9999 -9999 -9999 -9999
 -9999 -9999 -9999 -9999 -9999 -9999 -9999 -9999 -9999 -9999 -9999 -9999 -9999 -9999 -9999 -9999 -9999 -9999 -9999 -9999 -9999 -9999 -9999 -9999 -9999 -9999 -9999 -9999 -9999 -9999 -9999 -9999 -9999 -9999 -9999 -9999 -9999 -9999 -9999 -9999 -9999 -9999 -9999 -9999 -9999 -9999 -9999 -9999 -9999 -9999 -9999 -9999 -9999 -9999 -9999 210 207 207 204 -9999 -9999 -9999 193 192 193 -9999 -9999 -9999 -9999 -9999 -9999 -9999 -9999 -9999 -9999 -9999 -9999 -9999 -9999 -9999 -9999 -9999 -9999 -9999 -9999 -9999 -9999 -9999 -9999
 -9999 -9999 -9999 -9999 -9999 -9999 -9999 -9999 -9999 -9999 -9999 -9999 -9999 -9999 -9999 -9999 -9999 -9999 -9999 -9999 -9999 -9999 -9999 -9999 -9999 -9999 -9999 -9999 -9999 -9999 -9999 -9999 -9999 -9999 -9999 -9999 -9999 -9999 -9999 -9999 -9999 -9999 -9999 -9999 -9999 -9999 -9999 -9999 -9999 -9999 -9999 -9999 -9999 -9999 -9999 -9999 -9999 -9999 -9999 -9999 -9999 -9999 -9999 -9999 -9999 -9999 -9999 -9999 -9999 -9999 -9999 -9999 -9999 -9999 -9999 -9999 -9999 -9999 -9999 -9999 -9999 -9999 -9999 -9999 -9999 -9999 -9999 -9999 -9999
