# Supplementary material for: Climate Change Influences Potential Distribution of Infected Aedes aegypti Co-Occurrence with Dengue Epidemics Risk Areas in Tanzania
Source: PLoS One. 2016 Sep 28;11(9):e0162649. doi: 10.1371/journal.pone.0162649 (PMC5040426; doi:10.1371/journal.pone.0162649)
Supplement: S1 File — (ZIP) [file pone.0162649.s001.zip › S1_File/bioData/bioData-2020/Tz_bio19.asc]

ncols        89
nrows        86
xllcorner    29.371397018433
yllcorner    -11.758983612061
cellsize      0.125
NODATA_value  -9999
 -9999 -9999 -9999 -9999 -9999 -9999 -9999 -9999 -9999 -9999 -9999 132 117 128 139 166 72 92 123 153 182 203 219 229 235 231 224 211 197 182 164 147 132 118 107 102 -9999 -9999 -9999 -9999 -9999 -9999 -9999 -9999 -9999 -9999 -9999 -9999 -9999 -9999 -9999 -9999 -9999 -9999 -9999 -9999 -9999 -9999 -9999 -9999 -9999 -9999 -9999 -9999 -9999 -9999 -9999 -9999 -9999 -9999 -9999 -9999 -9999 -9999 -9999 -9999 -9999 -9999 -9999 -9999 -9999 -9999 -9999 -9999 -9999 -9999 -9999 -9999 -9999
 -9999 -9999 -9999 -9999 -9999 -9999 -9999 -9999 -9999 117 122 126 123 135 154 57 75 98 131 161 186 201 210 216 218 216 209 199 187 173 156 137 124 110 100 95 99 113 140 -9999 -9999 -9999 -9999 -9999 -9999 -9999 -9999 -9999 -9999 -9999 -9999 -9999 -9999 -9999 -9999 -9999 -9999 -9999 -9999 -9999 -9999 -9999 -9999 -9999 -9999 -9999 -9999 -9999 -9999 -9999 -9999 -9999 -9999 -9999 -9999 -9999 -9999 -9999 -9999 -9999 -9999 -9999 -9999 -9999 -9999 -9999 -9999 -9999 -9999
 -9999 -9999 -9999 -9999 -9999 -9999 -9999 -9999 -9999 -9999 256 123 128 132 161 60 76 102 135 172 190 197 201 204 203 200 197 189 177 162 147 131 115 101 92 88 97 122 148 172 204 -9999 -9999 -9999 -9999 -9999 -9999 -9999 -9999 -9999 -9999 -9999 -9999 -9999 -9999 -9999 -9999 -9999 -9999 -9999 -9999 -9999 -9999 -9999 -9999 -9999 -9999 -9999 -9999 -9999 -9999 -9999 -9999 -9999 -9999 -9999 -9999 -9999 -9999 -9999 -9999 -9999 -9999 -9999 -9999 -9999 -9999 -9999 -9999
 -9999 -9999 -9999 -9999 -9999 -9999 -9999 -9999 -9999 -9999 121 134 130 132 47 57 73 97 136 170 181 183 187 187 188 187 183 177 169 155 140 122 106 93 82 76 87 96 118 163 199 201 212 -9999 -9999 -9999 -9999 -9999 -9999 -9999 -9999 -9999 -9999 -9999 -9999 -9999 -9999 -9999 -9999 -9999 -9999 -9999 -9999 -9999 -9999 -9999 -9999 -9999 -9999 -9999 -9999 -9999 -9999 -9999 -9999 -9999 -9999 -9999 -9999 -9999 -9999 -9999 -9999 -9999 -9999 -9999 -9999 -9999 -9999
 -9999 -9999 -9999 -9999 -9999 -9999 -9999 -9999 -9999 -9999 -9999 133 127 129 47 51 63 84 115 199 156 161 167 170 171 171 171 167 160 149 133 115 98 85 74 65 72 89 104 121 137 143 160 158 150 -9999 -9999 -9999 -9999 -9999 -9999 -9999 -9999 -9999 -9999 -9999 -9999 -9999 -9999 -9999 -9999 -9999 -9999 -9999 -9999 -9999 -9999 -9999 -9999 -9999 -9999 -9999 -9999 -9999 -9999 -9999 -9999 -9999 -9999 -9999 -9999 -9999 -9999 -9999 -9999 -9999 -9999 -9999 -9999
 -9999 -9999 -9999 -9999 -9999 -9999 -9999 -9999 -9999 -9999 -9999 -9999 119 124 145 47 57 68 91 113 129 139 145 150 153 155 156 156 153 144 127 106 90 79 69 70 78 85 102 125 153 143 149 144 137 125 -9999 -9999 -9999 -9999 -9999 -9999 -9999 -9999 -9999 -9999 -9999 -9999 -9999 -9999 -9999 -9999 -9999 -9999 -9999 -9999 -9999 -9999 -9999 -9999 -9999 -9999 -9999 -9999 -9999 -9999 -9999 -9999 -9999 -9999 -9999 -9999 -9999 -9999 -9999 -9999 -9999 -9999 -9999
 -9999 -9999 -9999 -9999 -9999 -9999 -9999 -9999 -9999 -9999 -9999 -9999 111 126 118 154 46 49 73 88 103 113 123 130 136 138 141 143 146 140 118 98 83 70 67 67 83 99 104 114 124 137 136 135 126 113 100 90 -9999 -9999 -9999 -9999 -9999 -9999 -9999 -9999 -9999 -9999 -9999 -9999 -9999 -9999 -9999 -9999 -9999 -9999 -9999 -9999 -9999 -9999 -9999 -9999 -9999 -9999 -9999 -9999 -9999 -9999 -9999 -9999 -9999 -9999 -9999 -9999 -9999 -9999 -9999 -9999 -9999
 -9999 -9999 -9999 -9999 -9999 -9999 -9999 -9999 -9999 -9999 -9999 -9999 105 110 132 125 36 40 54 68 79 93 103 111 116 120 123 125 129 131 108 84 74 66 63 60 73 83 93 98 111 117 121 118 111 102 90 84 70 64 -9999 -9999 -9999 -9999 -9999 -9999 -9999 -9999 -9999 -9999 -9999 -9999 -9999 -9999 -9999 -9999 -9999 -9999 -9999 -9999 -9999 -9999 -9999 -9999 -9999 -9999 -9999 -9999 -9999 -9999 -9999 -9999 -9999 -9999 -9999 -9999 -9999 -9999 -9999
 -9999 -9999 -9999 -9999 -9999 -9999 -9999 -9999 -9999 -9999 -9999 -9999 106 103 26 27 29 31 42 51 64 75 86 94 98 101 102 103 108 101 89 73 72 55 56 58 67 65 72 83 96 101 105 103 100 91 79 70 62 61 60 40 -9999 -9999 -9999 -9999 -9999 -9999 -9999 -9999 -9999 -9999 -9999 -9999 -9999 -9999 -9999 -9999 -9999 -9999 -9999 -9999 -9999 -9999 -9999 -9999 -9999 -9999 -9999 -9999 -9999 -9999 -9999 -9999 -9999 -9999 -9999 -9999 -9999
 -9999 -9999 -9999 -9999 -9999 -9999 -9999 -9999 -9999 -9999 -9999 -9999 100 97 107 21 22 25 30 39 48 61 72 81 83 85 85 84 78 69 63 51 49 47 48 50 54 58 64 71 81 89 94 94 89 80 70 62 54 49 42 23 22 -9999 -9999 -9999 -9999 -9999 -9999 -9999 -9999 -9999 -9999 -9999 -9999 -9999 -9999 -9999 -9999 -9999 -9999 -9999 -9999 -9999 -9999 -9999 -9999 -9999 -9999 -9999 -9999 -9999 -9999 -9999 -9999 -9999 -9999 -9999 -9999
 -9999 -9999 -9999 -9999 -9999 -9999 -9999 -9999 -9999 -9999 -9999 -9999 95 96 102 19 19 20 25 30 37 46 60 66 67 69 68 65 59 52 46 39 37 40 43 45 46 51 56 63 70 77 83 86 82 72 62 54 47 39 32 21 15 12 10 -9999 -9999 -9999 -9999 -9999 -9999 -9999 -9999 -9999 -9999 -9999 -9999 -9999 -9999 -9999 -9999 -9999 -9999 -9999 -9999 -9999 -9999 -9999 -9999 -9999 -9999 -9999 -9999 -9999 -9999 -9999 -9999 -9999 -9999
 -9999 -9999 -9999 -9999 -9999 -9999 -9999 -9999 -9999 -9999 -9999 91 92 94 97 99 17 19 21 25 29 36 44 53 54 56 56 54 46 38 35 34 33 34 34 37 40 43 48 56 61 67 74 75 70 61 52 47 42 48 20 17 11 10 10 8 10 -9999 -9999 -9999 -9999 -9999 -9999 -9999 -9999 -9999 -9999 -9999 -9999 -9999 -9999 -9999 -9999 -9999 -9999 -9999 -9999 -9999 -9999 -9999 -9999 -9999 -9999 -9999 -9999 -9999 -9999 -9999 -9999
 -9999 -9999 -9999 -9999 -9999 -9999 -9999 -9999 -9999 87 110 100 95 92 95 99 427 20 19 22 26 31 35 41 44 46 47 45 41 34 30 28 27 26 28 31 32 36 39 46 53 57 59 60 56 52 45 41 36 28 17 13 10 9 8 8 9 11 8 -9999 -9999 -9999 -9999 -9999 -9999 -9999 -9999 -9999 -9999 -9999 -9999 -9999 -9999 -9999 -9999 -9999 -9999 -9999 -9999 -9999 -9999 -9999 -9999 -9999 -9999 -9999 -9999 -9999 -9999
 -9999 -9999 -9999 -9999 -9999 -9999 -9999 -9999 -9999 87 87 249 88 90 94 282 18 18 18 18 22 27 31 36 36 37 39 35 33 110 107 25 23 22 23 24 25 27 32 36 42 47 48 49 45 40 37 34 32 25 14 12 8 9 10 8 11 8 8 10 13 -9999 -9999 -9999 -9999 -9999 -9999 -9999 -9999 -9999 -9999 -9999 -9999 -9999 -9999 -9999 -9999 -9999 -9999 -9999 -9999 -9999 -9999 -9999 -9999 -9999 -9999 -9999 -9999
 -9999 -9999 -9999 -9999 -9999 -9999 -9999 -9999 -9999 256 91 89 85 88 91 403 20 18 18 17 20 24 28 29 29 31 30 99 103 103 99 95 20 19 18 18 19 21 27 30 34 37 37 38 35 32 31 29 27 28 15 18 40 7 7 8 7 9 9 9 17 24 -9999 -9999 -9999 -9999 -9999 -9999 -9999 -9999 -9999 -9999 -9999 -9999 -9999 -9999 -9999 -9999 -9999 -9999 -9999 -9999 -9999 -9999 -9999 -9999 -9999 -9999 -9999
 -9999 -9999 -9999 -9999 -9999 -9999 -9999 -9999 -9999 394 376 352 82 84 393 410 17 16 18 18 20 24 26 24 94 24 23 91 95 91 90 89 18 17 15 15 15 17 20 24 27 30 31 29 28 25 26 25 22 18 22 72 25 5 23 10 10 11 12 16 22 20 21 16 -9999 -9999 -9999 -9999 -9999 -9999 -9999 -9999 -9999 -9999 -9999 -9999 -9999 -9999 -9999 -9999 -9999 -9999 -9999 -9999 -9999 -9999 -9999 -9999 -9999
 -9999 -9999 -9999 -9999 -9999 -9999 -9999 -9999 -9999 -9999 -9999 -9999 80 395 402 14 16 16 18 18 21 22 91 92 91 86 83 84 85 84 81 83 15 15 14 13 12 15 16 19 22 24 25 24 23 21 20 22 20 24 62 53 18 6 7 8 11 13 16 20 28 33 46 106 67 18 -9999 -9999 -9999 -9999 -9999 -9999 -9999 -9999 -9999 -9999 -9999 -9999 -9999 -9999 -9999 -9999 -9999 -9999 -9999 -9999 -9999 -9999 -9999
 -9999 -9999 -9999 -9999 -9999 -9999 -9999 -9999 -9999 -9999 -9999 -9999 81 82 81 81 14 14 16 18 19 18 82 86 83 79 77 75 75 75 74 76 13 12 11 11 11 11 13 16 19 19 20 18 17 15 13 15 20 21 44 55 19 6 8 9 13 18 31 36 45 77 37 46 107 27 61 -9999 -9999 -9999 -9999 -9999 -9999 -9999 -9999 -9999 -9999 -9999 -9999 -9999 -9999 -9999 -9999 -9999 -9999 -9999 -9999 -9999 -9999
 -9999 -9999 -9999 -9999 -9999 -9999 -9999 -9999 -9999 -9999 -9999 -9999 79 79 77 77 12 14 14 14 75 76 78 78 77 73 71 67 65 64 66 68 9 10 9 9 9 9 11 12 14 16 16 16 15 13 13 16 48 41 26 21 8 8 8 19 51 61 70 52 78 120 168 190 43 46 53 -9999 -9999 -9999 -9999 -9999 -9999 -9999 -9999 -9999 -9999 -9999 -9999 -9999 -9999 -9999 -9999 -9999 -9999 -9999 -9999 -9999 -9999
 -9999 -9999 -9999 -9999 -9999 -9999 -9999 -9999 -9999 -9999 84 80 79 78 75 74 74 73 73 73 72 72 73 72 71 69 68 61 58 56 59 63 9 7 8 8 8 8 9 10 12 13 14 14 12 12 15 13 22 20 20 11 9 16 15 16 20 31 49 57 72 57 64 58 55 47 -9999 -9999 -9999 -9999 -9999 -9999 -9999 -9999 -9999 -9999 -9999 -9999 -9999 -9999 -9999 -9999 -9999 -9999 -9999 -9999 -9999 -9999 -9999
 -9999 -9999 -9999 -9999 -9999 -9999 -9999 -9999 -9999 92 84 80 77 77 72 72 72 70 71 71 71 69 67 67 66 66 63 58 52 53 55 58 6 65 6 7 6 56 7 8 8 9 11 12 12 12 11 11 13 17 17 8 8 10 13 16 19 29 34 30 37 37 43 24 28 28 -9999 -9999 -9999 -9999 -9999 -9999 -9999 -9999 -9999 -9999 -9999 -9999 -9999 -9999 -9999 -9999 -9999 -9999 -9999 -9999 -9999 -9999 -9999
 -9999 -9999 -9999 -9999 -9999 -9999 -9999 -9999 -9999 93 84 80 76 72 71 70 69 68 68 67 66 65 63 61 62 63 63 59 58 57 60 59 6 62 6 57 5 5 6 6 7 8 9 9 9 10 10 11 15 18 21 8 8 9 12 16 20 24 23 25 28 48 57 32 19 20 49 -9999 -9999 -9999 -9999 -9999 -9999 -9999 -9999 -9999 -9999 -9999 -9999 -9999 -9999 -9999 -9999 -9999 -9999 -9999 -9999 -9999 -9999
 -9999 -9999 -9999 -9999 -9999 -9999 -9999 -9999 99 91 84 78 74 71 69 68 66 65 65 64 63 60 59 57 57 63 65 62 61 64 65 62 60 59 56 5 5 5 5 6 6 7 7 7 7 9 10 10 15 20 13 6 8 9 13 17 23 22 22 21 35 32 36 38 17 19 37 18 -9999 -9999 -9999 -9999 -9999 -9999 -9999 -9999 -9999 -9999 -9999 -9999 -9999 -9999 -9999 -9999 -9999 -9999 -9999 -9999 -9999
 -9999 -9999 -9999 -9999 -9999 -9999 -9999 102 93 88 83 77 73 69 67 65 63 63 61 60 59 56 54 53 52 58 64 62 62 64 66 59 57 54 5 5 4 4 4 4 4 5 5 5 6 7 7 10 16 18 16 6 7 8 12 16 20 21 25 23 34 31 30 30 21 20 29 20 20 21 -9999 -9999 -9999 -9999 -9999 -9999 -9999 -9999 -9999 -9999 -9999 -9999 -9999 -9999 -9999 -9999 -9999 -9999 -9999
 -9999 -9999 -9999 -9999 -9999 -9999 94 90 86 76 73 69 65 63 61 59 58 56 54 54 52 50 49 49 51 53 55 55 56 54 52 52 51 49 46 2 2 2 2 2 4 4 4 5 4 7 8 9 12 13 7 8 7 7 9 13 13 13 13 15 17 22 26 29 37 42 31 27 25 21 22 26 36 -9999 -9999 -9999 -9999 -9999 -9999 -9999 -9999 -9999 -9999 -9999 -9999 -9999 -9999 -9999 -9999
 -9999 -9999 -9999 -9999 -9999 89 87 81 75 71 68 64 61 59 58 55 54 53 52 52 50 49 48 49 49 49 52 52 51 50 48 49 48 45 42 39 35 1 2 3 4 2 4 4 5 6 6 8 9 9 7 10 6 6 7 9 9 11 10 12 11 16 22 28 57 59 44 31 26 20 18 22 32 46 -9999 -9999 -9999 -9999 -9999 -9999 -9999 -9999 -9999 -9999 -9999 -9999 -9999 -9999 -9999
 -9999 -9999 -9999 -9999 89 82 86 72 68 65 61 59 57 56 53 52 52 51 50 49 49 48 47 47 48 48 50 50 50 46 45 46 45 42 37 35 32 1 1 2 2 2 2 2 3 4 6 4 9 9 7 7 5 6 5 7 8 8 9 12 13 16 21 25 46 60 47 34 23 16 18 20 33 50 70 -9999 -9999 -9999 -9999 -9999 -9999 -9999 -9999 -9999 -9999 -9999 -9999 -9999 -9999
 -9999 97 91 127 81 95 67 67 63 59 56 55 52 51 50 49 49 49 48 47 47 47 46 46 47 47 48 49 47 44 42 43 41 36 33 31 28 1 1 1 1 1 1 1 1 3 6 4 7 5 7 6 5 5 5 6 7 8 8 11 13 16 20 24 30 50 44 35 32 24 23 38 40 58 81 104 129 -9999 -9999 -9999 -9999 -9999 -9999 -9999 -9999 -9999 -9999 -9999 -9999
 -9999 88 102 99 73 79 63 59 57 54 52 50 49 48 47 46 46 45 45 45 44 45 44 44 43 45 45 44 44 42 41 39 36 32 29 26 25 1 1 1 1 1 0 1 1 1 3 3 4 4 4 6 4 5 4 5 7 7 8 12 14 16 20 28 30 42 43 38 33 28 61 36 107 88 96 134 152 171 -9999 -9999 -9999 -9999 -9999 -9999 -9999 -9999 -9999 -9999 -9999
 14 12 77 71 66 64 57 54 51 49 47 46 45 45 43 43 43 43 44 43 43 43 43 42 42 43 41 40 39 38 39 37 33 30 24 22 21 0 1 1 0 0 0 0 0 1 1 1 3 3 3 6 7 4 4 4 6 7 8 11 14 18 22 29 33 41 45 42 47 35 43 111 100 119 117 157 156 186 195 -9999 -9999 -9999 -9999 -9999 -9999 -9999 -9999 -9999 -9999
 12 11 10 7 61 58 53 50 46 45 44 41 41 41 41 41 41 41 42 42 42 42 42 41 40 40 39 35 36 37 37 35 32 29 23 20 19 0 0 0 0 0 0 0 0 0 1 1 1 1 1 2 6 3 4 4 6 7 8 11 13 17 21 31 37 42 48 47 55 51 64 74 242 119 140 185 195 202 -9999 -9999 -9999 -9999 -9999 -9999 -9999 -9999 -9999 -9999 -9999
 11 11 10 7 58 53 49 46 41 41 40 38 38 38 38 39 39 39 40 40 41 41 40 39 38 36 34 31 33 36 38 35 32 28 24 21 17 17 0 0 0 0 0 0 0 0 0 0 0 1 1 2 2 2 4 4 5 7 9 12 12 17 21 29 35 45 51 53 60 67 80 93 267 158 236 203 207 215 -9999 -9999 -9999 -9999 -9999 178 -9999 -9999 -9999 -9999 -9999
 -9999 10 8 7 6 50 46 41 39 38 35 34 34 35 36 37 37 38 38 39 40 39 39 38 37 36 35 34 38 42 38 36 32 28 24 21 1 1 1 0 0 0 0 0 0 0 0 0 0 1 1 1 2 4 4 4 4 7 9 12 12 15 19 26 34 49 59 63 71 77 87 109 138 169 227 212 175 233 -9999 -9999 -9999 -9999 -9999 137 -9999 -9999 -9999 -9999 -9999
 -9999 9 8 6 4 4 43 40 37 34 33 33 33 34 35 35 36 37 36 38 38 38 37 36 37 36 35 37 41 43 38 36 32 28 24 19 17 1 2 1 0 0 0 0 0 0 0 0 0 0 1 1 2 2 3 4 4 5 9 12 12 14 17 24 35 54 65 68 79 81 92 113 135 180 215 218 212 221 -9999 -9999 -9999 -9999 -9999 77 -9999 -9999 -9999 -9999 -9999
 -9999 -9999 8 6 4 4 41 36 33 31 32 30 32 32 33 34 34 34 35 35 37 36 36 35 36 35 35 37 38 38 36 33 30 26 23 18 1 1 1 1 0 0 0 0 0 0 0 0 0 0 0 1 1 2 3 4 4 5 8 11 14 16 23 24 37 65 71 71 75 83 91 106 129 161 185 197 198 -9999 -9999 -9999 -9999 -9999 152 -9999 -9999 -9999 -9999 -9999 -9999
 -9999 -9999 7 6 4 3 2 1 30 28 29 28 28 30 31 32 33 33 34 34 35 35 35 34 35 34 34 34 35 34 32 29 28 24 21 17 1 1 1 1 1 1 0 0 0 0 0 0 0 0 0 1 1 2 2 4 4 5 9 11 14 17 23 30 46 62 67 73 75 73 80 91 120 173 152 202 210 -9999 -9999 -9999 -9999 -9999 -9999 -9999 -9999 -9999 -9999 -9999 -9999
 -9999 -9999 6 6 4 3 2 1 1 27 26 25 27 29 30 31 32 33 33 33 34 34 34 33 33 33 32 32 31 29 29 25 24 20 17 14 1 1 1 1 1 1 1 1 0 0 0 0 0 0 0 1 1 3 4 6 4 7 11 13 16 20 27 35 52 58 67 71 74 76 92 114 133 136 163 184 -9999 -9999 -9999 -9999 -9999 -9999 -9999 -9999 -9999 -9999 -9999 -9999 -9999
 -9999 -9999 6 5 4 2 1 1 28 22 23 23 24 28 30 31 31 32 34 34 34 33 33 32 31 31 31 29 28 27 25 21 19 17 14 1 1 1 1 1 1 1 1 1 0 0 0 0 0 0 0 1 1 2 6 9 7 9 12 12 19 25 30 41 51 61 60 57 72 69 85 86 120 134 141 161 -9999 -9999 -9999 -9999 -9999 -9999 -9999 -9999 -9999 -9999 -9999 -9999 -9999
 -9999 -9999 6 4 3 2 1 1 1 20 19 20 25 27 29 30 31 33 33 33 33 32 32 31 31 29 29 27 26 24 21 19 16 13 11 0 0 0 1 1 1 1 1 1 0 0 0 0 0 0 0 0 1 1 9 14 11 10 9 13 19 24 32 41 52 55 68 54 61 64 68 102 91 126 122 137 -9999 -9999 -9999 214 -9999 -9999 -9999 -9999 -9999 -9999 -9999 -9999 -9999
 -9999 7 5 4 3 1 1 1 0 0 16 22 23 26 28 30 31 33 33 33 32 31 31 30 30 27 27 25 24 21 19 17 13 11 10 0 0 0 0 0 1 1 1 1 0 0 0 0 0 0 0 0 0 1 5 23 11 10 11 12 20 26 32 39 52 61 52 49 50 58 69 97 99 106 110 -9999 -9999 -9999 -9999 203 -9999 -9999 -9999 -9999 -9999 -9999 -9999 -9999 -9999
 -9999 6 4 3 2 1 1 0 0 16 0 20 0 25 28 31 33 33 33 32 31 31 30 28 27 26 25 23 21 19 17 14 12 10 0 0 0 0 0 0 0 0 1 1 0 0 0 0 0 0 0 0 0 1 3 6 7 7 9 11 16 24 30 37 49 63 46 49 49 55 65 69 96 106 103 101 -9999 -9999 -9999 176 -9999 -9999 -9999 -9999 -9999 -9999 -9999 -9999 -9999
 -9999 5 4 3 1 1 1 0 0 0 0 21 0 26 0 0 33 31 33 32 31 29 28 27 26 25 23 22 20 18 15 13 0 0 0 0 0 0 0 0 0 0 0 0 0 0 0 0 0 0 0 0 0 1 0 4 3 4 8 11 15 24 28 31 37 41 45 46 49 52 53 58 83 80 83 90 -9999 -9999 -9999 -9999 133 -9999 -9999 -9999 -9999 -9999 -9999 -9999 -9999
 -9999 -9999 3 2 1 1 1 0 0 0 0 0 0 0 30 1 1 33 33 32 31 28 27 26 25 24 22 21 19 17 14 12 0 0 0 0 0 0 0 0 0 0 0 0 0 0 0 0 0 0 0 0 0 0 0 1 1 3 7 10 15 19 27 29 33 37 43 47 51 56 55 59 89 90 85 87 -9999 -9999 -9999 -9999 -9999 125 -9999 -9999 -9999 -9999 -9999 -9999 -9999
 -9999 -9999 -9999 1 1 1 0 0 0 0 0 0 0 0 0 1 1 1 1 1 1 28 26 25 24 23 21 20 18 15 1 1 0 0 0 0 0 0 0 0 0 0 0 0 0 0 0 0 0 0 0 0 0 0 0 0 2 5 6 10 15 22 26 29 33 38 43 50 55 54 55 55 84 82 82 85 93 89 -9999 -9999 -9999 -9999 -9999 -9999 -9999 -9999 -9999 -9999 -9999
 -9999 -9999 -9999 1 1 1 0 0 0 0 0 0 0 0 0 1 1 1 1 1 1 1 26 24 0 1 20 19 19 2 2 1 0 0 0 0 0 0 0 0 0 0 0 0 0 0 0 0 0 0 0 0 0 0 0 2 2 4 8 12 14 33 27 27 32 37 42 54 62 55 49 45 79 79 80 83 83 82 78 -9999 -9999 -9999 -9999 -9999 -9999 -9999 -9999 -9999 -9999
 -9999 -9999 -9999 -9999 -9999 0 0 0 0 0 0 0 0 0 0 1 1 1 1 1 1 1 1 1 0 0 1 2 18 2 2 2 0 0 0 0 0 0 0 0 0 0 0 0 0 0 0 0 0 0 0 0 0 0 0 2 3 4 9 14 32 40 22 27 31 34 46 64 75 61 52 50 48 76 77 79 82 73 81 -9999 -9999 -9999 -9999 -9999 -9999 -9999 -9999 -9999 -9999
 -9999 -9999 -9999 -9999 -9999 -9999 0 0 0 0 0 0 0 0 0 1 1 1 1 1 1 1 1 1 1 0 0 1 2 2 2 1 0 0 0 0 0 0 0 0 0 0 0 0 0 0 0 0 0 0 0 0 0 0 0 2 3 6 10 17 28 28 23 26 29 35 124 121 114 75 57 53 49 72 56 77 72 76 85 89 95 -9999 -9999 -9999 -9999 -9999 -9999 -9999 -9999
 -9999 -9999 -9999 -9999 -9999 -9999 -9999 0 0 0 0 0 0 0 0 1 1 1 2 2 1 1 1 1 0 0 0 0 0 1 0 0 0 0 0 0 0 0 0 0 0 0 0 0 0 0 0 0 0 0 0 0 0 0 2 2 4 6 9 18 30 27 25 22 26 52 117 129 104 77 64 54 50 51 57 67 75 80 90 102 104 127 -9999 -9999 -9999 -9999 -9999 -9999 -9999
 -9999 -9999 -9999 -9999 -9999 -9999 -9999 -9999 0 0 0 0 1 1 1 1 1 1 1 1 1 1 1 1 0 0 0 0 0 0 0 0 0 0 0 0 0 0 0 0 0 0 0 0 0 0 0 0 0 0 0 0 0 1 6 11 7 13 11 28 29 27 25 26 41 50 64 118 79 70 61 53 51 51 58 71 79 82 97 109 121 -9999 -9999 -9999 -9999 -9999 -9999 -9999 -9999
 -9999 -9999 -9999 -9999 -9999 -9999 -9999 -9999 0 0 0 0 1 2 2 3 1 1 1 1 1 1 1 1 0 0 0 0 0 0 0 0 0 0 0 0 0 0 0 0 0 0 0 0 0 0 0 0 0 0 0 0 0 2 3 15 10 26 12 19 31 28 27 29 36 55 67 91 62 60 56 51 51 53 58 75 72 83 100 119 -9999 -9999 -9999 -9999 -9999 -9999 -9999 -9999 -9999
 -9999 -9999 -9999 -9999 -9999 -9999 -9999 -9999 -9999 0 0 0 2 2 4 4 1 1 1 1 1 1 1 0 0 0 0 0 0 0 0 0 0 0 0 0 0 0 0 0 0 0 0 0 0 0 0 0 0 0 0 0 1 2 3 14 11 15 21 35 33 31 30 36 40 48 54 54 54 52 53 46 47 52 57 59 66 81 99 117 -9999 -9999 -9999 -9999 -9999 -9999 -9999 -9999 -9999
 -9999 -9999 -9999 -9999 -9999 -9999 -9999 -9999 -9999 0 0 0 2 3 4 3 1 1 1 1 1 1 1 0 0 0 0 0 0 0 0 0 0 0 0 0 0 0 0 0 0 0 0 0 0 0 0 0 0 0 0 0 1 1 5 14 25 35 30 38 33 41 39 39 38 35 40 44 45 44 44 42 44 48 47 50 58 70 89 -9999 -9999 -9999 -9999 -9999 -9999 -9999 -9999 -9999 -9999
 -9999 -9999 -9999 -9999 -9999 -9999 -9999 -9999 -9999 0 0 1 3 3 3 5 5 1 1 1 1 1 1 0 0 0 0 0 0 0 0 0 0 0 0 0 0 0 0 0 0 0 0 0 0 0 1 1 1 1 0 1 2 3 4 22 19 28 19 41 43 47 43 42 39 36 45 41 38 39 38 38 38 38 39 48 52 63 80 -9999 -9999 -9999 -9999 -9999 -9999 -9999 -9999 -9999 -9999
 -9999 -9999 -9999 -9999 -9999 -9999 -9999 -9999 -9999 -9999 0 0 3 4 5 5 4 6 1 1 1 1 1 0 0 0 0 0 0 0 0 0 0 0 0 0 0 0 0 0 0 0 0 0 0 1 1 0 0 1 1 0 2 3 10 12 15 16 32 31 62 51 47 41 38 39 37 36 41 33 33 32 34 33 34 37 43 55 68 -9999 -9999 -9999 -9999 -9999 -9999 -9999 -9999 -9999 -9999
 -9999 -9999 -9999 -9999 -9999 -9999 -9999 -9999 -9999 -9999 0 0 2 3 3 5 5 6 1 1 1 1 1 1 0 0 0 0 0 0 0 0 0 0 0 0 0 0 0 0 0 0 0 0 0 1 1 2 2 2 0 0 6 6 10 19 19 29 40 38 55 51 46 41 37 33 32 31 29 33 29 29 28 30 29 33 38 45 56 74 97 -9999 -9999 157 -9999 -9999 -9999 -9999 -9999
 -9999 -9999 -9999 -9999 -9999 -9999 -9999 -9999 -9999 -9999 -9999 0 0 3 3 5 5 4 2 1 1 1 2 2 2 0 1 0 0 0 0 0 0 0 0 0 0 0 0 0 0 0 0 0 0 0 1 2 2 1 3 3 7 8 13 31 31 38 37 47 45 46 44 40 39 34 31 29 29 29 27 26 26 26 25 29 33 38 47 64 83 -9999 -9999 -9999 -9999 -9999 -9999 -9999 -9999
 -9999 -9999 -9999 -9999 -9999 -9999 -9999 -9999 -9999 -9999 -9999 0 0 2 3 3 2 2 1 1 1 2 2 2 2 3 1 0 0 0 0 0 0 0 0 0 0 0 0 0 0 0 0 0 0 1 3 4 5 6 7 11 13 12 30 28 29 28 32 37 39 40 39 38 35 33 27 29 30 28 26 26 25 25 34 30 31 35 39 54 -9999 -9999 -9999 -9999 -9999 -9999 -9999 -9999 -9999
 -9999 -9999 -9999 -9999 -9999 -9999 -9999 -9999 -9999 -9999 -9999 0 0 1 2 2 1 1 1 1 0 2 2 3 3 4 4 1 1 1 1 0 0 0 0 0 0 0 0 0 0 0 0 0 0 2 5 6 10 12 14 18 18 23 26 26 26 26 29 32 35 35 37 33 30 27 27 28 28 28 26 26 24 28 37 34 32 35 38 -9999 -9999 -9999 -9999 -9999 -9999 -9999 -9999 -9999 -9999
 -9999 -9999 -9999 -9999 -9999 -9999 -9999 -9999 -9999 -9999 -9999 -9999 0 0 1 2 1 1 1 1 0 0 3 3 4 5 5 8 4 3 1 1 1 1 1 3 3 1 1 0 0 0 0 0 4 12 18 14 21 18 18 21 22 24 24 24 25 26 28 32 33 33 30 29 27 26 26 28 28 30 26 25 25 25 28 33 43 33 36 41 -9999 -9999 -9999 -9999 -9999 -9999 -9999 -9999 -9999
 -9999 -9999 -9999 -9999 -9999 -9999 -9999 -9999 -9999 -9999 -9999 -9999 -9999 1 1 2 1 0 0 0 0 0 3 3 3 5 9 11 14 14 3 3 1 1 3 8 7 3 1 1 0 0 0 0 0 22 37 48 30 23 22 28 24 19 21 21 22 25 28 29 29 28 26 26 25 25 25 28 28 27 26 25 24 26 29 29 33 32 34 -9999 -9999 -9999 -9999 -9999 -9999 -9999 -9999 -9999 -9999
 -9999 -9999 -9999 -9999 -9999 -9999 -9999 -9999 -9999 -9999 -9999 -9999 -9999 -9999 -9999 -9999 1 0 0 0 0 0 0 5 4 2 5 9 16 20 23 6 2 1 17 16 10 7 3 1 1 0 0 0 6 15 46 58 16 26 23 24 18 18 18 18 20 31 31 28 25 25 24 26 22 23 23 25 26 26 26 25 25 26 28 30 31 31 33 33 -9999 -9999 -9999 -9999 -9999 -9999 -9999 -9999 -9999
 -9999 -9999 -9999 -9999 -9999 -9999 -9999 -9999 -9999 -9999 -9999 -9999 -9999 -9999 -9999 -9999 -9999 -9999 0 0 1 1 1 1 7 3 2 1 1 5 9 15 1 2 32 27 20 12 6 1 1 1 0 2 7 10 11 16 20 21 23 21 17 16 16 18 21 31 43 25 23 23 20 20 20 21 21 24 26 25 22 24 24 26 28 32 34 31 29 30 -9999 -9999 -9999 -9999 -9999 -9999 -9999 -9999 -9999
 -9999 -9999 -9999 -9999 -9999 -9999 -9999 -9999 -9999 -9999 -9999 -9999 -9999 -9999 -9999 -9999 -9999 -9999 23 19 1 1 1 1 1 9 2 1 1 1 11 11 5 5 20 27 18 16 9 5 2 1 2 4 7 11 16 19 22 25 20 17 16 14 15 16 21 32 35 21 21 20 20 17 18 20 19 20 21 22 20 22 23 24 28 30 31 29 28 29 -9999 -9999 -9999 -9999 -9999 -9999 -9999 -9999 -9999
 -9999 -9999 -9999 -9999 -9999 -9999 -9999 -9999 -9999 -9999 -9999 -9999 -9999 -9999 -9999 -9999 -9999 -9999 -9999 -9999 -9999 1 12 2 2 11 12 3 3 3 4 22 16 40 55 31 37 26 17 12 6 5 4 6 9 13 16 19 23 19 19 17 14 13 14 15 20 25 23 17 17 19 18 15 16 17 16 17 18 17 18 18 20 23 25 26 27 26 27 28 28 -9999 -9999 -9999 -9999 -9999 -9999 -9999 -9999
 -9999 -9999 -9999 -9999 -9999 -9999 -9999 -9999 -9999 -9999 -9999 -9999 -9999 -9999 -9999 -9999 -9999 -9999 -9999 -9999 -9999 -9999 -9999 2 -9999 2 11 7 7 5 11 20 45 106 41 92 34 34 22 22 9 6 5 7 9 15 17 28 22 19 19 15 14 14 15 16 16 15 13 13 14 14 13 13 13 13 13 17 16 15 14 16 17 20 23 24 24 25 24 24 27 29 -9999 -9999 -9999 -9999 -9999 -9999 -9999
 -9999 -9999 -9999 -9999 -9999 -9999 -9999 -9999 -9999 -9999 -9999 -9999 -9999 -9999 -9999 -9999 -9999 -9999 -9999 -9999 -9999 -9999 -9999 -9999 -9999 -9999 27 8 10 11 17 35 54 167 165 123 99 40 27 15 7 5 6 6 10 17 23 28 25 20 17 15 13 13 16 24 16 22 14 12 12 11 11 12 12 12 11 11 12 12 14 14 16 18 20 21 21 22 23 25 24 27 -9999 -9999 -9999 -9999 -9999 -9999 -9999
 -9999 -9999 -9999 -9999 -9999 -9999 -9999 -9999 -9999 -9999 -9999 -9999 -9999 -9999 -9999 -9999 -9999 -9999 -9999 -9999 -9999 -9999 -9999 -9999 -9999 -9999 -9999 -9999 7 20 30 53 67 148 202 205 167 48 36 21 22 11 9 9 11 14 21 26 20 18 13 14 13 13 19 18 15 15 11 10 9 9 9 9 9 9 9 9 9 10 11 12 15 16 17 19 19 20 23 22 22 -9999 -9999 -9999 -9999 -9999 -9999 -9999 -9999
 -9999 -9999 -9999 -9999 -9999 -9999 -9999 -9999 -9999 -9999 -9999 -9999 -9999 -9999 -9999 -9999 -9999 -9999 -9999 -9999 -9999 -9999 -9999 -9999 -9999 -9999 -9999 -9999 -9999 -9999 -9999 -9999 72 122 217 211 160 106 50 24 18 12 13 14 11 15 18 21 16 16 15 14 13 17 18 15 11 9 11 8 8 8 8 8 8 8 9 10 8 8 9 11 12 14 15 17 18 18 18 19 21 22 24 -9999 -9999 -9999 -9999 -9999 -9999
 -9999 -9999 -9999 -9999 -9999 -9999 -9999 -9999 -9999 -9999 -9999 -9999 -9999 -9999 -9999 -9999 -9999 -9999 -9999 -9999 -9999 -9999 -9999 -9999 -9999 -9999 -9999 -9999 -9999 -9999 -9999 -9999 -9999 -9999 -9999 -9999 121 77 53 25 17 14 13 11 11 14 15 15 16 16 19 16 17 15 16 13 8 8 8 8 8 8 7 7 7 7 8 7 5 6 8 9 10 11 14 15 16 17 17 18 20 21 22 -9999 -9999 -9999 -9999 -9999 -9999
 -9999 -9999 -9999 -9999 -9999 -9999 -9999 -9999 -9999 -9999 -9999 -9999 -9999 -9999 -9999 -9999 -9999 -9999 -9999 -9999 -9999 -9999 -9999 -9999 -9999 -9999 -9999 -9999 -9999 -9999 -9999 -9999 -9999 -9999 -9999 -9999 -9999 -9999 29 21 15 12 14 11 9 8 11 15 14 16 14 11 14 11 11 9 8 8 8 7 7 5 6 6 7 7 8 6 4 5 5 8 9 10 12 14 14 17 17 18 19 21 19 -9999 -9999 -9999 -9999 -9999 -9999
 -9999 -9999 -9999 -9999 -9999 -9999 -9999 -9999 -9999 -9999 -9999 -9999 -9999 -9999 -9999 -9999 -9999 -9999 -9999 -9999 -9999 -9999 -9999 -9999 -9999 -9999 -9999 -9999 -9999 -9999 -9999 -9999 -9999 -9999 -9999 -9999 -9999 -9999 15 13 11 9 10 6 8 6 8 9 10 11 8 10 10 9 8 8 8 7 6 6 5 5 5 6 6 8 6 5 4 4 5 5 8 8 10 12 13 17 19 19 23 20 21 -9999 -9999 -9999 -9999 -9999 -9999
 -9999 -9999 -9999 -9999 -9999 -9999 -9999 -9999 -9999 -9999 -9999 -9999 -9999 -9999 -9999 -9999 -9999 -9999 -9999 -9999 -9999 -9999 -9999 -9999 -9999 -9999 -9999 -9999 -9999 -9999 -9999 -9999 -9999 -9999 -9999 -9999 -9999 -9999 -9999 7 6 8 5 6 10 5 6 6 7 8 7 8 9 9 5 6 5 6 6 5 5 4 5 5 8 8 5 4 4 3 4 5 6 8 9 11 14 17 21 19 19 19 22 23 -9999 -9999 -9999 -9999 -9999
 -9999 -9999 -9999 -9999 -9999 -9999 -9999 -9999 -9999 -9999 -9999 -9999 -9999 -9999 -9999 -9999 -9999 -9999 -9999 -9999 -9999 -9999 -9999 -9999 -9999 -9999 -9999 -9999 -9999 -9999 -9999 -9999 -9999 -9999 -9999 -9999 -9999 -9999 -9999 -9999 4 4 7 5 5 4 4 6 6 6 5 6 7 6 5 5 6 6 6 4 4 5 5 5 5 6 5 4 3 3 4 4 6 7 9 11 14 20 23 23 22 20 21 24 25 -9999 -9999 -9999 -9999
 -9999 -9999 -9999 -9999 -9999 -9999 -9999 -9999 -9999 -9999 -9999 -9999 -9999 -9999 -9999 -9999 -9999 -9999 -9999 -9999 -9999 -9999 -9999 -9999 -9999 -9999 -9999 -9999 -9999 -9999 -9999 -9999 -9999 -9999 -9999 -9999 -9999 -9999 -9999 -9999 4 4 6 2 3 4 4 4 5 4 4 4 4 4 4 4 6 6 3 3 3 5 5 5 5 5 4 4 3 3 3 4 5 7 10 14 15 19 17 16 17 19 21 23 23 27 -9999 -9999 -9999
 -9999 -9999 -9999 -9999 -9999 -9999 -9999 -9999 -9999 -9999 -9999 -9999 -9999 -9999 -9999 -9999 -9999 -9999 -9999 -9999 -9999 -9999 -9999 -9999 -9999 -9999 -9999 -9999 -9999 -9999 -9999 -9999 -9999 -9999 -9999 -9999 -9999 -9999 -9999 -9999 7 5 2 3 4 4 4 4 4 3 4 6 9 3 3 3 4 3 3 3 4 5 4 3 3 3 3 2 2 3 3 5 5 8 11 14 13 13 13 13 15 17 20 22 25 29 33 38 -9999
 -9999 -9999 -9999 -9999 -9999 -9999 -9999 -9999 -9999 -9999 -9999 -9999 -9999 -9999 -9999 -9999 -9999 -9999 -9999 -9999 -9999 -9999 -9999 -9999 -9999 -9999 -9999 -9999 -9999 -9999 -9999 -9999 -9999 -9999 -9999 -9999 -9999 -9999 -9999 -9999 9 8 6 4 4 4 4 4 4 5 3 6 4 2 3 4 3 3 3 4 3 2 2 2 2 2 2 2 2 2 4 5 5 7 9 10 10 11 15 17 16 17 19 22 25 30 35 39 -9999
 -9999 -9999 -9999 -9999 -9999 -9999 -9999 -9999 -9999 -9999 -9999 -9999 -9999 -9999 -9999 -9999 -9999 -9999 -9999 -9999 -9999 -9999 -9999 -9999 -9999 -9999 -9999 -9999 -9999 -9999 -9999 -9999 -9999 -9999 -9999 -9999 -9999 -9999 -9999 -9999 15 12 10 5 5 4 4 4 4 4 7 4 4 3 3 3 4 3 4 4 3 2 2 2 2 2 2 3 2 3 3 5 5 5 7 7 9 13 16 15 15 18 19 22 24 29 35 -9999 -9999
 -9999 -9999 -9999 -9999 -9999 -9999 -9999 -9999 -9999 -9999 -9999 -9999 -9999 -9999 -9999 -9999 -9999 -9999 -9999 -9999 -9999 -9999 -9999 -9999 -9999 -9999 -9999 -9999 -9999 -9999 -9999 -9999 -9999 -9999 -9999 -9999 -9999 -9999 -9999 -9999 25 24 22 7 5 4 6 4 4 5 14 3 4 3 3 4 4 4 4 3 3 2 2 2 2 2 2 2 2 2 3 4 4 5 6 6 7 8 13 16 17 17 19 21 24 27 -9999 -9999 -9999
 -9999 -9999 -9999 -9999 -9999 -9999 -9999 -9999 -9999 -9999 -9999 -9999 -9999 -9999 -9999 -9999 -9999 -9999 -9999 -9999 -9999 -9999 -9999 -9999 -9999 -9999 -9999 -9999 -9999 -9999 -9999 -9999 -9999 -9999 -9999 -9999 -9999 -9999 -9999 -9999 38 39 36 9 6 6 7 6 5 5 5 4 4 4 4 3 4 4 3 3 2 2 2 2 2 2 2 2 2 2 2 3 3 4 5 5 6 7 10 15 19 17 18 19 -9999 -9999 -9999 -9999 -9999
 -9999 -9999 -9999 -9999 -9999 -9999 -9999 -9999 -9999 -9999 -9999 -9999 -9999 -9999 -9999 -9999 -9999 -9999 -9999 -9999 -9999 -9999 -9999 -9999 -9999 -9999 -9999 -9999 -9999 -9999 -9999 -9999 -9999 -9999 -9999 -9999 -9999 -9999 -9999 -9999 -9999 56 41 9 9 7 7 7 6 7 6 5 4 4 4 4 4 4 3 3 3 3 2 2 2 2 2 2 2 2 2 2 3 3 4 4 6 6 8 13 12 -9999 -9999 -9999 -9999 -9999 -9999 -9999 -9999
 -9999 -9999 -9999 -9999 -9999 -9999 -9999 -9999 -9999 -9999 -9999 -9999 -9999 -9999 -9999 -9999 -9999 -9999 -9999 -9999 -9999 -9999 -9999 -9999 -9999 -9999 -9999 -9999 -9999 -9999 -9999 -9999 -9999 -9999 -9999 -9999 -9999 -9999 -9999 -9999 -9999 62 58 15 11 10 10 11 8 7 7 5 5 4 4 4 4 4 3 3 3 3 3 2 3 2 2 2 2 2 2 2 3 3 3 4 5 6 7 9 -9999 -9999 -9999 -9999 -9999 -9999 -9999 -9999 -9999
 -9999 -9999 -9999 -9999 -9999 -9999 -9999 -9999 -9999 -9999 -9999 -9999 -9999 -9999 -9999 -9999 -9999 -9999 -9999 -9999 -9999 -9999 -9999 -9999 -9999 -9999 -9999 -9999 -9999 -9999 -9999 -9999 -9999 -9999 -9999 -9999 -9999 -9999 -9999 -9999 -9999 65 61 52 23 11 10 14 10 8 6 6 4 3 3 3 4 4 3 2 3 3 3 2 2 2 2 2 2 2 2 2 3 3 3 -9999 -9999 -9999 -9999 -9999 -9999 -9999 -9999 -9999 -9999 -9999 -9999 -9999 -9999
 -9999 -9999 -9999 -9999 -9999 -9999 -9999 -9999 -9999 -9999 -9999 -9999 -9999 -9999 -9999 -9999 -9999 -9999 -9999 -9999 -9999 -9999 -9999 -9999 -9999 -9999 -9999 -9999 -9999 -9999 -9999 -9999 -9999 -9999 -9999 -9999 -9999 -9999 -9999 -9999 -9999 64 58 51 39 12 10 11 10 8 8 6 4 4 3 3 3 3 4 2 3 2 3 2 2 2 2 2 -9999 -9999 -9999 -9999 2 -9999 -9999 -9999 -9999 -9999 -9999 -9999 -9999 -9999 -9999 -9999 -9999 -9999 -9999 -9999 -9999
 -9999 -9999 -9999 -9999 -9999 -9999 -9999 -9999 -9999 -9999 -9999 -9999 -9999 -9999 -9999 -9999 -9999 -9999 -9999 -9999 -9999 -9999 -9999 -9999 -9999 -9999 -9999 -9999 -9999 -9999 -9999 -9999 -9999 -9999 -9999 -9999 -9999 -9999 -9999 -9999 -9999 -9999 52 43 34 12 13 13 10 8 8 -9999 -9999 4 4 3 3 3 3 2 3 1 4 2 2 2 3 -9999 -9999 -9999 -9999 -9999 -9999 -9999 -9999 -9999 -9999 -9999 -9999 -9999 -9999 -9999 -9999 -9999 -9999 -9999 -9999 -9999 -9999
 -9999 -9999 -9999 -9999 -9999 -9999 -9999 -9999 -9999 -9999 -9999 -9999 -9999 -9999 -9999 -9999 -9999 -9999 -9999 -9999 -9999 -9999 -9999 -9999 -9999 -9999 -9999 -9999 -9999 -9999 -9999 -9999 -9999 -9999 -9999 -9999 -9999 -9999 -9999 -9999 -9999 -9999 -9999 -9999 -9999 -9999 -9999 -9999 -9999 -9999 -9999 -9999 -9999 -9999 -9999 3 3 3 3 -9999 -9999 -9999 2 2 2 -9999 -9999 -9999 -9999 -9999 -9999 -9999 -9999 -9999 -9999 -9999 -9999 -9999 -9999 -9999 -9999 -9999 -9999 -9999 -9999 -9999 -9999 -9999 -9999
 -9999 -9999 -9999 -9999 -9999 -9999 -9999 -9999 -9999 -9999 -9999 -9999 -9999 -9999 -9999 -9999 -9999 -9999 -9999 -9999 -9999 -9999 -9999 -9999 -9999 -9999 -9999 -9999 -9999 -9999 -9999 -9999 -9999 -9999 -9999 -9999 -9999 -9999 -9999 -9999 -9999 -9999 -9999 -9999 -9999 -9999 -9999 -9999 -9999 -9999 -9999 -9999 -9999 -9999 -9999 -9999 -9999 -9999 -9999 -9999 -9999 -9999 -9999 -9999 -9999 -9999 -9999 -9999 -9999 -9999 -9999 -9999 -9999 -9999 -9999 -9999 -9999 -9999 -9999 -9999 -9999 -9999 -9999 -9999 -9999 -9999 -9999 -9999 -9999
