# Supplementary material for: Climate Change Influences Potential Distribution of Infected Aedes aegypti Co-Occurrence with Dengue Epidemics Risk Areas in Tanzania
Source: PLoS One. 2016 Sep 28;11(9):e0162649. doi: 10.1371/journal.pone.0162649 (PMC5040426; doi:10.1371/journal.pone.0162649)
Supplement: S1 File — (ZIP) [file pone.0162649.s001.zip › S1_File/bioData/bioData-2020/Tz_bio2.asc]

ncols        89
nrows        86
xllcorner    29.371397018433
yllcorner    -11.758983612061
cellsize      0.125
NODATA_value  -9999
 -9999 -9999 -9999 -9999 -9999 -9999 -9999 -9999 -9999 -9999 -9999 121 117 120 119 118 116 114 110 107 104 102 101 100 99 98 98 98 99 99 100 102 104 106 109 112 -9999 -9999 -9999 -9999 -9999 -9999 -9999 -9999 -9999 -9999 -9999 -9999 -9999 -9999 -9999 -9999 -9999 -9999 -9999 -9999 -9999 -9999 -9999 -9999 -9999 -9999 -9999 -9999 -9999 -9999 -9999 -9999 -9999 -9999 -9999 -9999 -9999 -9999 -9999 -9999 -9999 -9999 -9999 -9999 -9999 -9999 -9999 -9999 -9999 -9999 -9999 -9999 -9999
 -9999 -9999 -9999 -9999 -9999 -9999 -9999 -9999 -9999 121 120 117 117 119 118 116 114 111 108 105 103 101 100 99 98 98 98 97 98 98 99 100 102 103 106 109 114 119 124 -9999 -9999 -9999 -9999 -9999 -9999 -9999 -9999 -9999 -9999 -9999 -9999 -9999 -9999 -9999 -9999 -9999 -9999 -9999 -9999 -9999 -9999 -9999 -9999 -9999 -9999 -9999 -9999 -9999 -9999 -9999 -9999 -9999 -9999 -9999 -9999 -9999 -9999 -9999 -9999 -9999 -9999 -9999 -9999 -9999 -9999 -9999 -9999 -9999 -9999
 -9999 -9999 -9999 -9999 -9999 -9999 -9999 -9999 -9999 -9999 118 118 115 113 116 114 112 109 106 103 101 100 99 98 97 97 97 97 97 98 98 99 100 101 103 106 110 115 120 125 128 -9999 -9999 -9999 -9999 -9999 -9999 -9999 -9999 -9999 -9999 -9999 -9999 -9999 -9999 -9999 -9999 -9999 -9999 -9999 -9999 -9999 -9999 -9999 -9999 -9999 -9999 -9999 -9999 -9999 -9999 -9999 -9999 -9999 -9999 -9999 -9999 -9999 -9999 -9999 -9999 -9999 -9999 -9999 -9999 -9999 -9999 -9999 -9999
 -9999 -9999 -9999 -9999 -9999 -9999 -9999 -9999 -9999 -9999 117 114 114 112 114 112 110 107 104 101 100 99 98 98 97 97 97 97 97 97 97 98 98 99 100 102 106 111 117 121 123 127 127 -9999 -9999 -9999 -9999 -9999 -9999 -9999 -9999 -9999 -9999 -9999 -9999 -9999 -9999 -9999 -9999 -9999 -9999 -9999 -9999 -9999 -9999 -9999 -9999 -9999 -9999 -9999 -9999 -9999 -9999 -9999 -9999 -9999 -9999 -9999 -9999 -9999 -9999 -9999 -9999 -9999 -9999 -9999 -9999 -9999 -9999
 -9999 -9999 -9999 -9999 -9999 -9999 -9999 -9999 -9999 -9999 -9999 113 113 111 111 109 108 105 103 101 100 99 98 97 97 97 97 96 96 96 97 97 97 97 97 98 103 108 113 118 122 126 128 130 132 -9999 -9999 -9999 -9999 -9999 -9999 -9999 -9999 -9999 -9999 -9999 -9999 -9999 -9999 -9999 -9999 -9999 -9999 -9999 -9999 -9999 -9999 -9999 -9999 -9999 -9999 -9999 -9999 -9999 -9999 -9999 -9999 -9999 -9999 -9999 -9999 -9999 -9999 -9999 -9999 -9999 -9999 -9999 -9999
 -9999 -9999 -9999 -9999 -9999 -9999 -9999 -9999 -9999 -9999 -9999 -9999 109 110 109 108 106 104 102 101 99 98 98 97 97 96 96 96 96 96 96 96 96 97 97 99 103 107 111 115 118 122 124 127 128 130 -9999 -9999 -9999 -9999 -9999 -9999 -9999 -9999 -9999 -9999 -9999 -9999 -9999 -9999 -9999 -9999 -9999 -9999 -9999 -9999 -9999 -9999 -9999 -9999 -9999 -9999 -9999 -9999 -9999 -9999 -9999 -9999 -9999 -9999 -9999 -9999 -9999 -9999 -9999 -9999 -9999 -9999 -9999
 -9999 -9999 -9999 -9999 -9999 -9999 -9999 -9999 -9999 -9999 -9999 -9999 109 109 106 106 105 101 101 101 100 99 98 97 97 97 96 96 96 96 97 97 97 97 98 99 103 106 109 113 116 119 121 122 123 126 126 124 -9999 -9999 -9999 -9999 -9999 -9999 -9999 -9999 -9999 -9999 -9999 -9999 -9999 -9999 -9999 -9999 -9999 -9999 -9999 -9999 -9999 -9999 -9999 -9999 -9999 -9999 -9999 -9999 -9999 -9999 -9999 -9999 -9999 -9999 -9999 -9999 -9999 -9999 -9999 -9999 -9999
 -9999 -9999 -9999 -9999 -9999 -9999 -9999 -9999 -9999 -9999 -9999 -9999 107 107 107 104 103 101 100 100 99 98 98 97 97 97 96 96 97 97 97 97 98 98 99 100 103 105 108 111 114 116 118 119 121 122 122 118 119 119 -9999 -9999 -9999 -9999 -9999 -9999 -9999 -9999 -9999 -9999 -9999 -9999 -9999 -9999 -9999 -9999 -9999 -9999 -9999 -9999 -9999 -9999 -9999 -9999 -9999 -9999 -9999 -9999 -9999 -9999 -9999 -9999 -9999 -9999 -9999 -9999 -9999 -9999 -9999
 -9999 -9999 -9999 -9999 -9999 -9999 -9999 -9999 -9999 -9999 -9999 -9999 108 105 106 105 103 100 101 100 99 98 98 98 97 97 97 97 97 97 97 98 98 99 100 101 103 105 108 110 112 114 116 118 118 118 118 117 117 112 111 119 -9999 -9999 -9999 -9999 -9999 -9999 -9999 -9999 -9999 -9999 -9999 -9999 -9999 -9999 -9999 -9999 -9999 -9999 -9999 -9999 -9999 -9999 -9999 -9999 -9999 -9999 -9999 -9999 -9999 -9999 -9999 -9999 -9999 -9999 -9999 -9999 -9999
 -9999 -9999 -9999 -9999 -9999 -9999 -9999 -9999 -9999 -9999 -9999 -9999 107 104 104 103 102 101 100 100 99 99 99 98 98 98 98 98 97 98 98 99 99 100 101 102 104 105 107 109 111 112 114 115 116 116 116 114 114 113 113 123 121 -9999 -9999 -9999 -9999 -9999 -9999 -9999 -9999 -9999 -9999 -9999 -9999 -9999 -9999 -9999 -9999 -9999 -9999 -9999 -9999 -9999 -9999 -9999 -9999 -9999 -9999 -9999 -9999 -9999 -9999 -9999 -9999 -9999 -9999 -9999 -9999
 -9999 -9999 -9999 -9999 -9999 -9999 -9999 -9999 -9999 -9999 -9999 -9999 105 104 104 103 99 100 101 100 100 99 99 99 99 98 99 98 98 99 100 100 101 101 102 103 104 105 107 108 110 111 112 113 114 113 112 112 111 112 114 120 122 127 126 -9999 -9999 -9999 -9999 -9999 -9999 -9999 -9999 -9999 -9999 -9999 -9999 -9999 -9999 -9999 -9999 -9999 -9999 -9999 -9999 -9999 -9999 -9999 -9999 -9999 -9999 -9999 -9999 -9999 -9999 -9999 -9999 -9999 -9999
 -9999 -9999 -9999 -9999 -9999 -9999 -9999 -9999 -9999 -9999 -9999 106 105 104 102 101 99 99 100 100 100 100 100 99 100 100 100 100 99 100 101 102 102 102 102 103 104 105 106 107 109 109 110 110 111 111 109 108 107 103 118 119 125 125 125 121 113 -9999 -9999 -9999 -9999 -9999 -9999 -9999 -9999 -9999 -9999 -9999 -9999 -9999 -9999 -9999 -9999 -9999 -9999 -9999 -9999 -9999 -9999 -9999 -9999 -9999 -9999 -9999 -9999 -9999 -9999 -9999 -9999
 -9999 -9999 -9999 -9999 -9999 -9999 -9999 -9999 -9999 109 105 104 103 104 102 99 99 98 100 100 100 100 101 100 101 101 101 101 101 103 103 103 103 103 104 104 104 105 106 106 107 107 107 108 107 108 106 105 106 110 117 118 123 124 116 119 111 109 113 -9999 -9999 -9999 -9999 -9999 -9999 -9999 -9999 -9999 -9999 -9999 -9999 -9999 -9999 -9999 -9999 -9999 -9999 -9999 -9999 -9999 -9999 -9999 -9999 -9999 -9999 -9999 -9999 -9999 -9999
 -9999 -9999 -9999 -9999 -9999 -9999 -9999 -9999 -9999 110 109 106 105 104 102 97 99 101 100 101 101 101 101 101 102 102 103 104 105 106 106 105 104 104 104 105 104 105 105 105 106 105 104 106 105 105 105 104 104 107 114 114 121 113 112 118 108 111 113 114 116 -9999 -9999 -9999 -9999 -9999 -9999 -9999 -9999 -9999 -9999 -9999 -9999 -9999 -9999 -9999 -9999 -9999 -9999 -9999 -9999 -9999 -9999 -9999 -9999 -9999 -9999 -9999 -9999
 -9999 -9999 -9999 -9999 -9999 -9999 -9999 -9999 -9999 110 109 106 106 105 103 100 99 100 101 102 102 102 102 102 103 104 105 105 107 108 106 106 105 105 105 105 105 105 104 105 104 105 103 104 104 103 103 104 103 101 110 105 95 116 117 116 113 109 113 112 115 115 -9999 -9999 -9999 -9999 -9999 -9999 -9999 -9999 -9999 -9999 -9999 -9999 -9999 -9999 -9999 -9999 -9999 -9999 -9999 -9999 -9999 -9999 -9999 -9999 -9999 -9999 -9999
 -9999 -9999 -9999 -9999 -9999 -9999 -9999 -9999 -9999 111 110 109 108 106 104 102 103 103 103 104 103 101 103 104 104 105 106 107 107 108 108 107 106 106 106 105 105 105 105 105 104 104 103 102 102 102 103 104 106 108 101 88 100 116 101 109 114 109 112 114 114 111 104 107 -9999 -9999 -9999 -9999 -9999 -9999 -9999 -9999 -9999 -9999 -9999 -9999 -9999 -9999 -9999 -9999 -9999 -9999 -9999 -9999 -9999 -9999 -9999 -9999 -9999
 -9999 -9999 -9999 -9999 -9999 -9999 -9999 -9999 -9999 -9999 -9999 -9999 109 108 107 106 104 105 104 105 104 104 104 105 105 106 107 107 107 108 108 107 107 106 106 105 105 105 105 105 104 104 102 101 102 102 102 104 106 97 87 88 102 118 117 115 115 110 110 112 112 108 95 87 92 107 -9999 -9999 -9999 -9999 -9999 -9999 -9999 -9999 -9999 -9999 -9999 -9999 -9999 -9999 -9999 -9999 -9999 -9999 -9999 -9999 -9999 -9999 -9999
 -9999 -9999 -9999 -9999 -9999 -9999 -9999 -9999 -9999 -9999 -9999 -9999 110 110 109 107 107 107 106 106 105 106 106 105 106 107 108 108 108 108 108 108 107 107 106 106 105 105 105 104 104 103 101 100 100 100 99 96 97 99 88 87 101 116 118 116 113 109 106 107 109 109 101 95 86 99 112 -9999 -9999 -9999 -9999 -9999 -9999 -9999 -9999 -9999 -9999 -9999 -9999 -9999 -9999 -9999 -9999 -9999 -9999 -9999 -9999 -9999 -9999
 -9999 -9999 -9999 -9999 -9999 -9999 -9999 -9999 -9999 -9999 -9999 -9999 114 113 112 109 109 109 108 108 107 107 107 107 107 108 108 109 109 108 108 108 108 107 107 106 105 106 105 105 104 103 101 101 99 100 99 97 84 88 95 101 113 113 114 104 97 101 101 96 108 110 110 108 103 105 113 -9999 -9999 -9999 -9999 -9999 -9999 -9999 -9999 -9999 -9999 -9999 -9999 -9999 -9999 -9999 -9999 -9999 -9999 -9999 -9999 -9999 -9999
 -9999 -9999 -9999 -9999 -9999 -9999 -9999 -9999 -9999 -9999 118 117 116 113 113 112 111 110 110 109 109 108 108 108 109 109 108 109 109 109 109 108 108 108 107 107 107 106 107 106 104 104 102 100 98 98 101 110 97 103 104 108 112 106 107 108 110 109 109 111 111 117 117 119 119 116 -9999 -9999 -9999 -9999 -9999 -9999 -9999 -9999 -9999 -9999 -9999 -9999 -9999 -9999 -9999 -9999 -9999 -9999 -9999 -9999 -9999 -9999 -9999
 -9999 -9999 -9999 -9999 -9999 -9999 -9999 -9999 -9999 122 120 118 116 115 114 113 112 111 111 110 110 110 110 110 109 109 110 110 109 109 109 109 109 109 108 108 108 107 107 107 106 105 103 101 97 107 109 109 108 104 105 112 113 111 110 109 111 110 112 115 116 117 117 120 119 118 -9999 -9999 -9999 -9999 -9999 -9999 -9999 -9999 -9999 -9999 -9999 -9999 -9999 -9999 -9999 -9999 -9999 -9999 -9999 -9999 -9999 -9999 -9999
 -9999 -9999 -9999 -9999 -9999 -9999 -9999 -9999 -9999 123 120 118 118 116 116 114 113 113 112 112 111 111 111 111 111 110 111 111 110 110 109 109 109 109 108 108 108 108 107 107 107 106 104 109 109 109 109 107 103 102 99 112 113 112 111 111 110 112 114 116 117 114 114 117 119 117 107 -9999 -9999 -9999 -9999 -9999 -9999 -9999 -9999 -9999 -9999 -9999 -9999 -9999 -9999 -9999 -9999 -9999 -9999 -9999 -9999 -9999 -9999
 -9999 -9999 -9999 -9999 -9999 -9999 -9999 -9999 124 123 121 120 118 117 116 115 114 114 113 112 113 112 112 111 112 111 111 111 111 110 110 110 110 109 110 108 109 108 108 108 108 108 108 109 109 109 105 105 100 99 106 113 113 112 110 109 107 111 114 116 114 115 115 114 118 114 107 113 -9999 -9999 -9999 -9999 -9999 -9999 -9999 -9999 -9999 -9999 -9999 -9999 -9999 -9999 -9999 -9999 -9999 -9999 -9999 -9999 -9999
 -9999 -9999 -9999 -9999 -9999 -9999 -9999 120 120 121 120 119 118 117 117 116 115 115 114 114 113 113 113 113 112 111 112 111 111 111 111 111 111 110 110 109 109 109 109 109 109 109 109 109 107 105 106 104 98 99 100 113 113 112 111 109 107 109 110 114 112 115 115 115 117 115 108 111 111 109 -9999 -9999 -9999 -9999 -9999 -9999 -9999 -9999 -9999 -9999 -9999 -9999 -9999 -9999 -9999 -9999 -9999 -9999 -9999
 -9999 -9999 -9999 -9999 -9999 -9999 113 115 116 116 117 117 117 117 116 117 117 116 116 116 116 115 115 115 114 114 113 113 112 112 112 111 110 111 110 110 110 110 110 110 108 108 107 104 106 101 99 99 96 98 112 111 112 113 113 109 109 110 112 111 112 113 111 115 116 117 114 110 110 110 108 106 103 -9999 -9999 -9999 -9999 -9999 -9999 -9999 -9999 -9999 -9999 -9999 -9999 -9999 -9999 -9999 -9999
 -9999 -9999 -9999 -9999 -9999 107 110 112 113 114 115 116 116 116 116 117 117 117 117 117 117 116 116 116 115 114 114 113 113 112 112 111 111 111 111 111 111 111 111 107 105 109 106 105 104 103 104 102 99 105 109 106 113 114 115 112 112 111 113 114 110 112 112 114 118 117 116 110 97 111 109 107 104 101 -9999 -9999 -9999 -9999 -9999 -9999 -9999 -9999 -9999 -9999 -9999 -9999 -9999 -9999 -9999
 -9999 -9999 -9999 -9999 103 106 108 110 111 112 113 114 115 116 116 117 117 117 118 117 117 117 117 116 115 115 114 114 113 112 112 111 111 111 111 111 111 111 111 108 107 108 107 107 106 105 104 107 103 105 108 109 114 115 116 115 115 114 113 116 114 113 113 113 117 118 116 115 98 113 110 108 105 101 98 -9999 -9999 -9999 -9999 -9999 -9999 -9999 -9999 -9999 -9999 -9999 -9999 -9999 -9999
 -9999 93 94 100 101 104 105 108 109 111 112 113 114 115 115 116 117 118 118 118 118 118 118 117 116 115 115 114 113 113 112 112 111 111 111 111 112 112 111 110 108 107 108 107 107 106 104 107 105 109 109 111 116 116 116 117 117 117 116 117 116 115 114 114 113 118 117 116 114 112 111 93 106 102 98 94 91 -9999 -9999 -9999 -9999 -9999 -9999 -9999 -9999 -9999 -9999 -9999 -9999
 -9999 91 96 98 98 102 103 105 107 109 110 112 113 114 115 116 117 118 119 119 119 119 119 118 117 116 115 115 114 113 113 112 112 111 111 112 113 112 112 110 109 109 109 108 108 108 108 110 109 111 112 111 117 117 117 119 119 118 118 119 118 116 116 116 114 116 115 116 115 115 102 92 94 98 98 94 91 88 -9999 -9999 -9999 -9999 -9999 -9999 -9999 -9999 -9999 -9999 -9999
 89 89 89 92 95 99 101 103 105 107 109 111 112 113 115 116 117 118 119 120 120 120 120 119 118 117 115 115 114 113 113 112 112 112 112 113 113 113 112 111 111 109 110 109 109 110 111 110 111 112 114 110 110 118 118 119 120 119 119 121 119 119 118 117 116 116 115 117 114 116 115 93 89 96 97 93 90 87 84 -9999 -9999 -9999 -9999 -9999 -9999 -9999 -9999 -9999 -9999
 88 87 87 90 94 97 99 102 104 106 108 110 112 113 114 116 117 118 119 120 121 121 121 120 118 117 116 115 114 113 113 113 113 113 113 113 113 114 113 113 112 111 111 110 111 113 111 113 114 115 117 116 112 119 120 121 121 121 120 122 120 119 119 119 119 118 116 117 114 116 114 113 90 101 96 93 89 86 -9999 -9999 -9999 -9999 -9999 -9999 -9999 -9999 -9999 -9999 -9999
 88 87 88 90 93 96 98 101 103 105 107 109 111 112 114 115 117 118 119 121 121 122 121 120 119 117 116 115 114 114 113 113 113 113 113 113 114 114 114 113 113 112 111 110 111 114 114 115 115 116 117 117 119 119 120 122 123 122 123 123 121 121 119 119 117 116 117 116 115 114 113 111 90 102 86 93 89 85 -9999 -9999 -9999 -9999 -9999 78 -9999 -9999 -9999 -9999 -9999
 -9999 88 89 90 92 95 98 100 102 104 106 109 110 112 113 115 116 118 120 120 122 123 122 121 119 118 116 115 114 114 114 113 114 113 114 114 114 115 114 114 113 112 112 112 112 114 116 117 118 119 117 121 121 115 119 121 121 123 124 124 122 121 120 118 117 116 114 115 113 112 111 108 104 101 91 94 90 84 -9999 -9999 -9999 -9999 -9999 79 -9999 -9999 -9999 -9999 -9999
 -9999 88 89 91 93 95 97 99 102 104 106 108 110 111 113 114 116 118 119 120 121 122 121 120 119 118 117 115 115 114 114 114 114 114 114 114 114 115 115 115 114 114 113 114 115 115 117 118 119 121 122 122 123 122 124 124 121 117 125 125 123 121 120 118 117 116 115 114 111 110 108 106 104 100 97 93 90 86 -9999 -9999 -9999 -9999 -9999 79 -9999 -9999 -9999 -9999 -9999
 -9999 -9999 90 91 93 95 97 100 102 104 105 107 109 110 113 114 116 117 118 119 120 120 120 120 119 118 117 116 115 115 115 115 115 114 114 114 114 115 115 114 115 114 114 115 115 116 118 120 120 122 123 124 125 125 125 126 123 121 125 125 124 121 115 119 117 117 115 113 111 109 107 104 102 100 97 94 91 -9999 -9999 -9999 -9999 -9999 80 -9999 -9999 -9999 -9999 -9999 -9999
 -9999 -9999 90 92 93 95 97 99 101 103 105 107 108 110 112 114 115 116 117 118 119 119 120 119 119 118 117 116 116 115 115 115 115 115 115 114 114 115 115 115 115 115 115 115 117 117 119 121 122 122 122 124 126 127 125 128 126 122 127 126 125 122 120 119 118 118 116 113 111 109 107 104 102 99 97 94 92 -9999 -9999 -9999 -9999 -9999 -9999 -9999 -9999 -9999 -9999 -9999 -9999
 -9999 -9999 91 92 94 96 97 99 101 103 105 106 108 110 112 113 114 116 117 118 118 119 119 119 118 118 117 117 116 116 116 115 115 115 115 115 115 115 115 115 115 116 115 116 117 119 121 122 123 123 124 122 126 128 129 130 127 128 129 127 126 122 122 119 120 119 116 114 111 109 105 104 102 99 98 95 -9999 -9999 -9999 -9999 -9999 -9999 -9999 -9999 -9999 -9999 -9999 -9999 -9999
 -9999 -9999 92 93 94 96 97 99 101 103 104 106 108 110 111 113 114 115 116 117 118 118 119 118 118 118 117 117 117 116 116 115 115 115 115 115 115 115 115 116 116 116 117 117 119 120 121 122 123 124 124 126 123 127 132 133 132 131 131 127 127 126 124 123 120 118 116 114 111 109 106 104 102 100 98 96 -9999 -9999 -9999 -9999 -9999 -9999 -9999 -9999 -9999 -9999 -9999 -9999 -9999
 -9999 -9999 92 94 95 96 98 99 101 103 104 106 108 110 111 112 114 115 116 116 117 118 118 118 118 118 117 118 117 117 116 116 116 115 115 115 115 115 115 116 116 117 117 118 119 121 121 122 122 124 124 126 129 131 133 135 135 133 130 128 128 126 125 122 118 118 115 114 111 109 107 104 102 100 99 97 -9999 -9999 -9999 87 -9999 -9999 -9999 -9999 -9999 -9999 -9999 -9999 -9999
 -9999 92 94 94 96 97 98 100 101 102 104 106 108 109 111 112 113 114 115 116 117 118 118 118 117 117 117 117 117 117 117 117 116 115 115 115 115 115 115 116 117 117 117 118 119 120 121 121 122 123 124 126 129 132 134 137 138 135 132 128 129 127 122 122 118 116 115 113 111 109 106 104 102 101 99 -9999 -9999 -9999 -9999 87 -9999 -9999 -9999 -9999 -9999 -9999 -9999 -9999 -9999
 -9999 93 94 96 97 97 99 100 102 103 105 106 108 109 111 112 113 114 115 116 117 117 117 117 118 118 117 117 118 117 117 117 117 116 116 115 115 116 116 117 117 117 117 118 118 120 120 121 122 123 123 125 128 132 135 137 141 137 133 129 127 126 124 122 118 114 114 112 110 108 106 104 102 100 99 97 -9999 -9999 -9999 87 -9999 -9999 -9999 -9999 -9999 -9999 -9999 -9999 -9999
 -9999 95 95 96 97 99 100 101 102 103 105 107 108 110 111 112 113 113 115 116 116 117 117 117 118 118 118 118 118 117 117 117 116 116 116 116 115 115 117 117 117 118 118 118 118 119 120 121 121 122 123 124 127 131 134 135 128 133 134 129 124 125 122 119 118 115 113 111 109 107 105 103 102 100 98 97 -9999 -9999 -9999 -9999 81 -9999 -9999 -9999 -9999 -9999 -9999 -9999 -9999
 -9999 -9999 97 98 99 99 100 102 103 104 106 107 109 110 111 112 112 113 115 116 116 116 117 117 117 118 118 117 118 118 117 117 117 116 116 116 116 116 117 117 117 117 118 118 118 119 119 120 121 121 122 124 126 128 130 132 135 133 131 116 116 122 120 117 115 113 112 111 108 106 104 102 101 99 98 96 -9999 -9999 -9999 -9999 -9999 78 -9999 -9999 -9999 -9999 -9999 -9999 -9999
 -9999 -9999 -9999 99 100 101 102 102 103 105 106 108 109 110 111 112 113 113 114 115 116 116 117 117 117 117 118 118 118 118 117 117 117 117 117 116 116 117 117 117 117 117 118 118 118 119 119 119 120 120 122 123 124 126 127 129 123 127 128 126 117 119 115 114 112 112 111 109 108 105 103 102 100 98 97 95 93 91 -9999 -9999 -9999 -9999 -9999 -9999 -9999 -9999 -9999 -9999 -9999
 -9999 -9999 -9999 100 101 102 103 104 104 105 107 108 109 110 111 112 113 114 114 116 116 116 117 117 117 117 118 118 118 117 117 117 117 117 116 117 116 117 117 117 117 117 117 118 118 118 118 118 119 119 120 121 122 122 124 120 125 125 121 120 119 114 112 111 110 110 110 108 106 103 101 100 98 97 96 94 93 91 88 -9999 -9999 -9999 -9999 -9999 -9999 -9999 -9999 -9999 -9999
 -9999 -9999 -9999 -9999 -9999 103 104 105 106 106 107 108 110 111 112 113 113 114 115 115 116 116 117 117 117 117 118 118 118 118 117 118 118 117 117 117 117 117 117 117 117 117 118 118 118 118 117 118 117 118 118 118 118 118 121 118 121 119 117 116 110 109 108 107 108 109 108 106 104 102 100 98 97 95 94 93 92 91 88 -9999 -9999 -9999 -9999 -9999 -9999 -9999 -9999 -9999 -9999
 -9999 -9999 -9999 -9999 -9999 -9999 105 106 107 107 108 109 110 111 112 113 114 114 115 115 116 116 117 117 118 117 118 118 118 118 118 118 117 117 117 117 117 117 117 118 117 117 117 117 117 117 117 116 116 116 116 115 114 114 116 117 115 114 114 111 106 104 103 103 104 106 104 103 102 99 97 96 95 93 92 91 90 89 88 81 77 -9999 -9999 -9999 -9999 -9999 -9999 -9999 -9999
 -9999 -9999 -9999 -9999 -9999 -9999 -9999 107 107 108 108 109 110 112 112 114 114 114 115 115 116 116 117 117 118 118 117 118 118 118 118 118 118 118 118 117 118 118 118 118 117 117 117 117 116 116 115 115 114 113 113 111 111 111 111 114 113 112 111 108 101 99 99 100 102 102 101 99 97 96 95 94 92 91 90 90 88 86 84 80 77 74 -9999 -9999 -9999 -9999 -9999 -9999 -9999
 -9999 -9999 -9999 -9999 -9999 -9999 -9999 -9999 108 109 109 110 111 112 113 113 114 114 115 116 117 117 117 117 118 117 118 117 118 118 118 118 118 118 117 117 118 118 118 117 117 117 117 116 115 115 114 114 113 112 110 109 108 107 105 104 109 107 108 100 96 94 94 96 100 100 99 95 92 92 92 91 90 89 88 88 86 84 82 78 75 -9999 -9999 -9999 -9999 -9999 -9999 -9999 -9999
 -9999 -9999 -9999 -9999 -9999 -9999 -9999 -9999 109 110 110 110 111 112 113 114 114 114 115 116 117 117 118 118 117 118 118 118 118 118 118 117 118 117 118 118 118 118 118 117 117 117 116 116 115 114 113 111 110 109 108 108 110 107 108 99 104 97 105 102 92 91 89 92 92 91 93 91 89 89 89 88 87 87 86 85 83 81 79 76 -9999 -9999 -9999 -9999 -9999 -9999 -9999 -9999 -9999
 -9999 -9999 -9999 -9999 -9999 -9999 -9999 -9999 -9999 110 110 111 111 112 113 114 114 115 115 116 117 117 117 118 117 118 118 117 118 118 118 118 116 116 117 117 118 118 118 118 117 116 116 115 114 114 112 110 109 107 107 110 106 107 108 97 102 101 98 91 87 84 87 94 86 85 86 86 86 86 86 86 85 85 84 82 81 79 77 74 -9999 -9999 -9999 -9999 -9999 -9999 -9999 -9999 -9999
 -9999 -9999 -9999 -9999 -9999 -9999 -9999 -9999 -9999 111 111 112 112 113 114 115 115 115 115 116 117 117 117 117 117 117 117 118 117 117 118 118 117 117 116 117 117 118 118 118 117 116 116 115 114 112 110 109 107 107 108 107 107 107 107 96 90 85 91 84 89 75 76 79 79 80 82 82 83 84 84 84 83 83 82 80 79 77 75 -9999 -9999 -9999 -9999 -9999 -9999 -9999 -9999 -9999 -9999
 -9999 -9999 -9999 -9999 -9999 -9999 -9999 -9999 -9999 111 112 112 112 113 114 115 116 115 115 116 116 117 118 117 117 117 117 116 116 117 116 117 116 116 116 114 118 118 118 118 116 116 116 114 113 111 110 109 108 108 107 106 105 104 105 88 93 88 98 81 79 68 71 75 76 77 80 80 81 81 82 82 81 80 80 79 78 76 73 -9999 -9999 -9999 -9999 -9999 -9999 -9999 -9999 -9999 -9999
 -9999 -9999 -9999 -9999 -9999 -9999 -9999 -9999 -9999 -9999 112 113 112 113 114 116 117 118 115 116 116 117 117 117 117 117 117 117 117 116 115 117 117 116 117 115 117 116 117 117 117 116 115 114 113 111 110 111 111 109 108 108 107 105 99 98 97 101 87 90 67 65 69 71 73 76 77 78 80 80 80 80 80 79 79 78 76 75 72 -9999 -9999 -9999 -9999 -9999 -9999 -9999 -9999 -9999 -9999
 -9999 -9999 -9999 -9999 -9999 -9999 -9999 -9999 -9999 -9999 113 113 113 113 115 116 116 118 112 116 116 116 117 117 117 117 117 117 117 115 116 117 117 117 116 116 116 117 117 118 117 116 115 114 113 111 110 110 109 109 109 107 106 102 98 92 94 87 78 82 65 65 67 69 71 73 75 76 77 78 79 79 79 78 78 76 75 73 71 69 66 -9999 -9999 61 -9999 -9999 -9999 -9999 -9999
 -9999 -9999 -9999 -9999 -9999 -9999 -9999 -9999 -9999 -9999 -9999 114 114 113 115 116 118 117 117 114 116 116 116 117 117 117 117 116 116 117 115 117 117 117 117 116 117 117 119 117 118 117 116 114 112 111 110 109 109 108 107 106 105 102 97 81 74 76 67 68 65 65 67 69 71 73 74 76 77 78 78 78 78 78 77 76 74 73 71 69 67 -9999 -9999 -9999 -9999 -9999 -9999 -9999 -9999
 -9999 -9999 -9999 -9999 -9999 -9999 -9999 -9999 -9999 -9999 -9999 114 114 114 114 115 117 115 116 113 114 116 116 116 116 116 116 116 116 116 117 117 117 117 117 116 118 118 120 119 118 117 116 114 113 111 109 108 108 106 106 105 104 102 82 75 72 68 65 65 65 66 67 69 71 72 73 75 77 77 78 77 77 77 78 76 75 73 72 70 -9999 -9999 -9999 -9999 -9999 -9999 -9999 -9999 -9999
 -9999 -9999 -9999 -9999 -9999 -9999 -9999 -9999 -9999 -9999 -9999 114 115 114 114 115 115 114 116 116 114 116 116 116 115 115 115 115 116 116 116 116 117 117 117 118 119 120 121 120 119 118 116 114 112 110 109 107 106 106 105 104 103 93 78 75 72 69 67 67 66 67 68 69 71 72 73 75 77 77 77 77 78 78 79 78 76 74 73 -9999 -9999 -9999 -9999 -9999 -9999 -9999 -9999 -9999 -9999
 -9999 -9999 -9999 -9999 -9999 -9999 -9999 -9999 -9999 -9999 -9999 -9999 115 115 114 114 115 115 111 115 114 113 115 115 115 115 115 115 115 115 115 116 116 116 117 119 120 121 121 121 120 118 116 114 111 109 107 107 106 105 103 103 101 82 79 76 72 70 69 69 68 68 69 70 72 73 74 76 77 79 78 78 78 78 78 78 79 75 74 72 -9999 -9999 -9999 -9999 -9999 -9999 -9999 -9999 -9999
 -9999 -9999 -9999 -9999 -9999 -9999 -9999 -9999 -9999 -9999 -9999 -9999 -9999 115 114 114 113 113 113 113 114 113 114 114 114 114 114 114 114 114 114 115 115 114 117 119 120 121 122 122 120 118 116 113 111 108 107 106 106 104 102 101 88 82 79 77 74 73 72 71 70 70 71 72 73 74 75 78 79 79 79 79 79 78 79 78 79 77 76 -9999 -9999 -9999 -9999 -9999 -9999 -9999 -9999 -9999 -9999
 -9999 -9999 -9999 -9999 -9999 -9999 -9999 -9999 -9999 -9999 -9999 -9999 -9999 -9999 -9999 -9999 113 111 112 112 113 112 112 113 113 113 113 113 113 113 113 114 114 112 117 118 119 120 122 123 120 117 115 113 111 109 107 107 104 103 99 95 85 83 80 78 76 79 77 73 72 72 73 74 74 75 76 79 80 80 81 80 80 79 80 79 78 78 77 76 -9999 -9999 -9999 -9999 -9999 -9999 -9999 -9999 -9999
 -9999 -9999 -9999 -9999 -9999 -9999 -9999 -9999 -9999 -9999 -9999 -9999 -9999 -9999 -9999 -9999 -9999 -9999 110 111 112 112 112 111 112 111 111 111 111 112 112 113 111 106 115 116 117 119 120 119 118 116 114 113 111 109 107 105 104 100 97 91 86 84 81 79 79 83 87 76 74 75 75 75 76 78 79 81 82 82 81 82 82 81 81 81 80 79 78 78 -9999 -9999 -9999 -9999 -9999 -9999 -9999 -9999 -9999
 -9999 -9999 -9999 -9999 -9999 -9999 -9999 -9999 -9999 -9999 -9999 -9999 -9999 -9999 -9999 -9999 -9999 -9999 111 111 111 111 111 110 109 111 110 108 109 108 110 111 104 108 111 112 111 114 117 115 116 115 113 112 111 109 108 105 103 99 93 89 86 85 83 81 81 85 86 77 77 77 77 77 78 80 80 82 83 83 83 83 83 83 83 82 82 81 81 80 -9999 -9999 -9999 -9999 -9999 -9999 -9999 -9999 -9999
 -9999 -9999 -9999 -9999 -9999 -9999 -9999 -9999 -9999 -9999 -9999 -9999 -9999 -9999 -9999 -9999 -9999 -9999 -9999 -9999 -9999 109 110 109 109 109 109 107 107 107 107 109 108 102 100 99 103 107 113 109 114 113 113 111 111 109 107 104 102 96 93 90 87 85 84 83 84 86 83 80 79 80 80 79 80 81 82 83 84 84 85 85 85 85 85 85 84 83 83 82 81 -9999 -9999 -9999 -9999 -9999 -9999 -9999 -9999
 -9999 -9999 -9999 -9999 -9999 -9999 -9999 -9999 -9999 -9999 -9999 -9999 -9999 -9999 -9999 -9999 -9999 -9999 -9999 -9999 -9999 -9999 -9999 108 -9999 106 107 106 106 105 103 103 102 108 98 109 100 103 110 105 110 112 112 111 110 109 107 106 99 96 94 90 88 87 86 86 85 84 82 81 81 81 81 81 82 83 84 86 86 86 86 86 87 87 87 86 86 85 84 83 83 81 -9999 -9999 -9999 -9999 -9999 -9999 -9999
 -9999 -9999 -9999 -9999 -9999 -9999 -9999 -9999 -9999 -9999 -9999 -9999 -9999 -9999 -9999 -9999 -9999 -9999 -9999 -9999 -9999 -9999 -9999 -9999 -9999 -9999 105 104 105 104 104 102 103 107 108 108 110 104 107 108 110 111 112 112 111 109 108 106 103 97 94 91 89 88 89 91 87 89 85 84 83 83 83 84 84 85 86 87 87 88 88 89 89 89 89 89 88 87 87 86 85 83 -9999 -9999 -9999 -9999 -9999 -9999 -9999
 -9999 -9999 -9999 -9999 -9999 -9999 -9999 -9999 -9999 -9999 -9999 -9999 -9999 -9999 -9999 -9999 -9999 -9999 -9999 -9999 -9999 -9999 -9999 -9999 -9999 -9999 -9999 -9999 102 103 103 104 101 105 105 103 103 108 109 107 106 110 112 112 111 109 108 107 102 97 92 92 90 90 92 91 89 88 86 85 85 85 85 86 87 87 88 88 89 89 90 91 92 92 91 91 90 89 90 88 86 -9999 -9999 -9999 -9999 -9999 -9999 -9999 -9999
 -9999 -9999 -9999 -9999 -9999 -9999 -9999 -9999 -9999 -9999 -9999 -9999 -9999 -9999 -9999 -9999 -9999 -9999 -9999 -9999 -9999 -9999 -9999 -9999 -9999 -9999 -9999 -9999 -9999 -9999 -9999 -9999 103 104 101 100 99 99 108 110 109 111 111 111 111 110 108 105 101 97 96 94 93 94 94 92 89 87 88 86 87 88 87 87 89 89 91 92 91 92 93 93 94 94 94 94 93 92 91 89 88 87 86 -9999 -9999 -9999 -9999 -9999 -9999
 -9999 -9999 -9999 -9999 -9999 -9999 -9999 -9999 -9999 -9999 -9999 -9999 -9999 -9999 -9999 -9999 -9999 -9999 -9999 -9999 -9999 -9999 -9999 -9999 -9999 -9999 -9999 -9999 -9999 -9999 -9999 -9999 -9999 -9999 -9999 -9999 97 97 97 109 109 111 111 111 110 109 107 104 101 100 100 97 97 95 95 93 90 89 90 89 89 89 90 90 91 91 93 93 93 94 95 96 96 97 96 96 95 94 92 91 90 89 88 -9999 -9999 -9999 -9999 -9999 -9999
 -9999 -9999 -9999 -9999 -9999 -9999 -9999 -9999 -9999 -9999 -9999 -9999 -9999 -9999 -9999 -9999 -9999 -9999 -9999 -9999 -9999 -9999 -9999 -9999 -9999 -9999 -9999 -9999 -9999 -9999 -9999 -9999 -9999 -9999 -9999 -9999 -9999 -9999 96 97 109 109 111 111 109 105 105 106 104 102 99 96 97 95 94 93 91 91 91 91 91 91 91 92 93 94 95 95 96 97 97 98 99 99 99 98 97 96 95 94 93 92 89 -9999 -9999 -9999 -9999 -9999 -9999
 -9999 -9999 -9999 -9999 -9999 -9999 -9999 -9999 -9999 -9999 -9999 -9999 -9999 -9999 -9999 -9999 -9999 -9999 -9999 -9999 -9999 -9999 -9999 -9999 -9999 -9999 -9999 -9999 -9999 -9999 -9999 -9999 -9999 -9999 -9999 -9999 -9999 -9999 95 95 102 108 109 107 107 104 102 102 101 99 98 98 97 96 94 93 93 92 92 92 92 92 93 94 95 96 97 97 98 98 99 100 101 101 101 101 100 99 99 97 96 94 92 -9999 -9999 -9999 -9999 -9999 -9999
 -9999 -9999 -9999 -9999 -9999 -9999 -9999 -9999 -9999 -9999 -9999 -9999 -9999 -9999 -9999 -9999 -9999 -9999 -9999 -9999 -9999 -9999 -9999 -9999 -9999 -9999 -9999 -9999 -9999 -9999 -9999 -9999 -9999 -9999 -9999 -9999 -9999 -9999 -9999 95 96 105 106 107 108 103 102 100 100 99 99 99 98 97 95 95 94 94 94 93 94 94 95 96 97 97 98 99 100 101 102 102 103 104 105 104 104 103 102 100 97 95 92 92 -9999 -9999 -9999 -9999 -9999
 -9999 -9999 -9999 -9999 -9999 -9999 -9999 -9999 -9999 -9999 -9999 -9999 -9999 -9999 -9999 -9999 -9999 -9999 -9999 -9999 -9999 -9999 -9999 -9999 -9999 -9999 -9999 -9999 -9999 -9999 -9999 -9999 -9999 -9999 -9999 -9999 -9999 -9999 -9999 -9999 96 100 106 105 105 103 99 100 100 100 100 99 99 97 96 95 95 96 95 95 95 96 96 96 98 99 100 100 101 103 104 105 106 107 108 107 107 106 104 103 101 97 95 95 94 -9999 -9999 -9999 -9999
 -9999 -9999 -9999 -9999 -9999 -9999 -9999 -9999 -9999 -9999 -9999 -9999 -9999 -9999 -9999 -9999 -9999 -9999 -9999 -9999 -9999 -9999 -9999 -9999 -9999 -9999 -9999 -9999 -9999 -9999 -9999 -9999 -9999 -9999 -9999 -9999 -9999 -9999 -9999 -9999 97 97 106 101 100 99 100 99 100 100 100 99 99 97 97 96 97 96 96 96 97 97 98 99 99 100 101 102 103 104 105 107 108 110 111 112 110 108 106 103 101 99 98 98 96 96 -9999 -9999 -9999
 -9999 -9999 -9999 -9999 -9999 -9999 -9999 -9999 -9999 -9999 -9999 -9999 -9999 -9999 -9999 -9999 -9999 -9999 -9999 -9999 -9999 -9999 -9999 -9999 -9999 -9999 -9999 -9999 -9999 -9999 -9999 -9999 -9999 -9999 -9999 -9999 -9999 -9999 -9999 -9999 97 97 102 100 100 101 100 101 101 101 101 100 101 98 97 97 97 97 97 97 98 98 99 99 100 101 102 103 104 106 107 108 110 112 113 113 111 109 106 105 103 102 101 100 99 99 98 98 -9999
 -9999 -9999 -9999 -9999 -9999 -9999 -9999 -9999 -9999 -9999 -9999 -9999 -9999 -9999 -9999 -9999 -9999 -9999 -9999 -9999 -9999 -9999 -9999 -9999 -9999 -9999 -9999 -9999 -9999 -9999 -9999 -9999 -9999 -9999 -9999 -9999 -9999 -9999 -9999 -9999 97 97 99 103 101 102 101 103 102 102 101 101 99 98 98 99 98 98 98 98 98 99 99 100 101 103 103 104 105 107 108 110 111 112 113 113 111 111 109 108 106 104 103 102 102 101 101 101 -9999
 -9999 -9999 -9999 -9999 -9999 -9999 -9999 -9999 -9999 -9999 -9999 -9999 -9999 -9999 -9999 -9999 -9999 -9999 -9999 -9999 -9999 -9999 -9999 -9999 -9999 -9999 -9999 -9999 -9999 -9999 -9999 -9999 -9999 -9999 -9999 -9999 -9999 -9999 -9999 -9999 98 97 99 104 101 102 102 102 103 103 101 100 100 99 98 98 98 98 99 99 99 99 100 101 102 103 104 105 106 108 109 111 112 113 113 113 113 111 109 109 107 106 105 104 103 103 103 -9999 -9999
 -9999 -9999 -9999 -9999 -9999 -9999 -9999 -9999 -9999 -9999 -9999 -9999 -9999 -9999 -9999 -9999 -9999 -9999 -9999 -9999 -9999 -9999 -9999 -9999 -9999 -9999 -9999 -9999 -9999 -9999 -9999 -9999 -9999 -9999 -9999 -9999 -9999 -9999 -9999 -9999 98 97 97 104 104 103 101 102 102 102 102 99 99 98 98 98 99 99 99 99 100 100 101 102 103 104 105 106 107 109 110 111 112 112 113 113 113 112 110 109 108 107 106 105 105 105 -9999 -9999 -9999
 -9999 -9999 -9999 -9999 -9999 -9999 -9999 -9999 -9999 -9999 -9999 -9999 -9999 -9999 -9999 -9999 -9999 -9999 -9999 -9999 -9999 -9999 -9999 -9999 -9999 -9999 -9999 -9999 -9999 -9999 -9999 -9999 -9999 -9999 -9999 -9999 -9999 -9999 -9999 -9999 98 97 96 104 104 104 101 100 101 101 100 98 98 98 98 98 99 99 99 100 101 101 102 103 104 105 106 107 108 109 110 111 112 112 113 113 113 112 111 109 109 108 107 106 -9999 -9999 -9999 -9999 -9999
 -9999 -9999 -9999 -9999 -9999 -9999 -9999 -9999 -9999 -9999 -9999 -9999 -9999 -9999 -9999 -9999 -9999 -9999 -9999 -9999 -9999 -9999 -9999 -9999 -9999 -9999 -9999 -9999 -9999 -9999 -9999 -9999 -9999 -9999 -9999 -9999 -9999 -9999 -9999 -9999 -9999 97 98 105 105 103 101 99 101 99 100 98 98 98 98 99 99 99 100 100 101 101 102 104 104 105 106 107 109 109 110 111 112 113 113 113 112 112 111 110 109 -9999 -9999 -9999 -9999 -9999 -9999 -9999 -9999
 -9999 -9999 -9999 -9999 -9999 -9999 -9999 -9999 -9999 -9999 -9999 -9999 -9999 -9999 -9999 -9999 -9999 -9999 -9999 -9999 -9999 -9999 -9999 -9999 -9999 -9999 -9999 -9999 -9999 -9999 -9999 -9999 -9999 -9999 -9999 -9999 -9999 -9999 -9999 -9999 -9999 96 95 103 104 103 99 97 98 98 98 97 98 97 98 99 99 99 100 100 101 102 103 104 105 106 107 108 109 110 111 111 112 112 113 113 113 112 112 111 -9999 -9999 -9999 -9999 -9999 -9999 -9999 -9999 -9999
 -9999 -9999 -9999 -9999 -9999 -9999 -9999 -9999 -9999 -9999 -9999 -9999 -9999 -9999 -9999 -9999 -9999 -9999 -9999 -9999 -9999 -9999 -9999 -9999 -9999 -9999 -9999 -9999 -9999 -9999 -9999 -9999 -9999 -9999 -9999 -9999 -9999 -9999 -9999 -9999 -9999 94 94 94 97 101 100 96 96 96 96 96 97 98 98 98 99 99 100 101 102 103 104 105 105 106 107 108 109 110 111 112 112 113 113 -9999 -9999 -9999 -9999 -9999 -9999 -9999 -9999 -9999 -9999 -9999 -9999 -9999 -9999
 -9999 -9999 -9999 -9999 -9999 -9999 -9999 -9999 -9999 -9999 -9999 -9999 -9999 -9999 -9999 -9999 -9999 -9999 -9999 -9999 -9999 -9999 -9999 -9999 -9999 -9999 -9999 -9999 -9999 -9999 -9999 -9999 -9999 -9999 -9999 -9999 -9999 -9999 -9999 -9999 -9999 93 93 92 92 100 99 97 94 95 95 96 97 97 98 99 99 100 100 101 102 103 104 105 106 107 108 109 -9999 -9999 -9999 -9999 113 -9999 -9999 -9999 -9999 -9999 -9999 -9999 -9999 -9999 -9999 -9999 -9999 -9999 -9999 -9999 -9999
 -9999 -9999 -9999 -9999 -9999 -9999 -9999 -9999 -9999 -9999 -9999 -9999 -9999 -9999 -9999 -9999 -9999 -9999 -9999 -9999 -9999 -9999 -9999 -9999 -9999 -9999 -9999 -9999 -9999 -9999 -9999 -9999 -9999 -9999 -9999 -9999 -9999 -9999 -9999 -9999 -9999 -9999 91 91 90 103 97 93 93 94 95 -9999 -9999 97 97 98 99 100 101 102 102 103 104 105 106 107 108 -9999 -9999 -9999 -9999 -9999 -9999 -9999 -9999 -9999 -9999 -9999 -9999 -9999 -9999 -9999 -9999 -9999 -9999 -9999 -9999 -9999 -9999
 -9999 -9999 -9999 -9999 -9999 -9999 -9999 -9999 -9999 -9999 -9999 -9999 -9999 -9999 -9999 -9999 -9999 -9999 -9999 -9999 -9999 -9999 -9999 -9999 -9999 -9999 -9999 -9999 -9999 -9999 -9999 -9999 -9999 -9999 -9999 -9999 -9999 -9999 -9999 -9999 -9999 -9999 -9999 -9999 -9999 -9999 -9999 -9999 -9999 -9999 -9999 -9999 -9999 -9999 -9999 99 99 100 101 -9999 -9999 -9999 105 106 107 -9999 -9999 -9999 -9999 -9999 -9999 -9999 -9999 -9999 -9999 -9999 -9999 -9999 -9999 -9999 -9999 -9999 -9999 -9999 -9999 -9999 -9999 -9999 -9999
 -9999 -9999 -9999 -9999 -9999 -9999 -9999 -9999 -9999 -9999 -9999 -9999 -9999 -9999 -9999 -9999 -9999 -9999 -9999 -9999 -9999 -9999 -9999 -9999 -9999 -9999 -9999 -9999 -9999 -9999 -9999 -9999 -9999 -9999 -9999 -9999 -9999 -9999 -9999 -9999 -9999 -9999 -9999 -9999 -9999 -9999 -9999 -9999 -9999 -9999 -9999 -9999 -9999 -9999 -9999 -9999 -9999 -9999 -9999 -9999 -9999 -9999 -9999 -9999 -9999 -9999 -9999 -9999 -9999 -9999 -9999 -9999 -9999 -9999 -9999 -9999 -9999 -9999 -9999 -9999 -9999 -9999 -9999 -9999 -9999 -9999 -9999 -9999 -9999
