# Supplementary material for: Climate Change Influences Potential Distribution of Infected Aedes aegypti Co-Occurrence with Dengue Epidemics Risk Areas in Tanzania
Source: PLoS One. 2016 Sep 28;11(9):e0162649. doi: 10.1371/journal.pone.0162649 (PMC5040426; doi:10.1371/journal.pone.0162649)
Supplement: S1 File — (ZIP) [file pone.0162649.s001.zip › S1_File/bioData/bioData-2020/Tz_bio3.asc]

ncols        89
nrows        86
xllcorner    29.371397018433
yllcorner    -11.758983612061
cellsize     0.125
NODATA_value  -9999
 -9999 -9999 -9999 -9999 -9999 -9999 -9999 -9999 -9999 -9999 -9999 81 86 86 87 85 84 85 85 85 84 85 85 86 86 85 85 85 87 86 86 87 88 87 87 87 -9999 -9999 -9999 -9999 -9999 -9999 -9999 -9999 -9999 -9999 -9999 -9999 -9999 -9999 -9999 -9999 -9999 -9999 -9999 -9999 -9999 -9999 -9999 -9999 -9999 -9999 -9999 -9999 -9999 -9999 -9999 -9999 -9999 -9999 -9999 -9999 -9999 -9999 -9999 -9999 -9999 -9999 -9999 -9999 -9999 -9999 -9999 -9999 -9999 -9999 -9999 -9999 -9999
 -9999 -9999 -9999 -9999 -9999 -9999 -9999 -9999 -9999 86 85 85 85 86 86 86 86 86 87 86 86 86 86 86 85 85 85 86 87 86 86 86 87 86 86 86 87 88 87 -9999 -9999 -9999 -9999 -9999 -9999 -9999 -9999 -9999 -9999 -9999 -9999 -9999 -9999 -9999 -9999 -9999 -9999 -9999 -9999 -9999 -9999 -9999 -9999 -9999 -9999 -9999 -9999 -9999 -9999 -9999 -9999 -9999 -9999 -9999 -9999 -9999 -9999 -9999 -9999 -9999 -9999 -9999 -9999 -9999 -9999 -9999 -9999 -9999 -9999
 -9999 -9999 -9999 -9999 -9999 -9999 -9999 -9999 -9999 -9999 84 85 85 88 87 87 88 87 86 87 87 86 87 86 85 86 86 86 85 85 85 85 86 85 85 86 87 87 87 86 85 -9999 -9999 -9999 -9999 -9999 -9999 -9999 -9999 -9999 -9999 -9999 -9999 -9999 -9999 -9999 -9999 -9999 -9999 -9999 -9999 -9999 -9999 -9999 -9999 -9999 -9999 -9999 -9999 -9999 -9999 -9999 -9999 -9999 -9999 -9999 -9999 -9999 -9999 -9999 -9999 -9999 -9999 -9999 -9999 -9999 -9999 -9999 -9999
 -9999 -9999 -9999 -9999 -9999 -9999 -9999 -9999 -9999 -9999 85 87 85 86 88 88 88 88 88 87 87 86 87 87 87 87 86 86 85 85 85 85 85 85 85 85 86 86 87 87 85 85 83 -9999 -9999 -9999 -9999 -9999 -9999 -9999 -9999 -9999 -9999 -9999 -9999 -9999 -9999 -9999 -9999 -9999 -9999 -9999 -9999 -9999 -9999 -9999 -9999 -9999 -9999 -9999 -9999 -9999 -9999 -9999 -9999 -9999 -9999 -9999 -9999 -9999 -9999 -9999 -9999 -9999 -9999 -9999 -9999 -9999 -9999
 -9999 -9999 -9999 -9999 -9999 -9999 -9999 -9999 -9999 -9999 -9999 84 85 86 88 88 89 89 89 88 88 87 87 86 86 86 85 84 84 84 85 84 83 83 83 83 84 85 85 87 87 88 86 84 84 -9999 -9999 -9999 -9999 -9999 -9999 -9999 -9999 -9999 -9999 -9999 -9999 -9999 -9999 -9999 -9999 -9999 -9999 -9999 -9999 -9999 -9999 -9999 -9999 -9999 -9999 -9999 -9999 -9999 -9999 -9999 -9999 -9999 -9999 -9999 -9999 -9999 -9999 -9999 -9999 -9999 -9999 -9999 -9999
 -9999 -9999 -9999 -9999 -9999 -9999 -9999 -9999 -9999 -9999 -9999 -9999 85 86 87 88 88 88 88 88 87 88 87 87 86 85 84 83 84 82 83 82 82 82 82 82 85 84 85 87 86 87 86 85 84 83 -9999 -9999 -9999 -9999 -9999 -9999 -9999 -9999 -9999 -9999 -9999 -9999 -9999 -9999 -9999 -9999 -9999 -9999 -9999 -9999 -9999 -9999 -9999 -9999 -9999 -9999 -9999 -9999 -9999 -9999 -9999 -9999 -9999 -9999 -9999 -9999 -9999 -9999 -9999 -9999 -9999 -9999 -9999
 -9999 -9999 -9999 -9999 -9999 -9999 -9999 -9999 -9999 -9999 -9999 -9999 85 86 87 88 88 87 87 88 87 88 86 85 85 85 83 82 82 82 83 82 82 82 83 82 85 84 85 86 85 86 85 84 83 84 82 81 -9999 -9999 -9999 -9999 -9999 -9999 -9999 -9999 -9999 -9999 -9999 -9999 -9999 -9999 -9999 -9999 -9999 -9999 -9999 -9999 -9999 -9999 -9999 -9999 -9999 -9999 -9999 -9999 -9999 -9999 -9999 -9999 -9999 -9999 -9999 -9999 -9999 -9999 -9999 -9999 -9999
 -9999 -9999 -9999 -9999 -9999 -9999 -9999 -9999 -9999 -9999 -9999 -9999 84 85 86 86 85 87 87 86 87 86 85 84 84 83 82 82 82 82 81 80 81 80 81 81 83 83 84 84 85 85 84 83 82 82 82 80 80 79 -9999 -9999 -9999 -9999 -9999 -9999 -9999 -9999 -9999 -9999 -9999 -9999 -9999 -9999 -9999 -9999 -9999 -9999 -9999 -9999 -9999 -9999 -9999 -9999 -9999 -9999 -9999 -9999 -9999 -9999 -9999 -9999 -9999 -9999 -9999 -9999 -9999 -9999 -9999
 -9999 -9999 -9999 -9999 -9999 -9999 -9999 -9999 -9999 -9999 -9999 -9999 84 85 84 85 85 85 85 86 84 84 83 84 82 82 82 82 82 80 80 80 80 81 81 80 82 81 82 83 84 83 83 83 82 81 81 80 79 77 77 78 -9999 -9999 -9999 -9999 -9999 -9999 -9999 -9999 -9999 -9999 -9999 -9999 -9999 -9999 -9999 -9999 -9999 -9999 -9999 -9999 -9999 -9999 -9999 -9999 -9999 -9999 -9999 -9999 -9999 -9999 -9999 -9999 -9999 -9999 -9999 -9999 -9999
 -9999 -9999 -9999 -9999 -9999 -9999 -9999 -9999 -9999 -9999 -9999 -9999 83 85 83 83 85 84 83 84 83 83 83 81 82 81 81 81 80 80 79 79 79 80 80 80 80 81 81 81 82 82 82 82 81 80 80 79 78 78 77 77 77 -9999 -9999 -9999 -9999 -9999 -9999 -9999 -9999 -9999 -9999 -9999 -9999 -9999 -9999 -9999 -9999 -9999 -9999 -9999 -9999 -9999 -9999 -9999 -9999 -9999 -9999 -9999 -9999 -9999 -9999 -9999 -9999 -9999 -9999 -9999 -9999
 -9999 -9999 -9999 -9999 -9999 -9999 -9999 -9999 -9999 -9999 -9999 -9999 84 83 83 83 83 83 84 82 82 82 81 81 80 79 81 80 80 79 79 79 78 78 79 79 80 80 81 81 82 82 81 81 81 79 78 78 78 76 77 75 76 77 76 -9999 -9999 -9999 -9999 -9999 -9999 -9999 -9999 -9999 -9999 -9999 -9999 -9999 -9999 -9999 -9999 -9999 -9999 -9999 -9999 -9999 -9999 -9999 -9999 -9999 -9999 -9999 -9999 -9999 -9999 -9999 -9999 -9999 -9999
 -9999 -9999 -9999 -9999 -9999 -9999 -9999 -9999 -9999 -9999 -9999 82 84 83 82 82 83 83 81 81 82 81 81 79 79 79 79 80 78 78 77 77 78 77 77 78 78 78 79 79 80 80 80 79 80 78 77 77 77 75 76 76 77 76 76 74 73 -9999 -9999 -9999 -9999 -9999 -9999 -9999 -9999 -9999 -9999 -9999 -9999 -9999 -9999 -9999 -9999 -9999 -9999 -9999 -9999 -9999 -9999 -9999 -9999 -9999 -9999 -9999 -9999 -9999 -9999 -9999 -9999
 -9999 -9999 -9999 -9999 -9999 -9999 -9999 -9999 -9999 81 81 81 83 82 82 82 83 83 81 80 80 80 79 78 78 78 77 78 76 77 77 75 76 76 77 76 77 78 79 78 79 79 79 79 78 77 77 76 75 75 75 75 75 76 72 74 72 71 71 -9999 -9999 -9999 -9999 -9999 -9999 -9999 -9999 -9999 -9999 -9999 -9999 -9999 -9999 -9999 -9999 -9999 -9999 -9999 -9999 -9999 -9999 -9999 -9999 -9999 -9999 -9999 -9999 -9999 -9999
 -9999 -9999 -9999 -9999 -9999 -9999 -9999 -9999 -9999 80 81 81 82 82 81 82 81 81 80 80 80 79 78 78 77 76 76 77 75 74 75 74 75 75 75 76 76 77 77 77 79 78 78 78 78 76 76 75 74 73 75 74 75 72 72 74 71 72 71 72 72 -9999 -9999 -9999 -9999 -9999 -9999 -9999 -9999 -9999 -9999 -9999 -9999 -9999 -9999 -9999 -9999 -9999 -9999 -9999 -9999 -9999 -9999 -9999 -9999 -9999 -9999 -9999 -9999
 -9999 -9999 -9999 -9999 -9999 -9999 -9999 -9999 -9999 79 80 81 82 80 81 81 79 78 78 78 79 77 78 76 76 76 75 73 73 72 73 73 73 73 75 75 76 76 75 76 76 77 76 78 78 75 74 74 73 72 73 71 70 73 74 72 72 71 71 71 71 71 -9999 -9999 -9999 -9999 -9999 -9999 -9999 -9999 -9999 -9999 -9999 -9999 -9999 -9999 -9999 -9999 -9999 -9999 -9999 -9999 -9999 -9999 -9999 -9999 -9999 -9999 -9999
 -9999 -9999 -9999 -9999 -9999 -9999 -9999 -9999 -9999 78 79 80 80 79 80 77 78 79 79 78 78 77 76 77 75 75 74 73 71 71 72 73 72 73 74 73 73 74 75 75 76 77 76 76 76 76 74 73 73 72 71 70 70 73 70 71 72 71 71 71 71 71 71 71 -9999 -9999 -9999 -9999 -9999 -9999 -9999 -9999 -9999 -9999 -9999 -9999 -9999 -9999 -9999 -9999 -9999 -9999 -9999 -9999 -9999 -9999 -9999 -9999 -9999
 -9999 -9999 -9999 -9999 -9999 -9999 -9999 -9999 -9999 -9999 -9999 -9999 79 77 79 79 78 77 78 78 77 77 77 76 75 74 73 72 71 72 72 71 72 72 73 72 73 73 74 75 75 76 75 75 76 75 74 73 73 70 70 69 70 74 73 72 72 71 71 71 71 70 69 69 69 71 -9999 -9999 -9999 -9999 -9999 -9999 -9999 -9999 -9999 -9999 -9999 -9999 -9999 -9999 -9999 -9999 -9999 -9999 -9999 -9999 -9999 -9999 -9999
 -9999 -9999 -9999 -9999 -9999 -9999 -9999 -9999 -9999 -9999 -9999 -9999 79 78 77 78 78 77 77 76 76 76 76 75 74 73 72 72 71 71 71 71 71 71 72 72 72 73 73 74 74 75 74 75 75 74 72 71 70 70 68 69 69 73 73 72 72 70 71 71 70 69 70 69 68 69 70 -9999 -9999 -9999 -9999 -9999 -9999 -9999 -9999 -9999 -9999 -9999 -9999 -9999 -9999 -9999 -9999 -9999 -9999 -9999 -9999 -9999 -9999
 -9999 -9999 -9999 -9999 -9999 -9999 -9999 -9999 -9999 -9999 -9999 -9999 76 76 76 76 76 76 76 76 75 75 74 73 73 72 72 71 71 70 70 71 71 71 72 71 71 72 73 74 74 73 74 74 74 74 72 70 68 69 69 70 73 72 72 70 69 70 70 69 70 69 69 68 70 70 71 -9999 -9999 -9999 -9999 -9999 -9999 -9999 -9999 -9999 -9999 -9999 -9999 -9999 -9999 -9999 -9999 -9999 -9999 -9999 -9999 -9999 -9999
 -9999 -9999 -9999 -9999 -9999 -9999 -9999 -9999 -9999 -9999 75 75 74 75 75 76 75 75 75 75 75 74 73 72 72 72 70 70 70 70 70 69 69 70 70 71 71 72 73 73 73 74 73 73 73 73 72 75 70 72 72 72 73 71 70 70 71 71 72 72 72 72 71 70 71 71 -9999 -9999 -9999 -9999 -9999 -9999 -9999 -9999 -9999 -9999 -9999 -9999 -9999 -9999 -9999 -9999 -9999 -9999 -9999 -9999 -9999 -9999 -9999
 -9999 -9999 -9999 -9999 -9999 -9999 -9999 -9999 -9999 71 72 73 73 73 74 74 74 74 74 73 74 73 73 72 71 71 70 69 70 69 69 69 69 70 70 71 72 72 72 73 73 73 73 73 73 75 75 75 74 72 72 74 73 72 72 72 73 72 72 72 72 72 71 71 71 71 -9999 -9999 -9999 -9999 -9999 -9999 -9999 -9999 -9999 -9999 -9999 -9999 -9999 -9999 -9999 -9999 -9999 -9999 -9999 -9999 -9999 -9999 -9999
 -9999 -9999 -9999 -9999 -9999 -9999 -9999 -9999 -9999 69 72 73 73 71 73 73 73 73 73 73 73 72 71 71 71 70 70 70 70 70 68 69 69 70 70 70 70 72 71 72 72 73 73 75 75 75 76 74 73 72 70 74 74 73 73 73 72 72 73 72 72 71 71 71 71 71 69 -9999 -9999 -9999 -9999 -9999 -9999 -9999 -9999 -9999 -9999 -9999 -9999 -9999 -9999 -9999 -9999 -9999 -9999 -9999 -9999 -9999 -9999
 -9999 -9999 -9999 -9999 -9999 -9999 -9999 -9999 68 69 69 70 71 70 71 72 72 73 72 72 72 71 70 70 70 69 70 69 69 68 70 69 70 69 70 70 71 71 72 72 72 73 73 74 74 75 75 73 71 71 74 74 74 73 72 73 71 72 73 72 72 72 71 70 71 70 69 70 -9999 -9999 -9999 -9999 -9999 -9999 -9999 -9999 -9999 -9999 -9999 -9999 -9999 -9999 -9999 -9999 -9999 -9999 -9999 -9999 -9999
 -9999 -9999 -9999 -9999 -9999 -9999 -9999 66 67 68 70 70 70 70 72 71 71 71 71 72 70 70 70 70 69 68 68 68 69 69 69 69 70 70 70 70 70 71 71 72 72 73 73 74 74 75 74 73 70 71 70 74 74 74 73 72 71 72 72 72 71 72 71 71 70 70 69 69 69 68 -9999 -9999 -9999 -9999 -9999 -9999 -9999 -9999 -9999 -9999 -9999 -9999 -9999 -9999 -9999 -9999 -9999 -9999 -9999
 -9999 -9999 -9999 -9999 -9999 -9999 66 67 68 68 68 68 69 70 70 70 71 70 70 70 70 69 68 68 68 68 68 68 68 68 68 69 69 69 69 69 70 71 71 71 72 72 72 72 73 72 71 71 70 70 74 73 73 74 73 72 72 72 72 72 72 71 70 70 70 70 69 68 68 68 69 68 68 -9999 -9999 -9999 -9999 -9999 -9999 -9999 -9999 -9999 -9999 -9999 -9999 -9999 -9999 -9999 -9999
 -9999 -9999 -9999 -9999 -9999 67 67 67 66 68 68 69 69 69 69 70 70 70 70 70 70 69 68 68 68 67 67 67 68 68 68 68 69 69 69 70 71 71 71 70 70 72 72 71 72 72 72 72 71 72 74 73 74 74 73 73 73 73 72 72 70 71 71 70 71 70 70 69 66 68 67 68 68 68 -9999 -9999 -9999 -9999 -9999 -9999 -9999 -9999 -9999 -9999 -9999 -9999 -9999 -9999 -9999
 -9999 -9999 -9999 -9999 68 68 68 67 68 68 68 69 69 69 69 70 69 70 70 69 68 68 68 67 67 68 67 67 67 67 67 68 68 68 70 70 70 70 71 70 70 72 71 72 72 72 71 72 72 72 72 73 73 73 73 72 74 74 73 72 72 71 71 71 71 71 70 69 67 69 68 67 68 67 67 -9999 -9999 -9999 -9999 -9999 -9999 -9999 -9999 -9999 -9999 -9999 -9999 -9999 -9999
 -9999 69 68 69 69 68 68 68 68 68 68 69 69 68 68 69 69 69 68 68 68 68 67 66 67 66 67 66 67 67 67 67 68 68 68 69 70 70 70 70 71 70 71 71 72 71 71 70 71 71 73 72 72 72 72 73 73 74 73 73 72 71 71 71 70 71 70 69 69 67 68 64 67 67 67 67 67 -9999 -9999 -9999 -9999 -9999 -9999 -9999 -9999 -9999 -9999 -9999 -9999
 -9999 68 69 68 68 69 68 68 68 68 68 69 69 69 68 69 69 69 68 68 68 68 68 67 67 67 66 67 67 67 67 67 68 68 68 70 70 70 70 70 70 71 71 71 72 72 71 70 71 71 70 71 71 72 72 73 73 73 74 73 73 72 72 71 70 70 70 69 68 68 66 63 64 65 67 66 67 67 -9999 -9999 -9999 -9999 -9999 -9999 -9999 -9999 -9999 -9999 -9999
 68 68 68 68 68 69 68 69 68 68 69 69 69 68 68 69 68 69 68 68 68 67 67 67 67 66 66 66 67 67 67 67 68 68 68 69 69 71 70 70 71 70 71 70 71 71 72 70 71 70 70 70 71 71 71 72 73 73 74 74 73 73 72 71 71 70 70 70 69 69 68 62 62 65 66 66 66 66 66 -9999 -9999 -9999 -9999 -9999 -9999 -9999 -9999 -9999 -9999
 68 68 67 68 69 68 68 69 69 69 69 69 69 69 68 69 68 68 68 67 67 67 67 67 66 67 66 66 67 66 67 67 68 68 69 68 69 70 70 71 70 70 71 71 71 71 71 70 70 70 70 70 71 71 71 72 73 74 74 74 74 73 73 72 72 71 70 70 69 69 69 69 63 66 66 66 66 66 -9999 -9999 -9999 -9999 -9999 -9999 -9999 -9999 -9999 -9999 -9999
 68 67 68 68 68 69 69 69 68 69 69 69 69 68 68 68 68 68 68 67 67 67 67 66 67 66 67 66 67 67 66 67 68 68 68 68 70 70 70 70 71 70 71 70 70 70 70 70 70 70 70 70 70 71 71 73 73 73 74 74 74 74 73 73 71 71 71 70 70 69 69 68 64 67 63 66 67 65 -9999 -9999 -9999 -9999 -9999 67 -9999 -9999 -9999 -9999 -9999
 -9999 67 67 67 68 69 69 68 68 68 69 69 68 68 68 68 68 68 68 67 67 67 67 67 67 67 67 67 67 67 67 66 68 68 69 69 69 70 70 71 71 70 71 70 70 70 70 70 70 70 70 70 70 71 72 72 72 74 74 74 74 74 74 72 72 71 70 71 70 69 68 68 67 67 65 67 68 66 -9999 -9999 -9999 -9999 -9999 67 -9999 -9999 -9999 -9999 -9999
 -9999 67 67 67 67 69 68 68 68 68 69 69 69 68 68 67 68 68 68 67 67 67 67 67 67 67 67 66 67 67 67 67 68 68 69 69 69 70 71 71 70 71 71 70 70 70 70 70 70 70 70 70 71 71 71 72 72 73 74 75 74 74 74 72 72 72 70 70 70 69 68 68 68 67 67 68 67 66 -9999 -9999 -9999 -9999 -9999 66 -9999 -9999 -9999 -9999 -9999
 -9999 -9999 67 67 68 68 67 68 68 68 68 68 68 68 68 67 68 67 67 67 67 67 67 67 67 67 67 67 67 67 67 67 69 69 68 69 69 70 70 71 71 70 70 70 70 70 70 71 71 70 70 70 71 71 71 72 72 73 74 75 75 74 73 73 73 72 71 70 70 70 69 69 69 68 68 68 67 -9999 -9999 -9999 -9999 -9999 67 -9999 -9999 -9999 -9999 -9999 -9999
 -9999 -9999 65 66 66 67 67 68 67 68 68 68 67 67 67 68 68 67 67 67 67 66 67 67 67 67 67 67 67 67 67 68 68 68 69 68 70 70 70 70 70 70 70 70 70 70 70 70 70 69 70 70 71 70 71 71 73 73 74 74 75 74 74 74 73 72 72 70 70 71 70 69 69 69 69 70 69 -9999 -9999 -9999 -9999 -9999 -9999 -9999 -9999 -9999 -9999 -9999 -9999
 -9999 -9999 64 64 66 67 66 67 67 67 68 67 67 68 67 68 67 67 68 67 67 68 67 67 67 67 67 66 67 67 67 67 68 69 69 69 69 70 70 70 70 70 70 70 69 70 70 70 70 70 70 70 70 70 71 71 71 73 73 74 75 75 74 73 74 73 72 72 71 71 70 71 71 70 71 71 -9999 -9999 -9999 -9999 -9999 -9999 -9999 -9999 -9999 -9999 -9999 -9999 -9999
 -9999 -9999 63 64 65 65 65 66 66 67 67 67 68 68 67 68 67 68 67 67 67 67 67 66 67 67 67 67 67 67 67 68 68 68 69 69 69 70 70 71 70 69 70 70 70 70 70 70 70 70 69 70 70 70 71 71 72 72 74 74 74 75 75 75 73 73 72 72 72 72 71 71 71 71 71 71 -9999 -9999 -9999 -9999 -9999 -9999 -9999 -9999 -9999 -9999 -9999 -9999 -9999
 -9999 -9999 63 64 65 64 66 66 66 66 67 67 67 67 67 67 67 67 67 67 67 67 67 67 67 67 67 67 67 67 68 68 69 69 69 70 70 70 70 70 69 70 70 70 70 69 69 69 69 70 70 70 71 71 71 71 72 73 73 74 74 75 74 74 74 73 73 73 72 72 72 72 72 71 73 72 -9999 -9999 -9999 70 -9999 -9999 -9999 -9999 -9999 -9999 -9999 -9999 -9999
 -9999 62 63 63 64 64 65 66 65 66 66 66 68 67 68 67 67 67 67 67 67 67 67 67 66 67 67 67 67 67 68 68 69 69 70 70 69 69 69 69 70 70 69 69 70 69 69 69 69 69 70 70 70 70 70 70 72 72 74 73 74 74 74 74 73 73 72 72 72 73 73 72 72 72 72 -9999 -9999 -9999 -9999 69 -9999 -9999 -9999 -9999 -9999 -9999 -9999 -9999 -9999
 -9999 62 62 64 64 64 64 65 66 66 66 67 67 67 67 67 67 67 67 67 67 68 67 67 67 67 67 67 68 67 68 68 69 69 70 70 69 69 70 70 70 69 69 69 69 69 68 68 69 69 68 69 69 70 71 70 71 73 74 74 73 74 74 74 72 72 72 72 73 72 73 73 73 72 72 71 -9999 -9999 -9999 69 -9999 -9999 -9999 -9999 -9999 -9999 -9999 -9999 -9999
 -9999 62 62 63 64 65 64 65 65 66 66 67 67 68 68 67 68 67 68 67 67 67 66 67 68 67 67 68 68 67 68 68 69 69 69 69 69 69 69 69 69 69 69 69 69 68 69 69 68 68 69 69 70 70 71 71 73 74 75 74 73 73 73 72 71 72 72 73 73 72 73 72 72 72 72 72 -9999 -9999 -9999 -9999 68 -9999 -9999 -9999 -9999 -9999 -9999 -9999 -9999
 -9999 -9999 63 63 64 64 64 65 66 66 67 67 67 67 67 68 67 67 68 67 67 67 67 67 67 67 67 68 68 68 68 68 69 69 68 69 69 69 69 69 69 68 69 68 69 69 68 68 69 68 68 69 70 70 71 72 74 76 75 73 73 73 72 71 71 71 72 72 72 72 72 72 73 72 72 71 -9999 -9999 -9999 -9999 -9999 68 -9999 -9999 -9999 -9999 -9999 -9999 -9999
 -9999 -9999 -9999 64 64 64 65 64 66 66 66 67 67 67 68 68 67 67 67 67 67 67 67 67 67 67 67 68 68 69 68 68 69 68 68 68 69 69 68 68 68 68 69 69 69 69 69 68 68 68 69 69 69 70 70 72 73 72 75 75 73 71 70 70 70 70 70 70 72 71 72 72 72 72 72 70 69 70 -9999 -9999 -9999 -9999 -9999 -9999 -9999 -9999 -9999 -9999 -9999
 -9999 -9999 -9999 64 64 64 65 66 67 66 67 67 67 67 67 67 67 67 67 67 67 66 67 67 67 67 67 67 68 68 68 68 68 68 68 69 68 68 68 68 68 68 68 68 69 68 69 69 68 68 69 69 70 70 71 72 73 73 72 72 73 69 69 68 69 69 69 69 70 70 72 72 72 72 71 70 70 70 68 -9999 -9999 -9999 -9999 -9999 -9999 -9999 -9999 -9999 -9999
 -9999 -9999 -9999 -9999 -9999 65 66 66 67 67 67 67 67 67 67 68 67 67 68 67 67 66 66 66 67 67 67 68 68 69 68 69 69 68 68 68 68 68 68 68 68 67 69 69 68 68 68 69 68 69 69 69 69 69 71 71 72 73 71 72 69 67 68 68 67 67 67 67 69 70 71 72 71 70 71 70 70 69 68 -9999 -9999 -9999 -9999 -9999 -9999 -9999 -9999 -9999 -9999
 -9999 -9999 -9999 -9999 -9999 -9999 66 66 67 67 67 68 67 67 67 66 67 67 66 66 67 67 67 66 67 67 67 68 67 68 68 69 68 68 68 68 68 67 68 68 68 68 68 68 68 68 68 68 68 68 69 68 69 69 70 70 71 71 71 70 68 67 67 66 66 67 67 67 68 70 70 71 71 70 70 70 70 70 69 67 66 -9999 -9999 -9999 -9999 -9999 -9999 -9999 -9999
 -9999 -9999 -9999 -9999 -9999 -9999 -9999 67 67 67 67 68 67 67 67 66 66 65 67 66 66 66 66 66 67 67 67 67 68 67 67 68 68 67 67 68 68 68 68 68 67 67 68 69 68 68 68 68 68 68 68 68 68 68 68 70 71 70 70 70 66 65 66 66 66 66 66 66 67 69 69 70 70 70 69 69 69 68 68 67 66 66 -9999 -9999 -9999 -9999 -9999 -9999 -9999
 -9999 -9999 -9999 -9999 -9999 -9999 -9999 -9999 67 68 68 68 68 67 66 65 66 65 65 65 66 66 66 66 67 66 67 67 67 67 67 67 67 67 67 67 68 68 68 68 68 67 68 67 68 68 68 68 68 68 68 67 67 67 67 67 70 69 70 68 65 64 64 65 67 67 67 66 67 67 69 68 69 70 69 70 70 70 69 67 66 -9999 -9999 -9999 -9999 -9999 -9999 -9999 -9999
 -9999 -9999 -9999 -9999 -9999 -9999 -9999 -9999 68 68 68 67 68 67 67 67 64 64 64 64 65 66 67 67 66 67 67 67 67 67 67 67 67 67 67 67 67 67 67 67 68 68 67 67 67 67 68 68 67 68 67 67 68 67 68 65 67 65 68 68 64 64 63 64 64 64 65 65 66 67 67 68 68 69 68 68 69 68 67 66 -9999 -9999 -9999 -9999 -9999 -9999 -9999 -9999 -9999
 -9999 -9999 -9999 -9999 -9999 -9999 -9999 -9999 -9999 68 68 68 67 67 66 66 64 64 63 64 65 65 66 67 67 67 67 67 67 67 67 66 66 67 67 66 67 67 67 67 68 67 68 67 67 68 68 67 68 67 67 69 67 68 68 65 67 67 66 64 63 61 63 66 62 62 64 64 66 66 67 67 68 68 68 68 68 67 68 67 -9999 -9999 -9999 -9999 -9999 -9999 -9999 -9999 -9999
 -9999 -9999 -9999 -9999 -9999 -9999 -9999 -9999 -9999 68 68 68 67 67 66 66 63 62 63 63 64 65 65 66 66 66 66 67 66 66 66 66 66 66 66 66 66 67 67 67 66 66 67 67 67 67 67 67 67 67 68 67 68 68 69 65 63 62 64 62 64 56 57 60 60 62 63 63 64 66 67 67 68 68 68 67 68 68 66 -9999 -9999 -9999 -9999 -9999 -9999 -9999 -9999 -9999 -9999
 -9999 -9999 -9999 -9999 -9999 -9999 -9999 -9999 -9999 67 67 68 67 66 65 65 65 61 62 63 63 65 66 66 66 67 67 66 66 66 65 66 65 66 66 65 67 67 67 67 67 66 66 67 67 67 67 66 67 67 67 67 67 67 67 62 64 62 66 60 59 52 54 58 59 60 62 62 64 65 66 67 67 67 67 68 67 67 66 -9999 -9999 -9999 -9999 -9999 -9999 -9999 -9999 -9999 -9999
 -9999 -9999 -9999 -9999 -9999 -9999 -9999 -9999 -9999 -9999 67 68 67 66 65 65 65 64 62 63 63 65 66 66 67 67 67 66 66 65 65 65 65 65 65 65 65 65 66 66 67 67 66 67 66 67 67 66 67 66 67 67 67 67 66 65 65 67 62 63 54 52 55 55 57 59 61 62 64 65 66 66 67 66 68 68 67 67 66 -9999 -9999 -9999 -9999 -9999 -9999 -9999 -9999 -9999 -9999
 -9999 -9999 -9999 -9999 -9999 -9999 -9999 -9999 -9999 -9999 67 67 67 66 66 65 64 63 64 63 64 64 66 66 67 67 67 66 66 65 65 65 65 65 65 65 65 65 66 65 67 67 67 66 66 66 66 66 66 66 67 67 67 65 64 63 64 61 58 60 53 53 54 55 57 58 60 61 63 64 66 66 66 66 67 67 66 67 66 66 64 -9999 -9999 64 -9999 -9999 -9999 -9999 -9999
 -9999 -9999 -9999 -9999 -9999 -9999 -9999 -9999 -9999 -9999 -9999 68 67 66 65 64 63 62 63 63 65 64 65 66 67 67 66 66 65 65 65 65 65 64 65 65 65 65 66 66 67 67 67 67 67 66 65 65 66 66 66 65 66 65 64 59 55 57 52 53 52 53 54 55 58 59 60 62 63 64 65 66 67 67 66 67 66 66 66 65 67 -9999 -9999 -9999 -9999 -9999 -9999 -9999 -9999
 -9999 -9999 -9999 -9999 -9999 -9999 -9999 -9999 -9999 -9999 -9999 67 68 66 64 63 63 62 62 63 63 65 66 66 66 66 66 66 65 65 65 65 64 64 64 64 65 65 67 66 67 67 67 67 67 66 64 64 65 65 65 66 65 65 59 56 55 53 52 52 52 54 54 56 58 58 60 61 63 64 66 65 66 66 67 67 68 66 67 66 -9999 -9999 -9999 -9999 -9999 -9999 -9999 -9999 -9999
 -9999 -9999 -9999 -9999 -9999 -9999 -9999 -9999 -9999 -9999 -9999 67 68 66 64 63 62 62 63 63 64 65 66 67 66 66 66 66 66 65 64 64 64 64 64 64 65 65 66 67 67 68 67 67 66 65 65 64 64 64 65 65 65 62 58 56 55 53 52 53 53 54 55 56 58 59 59 61 63 64 64 65 67 67 68 68 68 67 68 -9999 -9999 -9999 -9999 -9999 -9999 -9999 -9999 -9999 -9999
 -9999 -9999 -9999 -9999 -9999 -9999 -9999 -9999 -9999 -9999 -9999 -9999 66 66 65 64 63 63 62 63 63 64 66 67 67 66 66 66 66 65 64 64 64 64 64 64 65 65 66 67 68 68 68 66 66 65 64 64 64 64 64 64 64 59 58 57 55 54 54 53 54 54 56 56 58 59 61 62 62 64 64 66 66 68 67 67 69 68 67 67 -9999 -9999 -9999 -9999 -9999 -9999 -9999 -9999 -9999
 -9999 -9999 -9999 -9999 -9999 -9999 -9999 -9999 -9999 -9999 -9999 -9999 -9999 66 65 65 63 62 63 63 64 64 66 66 67 66 65 65 65 65 64 64 63 62 64 65 65 65 65 67 68 69 67 65 64 64 64 64 65 64 63 63 61 58 58 57 56 56 55 55 55 55 57 58 58 58 60 62 63 64 65 66 66 66 68 69 69 69 69 -9999 -9999 -9999 -9999 -9999 -9999 -9999 -9999 -9999 -9999
 -9999 -9999 -9999 -9999 -9999 -9999 -9999 -9999 -9999 -9999 -9999 -9999 -9999 -9999 -9999 -9999 64 63 63 63 64 64 65 66 66 67 66 65 65 64 64 64 62 61 64 64 65 65 66 65 71 70 67 65 65 64 64 64 65 64 63 62 59 59 58 58 57 57 57 56 55 56 57 58 59 59 60 62 64 65 65 65 67 66 68 68 69 69 69 69 -9999 -9999 -9999 -9999 -9999 -9999 -9999 -9999 -9999
 -9999 -9999 -9999 -9999 -9999 -9999 -9999 -9999 -9999 -9999 -9999 -9999 -9999 -9999 -9999 -9999 -9999 -9999 63 64 64 65 65 66 66 66 66 66 65 65 64 64 60 61 63 63 64 65 66 68 70 70 67 65 65 64 64 64 64 63 62 61 60 59 57 57 58 58 60 56 56 57 58 58 60 61 62 63 64 65 65 67 67 68 68 69 68 68 69 69 -9999 -9999 -9999 -9999 -9999 -9999 -9999 -9999 -9999
 -9999 -9999 -9999 -9999 -9999 -9999 -9999 -9999 -9999 -9999 -9999 -9999 -9999 -9999 -9999 -9999 -9999 -9999 63 64 64 65 66 66 66 66 67 64 64 62 63 64 60 59 60 62 62 64 65 65 68 67 67 65 65 64 64 64 63 63 62 61 60 59 59 57 58 59 60 57 57 58 58 59 60 62 62 64 64 65 66 66 67 68 69 69 69 69 70 70 -9999 -9999 -9999 -9999 -9999 -9999 -9999 -9999 -9999
 -9999 -9999 -9999 -9999 -9999 -9999 -9999 -9999 -9999 -9999 -9999 -9999 -9999 -9999 -9999 -9999 -9999 -9999 -9999 -9999 -9999 64 65 66 67 66 66 64 62 62 61 62 60 60 60 62 61 61 63 62 65 64 65 63 64 64 64 63 63 62 61 60 60 59 59 58 58 59 58 58 58 59 60 60 61 62 63 64 65 65 66 68 68 69 68 69 70 69 70 71 70 -9999 -9999 -9999 -9999 -9999 -9999 -9999 -9999
 -9999 -9999 -9999 -9999 -9999 -9999 -9999 -9999 -9999 -9999 -9999 -9999 -9999 -9999 -9999 -9999 -9999 -9999 -9999 -9999 -9999 -9999 -9999 65 -9999 67 65 65 63 61 60 59 59 61 61 61 61 61 61 61 61 62 63 62 62 63 64 63 62 61 61 60 59 59 60 59 59 59 58 58 59 59 60 60 62 63 64 65 65 66 67 67 67 68 69 68 69 69 70 69 70 70 -9999 -9999 -9999 -9999 -9999 -9999 -9999
 -9999 -9999 -9999 -9999 -9999 -9999 -9999 -9999 -9999 -9999 -9999 -9999 -9999 -9999 -9999 -9999 -9999 -9999 -9999 -9999 -9999 -9999 -9999 -9999 -9999 -9999 67 64 63 61 60 59 59 60 61 60 62 60 60 60 61 60 61 62 62 62 62 62 62 61 61 60 59 59 59 59 60 60 59 59 60 60 61 62 62 63 64 65 65 66 66 67 67 68 69 70 69 70 70 71 71 70 -9999 -9999 -9999 -9999 -9999 -9999 -9999
 -9999 -9999 -9999 -9999 -9999 -9999 -9999 -9999 -9999 -9999 -9999 -9999 -9999 -9999 -9999 -9999 -9999 -9999 -9999 -9999 -9999 -9999 -9999 -9999 -9999 -9999 -9999 -9999 61 60 59 59 59 60 60 61 61 60 60 60 60 60 60 61 61 61 62 62 62 61 60 60 59 59 60 59 59 59 59 59 60 61 61 62 63 63 65 65 65 66 67 67 68 69 68 70 70 70 72 71 70 -9999 -9999 -9999 -9999 -9999 -9999 -9999 -9999
 -9999 -9999 -9999 -9999 -9999 -9999 -9999 -9999 -9999 -9999 -9999 -9999 -9999 -9999 -9999 -9999 -9999 -9999 -9999 -9999 -9999 -9999 -9999 -9999 -9999 -9999 -9999 -9999 -9999 -9999 -9999 -9999 58 59 60 60 60 60 61 61 60 60 60 60 61 61 61 61 62 61 60 60 60 60 60 60 59 59 60 60 61 61 61 62 64 64 65 66 65 67 67 68 68 69 69 70 69 70 71 70 70 70 71 -9999 -9999 -9999 -9999 -9999 -9999
 -9999 -9999 -9999 -9999 -9999 -9999 -9999 -9999 -9999 -9999 -9999 -9999 -9999 -9999 -9999 -9999 -9999 -9999 -9999 -9999 -9999 -9999 -9999 -9999 -9999 -9999 -9999 -9999 -9999 -9999 -9999 -9999 -9999 -9999 -9999 -9999 59 59 59 59 60 60 60 60 60 60 60 60 60 60 60 60 60 60 60 60 60 59 60 61 61 62 63 63 65 65 65 65 66 67 68 69 68 69 69 70 69 69 70 70 70 70 71 -9999 -9999 -9999 -9999 -9999 -9999
 -9999 -9999 -9999 -9999 -9999 -9999 -9999 -9999 -9999 -9999 -9999 -9999 -9999 -9999 -9999 -9999 -9999 -9999 -9999 -9999 -9999 -9999 -9999 -9999 -9999 -9999 -9999 -9999 -9999 -9999 -9999 -9999 -9999 -9999 -9999 -9999 -9999 -9999 58 59 60 59 60 60 60 60 61 60 60 60 60 60 60 59 60 60 60 61 61 61 62 63 63 64 65 66 66 66 67 68 67 68 69 69 69 69 69 69 70 70 70 71 70 -9999 -9999 -9999 -9999 -9999 -9999
 -9999 -9999 -9999 -9999 -9999 -9999 -9999 -9999 -9999 -9999 -9999 -9999 -9999 -9999 -9999 -9999 -9999 -9999 -9999 -9999 -9999 -9999 -9999 -9999 -9999 -9999 -9999 -9999 -9999 -9999 -9999 -9999 -9999 -9999 -9999 -9999 -9999 -9999 58 57 59 59 59 60 59 60 60 59 59 59 59 59 59 60 60 60 60 60 61 62 63 63 64 65 65 66 66 67 67 68 67 68 68 68 69 69 70 69 70 70 71 72 72 -9999 -9999 -9999 -9999 -9999 -9999
 -9999 -9999 -9999 -9999 -9999 -9999 -9999 -9999 -9999 -9999 -9999 -9999 -9999 -9999 -9999 -9999 -9999 -9999 -9999 -9999 -9999 -9999 -9999 -9999 -9999 -9999 -9999 -9999 -9999 -9999 -9999 -9999 -9999 -9999 -9999 -9999 -9999 -9999 -9999 57 57 58 59 59 59 59 59 59 59 59 59 58 59 59 59 60 61 61 62 62 63 64 64 65 66 66 67 67 68 67 68 68 68 69 69 69 69 70 70 71 71 71 70 71 -9999 -9999 -9999 -9999 -9999
 -9999 -9999 -9999 -9999 -9999 -9999 -9999 -9999 -9999 -9999 -9999 -9999 -9999 -9999 -9999 -9999 -9999 -9999 -9999 -9999 -9999 -9999 -9999 -9999 -9999 -9999 -9999 -9999 -9999 -9999 -9999 -9999 -9999 -9999 -9999 -9999 -9999 -9999 -9999 -9999 57 57 58 58 58 58 57 58 58 58 59 58 58 58 59 59 60 61 62 62 64 65 65 65 66 66 68 68 67 68 68 68 67 68 68 67 69 69 71 71 72 71 71 71 72 -9999 -9999 -9999 -9999
 -9999 -9999 -9999 -9999 -9999 -9999 -9999 -9999 -9999 -9999 -9999 -9999 -9999 -9999 -9999 -9999 -9999 -9999 -9999 -9999 -9999 -9999 -9999 -9999 -9999 -9999 -9999 -9999 -9999 -9999 -9999 -9999 -9999 -9999 -9999 -9999 -9999 -9999 -9999 -9999 56 56 58 57 57 57 57 58 58 58 58 58 58 58 59 59 61 61 62 63 63 64 66 66 66 67 67 68 67 67 67 67 67 67 67 67 67 68 69 70 71 71 72 72 72 72 -9999 -9999 -9999
 -9999 -9999 -9999 -9999 -9999 -9999 -9999 -9999 -9999 -9999 -9999 -9999 -9999 -9999 -9999 -9999 -9999 -9999 -9999 -9999 -9999 -9999 -9999 -9999 -9999 -9999 -9999 -9999 -9999 -9999 -9999 -9999 -9999 -9999 -9999 -9999 -9999 -9999 -9999 -9999 56 56 56 57 57 58 57 57 58 57 58 58 59 58 59 59 61 61 62 63 64 65 66 67 67 67 68 67 67 68 67 66 67 66 66 66 66 68 69 70 70 71 72 72 72 72 73 74 -9999
 -9999 -9999 -9999 -9999 -9999 -9999 -9999 -9999 -9999 -9999 -9999 -9999 -9999 -9999 -9999 -9999 -9999 -9999 -9999 -9999 -9999 -9999 -9999 -9999 -9999 -9999 -9999 -9999 -9999 -9999 -9999 -9999 -9999 -9999 -9999 -9999 -9999 -9999 -9999 -9999 55 55 56 57 56 56 57 57 57 57 57 58 57 58 59 60 60 62 63 64 65 66 66 67 68 68 68 68 67 67 67 66 66 65 64 64 65 67 68 70 71 71 72 72 72 73 73 74 -9999
 -9999 -9999 -9999 -9999 -9999 -9999 -9999 -9999 -9999 -9999 -9999 -9999 -9999 -9999 -9999 -9999 -9999 -9999 -9999 -9999 -9999 -9999 -9999 -9999 -9999 -9999 -9999 -9999 -9999 -9999 -9999 -9999 -9999 -9999 -9999 -9999 -9999 -9999 -9999 -9999 55 55 56 56 56 56 56 57 57 57 58 57 58 58 59 60 60 62 63 64 66 66 68 68 68 69 68 68 67 67 66 66 65 64 63 63 64 66 67 70 71 71 72 72 72 73 73 -9999 -9999
 -9999 -9999 -9999 -9999 -9999 -9999 -9999 -9999 -9999 -9999 -9999 -9999 -9999 -9999 -9999 -9999 -9999 -9999 -9999 -9999 -9999 -9999 -9999 -9999 -9999 -9999 -9999 -9999 -9999 -9999 -9999 -9999 -9999 -9999 -9999 -9999 -9999 -9999 -9999 -9999 55 55 55 56 56 56 56 56 56 56 57 57 57 58 59 59 61 62 63 64 66 67 68 69 69 70 69 69 68 67 67 66 65 64 63 63 64 66 67 69 71 71 72 71 72 73 -9999 -9999 -9999
 -9999 -9999 -9999 -9999 -9999 -9999 -9999 -9999 -9999 -9999 -9999 -9999 -9999 -9999 -9999 -9999 -9999 -9999 -9999 -9999 -9999 -9999 -9999 -9999 -9999 -9999 -9999 -9999 -9999 -9999 -9999 -9999 -9999 -9999 -9999 -9999 -9999 -9999 -9999 -9999 54 55 55 56 56 56 56 56 56 57 57 57 57 59 59 60 61 62 64 64 66 68 68 70 70 70 69 69 69 67 66 65 65 64 64 64 65 66 68 69 71 71 71 71 -9999 -9999 -9999 -9999 -9999
 -9999 -9999 -9999 -9999 -9999 -9999 -9999 -9999 -9999 -9999 -9999 -9999 -9999 -9999 -9999 -9999 -9999 -9999 -9999 -9999 -9999 -9999 -9999 -9999 -9999 -9999 -9999 -9999 -9999 -9999 -9999 -9999 -9999 -9999 -9999 -9999 -9999 -9999 -9999 -9999 -9999 55 55 56 56 56 57 55 56 56 57 57 58 58 59 60 61 62 64 64 66 68 68 71 70 70 68 67 68 67 66 66 65 65 64 65 66 67 68 69 70 -9999 -9999 -9999 -9999 -9999 -9999 -9999 -9999
 -9999 -9999 -9999 -9999 -9999 -9999 -9999 -9999 -9999 -9999 -9999 -9999 -9999 -9999 -9999 -9999 -9999 -9999 -9999 -9999 -9999 -9999 -9999 -9999 -9999 -9999 -9999 -9999 -9999 -9999 -9999 -9999 -9999 -9999 -9999 -9999 -9999 -9999 -9999 -9999 -9999 55 55 55 56 56 55 56 56 56 56 57 58 58 59 60 61 63 64 64 66 67 69 69 70 70 69 68 68 66 66 66 65 64 65 66 67 68 70 70 -9999 -9999 -9999 -9999 -9999 -9999 -9999 -9999 -9999
 -9999 -9999 -9999 -9999 -9999 -9999 -9999 -9999 -9999 -9999 -9999 -9999 -9999 -9999 -9999 -9999 -9999 -9999 -9999 -9999 -9999 -9999 -9999 -9999 -9999 -9999 -9999 -9999 -9999 -9999 -9999 -9999 -9999 -9999 -9999 -9999 -9999 -9999 -9999 -9999 -9999 55 55 55 55 56 56 56 56 56 57 57 58 58 59 60 60 61 63 63 66 67 68 70 69 68 68 67 66 67 66 66 65 66 66 -9999 -9999 -9999 -9999 -9999 -9999 -9999 -9999 -9999 -9999 -9999 -9999 -9999 -9999
 -9999 -9999 -9999 -9999 -9999 -9999 -9999 -9999 -9999 -9999 -9999 -9999 -9999 -9999 -9999 -9999 -9999 -9999 -9999 -9999 -9999 -9999 -9999 -9999 -9999 -9999 -9999 -9999 -9999 -9999 -9999 -9999 -9999 -9999 -9999 -9999 -9999 -9999 -9999 -9999 -9999 56 55 55 55 55 56 56 56 56 56 57 58 58 59 60 61 62 62 64 65 66 67 67 67 68 67 66 -9999 -9999 -9999 -9999 66 -9999 -9999 -9999 -9999 -9999 -9999 -9999 -9999 -9999 -9999 -9999 -9999 -9999 -9999 -9999 -9999
 -9999 -9999 -9999 -9999 -9999 -9999 -9999 -9999 -9999 -9999 -9999 -9999 -9999 -9999 -9999 -9999 -9999 -9999 -9999 -9999 -9999 -9999 -9999 -9999 -9999 -9999 -9999 -9999 -9999 -9999 -9999 -9999 -9999 -9999 -9999 -9999 -9999 -9999 -9999 -9999 -9999 -9999 56 56 55 56 56 55 56 56 57 -9999 -9999 58 58 59 60 61 61 63 64 65 66 66 66 66 66 -9999 -9999 -9999 -9999 -9999 -9999 -9999 -9999 -9999 -9999 -9999 -9999 -9999 -9999 -9999 -9999 -9999 -9999 -9999 -9999 -9999 -9999
 -9999 -9999 -9999 -9999 -9999 -9999 -9999 -9999 -9999 -9999 -9999 -9999 -9999 -9999 -9999 -9999 -9999 -9999 -9999 -9999 -9999 -9999 -9999 -9999 -9999 -9999 -9999 -9999 -9999 -9999 -9999 -9999 -9999 -9999 -9999 -9999 -9999 -9999 -9999 -9999 -9999 -9999 -9999 -9999 -9999 -9999 -9999 -9999 -9999 -9999 -9999 -9999 -9999 -9999 -9999 60 60 60 61 -9999 -9999 -9999 64 65 65 -9999 -9999 -9999 -9999 -9999 -9999 -9999 -9999 -9999 -9999 -9999 -9999 -9999 -9999 -9999 -9999 -9999 -9999 -9999 -9999 -9999 -9999 -9999 -9999
 -9999 -9999 -9999 -9999 -9999 -9999 -9999 -9999 -9999 -9999 -9999 -9999 -9999 -9999 -9999 -9999 -9999 -9999 -9999 -9999 -9999 -9999 -9999 -9999 -9999 -9999 -9999 -9999 -9999 -9999 -9999 -9999 -9999 -9999 -9999 -9999 -9999 -9999 -9999 -9999 -9999 -9999 -9999 -9999 -9999 -9999 -9999 -9999 -9999 -9999 -9999 -9999 -9999 -9999 -9999 -9999 -9999 -9999 -9999 -9999 -9999 -9999 -9999 -9999 -9999 -9999 -9999 -9999 -9999 -9999 -9999 -9999 -9999 -9999 -9999 -9999 -9999 -9999 -9999 -9999 -9999 -9999 -9999 -9999 -9999 -9999 -9999 -9999 -9999
