# Supplementary material for: Climate Change Influences Potential Distribution of Infected Aedes aegypti Co-Occurrence with Dengue Epidemics Risk Areas in Tanzania
Source: PLoS One. 2016 Sep 28;11(9):e0162649. doi: 10.1371/journal.pone.0162649 (PMC5040426; doi:10.1371/journal.pone.0162649)
Supplement: S1 File — (ZIP) [file pone.0162649.s001.zip › S1_File/bioData/bioData-2020/Tz_bio4.asc]

ncols        89
nrows        86
xllcorner    29.371397018433
yllcorner    -11.758983612061
cellsize      0.125
NODATA_value  -9999
 -9999 -9999 -9999 -9999 -9999 -9999 -9999 -9999 -9999 -9999 -9999 380 298 319 325 345 411 390 409 421 423 445 457 448 448 463 471 477 450 464 441 463 448 459 480 477 -9999 -9999 -9999 -9999 -9999 -9999 -9999 -9999 -9999 -9999 -9999 -9999 -9999 -9999 -9999 -9999 -9999 -9999 -9999 -9999 -9999 -9999 -9999 -9999 -9999 -9999 -9999 -9999 -9999 -9999 -9999 -9999 -9999 -9999 -9999 -9999 -9999 -9999 -9999 -9999 -9999 -9999 -9999 -9999 -9999 -9999 -9999 -9999 -9999 -9999 -9999 -9999 -9999
 -9999 -9999 -9999 -9999 -9999 -9999 -9999 -9999 -9999 269 287 272 304 290 330 335 317 351 363 385 431 422 428 407 427 444 467 430 430 461 433 452 425 454 439 472 500 499 531 -9999 -9999 -9999 -9999 -9999 -9999 -9999 -9999 -9999 -9999 -9999 -9999 -9999 -9999 -9999 -9999 -9999 -9999 -9999 -9999 -9999 -9999 -9999 -9999 -9999 -9999 -9999 -9999 -9999 -9999 -9999 -9999 -9999 -9999 -9999 -9999 -9999 -9999 -9999 -9999 -9999 -9999 -9999 -9999 -9999 -9999 -9999 -9999 -9999 -9999
 -9999 -9999 -9999 -9999 -9999 -9999 -9999 -9999 -9999 -9999 268 275 281 238 276 318 306 344 370 389 388 412 388 387 415 420 448 446 475 460 435 437 413 444 447 459 451 476 518 544 562 -9999 -9999 -9999 -9999 -9999 -9999 -9999 -9999 -9999 -9999 -9999 -9999 -9999 -9999 -9999 -9999 -9999 -9999 -9999 -9999 -9999 -9999 -9999 -9999 -9999 -9999 -9999 -9999 -9999 -9999 -9999 -9999 -9999 -9999 -9999 -9999 -9999 -9999 -9999 -9999 -9999 -9999 -9999 -9999 -9999 -9999 -9999 -9999
 -9999 -9999 -9999 -9999 -9999 -9999 -9999 -9999 -9999 -9999 256 217 233 269 244 262 284 300 332 385 368 395 391 392 406 416 430 421 425 442 438 437 407 400 410 454 425 440 504 529 557 607 630 -9999 -9999 -9999 -9999 -9999 -9999 -9999 -9999 -9999 -9999 -9999 -9999 -9999 -9999 -9999 -9999 -9999 -9999 -9999 -9999 -9999 -9999 -9999 -9999 -9999 -9999 -9999 -9999 -9999 -9999 -9999 -9999 -9999 -9999 -9999 -9999 -9999 -9999 -9999 -9999 -9999 -9999 -9999 -9999 -9999 -9999
 -9999 -9999 -9999 -9999 -9999 -9999 -9999 -9999 -9999 -9999 -9999 275 267 215 223 236 253 243 304 323 312 366 380 393 384 393 421 444 448 442 440 451 454 454 442 429 429 462 468 504 505 564 598 649 642 -9999 -9999 -9999 -9999 -9999 -9999 -9999 -9999 -9999 -9999 -9999 -9999 -9999 -9999 -9999 -9999 -9999 -9999 -9999 -9999 -9999 -9999 -9999 -9999 -9999 -9999 -9999 -9999 -9999 -9999 -9999 -9999 -9999 -9999 -9999 -9999 -9999 -9999 -9999 -9999 -9999 -9999 -9999 -9999
 -9999 -9999 -9999 -9999 -9999 -9999 -9999 -9999 -9999 -9999 -9999 -9999 243 227 199 236 242 269 292 316 330 320 350 393 358 389 409 436 452 470 452 462 446 446 429 446 413 478 480 484 528 551 598 643 650 687 -9999 -9999 -9999 -9999 -9999 -9999 -9999 -9999 -9999 -9999 -9999 -9999 -9999 -9999 -9999 -9999 -9999 -9999 -9999 -9999 -9999 -9999 -9999 -9999 -9999 -9999 -9999 -9999 -9999 -9999 -9999 -9999 -9999 -9999 -9999 -9999 -9999 -9999 -9999 -9999 -9999 -9999 -9999
 -9999 -9999 -9999 -9999 -9999 -9999 -9999 -9999 -9999 -9999 -9999 -9999 266 239 231 224 229 245 266 324 325 342 370 374 405 379 421 461 449 437 432 469 468 459 433 471 427 466 482 487 520 538 599 630 679 726 775 779 -9999 -9999 -9999 -9999 -9999 -9999 -9999 -9999 -9999 -9999 -9999 -9999 -9999 -9999 -9999 -9999 -9999 -9999 -9999 -9999 -9999 -9999 -9999 -9999 -9999 -9999 -9999 -9999 -9999 -9999 -9999 -9999 -9999 -9999 -9999 -9999 -9999 -9999 -9999 -9999 -9999
 -9999 -9999 -9999 -9999 -9999 -9999 -9999 -9999 -9999 -9999 -9999 -9999 265 240 238 236 238 263 254 283 322 303 341 380 403 396 423 430 441 448 480 489 474 456 447 480 460 484 493 517 518 575 623 678 715 749 748 788 813 868 -9999 -9999 -9999 -9999 -9999 -9999 -9999 -9999 -9999 -9999 -9999 -9999 -9999 -9999 -9999 -9999 -9999 -9999 -9999 -9999 -9999 -9999 -9999 -9999 -9999 -9999 -9999 -9999 -9999 -9999 -9999 -9999 -9999 -9999 -9999 -9999 -9999 -9999 -9999
 -9999 -9999 -9999 -9999 -9999 -9999 -9999 -9999 -9999 -9999 -9999 -9999 301 270 275 270 282 297 308 292 323 344 344 365 398 422 415 431 441 468 478 507 461 496 471 496 450 504 549 516 567 585 657 703 740 751 803 826 884 891 912 1013 -9999 -9999 -9999 -9999 -9999 -9999 -9999 -9999 -9999 -9999 -9999 -9999 -9999 -9999 -9999 -9999 -9999 -9999 -9999 -9999 -9999 -9999 -9999 -9999 -9999 -9999 -9999 -9999 -9999 -9999 -9999 -9999 -9999 -9999 -9999 -9999 -9999
 -9999 -9999 -9999 -9999 -9999 -9999 -9999 -9999 -9999 -9999 -9999 -9999 297 288 284 318 291 325 332 333 323 362 359 390 386 455 417 434 461 473 495 524 489 506 492 489 518 525 545 574 585 610 679 716 754 790 866 862 901 914 971 1091 1078 -9999 -9999 -9999 -9999 -9999 -9999 -9999 -9999 -9999 -9999 -9999 -9999 -9999 -9999 -9999 -9999 -9999 -9999 -9999 -9999 -9999 -9999 -9999 -9999 -9999 -9999 -9999 -9999 -9999 -9999 -9999 -9999 -9999 -9999 -9999 -9999
 -9999 -9999 -9999 -9999 -9999 -9999 -9999 -9999 -9999 -9999 -9999 -9999 296 317 317 296 321 304 332 356 344 350 390 427 453 455 437 425 428 446 499 495 532 521 518 540 524 540 557 587 608 622 693 768 792 827 867 914 919 1005 1019 1136 1145 1141 1158 -9999 -9999 -9999 -9999 -9999 -9999 -9999 -9999 -9999 -9999 -9999 -9999 -9999 -9999 -9999 -9999 -9999 -9999 -9999 -9999 -9999 -9999 -9999 -9999 -9999 -9999 -9999 -9999 -9999 -9999 -9999 -9999 -9999 -9999
 -9999 -9999 -9999 -9999 -9999 -9999 -9999 -9999 -9999 -9999 -9999 300 284 263 315 309 325 327 373 349 350 375 385 438 449 477 461 416 450 441 495 533 525 533 551 541 571 574 586 642 665 665 751 785 832 891 902 944 961 993 1108 1126 1154 1139 1194 1209 1218 -9999 -9999 -9999 -9999 -9999 -9999 -9999 -9999 -9999 -9999 -9999 -9999 -9999 -9999 -9999 -9999 -9999 -9999 -9999 -9999 -9999 -9999 -9999 -9999 -9999 -9999 -9999 -9999 -9999 -9999 -9999 -9999
 -9999 -9999 -9999 -9999 -9999 -9999 -9999 -9999 -9999 375 350 359 339 325 327 335 332 352 385 390 380 383 412 427 455 452 477 445 457 488 517 559 564 563 578 587 589 601 632 634 673 714 763 804 886 915 941 987 1040 1093 1128 1179 1187 1177 1270 1216 1264 1256 1279 -9999 -9999 -9999 -9999 -9999 -9999 -9999 -9999 -9999 -9999 -9999 -9999 -9999 -9999 -9999 -9999 -9999 -9999 -9999 -9999 -9999 -9999 -9999 -9999 -9999 -9999 -9999 -9999 -9999 -9999
 -9999 -9999 -9999 -9999 -9999 -9999 -9999 -9999 -9999 380 364 331 345 333 336 367 382 396 423 384 391 402 436 454 486 512 515 519 553 612 593 599 577 599 619 599 613 622 657 666 668 716 784 844 882 949 1001 1029 1060 1135 1183 1195 1182 1230 1221 1269 1265 1303 1319 1337 1335 -9999 -9999 -9999 -9999 -9999 -9999 -9999 -9999 -9999 -9999 -9999 -9999 -9999 -9999 -9999 -9999 -9999 -9999 -9999 -9999 -9999 -9999 -9999 -9999 -9999 -9999 -9999 -9999
 -9999 -9999 -9999 -9999 -9999 -9999 -9999 -9999 -9999 415 385 362 334 387 375 389 428 464 433 428 404 431 442 466 519 534 581 605 613 678 646 642 625 621 646 638 628 642 682 690 743 791 847 875 915 992 1028 1080 1123 1151 1226 1216 1170 1282 1282 1280 1272 1318 1331 1369 1386 1378 -9999 -9999 -9999 -9999 -9999 -9999 -9999 -9999 -9999 -9999 -9999 -9999 -9999 -9999 -9999 -9999 -9999 -9999 -9999 -9999 -9999 -9999 -9999 -9999 -9999 -9999 -9999
 -9999 -9999 -9999 -9999 -9999 -9999 -9999 -9999 -9999 446 419 397 367 370 407 474 464 438 439 430 423 432 487 495 547 576 612 617 678 689 681 660 680 677 682 690 684 699 689 757 773 803 874 939 975 1051 1115 1196 1232 1277 1235 1118 1244 1297 1259 1297 1326 1331 1353 1372 1399 1443 1368 1418 -9999 -9999 -9999 -9999 -9999 -9999 -9999 -9999 -9999 -9999 -9999 -9999 -9999 -9999 -9999 -9999 -9999 -9999 -9999 -9999 -9999 -9999 -9999 -9999 -9999
 -9999 -9999 -9999 -9999 -9999 -9999 -9999 -9999 -9999 -9999 -9999 -9999 393 442 430 459 471 464 438 413 442 444 483 534 569 603 629 627 701 699 682 691 684 714 698 697 708 730 746 778 802 826 910 932 1002 1106 1154 1218 1222 1274 1121 1182 1325 1292 1312 1331 1352 1314 1336 1367 1404 1453 1287 1164 1266 1403 -9999 -9999 -9999 -9999 -9999 -9999 -9999 -9999 -9999 -9999 -9999 -9999 -9999 -9999 -9999 -9999 -9999 -9999 -9999 -9999 -9999 -9999 -9999
 -9999 -9999 -9999 -9999 -9999 -9999 -9999 -9999 -9999 -9999 -9999 -9999 411 407 429 400 426 421 460 457 475 503 531 584 609 647 686 705 721 702 716 734 728 723 725 752 728 742 779 791 836 876 914 1001 1075 1123 1198 1212 1261 1298 1238 1181 1326 1325 1351 1375 1342 1321 1288 1362 1430 1466 1382 1315 1128 1358 1550 -9999 -9999 -9999 -9999 -9999 -9999 -9999 -9999 -9999 -9999 -9999 -9999 -9999 -9999 -9999 -9999 -9999 -9999 -9999 -9999 -9999 -9999
 -9999 -9999 -9999 -9999 -9999 -9999 -9999 -9999 -9999 -9999 -9999 -9999 490 467 504 431 455 506 504 511 509 565 622 617 671 711 704 717 764 772 774 778 792 783 759 782 772 779 776 797 842 916 976 1052 1087 1173 1221 1274 1146 1244 1333 1383 1358 1380 1396 1365 1319 1330 1322 1320 1406 1470 1557 1600 1480 1513 1561 -9999 -9999 -9999 -9999 -9999 -9999 -9999 -9999 -9999 -9999 -9999 -9999 -9999 -9999 -9999 -9999 -9999 -9999 -9999 -9999 -9999 -9999
 -9999 -9999 -9999 -9999 -9999 -9999 -9999 -9999 -9999 -9999 513 554 519 466 517 514 492 502 562 562 586 627 644 693 712 722 779 760 768 774 813 817 829 829 790 787 791 789 805 845 864 935 984 1071 1159 1216 1245 1267 1349 1377 1389 1387 1391 1379 1394 1366 1364 1335 1338 1377 1379 1479 1528 1630 1603 1583 -9999 -9999 -9999 -9999 -9999 -9999 -9999 -9999 -9999 -9999 -9999 -9999 -9999 -9999 -9999 -9999 -9999 -9999 -9999 -9999 -9999 -9999 -9999
 -9999 -9999 -9999 -9999 -9999 -9999 -9999 -9999 -9999 703 637 573 542 551 538 545 571 582 610 637 630 677 705 727 754 774 818 847 783 806 830 851 842 831 833 827 815 842 844 883 915 955 1005 1108 1133 1203 1239 1282 1346 1393 1424 1396 1413 1399 1385 1388 1348 1383 1362 1380 1450 1469 1554 1587 1563 1612 -9999 -9999 -9999 -9999 -9999 -9999 -9999 -9999 -9999 -9999 -9999 -9999 -9999 -9999 -9999 -9999 -9999 -9999 -9999 -9999 -9999 -9999 -9999
 -9999 -9999 -9999 -9999 -9999 -9999 -9999 -9999 -9999 866 618 566 574 653 617 647 611 638 639 667 714 728 760 771 798 826 843 829 841 830 858 862 859 847 833 848 885 866 880 876 922 976 1028 1086 1146 1207 1258 1352 1420 1420 1436 1409 1408 1438 1424 1387 1363 1403 1395 1445 1471 1475 1509 1580 1621 1600 1545 -9999 -9999 -9999 -9999 -9999 -9999 -9999 -9999 -9999 -9999 -9999 -9999 -9999 -9999 -9999 -9999 -9999 -9999 -9999 -9999 -9999 -9999
 -9999 -9999 -9999 -9999 -9999 -9999 -9999 -9999 996 863 789 748 713 715 697 663 679 718 715 749 777 780 830 850 866 876 862 878 884 886 841 864 852 865 881 898 852 890 916 906 943 996 1039 1124 1168 1233 1332 1392 1425 1416 1449 1436 1412 1428 1414 1400 1407 1414 1410 1461 1463 1504 1570 1593 1601 1612 1567 1631 -9999 -9999 -9999 -9999 -9999 -9999 -9999 -9999 -9999 -9999 -9999 -9999 -9999 -9999 -9999 -9999 -9999 -9999 -9999 -9999 -9999
 -9999 -9999 -9999 -9999 -9999 -9999 -9999 1011 965 877 794 797 740 748 724 739 747 789 762 784 858 850 874 897 917 899 946 935 910 887 886 893 882 906 906 903 918 919 918 924 983 1008 1089 1159 1212 1304 1373 1436 1467 1445 1480 1415 1444 1432 1451 1426 1437 1432 1420 1447 1500 1528 1568 1580 1614 1631 1604 1645 1632 1607 -9999 -9999 -9999 -9999 -9999 -9999 -9999 -9999 -9999 -9999 -9999 -9999 -9999 -9999 -9999 -9999 -9999 -9999 -9999
 -9999 -9999 -9999 -9999 -9999 -9999 922 885 863 867 851 851 807 783 801 829 836 837 897 910 941 958 994 1027 1035 1027 1014 1025 978 990 982 959 929 949 932 965 946 958 946 991 993 1048 1103 1188 1256 1306 1371 1429 1396 1452 1419 1486 1477 1445 1437 1483 1464 1482 1483 1476 1523 1565 1587 1604 1656 1675 1710 1695 1646 1663 1605 1600 1567 -9999 -9999 -9999 -9999 -9999 -9999 -9999 -9999 -9999 -9999 -9999 -9999 -9999 -9999 -9999 -9999
 -9999 -9999 -9999 -9999 -9999 806 831 857 907 853 852 851 823 855 844 878 884 921 941 956 986 997 1033 1072 1066 1058 1059 1062 1036 1014 998 1012 971 970 976 975 941 945 1002 975 1016 1061 1111 1192 1217 1306 1374 1429 1428 1462 1439 1443 1466 1459 1485 1488 1490 1454 1516 1500 1534 1561 1575 1615 1635 1668 1674 1645 1631 1637 1673 1621 1601 1582 -9999 -9999 -9999 -9999 -9999 -9999 -9999 -9999 -9999 -9999 -9999 -9999 -9999 -9999 -9999
 -9999 -9999 -9999 -9999 665 737 774 787 833 831 833 856 853 871 898 912 919 939 957 1010 1039 1074 1079 1082 1090 1098 1088 1113 1108 1091 1057 1046 1025 1027 987 974 988 984 997 1002 1017 1055 1146 1190 1274 1328 1377 1393 1445 1446 1456 1437 1484 1481 1482 1499 1506 1496 1515 1562 1531 1549 1600 1610 1643 1650 1671 1665 1663 1675 1642 1677 1582 1599 1601 -9999 -9999 -9999 -9999 -9999 -9999 -9999 -9999 -9999 -9999 -9999 -9999 -9999 -9999
 -9999 584 597 606 647 689 740 757 755 818 832 856 867 900 911 910 955 982 1029 1043 1069 1082 1113 1140 1140 1157 1153 1153 1112 1106 1110 1092 1052 1036 1047 1008 988 1002 1048 1004 1003 1091 1142 1197 1255 1301 1329 1426 1421 1466 1451 1453 1468 1471 1508 1498 1506 1511 1510 1518 1553 1540 1577 1597 1618 1642 1685 1683 1681 1684 1684 1685 1642 1597 1572 1524 1501 -9999 -9999 -9999 -9999 -9999 -9999 -9999 -9999 -9999 -9999 -9999 -9999
 -9999 608 572 611 634 650 679 742 754 790 815 822 872 877 934 935 975 1040 1058 1093 1096 1106 1130 1129 1160 1152 1186 1182 1159 1142 1127 1102 1083 1066 1041 1012 1032 1001 1028 1044 1057 1092 1139 1231 1284 1313 1358 1428 1419 1454 1495 1495 1517 1503 1492 1498 1500 1494 1504 1509 1571 1580 1578 1618 1613 1638 1674 1688 1709 1718 1694 1706 1665 1633 1576 1562 1476 1476 -9999 -9999 -9999 -9999 -9999 -9999 -9999 -9999 -9999 -9999 -9999
 588 587 585 600 635 634 662 679 736 768 785 824 870 903 942 961 1006 1038 1079 1107 1155 1183 1184 1188 1170 1222 1182 1195 1178 1155 1156 1143 1075 1063 1044 1049 1051 1035 1030 1062 1084 1131 1179 1260 1266 1315 1371 1397 1424 1459 1484 1472 1471 1519 1513 1503 1529 1528 1512 1553 1540 1571 1575 1591 1613 1658 1669 1688 1715 1714 1714 1739 1704 1622 1585 1538 1515 1472 1434 -9999 -9999 -9999 -9999 -9999 -9999 -9999 -9999 -9999 -9999
 613 604 596 597 607 605 640 681 697 729 770 822 840 905 969 995 1018 1058 1086 1157 1209 1200 1213 1227 1212 1214 1246 1243 1184 1174 1181 1143 1113 1088 1086 1068 1077 1072 1070 1093 1126 1149 1181 1230 1293 1333 1357 1392 1449 1463 1480 1495 1490 1499 1510 1531 1509 1504 1514 1521 1536 1548 1568 1615 1655 1657 1676 1697 1720 1734 1728 1675 1712 1676 1625 1514 1489 1465 -9999 -9999 -9999 -9999 -9999 -9999 -9999 -9999 -9999 -9999 -9999
 617 620 626 618 630 645 640 660 711 724 742 806 874 896 956 1002 1032 1054 1092 1157 1185 1237 1219 1263 1245 1243 1192 1216 1181 1181 1182 1162 1143 1108 1097 1081 1058 1047 1080 1090 1120 1183 1205 1247 1296 1367 1386 1416 1447 1492 1479 1486 1496 1502 1511 1497 1516 1479 1519 1515 1539 1540 1588 1600 1597 1635 1656 1683 1701 1704 1718 1701 1673 1659 1623 1535 1495 1421 -9999 -9999 -9999 -9999 -9999 1198 -9999 -9999 -9999 -9999 -9999
 -9999 659 649 684 675 644 653 699 701 770 766 812 872 906 945 1014 1046 1078 1110 1154 1215 1237 1244 1220 1231 1226 1215 1194 1196 1194 1175 1195 1135 1129 1099 1104 1084 1099 1083 1097 1132 1166 1217 1266 1305 1368 1410 1411 1475 1504 1476 1489 1499 1462 1469 1486 1490 1485 1487 1520 1538 1552 1574 1563 1621 1628 1628 1649 1681 1707 1704 1667 1636 1641 1593 1501 1481 1420 -9999 -9999 -9999 -9999 -9999 1210 -9999 -9999 -9999 -9999 -9999
 -9999 703 701 720 685 687 689 707 726 773 798 839 860 896 961 1000 1008 1106 1110 1172 1212 1251 1241 1220 1237 1218 1217 1216 1193 1191 1170 1167 1113 1130 1099 1103 1103 1121 1085 1104 1164 1184 1208 1278 1306 1348 1386 1465 1478 1460 1511 1480 1501 1470 1491 1488 1498 1463 1502 1515 1542 1535 1538 1604 1578 1642 1642 1647 1647 1650 1635 1620 1613 1615 1564 1485 1474 1453 -9999 -9999 -9999 -9999 -9999 1189 -9999 -9999 -9999 -9999 -9999
 -9999 -9999 745 735 724 720 744 748 749 783 809 875 869 906 955 992 1042 1077 1125 1159 1181 1209 1226 1208 1228 1217 1210 1233 1193 1184 1185 1170 1112 1115 1121 1094 1116 1098 1116 1112 1156 1216 1239 1278 1316 1365 1395 1407 1444 1447 1480 1473 1488 1478 1458 1479 1469 1480 1467 1496 1500 1527 1540 1560 1571 1585 1602 1630 1612 1605 1595 1568 1559 1578 1485 1479 1476 -9999 -9999 -9999 -9999 -9999 1218 -9999 -9999 -9999 -9999 -9999 -9999
 -9999 -9999 830 791 767 759 730 773 798 782 854 870 885 929 970 989 1040 1073 1107 1145 1181 1195 1186 1203 1216 1199 1204 1186 1174 1182 1179 1151 1169 1124 1101 1132 1078 1081 1142 1155 1178 1198 1235 1278 1324 1367 1396 1417 1453 1485 1462 1491 1505 1501 1442 1482 1459 1433 1468 1484 1480 1533 1523 1536 1557 1564 1581 1578 1592 1559 1569 1520 1498 1506 1448 1374 1394 -9999 -9999 -9999 -9999 -9999 -9999 -9999 -9999 -9999 -9999 -9999 -9999
 -9999 -9999 881 878 844 820 827 825 819 823 850 858 889 929 998 998 1011 1067 1096 1101 1170 1154 1174 1226 1215 1184 1215 1214 1189 1195 1174 1168 1131 1108 1102 1130 1122 1137 1138 1171 1166 1221 1259 1284 1329 1374 1414 1424 1459 1468 1493 1448 1497 1513 1467 1470 1453 1437 1473 1469 1485 1460 1511 1541 1541 1553 1555 1533 1543 1523 1498 1460 1435 1431 1366 1315 -9999 -9999 -9999 -9999 -9999 -9999 -9999 -9999 -9999 -9999 -9999 -9999 -9999
 -9999 -9999 965 922 892 858 869 857 863 855 850 884 905 937 971 1011 1033 1064 1078 1135 1137 1156 1171 1202 1205 1204 1198 1191 1193 1168 1168 1143 1131 1134 1117 1109 1144 1147 1180 1161 1208 1238 1281 1313 1350 1411 1409 1426 1461 1451 1470 1453 1453 1471 1468 1494 1453 1466 1458 1431 1460 1506 1493 1521 1518 1508 1507 1519 1502 1488 1473 1428 1389 1357 1302 1270 -9999 -9999 -9999 -9999 -9999 -9999 -9999 -9999 -9999 -9999 -9999 -9999 -9999
 -9999 -9999 1001 962 930 916 873 886 863 860 872 898 928 953 994 1006 1036 1074 1089 1103 1146 1163 1163 1174 1171 1223 1188 1197 1206 1195 1160 1163 1138 1118 1104 1099 1136 1146 1191 1185 1230 1258 1284 1302 1362 1405 1435 1466 1462 1468 1448 1462 1456 1486 1477 1485 1445 1435 1410 1428 1447 1462 1481 1509 1529 1517 1550 1487 1468 1433 1415 1375 1360 1310 1261 1251 -9999 -9999 -9999 1188 -9999 -9999 -9999 -9999 -9999 -9999 -9999 -9999 -9999
 -9999 1083 1010 1025 990 948 907 892 910 864 902 924 918 960 984 1004 1029 1067 1103 1102 1128 1187 1185 1178 1191 1175 1177 1173 1182 1180 1152 1175 1149 1110 1117 1134 1145 1173 1185 1216 1229 1256 1276 1323 1362 1417 1458 1462 1481 1443 1465 1472 1499 1500 1487 1506 1468 1400 1377 1380 1404 1483 1485 1499 1547 1553 1504 1450 1441 1386 1394 1349 1320 1277 1247 -9999 -9999 -9999 -9999 1165 -9999 -9999 -9999 -9999 -9999 -9999 -9999 -9999 -9999
 -9999 1066 1064 852 941 960 966 910 911 914 912 920 919 949 970 989 1013 1060 1096 1096 1146 1129 1181 1198 1189 1219 1188 1198 1199 1179 1175 1161 1151 1151 1144 1148 1166 1177 1180 1222 1244 1279 1299 1311 1368 1396 1448 1478 1474 1456 1468 1467 1462 1491 1516 1498 1484 1356 1334 1341 1381 1431 1491 1499 1534 1554 1495 1475 1427 1391 1363 1316 1300 1295 1255 1265 -9999 -9999 -9999 1163 -9999 -9999 -9999 -9999 -9999 -9999 -9999 -9999 -9999
 -9999 1086 1113 984 899 986 965 960 949 929 935 921 960 957 978 1011 1007 1037 1070 1121 1124 1146 1202 1198 1173 1205 1230 1215 1174 1208 1175 1180 1145 1153 1192 1199 1147 1184 1191 1229 1261 1289 1324 1319 1370 1410 1413 1449 1475 1489 1468 1427 1444 1477 1454 1458 1279 1267 1295 1330 1379 1462 1501 1534 1546 1551 1536 1486 1453 1371 1336 1294 1294 1290 1277 1283 -9999 -9999 -9999 -9999 1165 -9999 -9999 -9999 -9999 -9999 -9999 -9999 -9999
 -9999 -9999 1097 1089 1023 1013 984 983 942 944 969 955 966 1027 1033 993 1039 1044 1077 1123 1141 1166 1194 1202 1201 1185 1210 1199 1198 1203 1207 1198 1156 1173 1182 1195 1188 1195 1240 1241 1263 1305 1316 1342 1380 1390 1415 1431 1469 1467 1465 1456 1466 1443 1428 1379 1280 1191 1255 1338 1350 1423 1487 1547 1545 1575 1553 1544 1489 1417 1350 1321 1305 1303 1311 1357 -9999 -9999 -9999 -9999 -9999 1162 -9999 -9999 -9999 -9999 -9999 -9999 -9999
 -9999 -9999 -9999 1070 1051 1040 1021 995 977 966 987 993 1026 985 1047 1023 1076 1028 1059 1124 1187 1167 1197 1203 1213 1203 1196 1198 1214 1187 1214 1201 1178 1188 1199 1178 1195 1209 1247 1261 1297 1299 1324 1330 1345 1390 1396 1424 1443 1445 1452 1480 1430 1390 1391 1308 1236 1362 1259 1316 1393 1518 1561 1594 1604 1616 1595 1619 1514 1445 1372 1336 1281 1278 1307 1379 1382 1345 -9999 -9999 -9999 -9999 -9999 -9999 -9999 -9999 -9999 -9999 -9999
 -9999 -9999 -9999 1109 1083 1053 1048 1032 971 982 993 1007 1045 1067 1089 1094 1115 1168 1110 1174 1160 1183 1218 1238 1232 1244 1204 1209 1219 1206 1191 1217 1197 1195 1193 1194 1194 1250 1252 1260 1282 1293 1324 1353 1366 1383 1376 1387 1426 1406 1391 1410 1396 1423 1286 1243 1250 1245 1377 1414 1399 1565 1562 1608 1646 1685 1704 1666 1577 1482 1376 1339 1310 1320 1338 1332 1327 1347 1358 -9999 -9999 -9999 -9999 -9999 -9999 -9999 -9999 -9999 -9999
 -9999 -9999 -9999 -9999 -9999 1056 1027 1017 1017 1008 1009 1018 1048 1098 1128 1145 1178 1193 1144 1122 1222 1216 1245 1255 1240 1211 1215 1207 1199 1187 1207 1241 1198 1216 1221 1220 1221 1253 1257 1270 1303 1344 1292 1329 1383 1376 1391 1380 1399 1402 1398 1394 1389 1387 1299 1245 1239 1263 1349 1386 1564 1600 1611 1626 1686 1745 1766 1743 1633 1501 1419 1374 1326 1321 1316 1336 1355 1339 1384 -9999 -9999 -9999 -9999 -9999 -9999 -9999 -9999 -9999 -9999
 -9999 -9999 -9999 -9999 -9999 -9999 1033 1043 1028 1031 1013 1041 1074 1110 1156 1212 1242 1222 1207 1191 1239 1245 1240 1261 1260 1236 1229 1198 1244 1243 1229 1224 1235 1251 1230 1240 1245 1289 1276 1301 1330 1334 1333 1359 1346 1369 1371 1376 1370 1376 1371 1374 1383 1378 1330 1287 1231 1269 1316 1429 1557 1593 1634 1664 1717 1740 1758 1726 1709 1551 1435 1386 1345 1324 1316 1327 1329 1363 1405 1426 1364 -9999 -9999 -9999 -9999 -9999 -9999 -9999 -9999
 -9999 -9999 -9999 -9999 -9999 -9999 -9999 1025 1026 1041 1066 1049 1090 1173 1205 1270 1272 1346 1194 1202 1255 1279 1306 1289 1248 1254 1253 1247 1242 1237 1269 1263 1241 1251 1261 1259 1274 1286 1296 1313 1338 1349 1346 1316 1350 1330 1360 1339 1366 1375 1351 1368 1382 1324 1330 1219 1247 1280 1320 1453 1571 1638 1630 1632 1700 1738 1719 1704 1632 1526 1466 1395 1355 1331 1367 1353 1335 1358 1379 1346 1323 1326 -9999 -9999 -9999 -9999 -9999 -9999 -9999
 -9999 -9999 -9999 -9999 -9999 -9999 -9999 -9999 1044 1056 1064 1089 1118 1183 1252 1336 1331 1415 1423 1398 1320 1324 1319 1311 1264 1282 1251 1261 1256 1267 1245 1264 1271 1275 1246 1276 1300 1325 1309 1316 1316 1370 1360 1377 1334 1351 1314 1319 1318 1323 1341 1375 1342 1321 1379 1382 1281 1335 1314 1489 1571 1603 1619 1620 1671 1645 1681 1655 1559 1551 1468 1416 1340 1346 1353 1324 1334 1327 1364 1333 1344 -9999 -9999 -9999 -9999 -9999 -9999 -9999 -9999
 -9999 -9999 -9999 -9999 -9999 -9999 -9999 -9999 1045 1077 1086 1128 1128 1156 1190 1201 1463 1483 1490 1477 1429 1370 1351 1305 1292 1272 1259 1252 1255 1255 1259 1262 1275 1261 1298 1307 1291 1321 1342 1338 1327 1341 1355 1382 1373 1353 1303 1336 1337 1345 1313 1341 1231 1277 1258 1426 1336 1446 1343 1404 1546 1595 1621 1620 1639 1647 1659 1619 1566 1479 1456 1387 1366 1339 1334 1334 1324 1311 1348 1334 -9999 -9999 -9999 -9999 -9999 -9999 -9999 -9999 -9999
 -9999 -9999 -9999 -9999 -9999 -9999 -9999 -9999 -9999 1087 1114 1139 1157 1213 1222 1258 1504 1561 1597 1538 1430 1375 1249 1279 1263 1278 1253 1242 1251 1265 1250 1301 1255 1252 1290 1312 1347 1357 1373 1371 1375 1341 1346 1350 1355 1350 1348 1332 1327 1296 1306 1183 1240 1243 1218 1406 1326 1333 1404 1495 1556 1613 1559 1597 1646 1628 1576 1581 1519 1478 1437 1410 1368 1344 1335 1290 1291 1302 1278 1280 -9999 -9999 -9999 -9999 -9999 -9999 -9999 -9999 -9999
 -9999 -9999 -9999 -9999 -9999 -9999 -9999 -9999 -9999 1068 1106 1131 1155 1208 1276 1337 1539 1683 1653 1613 1531 1406 1354 1225 1234 1239 1251 1270 1237 1263 1306 1311 1309 1324 1278 1319 1351 1362 1375 1383 1402 1422 1397 1395 1388 1366 1389 1350 1329 1293 1235 1217 1207 1207 1253 1375 1474 1568 1458 1579 1515 1792 1797 1685 1659 1598 1572 1546 1550 1493 1428 1416 1350 1330 1288 1288 1262 1261 1298 -9999 -9999 -9999 -9999 -9999 -9999 -9999 -9999 -9999 -9999
 -9999 -9999 -9999 -9999 -9999 -9999 -9999 -9999 -9999 1092 1110 1115 1143 1215 1285 1311 1244 1785 1734 1633 1561 1507 1294 1289 1191 1211 1209 1196 1196 1245 1251 1293 1319 1303 1331 1311 1365 1377 1385 1388 1397 1425 1413 1419 1395 1379 1369 1342 1331 1301 1245 1201 1215 1205 1218 1464 1391 1489 1384 1549 1605 1931 1851 1719 1659 1632 1588 1558 1508 1457 1436 1394 1327 1312 1301 1288 1270 1259 1246 -9999 -9999 -9999 -9999 -9999 -9999 -9999 -9999 -9999 -9999
 -9999 -9999 -9999 -9999 -9999 -9999 -9999 -9999 -9999 -9999 1108 1115 1122 1177 1224 1287 1314 1380 1707 1617 1566 1488 1420 1298 1234 1194 1236 1246 1232 1287 1261 1320 1321 1356 1360 1324 1366 1383 1431 1431 1423 1418 1434 1424 1428 1407 1399 1372 1348 1295 1237 1213 1266 1261 1315 1341 1375 1342 1505 1471 1745 1909 1802 1757 1674 1638 1559 1514 1475 1463 1400 1365 1336 1312 1269 1220 1243 1198 1222 -9999 -9999 -9999 -9999 -9999 -9999 -9999 -9999 -9999 -9999
 -9999 -9999 -9999 -9999 -9999 -9999 -9999 -9999 -9999 -9999 1118 1113 1121 1136 1247 1279 1254 1341 1035 1520 1532 1452 1387 1377 1254 1210 1237 1288 1270 1237 1320 1337 1360 1360 1390 1345 1379 1429 1441 1453 1427 1457 1474 1492 1478 1450 1436 1417 1394 1328 1284 1247 1331 1303 1334 1413 1403 1469 1564 1559 1754 1773 1764 1732 1664 1646 1549 1499 1453 1416 1380 1334 1298 1301 1284 1212 1222 1179 1194 1202 1144 -9999 -9999 1167 -9999 -9999 -9999 -9999 -9999
 -9999 -9999 -9999 -9999 -9999 -9999 -9999 -9999 -9999 -9999 -9999 1110 1132 1113 1181 1268 1309 1273 1216 1099 1440 1433 1357 1331 1306 1217 1258 1259 1251 1327 1305 1395 1401 1424 1407 1385 1412 1441 1469 1460 1453 1445 1490 1497 1478 1456 1512 1507 1449 1389 1362 1344 1324 1341 1379 1534 1664 1556 1725 1682 1743 1746 1705 1700 1632 1592 1535 1511 1458 1430 1391 1310 1292 1259 1242 1240 1220 1201 1192 1197 1154 -9999 -9999 -9999 -9999 -9999 -9999 -9999 -9999
 -9999 -9999 -9999 -9999 -9999 -9999 -9999 -9999 -9999 -9999 -9999 1126 1079 1141 1127 1182 1261 1174 1203 1082 1101 1370 1340 1313 1290 1287 1239 1243 1260 1311 1356 1400 1420 1428 1388 1406 1445 1455 1467 1487 1478 1469 1518 1486 1511 1573 1596 1562 1512 1421 1441 1387 1384 1382 1529 1594 1680 1747 1755 1747 1734 1691 1698 1674 1636 1592 1536 1488 1459 1396 1345 1314 1303 1279 1242 1220 1201 1176 1151 1147 -9999 -9999 -9999 -9999 -9999 -9999 -9999 -9999 -9999
 -9999 -9999 -9999 -9999 -9999 -9999 -9999 -9999 -9999 -9999 -9999 1106 1113 1111 1161 1175 1232 1129 1213 1186 1094 1339 1286 1263 1251 1249 1288 1256 1255 1298 1350 1361 1417 1414 1431 1474 1491 1505 1485 1466 1475 1468 1491 1546 1589 1593 1595 1610 1567 1502 1452 1436 1414 1427 1572 1600 1664 1730 1765 1750 1712 1703 1650 1637 1602 1558 1533 1494 1415 1362 1345 1303 1288 1280 1227 1215 1160 1150 1145 -9999 -9999 -9999 -9999 -9999 -9999 -9999 -9999 -9999 -9999
 -9999 -9999 -9999 -9999 -9999 -9999 -9999 -9999 -9999 -9999 -9999 -9999 1120 1165 1125 1151 1176 1192 1067 1186 1148 1085 1252 1237 1232 1267 1274 1287 1284 1298 1327 1355 1396 1416 1446 1482 1517 1521 1512 1495 1470 1451 1483 1581 1606 1616 1653 1631 1594 1548 1492 1476 1440 1544 1585 1610 1653 1684 1709 1729 1690 1661 1670 1629 1599 1548 1496 1455 1442 1400 1346 1300 1292 1211 1218 1183 1192 1127 1141 1122 -9999 -9999 -9999 -9999 -9999 -9999 -9999 -9999 -9999
 -9999 -9999 -9999 -9999 -9999 -9999 -9999 -9999 -9999 -9999 -9999 -9999 -9999 1166 1133 1094 1138 1154 1118 1142 1114 1085 1213 1240 1205 1247 1271 1293 1305 1341 1333 1368 1412 1458 1465 1509 1525 1534 1532 1478 1379 1377 1514 1619 1635 1643 1634 1594 1573 1554 1535 1534 1523 1588 1568 1610 1635 1666 1670 1690 1674 1683 1636 1600 1603 1544 1495 1441 1442 1377 1307 1311 1277 1222 1188 1138 1143 1108 1085 -9999 -9999 -9999 -9999 -9999 -9999 -9999 -9999 -9999 -9999
 -9999 -9999 -9999 -9999 -9999 -9999 -9999 -9999 -9999 -9999 -9999 -9999 -9999 -9999 -9999 -9999 1108 1121 1127 1091 1081 1067 1045 1219 1194 1144 1206 1246 1309 1331 1371 1367 1421 1492 1486 1502 1515 1529 1535 1571 1258 1329 1520 1602 1654 1666 1614 1608 1591 1582 1562 1592 1582 1608 1597 1618 1598 1646 1637 1661 1669 1652 1630 1603 1568 1532 1482 1444 1414 1373 1322 1286 1236 1223 1193 1164 1133 1122 1084 1072 -9999 -9999 -9999 -9999 -9999 -9999 -9999 -9999 -9999
 -9999 -9999 -9999 -9999 -9999 -9999 -9999 -9999 -9999 -9999 -9999 -9999 -9999 -9999 -9999 -9999 -9999 -9999 1091 1074 1086 1061 1042 1047 1163 1128 1118 1165 1191 1249 1315 1392 1516 1420 1492 1516 1517 1531 1484 1398 1314 1329 1504 1600 1653 1650 1649 1657 1604 1585 1584 1597 1605 1597 1625 1638 1636 1659 1669 1684 1654 1648 1632 1595 1550 1526 1480 1467 1421 1379 1329 1272 1240 1191 1181 1136 1101 1097 1067 1069 -9999 -9999 -9999 -9999 -9999 -9999 -9999 -9999 -9999
 -9999 -9999 -9999 -9999 -9999 -9999 -9999 -9999 -9999 -9999 -9999 -9999 -9999 -9999 -9999 -9999 -9999 -9999 1098 1102 1058 1025 1037 1028 1005 1188 1051 1154 1255 1357 1348 1398 1442 1602 1591 1522 1498 1507 1506 1511 1427 1492 1533 1617 1659 1658 1678 1627 1639 1627 1602 1583 1614 1639 1600 1652 1653 1646 1658 1686 1640 1657 1622 1591 1548 1497 1458 1453 1401 1333 1331 1286 1238 1195 1183 1131 1107 1113 1090 1053 -9999 -9999 -9999 -9999 -9999 -9999 -9999 -9999 -9999
 -9999 -9999 -9999 -9999 -9999 -9999 -9999 -9999 -9999 -9999 -9999 -9999 -9999 -9999 -9999 -9999 -9999 -9999 -9999 -9999 -9999 1046 1014 1029 974 1143 1144 1135 1260 1356 1447 1437 1617 1448 1358 1248 1383 1501 1559 1548 1489 1584 1620 1642 1671 1651 1653 1622 1641 1655 1611 1641 1628 1620 1638 1634 1687 1659 1658 1655 1654 1616 1591 1563 1550 1505 1455 1407 1358 1370 1341 1287 1235 1210 1194 1160 1142 1108 1087 1069 1083 -9999 -9999 -9999 -9999 -9999 -9999 -9999 -9999
 -9999 -9999 -9999 -9999 -9999 -9999 -9999 -9999 -9999 -9999 -9999 -9999 -9999 -9999 -9999 -9999 -9999 -9999 -9999 -9999 -9999 -9999 -9999 1028 -9999 949 1126 1112 1255 1323 1398 1458 1483 1527 1259 1491 1302 1466 1560 1517 1653 1648 1688 1750 1682 1674 1677 1691 1632 1688 1675 1665 1676 1662 1656 1714 1684 1682 1682 1641 1627 1606 1581 1552 1540 1492 1452 1427 1417 1364 1313 1279 1265 1207 1189 1155 1134 1127 1117 1079 1080 1098 -9999 -9999 -9999 -9999 -9999 -9999 -9999
 -9999 -9999 -9999 -9999 -9999 -9999 -9999 -9999 -9999 -9999 -9999 -9999 -9999 -9999 -9999 -9999 -9999 -9999 -9999 -9999 -9999 -9999 -9999 -9999 -9999 -9999 932 1142 1257 1339 1445 1476 1502 1533 1557 1532 1551 1514 1569 1635 1652 1732 1779 1780 1713 1716 1715 1711 1727 1726 1700 1687 1688 1697 1707 1705 1681 1696 1661 1669 1632 1623 1593 1561 1530 1487 1449 1398 1399 1336 1324 1248 1255 1234 1202 1177 1171 1135 1120 1123 1094 1103 -9999 -9999 -9999 -9999 -9999 -9999 -9999
 -9999 -9999 -9999 -9999 -9999 -9999 -9999 -9999 -9999 -9999 -9999 -9999 -9999 -9999 -9999 -9999 -9999 -9999 -9999 -9999 -9999 -9999 -9999 -9999 -9999 -9999 -9999 -9999 1267 1443 1491 1544 1501 1576 1563 1553 1594 1634 1595 1615 1620 1763 1805 1803 1767 1748 1748 1741 1731 1727 1735 1720 1723 1723 1765 1715 1697 1684 1677 1657 1622 1608 1579 1523 1527 1480 1443 1397 1389 1349 1312 1280 1247 1231 1235 1178 1166 1172 1134 1136 1111 -9999 -9999 -9999 -9999 -9999 -9999 -9999 -9999
 -9999 -9999 -9999 -9999 -9999 -9999 -9999 -9999 -9999 -9999 -9999 -9999 -9999 -9999 -9999 -9999 -9999 -9999 -9999 -9999 -9999 -9999 -9999 -9999 -9999 -9999 -9999 -9999 -9999 -9999 -9999 -9999 1657 1661 1635 1598 1616 1598 1629 1689 1681 1758 1817 1807 1812 1788 1786 1787 1748 1770 1769 1761 1768 1763 1777 1758 1705 1682 1669 1628 1626 1586 1600 1556 1498 1485 1454 1438 1373 1332 1324 1278 1271 1251 1225 1198 1186 1172 1165 1136 1144 1150 1118 -9999 -9999 -9999 -9999 -9999 -9999
 -9999 -9999 -9999 -9999 -9999 -9999 -9999 -9999 -9999 -9999 -9999 -9999 -9999 -9999 -9999 -9999 -9999 -9999 -9999 -9999 -9999 -9999 -9999 -9999 -9999 -9999 -9999 -9999 -9999 -9999 -9999 -9999 -9999 -9999 -9999 -9999 1649 1646 1635 1729 1710 1792 1761 1825 1826 1810 1844 1817 1804 1809 1805 1801 1810 1786 1776 1776 1738 1705 1707 1661 1627 1557 1540 1505 1474 1487 1472 1425 1396 1330 1330 1293 1274 1274 1241 1237 1245 1216 1186 1166 1177 1156 1168 -9999 -9999 -9999 -9999 -9999 -9999
 -9999 -9999 -9999 -9999 -9999 -9999 -9999 -9999 -9999 -9999 -9999 -9999 -9999 -9999 -9999 -9999 -9999 -9999 -9999 -9999 -9999 -9999 -9999 -9999 -9999 -9999 -9999 -9999 -9999 -9999 -9999 -9999 -9999 -9999 -9999 -9999 -9999 -9999 1670 1687 1784 1822 1777 1809 1831 1831 1826 1857 1862 1846 1853 1810 1831 1827 1791 1782 1756 1699 1689 1677 1603 1597 1560 1522 1524 1462 1446 1445 1373 1351 1356 1326 1304 1303 1278 1257 1257 1228 1208 1208 1210 1207 1211 -9999 -9999 -9999 -9999 -9999 -9999
 -9999 -9999 -9999 -9999 -9999 -9999 -9999 -9999 -9999 -9999 -9999 -9999 -9999 -9999 -9999 -9999 -9999 -9999 -9999 -9999 -9999 -9999 -9999 -9999 -9999 -9999 -9999 -9999 -9999 -9999 -9999 -9999 -9999 -9999 -9999 -9999 -9999 -9999 1719 1753 1788 1836 1848 1846 1877 1862 1870 1883 1883 1891 1874 1901 1897 1884 1828 1803 1780 1725 1700 1649 1589 1571 1554 1520 1505 1483 1450 1423 1408 1354 1361 1342 1327 1336 1314 1302 1255 1267 1261 1246 1217 1169 1185 -9999 -9999 -9999 -9999 -9999 -9999
 -9999 -9999 -9999 -9999 -9999 -9999 -9999 -9999 -9999 -9999 -9999 -9999 -9999 -9999 -9999 -9999 -9999 -9999 -9999 -9999 -9999 -9999 -9999 -9999 -9999 -9999 -9999 -9999 -9999 -9999 -9999 -9999 -9999 -9999 -9999 -9999 -9999 -9999 -9999 1802 1807 1861 1864 1883 1887 1892 1887 1919 1922 1903 1924 1932 1923 1897 1847 1834 1779 1752 1718 1683 1604 1575 1549 1534 1496 1467 1451 1412 1390 1399 1409 1378 1374 1358 1345 1343 1341 1309 1295 1259 1227 1201 1214 1199 -9999 -9999 -9999 -9999 -9999
 -9999 -9999 -9999 -9999 -9999 -9999 -9999 -9999 -9999 -9999 -9999 -9999 -9999 -9999 -9999 -9999 -9999 -9999 -9999 -9999 -9999 -9999 -9999 -9999 -9999 -9999 -9999 -9999 -9999 -9999 -9999 -9999 -9999 -9999 -9999 -9999 -9999 -9999 -9999 -9999 1878 1890 1904 1928 1947 1927 1933 1953 1949 1985 1969 1981 1960 1952 1884 1851 1825 1784 1714 1704 1609 1553 1543 1509 1518 1490 1435 1429 1415 1408 1414 1421 1427 1413 1422 1427 1404 1377 1318 1319 1293 1261 1217 1192 1211 -9999 -9999 -9999 -9999
 -9999 -9999 -9999 -9999 -9999 -9999 -9999 -9999 -9999 -9999 -9999 -9999 -9999 -9999 -9999 -9999 -9999 -9999 -9999 -9999 -9999 -9999 -9999 -9999 -9999 -9999 -9999 -9999 -9999 -9999 -9999 -9999 -9999 -9999 -9999 -9999 -9999 -9999 -9999 -9999 1924 1918 1947 1925 1941 1944 1975 1965 1999 2017 2023 2029 1987 1984 1950 1866 1823 1787 1716 1669 1635 1590 1517 1532 1488 1477 1435 1439 1439 1426 1437 1437 1497 1498 1527 1563 1517 1439 1379 1354 1267 1250 1246 1233 1211 1204 -9999 -9999 -9999
 -9999 -9999 -9999 -9999 -9999 -9999 -9999 -9999 -9999 -9999 -9999 -9999 -9999 -9999 -9999 -9999 -9999 -9999 -9999 -9999 -9999 -9999 -9999 -9999 -9999 -9999 -9999 -9999 -9999 -9999 -9999 -9999 -9999 -9999 -9999 -9999 -9999 -9999 -9999 -9999 1984 1974 1963 1944 1982 1990 2004 2026 2033 2061 2064 2006 2014 1987 1957 1899 1826 1808 1730 1673 1648 1599 1570 1479 1479 1461 1452 1463 1465 1477 1488 1529 1531 1593 1648 1644 1605 1492 1409 1376 1317 1290 1259 1251 1245 1243 1220 1210 -9999
 -9999 -9999 -9999 -9999 -9999 -9999 -9999 -9999 -9999 -9999 -9999 -9999 -9999 -9999 -9999 -9999 -9999 -9999 -9999 -9999 -9999 -9999 -9999 -9999 -9999 -9999 -9999 -9999 -9999 -9999 -9999 -9999 -9999 -9999 -9999 -9999 -9999 -9999 -9999 -9999 1996 2013 2017 1997 2019 2041 2057 2077 2088 2070 2089 2062 2063 2030 1983 1941 1874 1800 1718 1671 1615 1562 1516 1486 1442 1466 1448 1461 1489 1490 1514 1586 1633 1684 1720 1704 1605 1561 1476 1415 1353 1317 1275 1265 1250 1247 1234 1235 -9999
 -9999 -9999 -9999 -9999 -9999 -9999 -9999 -9999 -9999 -9999 -9999 -9999 -9999 -9999 -9999 -9999 -9999 -9999 -9999 -9999 -9999 -9999 -9999 -9999 -9999 -9999 -9999 -9999 -9999 -9999 -9999 -9999 -9999 -9999 -9999 -9999 -9999 -9999 -9999 -9999 2016 2029 2012 2049 2013 2061 2095 2098 2105 2107 2050 2055 2076 2033 1998 1932 1889 1783 1741 1661 1599 1546 1490 1472 1445 1418 1444 1458 1493 1524 1564 1592 1660 1737 1754 1758 1718 1616 1527 1412 1377 1308 1320 1274 1247 1254 1269 -9999 -9999
 -9999 -9999 -9999 -9999 -9999 -9999 -9999 -9999 -9999 -9999 -9999 -9999 -9999 -9999 -9999 -9999 -9999 -9999 -9999 -9999 -9999 -9999 -9999 -9999 -9999 -9999 -9999 -9999 -9999 -9999 -9999 -9999 -9999 -9999 -9999 -9999 -9999 -9999 -9999 -9999 2030 2049 2046 2058 2072 2080 2064 2091 2100 2145 2078 2104 2078 2040 1978 1906 1869 1814 1742 1649 1620 1528 1472 1430 1448 1442 1452 1472 1500 1539 1569 1626 1672 1708 1778 1769 1689 1634 1515 1456 1378 1370 1330 1319 1297 1300 -9999 -9999 -9999
 -9999 -9999 -9999 -9999 -9999 -9999 -9999 -9999 -9999 -9999 -9999 -9999 -9999 -9999 -9999 -9999 -9999 -9999 -9999 -9999 -9999 -9999 -9999 -9999 -9999 -9999 -9999 -9999 -9999 -9999 -9999 -9999 -9999 -9999 -9999 -9999 -9999 -9999 -9999 -9999 2079 2043 2038 2075 2057 2051 2082 2085 2102 2113 2103 2089 2079 2003 1963 1932 1864 1814 1721 1664 1607 1506 1463 1417 1415 1414 1450 1485 1516 1564 1615 1625 1713 1714 1719 1747 1671 1616 1530 1458 1411 1382 1324 1360 -9999 -9999 -9999 -9999 -9999
 -9999 -9999 -9999 -9999 -9999 -9999 -9999 -9999 -9999 -9999 -9999 -9999 -9999 -9999 -9999 -9999 -9999 -9999 -9999 -9999 -9999 -9999 -9999 -9999 -9999 -9999 -9999 -9999 -9999 -9999 -9999 -9999 -9999 -9999 -9999 -9999 -9999 -9999 -9999 -9999 -9999 2068 2073 2108 2056 2048 2068 2058 2094 2071 2069 2046 2018 1993 1951 1922 1857 1783 1718 1661 1588 1511 1456 1399 1368 1425 1479 1520 1537 1608 1601 1658 1682 1696 1724 1680 1651 1573 1542 1498 1447 -9999 -9999 -9999 -9999 -9999 -9999 -9999 -9999
 -9999 -9999 -9999 -9999 -9999 -9999 -9999 -9999 -9999 -9999 -9999 -9999 -9999 -9999 -9999 -9999 -9999 -9999 -9999 -9999 -9999 -9999 -9999 -9999 -9999 -9999 -9999 -9999 -9999 -9999 -9999 -9999 -9999 -9999 -9999 -9999 -9999 -9999 -9999 -9999 -9999 2061 2054 2129 2054 2096 2054 2039 2042 2066 2065 2017 2040 1984 1968 1909 1846 1771 1741 1666 1585 1541 1434 1406 1381 1455 1466 1545 1582 1632 1648 1674 1688 1704 1697 1650 1611 1574 1519 1463 -9999 -9999 -9999 -9999 -9999 -9999 -9999 -9999 -9999
 -9999 -9999 -9999 -9999 -9999 -9999 -9999 -9999 -9999 -9999 -9999 -9999 -9999 -9999 -9999 -9999 -9999 -9999 -9999 -9999 -9999 -9999 -9999 -9999 -9999 -9999 -9999 -9999 -9999 -9999 -9999 -9999 -9999 -9999 -9999 -9999 -9999 -9999 -9999 -9999 -9999 2033 2031 2032 2056 2018 2045 2017 1990 2020 2013 2016 1987 1979 1917 1902 1886 1813 1740 1695 1629 1569 1505 1464 1463 1513 1521 1565 1615 1629 1634 1697 1671 1669 1651 -9999 -9999 -9999 -9999 -9999 -9999 -9999 -9999 -9999 -9999 -9999 -9999 -9999 -9999
 -9999 -9999 -9999 -9999 -9999 -9999 -9999 -9999 -9999 -9999 -9999 -9999 -9999 -9999 -9999 -9999 -9999 -9999 -9999 -9999 -9999 -9999 -9999 -9999 -9999 -9999 -9999 -9999 -9999 -9999 -9999 -9999 -9999 -9999 -9999 -9999 -9999 -9999 -9999 -9999 -9999 1960 2008 1962 1985 2087 2037 2008 1982 1973 1983 1974 1970 1946 1922 1902 1854 1787 1773 1697 1647 1602 1589 1556 1563 1565 1594 1640 -9999 -9999 -9999 -9999 1692 -9999 -9999 -9999 -9999 -9999 -9999 -9999 -9999 -9999 -9999 -9999 -9999 -9999 -9999 -9999 -9999
 -9999 -9999 -9999 -9999 -9999 -9999 -9999 -9999 -9999 -9999 -9999 -9999 -9999 -9999 -9999 -9999 -9999 -9999 -9999 -9999 -9999 -9999 -9999 -9999 -9999 -9999 -9999 -9999 -9999 -9999 -9999 -9999 -9999 -9999 -9999 -9999 -9999 -9999 -9999 -9999 -9999 -9999 1883 1899 1921 2034 2012 1980 1952 1969 1965 -9999 -9999 1933 1923 1911 1852 1842 1807 1744 1702 1664 1623 1612 1606 1639 1656 -9999 -9999 -9999 -9999 -9999 -9999 -9999 -9999 -9999 -9999 -9999 -9999 -9999 -9999 -9999 -9999 -9999 -9999 -9999 -9999 -9999 -9999
 -9999 -9999 -9999 -9999 -9999 -9999 -9999 -9999 -9999 -9999 -9999 -9999 -9999 -9999 -9999 -9999 -9999 -9999 -9999 -9999 -9999 -9999 -9999 -9999 -9999 -9999 -9999 -9999 -9999 -9999 -9999 -9999 -9999 -9999 -9999 -9999 -9999 -9999 -9999 -9999 -9999 -9999 -9999 -9999 -9999 -9999 -9999 -9999 -9999 -9999 -9999 -9999 -9999 -9999 -9999 1887 1865 1864 1823 -9999 -9999 -9999 1748 1703 1699 -9999 -9999 -9999 -9999 -9999 -9999 -9999 -9999 -9999 -9999 -9999 -9999 -9999 -9999 -9999 -9999 -9999 -9999 -9999 -9999 -9999 -9999 -9999 -9999
 -9999 -9999 -9999 -9999 -9999 -9999 -9999 -9999 -9999 -9999 -9999 -9999 -9999 -9999 -9999 -9999 -9999 -9999 -9999 -9999 -9999 -9999 -9999 -9999 -9999 -9999 -9999 -9999 -9999 -9999 -9999 -9999 -9999 -9999 -9999 -9999 -9999 -9999 -9999 -9999 -9999 -9999 -9999 -9999 -9999 -9999 -9999 -9999 -9999 -9999 -9999 -9999 -9999 -9999 -9999 -9999 -9999 -9999 -9999 -9999 -9999 -9999 -9999 -9999 -9999 -9999 -9999 -9999 -9999 -9999 -9999 -9999 -9999 -9999 -9999 -9999 -9999 -9999 -9999 -9999 -9999 -9999 -9999 -9999 -9999 -9999 -9999 -9999 -9999
