# Supplementary material for: Climate Change Influences Potential Distribution of Infected Aedes aegypti Co-Occurrence with Dengue Epidemics Risk Areas in Tanzania
Source: PLoS One. 2016 Sep 28;11(9):e0162649. doi: 10.1371/journal.pone.0162649 (PMC5040426; doi:10.1371/journal.pone.0162649)
Supplement: S1 File — (ZIP) [file pone.0162649.s001.zip › S1_File/bioData/bioData-2020/Tz_bio5.asc]

ncols        89
nrows        86
xllcorner    29.371397018433
yllcorner    -11.758983612061
cellsize      0.125
NODATA_value  -9999
 -9999 -9999 -9999 -9999 -9999 -9999 -9999 -9999 -9999 -9999 -9999 285 264 278 271 274 276 278 279 280 280 280 280 280 281 281 282 283 284 285 287 289 291 293 296 299 -9999 -9999 -9999 -9999 -9999 -9999 -9999 -9999 -9999 -9999 -9999 -9999 -9999 -9999 -9999 -9999 -9999 -9999 -9999 -9999 -9999 -9999 -9999 -9999 -9999 -9999 -9999 -9999 -9999 -9999 -9999 -9999 -9999 -9999 -9999 -9999 -9999 -9999 -9999 -9999 -9999 -9999 -9999 -9999 -9999 -9999 -9999 -9999 -9999 -9999 -9999 -9999 -9999
 -9999 -9999 -9999 -9999 -9999 -9999 -9999 -9999 -9999 284 280 270 271 280 279 277 277 276 277 273 278 278 279 279 280 281 282 282 283 285 287 289 291 293 296 299 302 302 303 -9999 -9999 -9999 -9999 -9999 -9999 -9999 -9999 -9999 -9999 -9999 -9999 -9999 -9999 -9999 -9999 -9999 -9999 -9999 -9999 -9999 -9999 -9999 -9999 -9999 -9999 -9999 -9999 -9999 -9999 -9999 -9999 -9999 -9999 -9999 -9999 -9999 -9999 -9999 -9999 -9999 -9999 -9999 -9999 -9999 -9999 -9999 -9999 -9999 -9999
 -9999 -9999 -9999 -9999 -9999 -9999 -9999 -9999 -9999 -9999 283 282 266 257 280 279 277 277 272 272 276 277 278 279 280 280 281 282 285 286 287 290 291 293 296 298 297 295 293 293 287 -9999 -9999 -9999 -9999 -9999 -9999 -9999 -9999 -9999 -9999 -9999 -9999 -9999 -9999 -9999 -9999 -9999 -9999 -9999 -9999 -9999 -9999 -9999 -9999 -9999 -9999 -9999 -9999 -9999 -9999 -9999 -9999 -9999 -9999 -9999 -9999 -9999 -9999 -9999 -9999 -9999 -9999 -9999 -9999 -9999 -9999 -9999 -9999
 -9999 -9999 -9999 -9999 -9999 -9999 -9999 -9999 -9999 -9999 286 263 272 265 279 277 277 277 276 270 276 276 277 278 279 280 282 283 285 286 288 290 291 293 295 297 296 302 301 291 279 282 270 -9999 -9999 -9999 -9999 -9999 -9999 -9999 -9999 -9999 -9999 -9999 -9999 -9999 -9999 -9999 -9999 -9999 -9999 -9999 -9999 -9999 -9999 -9999 -9999 -9999 -9999 -9999 -9999 -9999 -9999 -9999 -9999 -9999 -9999 -9999 -9999 -9999 -9999 -9999 -9999 -9999 -9999 -9999 -9999 -9999 -9999
 -9999 -9999 -9999 -9999 -9999 -9999 -9999 -9999 -9999 -9999 -9999 267 275 265 277 272 276 274 275 275 276 277 277 278 279 280 283 284 286 287 288 290 292 293 293 295 299 300 303 304 303 303 295 292 291 -9999 -9999 -9999 -9999 -9999 -9999 -9999 -9999 -9999 -9999 -9999 -9999 -9999 -9999 -9999 -9999 -9999 -9999 -9999 -9999 -9999 -9999 -9999 -9999 -9999 -9999 -9999 -9999 -9999 -9999 -9999 -9999 -9999 -9999 -9999 -9999 -9999 -9999 -9999 -9999 -9999 -9999 -9999 -9999
 -9999 -9999 -9999 -9999 -9999 -9999 -9999 -9999 -9999 -9999 -9999 -9999 260 270 272 273 277 271 275 276 276 277 278 278 280 281 283 285 286 288 289 291 292 294 295 292 292 299 298 294 279 295 289 290 287 285 -9999 -9999 -9999 -9999 -9999 -9999 -9999 -9999 -9999 -9999 -9999 -9999 -9999 -9999 -9999 -9999 -9999 -9999 -9999 -9999 -9999 -9999 -9999 -9999 -9999 -9999 -9999 -9999 -9999 -9999 -9999 -9999 -9999 -9999 -9999 -9999 -9999 -9999 -9999 -9999 -9999 -9999 -9999
 -9999 -9999 -9999 -9999 -9999 -9999 -9999 -9999 -9999 -9999 -9999 -9999 271 276 263 274 276 256 274 277 278 278 279 280 281 283 284 286 288 289 290 292 293 294 293 293 287 283 289 291 292 284 287 279 276 280 274 262 -9999 -9999 -9999 -9999 -9999 -9999 -9999 -9999 -9999 -9999 -9999 -9999 -9999 -9999 -9999 -9999 -9999 -9999 -9999 -9999 -9999 -9999 -9999 -9999 -9999 -9999 -9999 -9999 -9999 -9999 -9999 -9999 -9999 -9999 -9999 -9999 -9999 -9999 -9999 -9999 -9999
 -9999 -9999 -9999 -9999 -9999 -9999 -9999 -9999 -9999 -9999 -9999 -9999 268 271 283 266 277 269 271 280 279 280 281 282 283 284 285 287 288 288 291 293 292 293 293 297 289 288 288 294 289 289 280 278 282 278 271 249 254 249 -9999 -9999 -9999 -9999 -9999 -9999 -9999 -9999 -9999 -9999 -9999 -9999 -9999 -9999 -9999 -9999 -9999 -9999 -9999 -9999 -9999 -9999 -9999 -9999 -9999 -9999 -9999 -9999 -9999 -9999 -9999 -9999 -9999 -9999 -9999 -9999 -9999 -9999 -9999
 -9999 -9999 -9999 -9999 -9999 -9999 -9999 -9999 -9999 -9999 -9999 -9999 283 265 286 284 283 273 283 282 283 283 284 284 286 287 287 288 283 289 293 294 283 297 297 296 288 299 301 300 291 294 290 291 282 276 267 259 255 237 232 274 -9999 -9999 -9999 -9999 -9999 -9999 -9999 -9999 -9999 -9999 -9999 -9999 -9999 -9999 -9999 -9999 -9999 -9999 -9999 -9999 -9999 -9999 -9999 -9999 -9999 -9999 -9999 -9999 -9999 -9999 -9999 -9999 -9999 -9999 -9999 -9999 -9999
 -9999 -9999 -9999 -9999 -9999 -9999 -9999 -9999 -9999 -9999 -9999 -9999 284 269 281 287 284 285 284 285 285 286 287 288 288 288 289 289 290 292 294 296 293 295 299 301 302 301 302 301 300 294 294 289 284 277 272 258 256 251 254 312 301 -9999 -9999 -9999 -9999 -9999 -9999 -9999 -9999 -9999 -9999 -9999 -9999 -9999 -9999 -9999 -9999 -9999 -9999 -9999 -9999 -9999 -9999 -9999 -9999 -9999 -9999 -9999 -9999 -9999 -9999 -9999 -9999 -9999 -9999 -9999 -9999
 -9999 -9999 -9999 -9999 -9999 -9999 -9999 -9999 -9999 -9999 -9999 -9999 275 279 288 289 276 284 288 286 288 286 289 290 290 290 291 291 291 293 295 297 299 300 301 302 301 301 301 296 298 298 295 291 285 280 270 263 255 266 273 310 319 344 339 -9999 -9999 -9999 -9999 -9999 -9999 -9999 -9999 -9999 -9999 -9999 -9999 -9999 -9999 -9999 -9999 -9999 -9999 -9999 -9999 -9999 -9999 -9999 -9999 -9999 -9999 -9999 -9999 -9999 -9999 -9999 -9999 -9999 -9999
 -9999 -9999 -9999 -9999 -9999 -9999 -9999 -9999 -9999 -9999 -9999 278 280 285 285 284 280 280 290 289 289 290 291 289 293 293 293 292 293 295 297 300 300 301 299 294 297 297 299 297 295 290 292 285 282 278 268 259 250 231 307 310 342 343 339 324 289 -9999 -9999 -9999 -9999 -9999 -9999 -9999 -9999 -9999 -9999 -9999 -9999 -9999 -9999 -9999 -9999 -9999 -9999 -9999 -9999 -9999 -9999 -9999 -9999 -9999 -9999 -9999 -9999 -9999 -9999 -9999 -9999
 -9999 -9999 -9999 -9999 -9999 -9999 -9999 -9999 -9999 280 259 263 268 288 288 283 282 276 290 291 292 292 294 291 295 296 295 295 293 297 301 304 304 300 303 303 299 300 298 295 292 287 280 279 273 273 263 257 259 278 309 314 342 342 305 316 288 278 296 -9999 -9999 -9999 -9999 -9999 -9999 -9999 -9999 -9999 -9999 -9999 -9999 -9999 -9999 -9999 -9999 -9999 -9999 -9999 -9999 -9999 -9999 -9999 -9999 -9999 -9999 -9999 -9999 -9999 -9999
 -9999 -9999 -9999 -9999 -9999 -9999 -9999 -9999 -9999 284 283 277 282 287 287 273 284 289 289 291 293 291 290 286 293 297 296 300 304 306 304 306 304 305 305 304 301 300 297 294 290 279 270 277 269 267 266 260 259 275 305 304 338 301 293 315 278 289 297 301 307 -9999 -9999 -9999 -9999 -9999 -9999 -9999 -9999 -9999 -9999 -9999 -9999 -9999 -9999 -9999 -9999 -9999 -9999 -9999 -9999 -9999 -9999 -9999 -9999 -9999 -9999 -9999 -9999
 -9999 -9999 -9999 -9999 -9999 -9999 -9999 -9999 -9999 278 277 271 283 287 285 280 277 284 288 295 294 295 290 294 297 298 302 304 309 311 307 307 307 306 304 305 303 300 295 293 288 284 272 273 271 267 265 269 265 257 293 273 227 315 318 315 300 283 299 297 308 307 -9999 -9999 -9999 -9999 -9999 -9999 -9999 -9999 -9999 -9999 -9999 -9999 -9999 -9999 -9999 -9999 -9999 -9999 -9999 -9999 -9999 -9999 -9999 -9999 -9999 -9999 -9999
 -9999 -9999 -9999 -9999 -9999 -9999 -9999 -9999 -9999 278 281 281 287 288 282 282 287 289 292 295 294 279 292 295 298 302 307 309 307 316 314 311 310 309 309 306 304 302 297 295 286 283 278 271 270 268 273 277 281 291 264 177 254 318 255 286 306 284 297 304 304 291 244 262 -9999 -9999 -9999 -9999 -9999 -9999 -9999 -9999 -9999 -9999 -9999 -9999 -9999 -9999 -9999 -9999 -9999 -9999 -9999 -9999 -9999 -9999 -9999 -9999 -9999
 -9999 -9999 -9999 -9999 -9999 -9999 -9999 -9999 -9999 -9999 -9999 -9999 282 291 287 293 287 294 291 294 290 290 289 294 295 304 310 309 306 313 316 315 311 308 310 310 306 303 300 296 291 285 277 270 271 270 271 280 289 254 184 202 267 325 322 313 311 290 289 298 299 281 198 129 169 262 -9999 -9999 -9999 -9999 -9999 -9999 -9999 -9999 -9999 -9999 -9999 -9999 -9999 -9999 -9999 -9999 -9999 -9999 -9999 -9999 -9999 -9999 -9999
 -9999 -9999 -9999 -9999 -9999 -9999 -9999 -9999 -9999 -9999 -9999 -9999 275 287 296 287 291 296 293 295 296 297 297 291 302 307 313 314 313 314 318 318 316 314 310 311 309 305 302 297 292 283 275 267 267 268 266 254 259 265 216 196 266 320 329 318 304 287 269 273 288 288 239 196 123 223 307 -9999 -9999 -9999 -9999 -9999 -9999 -9999 -9999 -9999 -9999 -9999 -9999 -9999 -9999 -9999 -9999 -9999 -9999 -9999 -9999 -9999 -9999
 -9999 -9999 -9999 -9999 -9999 -9999 -9999 -9999 -9999 -9999 -9999 -9999 293 295 301 292 297 300 300 301 299 300 300 299 306 312 312 317 317 319 320 320 320 315 314 312 309 310 306 301 296 287 275 273 266 267 265 262 196 221 248 269 310 310 312 269 234 247 245 219 283 297 297 297 252 264 310 -9999 -9999 -9999 -9999 -9999 -9999 -9999 -9999 -9999 -9999 -9999 -9999 -9999 -9999 -9999 -9999 -9999 -9999 -9999 -9999 -9999 -9999
 -9999 -9999 -9999 -9999 -9999 -9999 -9999 -9999 -9999 -9999 288 295 297 285 302 297 301 297 303 303 300 302 299 303 309 312 309 319 321 322 323 324 322 323 321 318 318 314 312 306 296 292 281 272 263 260 274 304 259 278 278 294 306 280 283 285 289 286 286 290 295 316 321 333 331 322 -9999 -9999 -9999 -9999 -9999 -9999 -9999 -9999 -9999 -9999 -9999 -9999 -9999 -9999 -9999 -9999 -9999 -9999 -9999 -9999 -9999 -9999 -9999
 -9999 -9999 -9999 -9999 -9999 -9999 -9999 -9999 -9999 301 298 294 290 300 303 302 301 302 305 304 302 308 311 311 313 309 320 322 321 322 323 324 327 326 324 322 320 317 315 311 305 300 286 274 259 296 303 302 295 280 281 308 309 302 292 289 294 291 296 308 313 319 321 335 335 333 -9999 -9999 -9999 -9999 -9999 -9999 -9999 -9999 -9999 -9999 -9999 -9999 -9999 -9999 -9999 -9999 -9999 -9999 -9999 -9999 -9999 -9999 -9999
 -9999 -9999 -9999 -9999 -9999 -9999 -9999 -9999 -9999 305 289 289 296 307 308 305 299 306 305 308 307 311 313 314 314 316 320 322 323 321 323 324 329 325 325 325 323 321 318 314 310 303 291 308 307 304 301 291 272 268 257 307 307 303 297 293 288 294 305 312 315 307 308 321 334 328 290 -9999 -9999 -9999 -9999 -9999 -9999 -9999 -9999 -9999 -9999 -9999 -9999 -9999 -9999 -9999 -9999 -9999 -9999 -9999 -9999 -9999 -9999
 -9999 -9999 -9999 -9999 -9999 -9999 -9999 -9999 307 303 300 306 307 309 306 310 307 309 309 307 314 314 316 313 316 318 320 323 325 324 320 326 329 329 329 326 325 323 320 317 313 310 310 310 307 301 282 282 260 254 277 308 305 300 291 284 277 290 302 313 304 311 312 311 333 318 293 328 -9999 -9999 -9999 -9999 -9999 -9999 -9999 -9999 -9999 -9999 -9999 -9999 -9999 -9999 -9999 -9999 -9999 -9999 -9999 -9999 -9999
 -9999 -9999 -9999 -9999 -9999 -9999 -9999 306 309 303 297 303 300 304 305 311 312 311 310 309 313 313 314 318 319 315 321 323 324 325 326 329 331 331 330 327 325 324 322 319 318 315 312 308 295 279 284 273 251 251 255 306 305 298 292 282 272 280 283 304 295 308 313 314 332 326 299 318 321 322 -9999 -9999 -9999 -9999 -9999 -9999 -9999 -9999 -9999 -9999 -9999 -9999 -9999 -9999 -9999 -9999 -9999 -9999 -9999
 -9999 -9999 -9999 -9999 -9999 -9999 297 294 286 304 308 308 303 302 307 312 314 314 315 317 317 317 322 325 326 324 325 325 325 326 327 324 322 325 325 326 327 326 324 321 304 307 296 278 283 260 248 247 232 239 296 292 293 299 296 277 278 280 289 285 289 296 293 313 324 335 326 313 319 323 321 320 317 -9999 -9999 -9999 -9999 -9999 -9999 -9999 -9999 -9999 -9999 -9999 -9999 -9999 -9999 -9999 -9999
 -9999 -9999 -9999 -9999 -9999 294 285 294 302 301 303 303 302 307 309 313 315 316 318 319 320 321 326 327 326 324 328 327 327 324 322 322 322 325 326 326 327 326 325 299 288 305 287 281 271 264 266 257 243 268 281 266 296 302 301 288 284 281 290 295 279 287 290 306 332 334 331 307 243 324 326 322 321 320 -9999 -9999 -9999 -9999 -9999 -9999 -9999 -9999 -9999 -9999 -9999 -9999 -9999 -9999 -9999
 -9999 -9999 -9999 -9999 283 283 276 294 298 302 306 303 305 305 310 313 316 317 319 320 322 325 325 326 327 326 327 328 327 328 326 324 322 323 325 325 326 327 323 304 297 298 292 283 277 270 266 277 257 263 277 281 301 305 304 300 294 288 285 301 291 289 292 296 321 332 329 327 248 329 324 324 324 320 322 -9999 -9999 -9999 -9999 -9999 -9999 -9999 -9999 -9999 -9999 -9999 -9999 -9999 -9999
 -9999 308 301 271 285 267 291 287 293 297 305 306 304 304 309 314 316 318 320 321 325 325 328 330 328 328 331 331 330 329 325 325 321 324 323 323 329 327 322 311 297 290 294 285 279 275 260 277 265 279 275 287 306 307 303 307 305 298 295 302 296 295 293 297 297 327 328 327 322 322 319 248 327 327 327 327 328 -9999 -9999 -9999 -9999 -9999 -9999 -9999 -9999 -9999 -9999 -9999 -9999
 -9999 308 273 274 291 274 293 295 296 299 305 303 303 299 307 314 317 319 322 322 325 326 328 330 330 330 333 334 331 329 327 325 326 324 321 328 329 327 318 307 299 295 295 282 280 278 277 289 281 286 292 282 308 302 303 309 306 300 296 307 302 295 298 301 297 313 313 323 324 326 291 240 277 308 323 321 327 332 -9999 -9999 -9999 -9999 -9999 -9999 -9999 -9999 -9999 -9999 -9999
 307 307 299 299 297 289 294 297 300 296 301 306 306 306 311 315 318 319 322 323 325 328 328 327 334 335 331 337 333 329 327 328 326 323 326 331 330 326 319 308 303 292 291 287 283 285 286 283 283 289 297 272 266 304 305 306 306 299 298 306 299 305 302 303 300 308 310 322 316 328 330 246 235 304 317 315 329 331 336 -9999 -9999 -9999 -9999 -9999 -9999 -9999 -9999 -9999 -9999
 307 306 306 300 297 289 296 295 300 297 295 304 307 310 313 316 317 319 321 324 327 327 330 332 332 330 338 336 331 329 325 328 327 325 326 332 330 327 321 314 308 298 293 283 286 296 284 294 296 297 307 300 273 305 307 306 306 301 299 308 298 300 303 308 312 315 310 323 317 330 330 336 254 320 317 327 330 331 -9999 -9999 -9999 -9999 -9999 -9999 -9999 -9999 -9999 -9999 -9999
 307 307 308 305 294 295 296 291 300 300 299 303 307 310 313 315 318 319 321 324 325 326 328 332 333 332 334 332 328 328 328 327 326 325 324 329 329 326 322 316 310 301 285 282 283 301 296 302 300 298 302 298 305 298 300 306 305 300 305 308 298 302 300 303 300 303 313 320 319 326 328 336 275 332 292 335 333 330 -9999 -9999 -9999 -9999 -9999 320 -9999 -9999 -9999 -9999 -9999
 -9999 307 307 309 299 300 290 300 301 304 302 305 306 310 312 317 317 322 324 326 328 329 330 330 332 334 333 330 329 328 324 325 327 326 329 325 329 327 322 313 306 296 292 287 284 294 301 304 310 310 294 313 308 272 285 292 292 298 304 306 297 297 295 296 296 297 300 310 312 319 327 327 323 332 305 333 334 335 -9999 -9999 -9999 -9999 -9999 320 -9999 -9999 -9999 -9999 -9999
 -9999 305 306 308 289 301 291 296 287 292 297 306 309 311 315 318 319 322 325 327 329 330 330 332 332 334 333 332 330 329 324 325 328 327 322 321 323 325 318 313 307 302 293 294 297 296 306 305 310 314 315 314 309 301 304 299 285 267 301 303 298 291 288 291 291 295 301 307 304 312 317 319 328 331 332 329 338 339 -9999 -9999 -9999 -9999 -9999 323 -9999 -9999 -9999 -9999 -9999
 -9999 -9999 307 306 300 294 284 272 287 289 295 301 304 299 314 314 319 324 323 327 330 331 331 330 333 334 333 329 330 330 329 329 328 324 322 321 318 321 316 308 306 303 296 299 297 300 309 314 308 315 314 317 315 309 304 302 290 277 296 295 294 286 264 288 287 297 298 305 305 305 312 314 321 330 345 344 345 -9999 -9999 -9999 -9999 -9999 325 -9999 -9999 -9999 -9999 -9999 -9999
 -9999 -9999 308 297 297 294 282 292 287 276 296 300 296 309 315 315 322 322 325 325 329 331 331 331 334 332 333 331 329 327 329 329 327 324 321 319 312 310 313 308 303 300 297 297 301 306 313 322 324 313 306 307 316 314 297 308 293 277 296 296 294 283 283 286 291 305 306 306 306 309 315 316 321 326 346 338 342 -9999 -9999 -9999 -9999 -9999 -9999 -9999 -9999 -9999 -9999 -9999 -9999
 -9999 -9999 309 310 302 296 305 301 287 294 293 288 300 312 317 320 324 326 326 328 331 331 333 334 333 332 333 333 330 327 329 327 324 320 318 318 315 313 309 306 303 303 297 299 305 316 327 328 326 321 318 295 309 317 311 311 296 295 302 295 293 280 291 285 303 311 309 308 307 311 307 314 321 323 342 345 -9999 -9999 -9999 -9999 -9999 -9999 -9999 -9999 -9999 -9999 -9999 -9999 -9999
 -9999 -9999 311 312 312 300 298 302 297 286 295 297 301 318 322 321 323 326 328 330 332 333 334 334 334 333 334 332 331 328 328 322 321 320 316 314 312 310 307 304 306 306 304 303 315 320 328 330 328 325 320 316 288 303 321 318 307 303 302 288 295 298 298 308 307 306 314 320 308 314 310 321 327 332 345 345 -9999 -9999 -9999 -9999 -9999 -9999 -9999 -9999 -9999 -9999 -9999 -9999 -9999
 -9999 -9999 312 313 316 300 292 299 288 293 290 295 311 319 324 321 326 329 330 330 331 333 334 334 334 334 333 333 332 330 327 320 318 313 307 305 304 307 302 301 304 304 305 306 313 332 331 332 326 324 319 321 321 319 326 324 314 305 295 290 295 295 300 297 288 313 304 323 317 317 321 320 324 328 344 349 -9999 -9999 -9999 343 -9999 -9999 -9999 -9999 -9999 -9999 -9999 -9999 -9999
 -9999 311 313 314 313 300 296 297 283 275 289 308 309 317 321 321 326 329 331 331 332 334 335 335 335 334 332 332 332 331 327 324 315 309 307 304 301 299 300 304 305 305 304 309 324 332 333 333 328 324 320 323 327 326 325 332 320 310 302 292 300 300 283 303 291 296 327 330 328 321 318 321 329 335 342 -9999 -9999 -9999 -9999 342 -9999 -9999 -9999 -9999 -9999 -9999 -9999 -9999 -9999
 -9999 313 314 250 280 298 297 289 296 296 293 309 314 315 324 322 326 328 332 331 332 333 335 335 335 335 333 332 331 330 327 325 321 315 308 298 297 304 304 306 307 307 308 310 313 331 333 334 332 327 323 326 325 330 333 335 326 313 304 296 295 306 308 308 298 286 334 329 331 325 321 325 327 327 338 348 -9999 -9999 -9999 344 -9999 -9999 -9999 -9999 -9999 -9999 -9999 -9999 -9999
 -9999 314 316 282 258 301 307 297 291 299 304 314 320 326 320 330 326 323 332 334 332 334 335 335 334 334 333 332 331 330 327 325 314 313 311 305 299 293 308 309 307 310 311 313 314 315 332 333 330 326 321 314 322 328 327 334 290 301 306 298 285 316 319 327 324 338 337 335 332 330 334 337 338 344 345 345 -9999 -9999 -9999 -9999 345 -9999 -9999 -9999 -9999 -9999 -9999 -9999 -9999
 -9999 -9999 317 321 311 299 313 310 309 297 319 324 330 330 329 332 328 327 331 334 334 332 334 334 334 334 333 331 331 329 326 324 319 313 310 308 304 304 307 308 311 311 315 316 314 316 328 331 329 326 325 322 324 329 331 331 319 306 314 254 257 297 314 335 338 339 337 333 330 323 326 325 328 330 338 340 -9999 -9999 -9999 -9999 -9999 339 -9999 -9999 -9999 -9999 -9999 -9999 -9999
 -9999 -9999 -9999 320 324 326 328 316 316 308 316 329 333 331 335 334 337 326 326 333 334 333 333 334 332 332 331 331 329 327 326 323 319 312 313 306 300 310 310 304 312 312 312 311 315 316 318 327 329 324 326 327 325 313 327 320 281 326 310 305 266 322 336 340 341 339 335 330 326 328 324 324 330 334 336 339 336 335 -9999 -9999 -9999 -9999 -9999 -9999 -9999 -9999 -9999 -9999 -9999
 -9999 -9999 -9999 322 326 328 330 332 322 324 326 329 336 339 338 340 339 340 325 333 332 333 333 331 331 331 331 330 328 326 323 322 318 317 305 310 303 306 312 311 313 314 314 316 317 318 318 324 327 324 313 324 326 330 307 275 310 307 318 317 295 330 339 341 339 336 331 333 327 333 330 330 333 336 337 334 330 328 332 -9999 -9999 -9999 -9999 -9999 -9999 -9999 -9999 -9999 -9999
 -9999 -9999 -9999 -9999 -9999 329 332 334 336 331 334 334 339 343 344 341 343 338 327 318 333 332 333 332 331 330 328 327 326 324 321 321 319 314 310 308 305 307 311 302 300 315 316 315 318 318 318 322 324 324 323 325 333 331 316 274 301 284 314 313 332 331 337 338 337 330 331 328 333 335 333 329 333 337 338 329 322 324 324 -9999 -9999 -9999 -9999 -9999 -9999 -9999 -9999 -9999 -9999
 -9999 -9999 -9999 -9999 -9999 -9999 334 338 340 341 335 339 340 344 346 346 346 338 330 325 332 333 333 333 331 328 329 328 328 327 323 320 318 317 314 312 308 308 314 313 313 316 318 319 319 319 318 320 324 324 325 332 332 329 317 311 272 264 301 311 327 332 334 336 332 326 293 296 296 335 337 333 334 336 334 325 318 315 321 319 321 -9999 -9999 -9999 -9999 -9999 -9999 -9999 -9999
 -9999 -9999 -9999 -9999 -9999 -9999 -9999 340 342 346 336 336 338 346 346 347 347 347 323 323 329 331 334 333 329 330 329 329 327 324 323 321 319 318 317 312 312 314 315 315 316 317 316 316 316 318 322 322 322 330 331 331 331 324 321 286 295 277 275 304 328 332 331 327 321 307 296 334 339 339 335 334 336 335 329 319 311 313 317 316 317 321 -9999 -9999 -9999 -9999 -9999 -9999 -9999
 -9999 -9999 -9999 -9999 -9999 -9999 -9999 -9999 346 348 340 336 336 342 347 348 347 346 341 338 329 332 334 331 332 330 329 325 323 324 320 320 317 316 313 311 312 314 314 314 315 314 316 317 318 317 319 321 325 326 330 330 329 323 325 325 248 303 257 312 321 325 325 320 294 277 274 331 344 341 337 337 335 330 322 309 306 316 315 319 320 -9999 -9999 -9999 -9999 -9999 -9999 -9999 -9999
 -9999 -9999 -9999 -9999 -9999 -9999 -9999 -9999 349 352 345 341 338 337 338 336 347 345 343 338 337 332 333 331 327 326 325 326 322 321 319 316 316 303 312 310 310 310 313 310 313 313 312 316 317 318 321 329 331 330 327 322 301 310 300 324 302 316 282 291 313 316 321 312 313 325 310 329 344 342 337 337 334 326 321 304 314 319 320 320 -9999 -9999 -9999 -9999 -9999 -9999 -9999 -9999 -9999
 -9999 -9999 -9999 -9999 -9999 -9999 -9999 -9999 -9999 354 354 346 337 339 340 340 345 344 344 338 330 331 317 324 324 322 321 319 321 319 317 317 298 296 297 304 311 312 315 311 312 306 310 314 317 316 322 329 328 327 321 298 308 299 262 318 297 291 294 306 308 314 308 289 318 330 335 342 341 339 334 336 330 323 313 316 319 316 319 320 -9999 -9999 -9999 -9999 -9999 -9999 -9999 -9999 -9999
 -9999 -9999 -9999 -9999 -9999 -9999 -9999 -9999 -9999 354 345 348 337 339 344 337 340 343 342 342 336 328 325 308 316 316 317 320 315 314 314 312 308 306 295 298 295 309 309 312 309 309 311 315 317 321 328 327 325 317 305 300 294 284 248 309 315 318 302 307 295 318 320 318 328 336 336 338 338 337 334 334 328 320 324 322 318 321 320 -9999 -9999 -9999 -9999 -9999 -9999 -9999 -9999 -9999 -9999
 -9999 -9999 -9999 -9999 -9999 -9999 -9999 -9999 -9999 354 353 337 331 336 339 341 324 340 340 339 340 340 313 323 307 317 318 302 299 308 300 303 298 294 292 282 307 308 308 308 288 309 313 323 324 325 321 321 313 304 294 294 294 289 272 317 301 304 272 304 303 316 318 317 322 330 317 328 334 335 334 332 328 327 324 314 312 315 315 -9999 -9999 -9999 -9999 -9999 -9999 -9999 -9999 -9999 -9999
 -9999 -9999 -9999 -9999 -9999 -9999 -9999 -9999 -9999 -9999 354 345 324 326 330 325 312 303 338 338 339 339 339 324 320 322 319 320 308 303 293 303 302 297 302 284 298 291 294 306 309 317 323 322 301 318 320 285 286 292 289 285 262 274 294 288 283 255 295 284 313 316 313 319 321 320 324 325 317 333 331 330 328 327 325 321 318 314 319 -9999 -9999 -9999 -9999 -9999 -9999 -9999 -9999 -9999 -9999
 -9999 -9999 -9999 -9999 -9999 -9999 -9999 -9999 -9999 -9999 354 353 327 315 316 311 299 290 280 328 338 338 338 339 324 322 323 326 317 296 302 307 304 301 296 288 289 299 301 313 319 321 321 316 302 313 306 295 263 286 279 280 257 284 289 298 286 293 303 293 317 316 316 320 324 326 327 328 327 323 329 328 328 327 325 323 324 323 323 325 325 -9999 -9999 322 -9999 -9999 -9999 -9999 -9999
 -9999 -9999 -9999 -9999 -9999 -9999 -9999 -9999 -9999 -9999 -9999 352 336 311 308 303 292 287 288 286 336 338 338 339 339 322 330 318 309 315 296 307 308 305 299 290 298 297 311 297 320 321 309 313 316 307 282 265 275 273 273 275 262 277 287 316 320 308 317 311 319 317 315 316 315 321 324 326 323 323 327 328 327 326 326 324 325 325 325 326 324 -9999 -9999 -9999 -9999 -9999 -9999 -9999 -9999
 -9999 -9999 -9999 -9999 -9999 -9999 -9999 -9999 -9999 -9999 -9999 351 350 317 299 295 290 285 285 282 283 337 337 338 339 339 329 322 315 313 311 307 310 308 302 296 307 306 319 321 314 319 319 314 306 283 270 277 275 270 268 260 259 271 319 328 323 321 317 318 317 317 316 316 317 321 325 319 314 316 323 325 325 323 303 317 320 323 324 325 -9999 -9999 -9999 -9999 -9999 -9999 -9999 -9999 -9999
 -9999 -9999 -9999 -9999 -9999 -9999 -9999 -9999 -9999 -9999 -9999 349 348 330 302 294 291 283 284 284 281 335 337 337 338 338 339 323 320 322 316 308 312 310 307 307 314 323 326 325 325 322 319 311 299 284 275 264 264 265 264 259 261 299 332 329 326 323 320 318 318 318 316 317 318 325 321 318 314 313 317 319 322 312 291 298 308 314 321 -9999 -9999 -9999 -9999 -9999 -9999 -9999 -9999 -9999 -9999
 -9999 -9999 -9999 -9999 -9999 -9999 -9999 -9999 -9999 -9999 -9999 -9999 346 345 319 298 293 288 276 290 288 282 335 335 337 338 338 338 328 323 315 313 314 308 307 321 327 329 329 328 325 323 316 308 280 268 258 267 264 273 278 272 272 336 334 332 328 324 320 315 316 317 318 316 323 321 317 310 307 301 310 316 319 318 307 297 282 310 320 325 -9999 -9999 -9999 -9999 -9999 -9999 -9999 -9999 -9999
 -9999 -9999 -9999 -9999 -9999 -9999 -9999 -9999 -9999 -9999 -9999 -9999 -9999 342 319 298 291 286 285 285 294 290 332 334 330 334 338 338 338 337 318 316 312 301 315 327 329 330 331 329 325 322 311 308 300 270 268 262 271 280 287 277 322 338 335 333 329 322 318 316 317 319 320 320 322 318 313 302 301 303 307 314 317 320 303 308 295 311 321 -9999 -9999 -9999 -9999 -9999 -9999 -9999 -9999 -9999 -9999
 -9999 -9999 -9999 -9999 -9999 -9999 -9999 -9999 -9999 -9999 -9999 -9999 -9999 -9999 -9999 -9999 291 282 284 283 292 294 295 332 328 319 325 331 333 334 333 314 308 291 322 325 327 328 330 332 320 314 311 308 286 283 270 269 295 286 297 306 340 340 336 334 330 307 305 316 319 319 321 313 318 317 315 300 298 300 300 312 312 320 314 316 311 313 314 324 -9999 -9999 -9999 -9999 -9999 -9999 -9999 -9999 -9999
 -9999 -9999 -9999 -9999 -9999 -9999 -9999 -9999 -9999 -9999 -9999 -9999 -9999 -9999 -9999 -9999 -9999 -9999 281 286 293 302 300 302 329 321 310 303 303 311 312 314 291 260 318 321 323 326 326 314 312 309 307 306 292 293 303 299 297 306 312 325 339 340 339 336 325 301 281 316 321 315 319 320 318 311 310 300 291 293 307 305 308 315 314 316 322 321 325 323 -9999 -9999 -9999 -9999 -9999 -9999 -9999 -9999 -9999
 -9999 -9999 -9999 -9999 -9999 -9999 -9999 -9999 -9999 -9999 -9999 -9999 -9999 -9999 -9999 -9999 -9999 -9999 287 293 295 297 304 304 300 328 307 293 295 290 306 300 259 276 288 292 278 291 319 299 304 298 295 285 289 295 295 299 301 310 328 337 340 340 338 336 321 294 289 324 319 317 316 324 315 306 307 299 298 297 308 301 310 316 316 318 318 318 321 325 -9999 -9999 -9999 -9999 -9999 -9999 -9999 -9999 -9999
 -9999 -9999 -9999 -9999 -9999 -9999 -9999 -9999 -9999 -9999 -9999 -9999 -9999 -9999 -9999 -9999 -9999 -9999 -9999 -9999 -9999 287 299 306 302 325 321 302 293 288 283 296 281 249 235 210 234 252 284 255 294 285 285 275 281 288 299 308 305 325 329 339 340 338 336 332 316 301 303 320 320 311 314 324 317 313 313 307 302 312 308 317 317 319 315 320 315 322 313 321 327 -9999 -9999 -9999 -9999 -9999 -9999 -9999 -9999
 -9999 -9999 -9999 -9999 -9999 -9999 -9999 -9999 -9999 -9999 -9999 -9999 -9999 -9999 -9999 -9999 -9999 -9999 -9999 -9999 -9999 -9999 -9999 309 -9999 301 319 306 300 289 270 266 255 292 214 286 211 227 269 228 255 281 271 264 273 282 294 284 316 326 327 340 339 338 328 324 319 319 321 321 318 320 323 324 321 314 316 300 300 310 318 314 314 317 314 318 322 323 317 325 326 327 -9999 -9999 -9999 -9999 -9999 -9999 -9999
 -9999 -9999 -9999 -9999 -9999 -9999 -9999 -9999 -9999 -9999 -9999 -9999 -9999 -9999 -9999 -9999 -9999 -9999 -9999 -9999 -9999 -9999 -9999 -9999 -9999 -9999 298 309 307 295 287 266 267 308 301 288 296 235 242 249 255 258 260 266 272 275 279 284 295 319 329 336 336 333 319 301 315 297 313 315 317 326 324 318 316 314 315 316 319 315 318 318 316 313 315 318 322 324 321 314 325 324 -9999 -9999 -9999 -9999 -9999 -9999 -9999
 -9999 -9999 -9999 -9999 -9999 -9999 -9999 -9999 -9999 -9999 -9999 -9999 -9999 -9999 -9999 -9999 -9999 -9999 -9999 -9999 -9999 -9999 -9999 -9999 -9999 -9999 -9999 -9999 299 309 301 300 255 306 315 334 337 265 272 238 227 247 255 261 271 279 278 280 301 318 338 332 336 329 308 309 310 310 320 321 327 321 322 321 316 314 315 315 315 317 318 319 313 314 317 318 319 321 310 314 327 -9999 -9999 -9999 -9999 -9999 -9999 -9999 -9999
 -9999 -9999 -9999 -9999 -9999 -9999 -9999 -9999 -9999 -9999 -9999 -9999 -9999 -9999 -9999 -9999 -9999 -9999 -9999 -9999 -9999 -9999 -9999 -9999 -9999 -9999 -9999 -9999 -9999 -9999 -9999 -9999 304 310 339 342 342 342 299 272 240 248 249 249 266 270 279 286 308 319 322 327 324 310 306 310 323 331 317 327 321 318 324 321 316 312 307 302 313 320 320 318 315 317 318 314 319 324 325 325 320 329 327 -9999 -9999 -9999 -9999 -9999 -9999
 -9999 -9999 -9999 -9999 -9999 -9999 -9999 -9999 -9999 -9999 -9999 -9999 -9999 -9999 -9999 -9999 -9999 -9999 -9999 -9999 -9999 -9999 -9999 -9999 -9999 -9999 -9999 -9999 -9999 -9999 -9999 -9999 -9999 -9999 -9999 -9999 342 342 340 274 278 251 246 260 270 274 281 295 302 303 301 312 303 308 300 310 328 324 321 321 318 319 316 318 315 309 303 305 317 320 320 318 318 319 319 323 324 325 330 327 324 322 325 -9999 -9999 -9999 -9999 -9999 -9999
 -9999 -9999 -9999 -9999 -9999 -9999 -9999 -9999 -9999 -9999 -9999 -9999 -9999 -9999 -9999 -9999 -9999 -9999 -9999 -9999 -9999 -9999 -9999 -9999 -9999 -9999 -9999 -9999 -9999 -9999 -9999 -9999 -9999 -9999 -9999 -9999 -9999 -9999 340 338 279 272 246 260 276 293 293 282 292 296 307 317 303 313 314 320 323 324 320 318 317 323 317 316 309 305 301 308 317 320 324 325 324 326 325 325 330 331 327 322 320 312 329 -9999 -9999 -9999 -9999 -9999 -9999
 -9999 -9999 -9999 -9999 -9999 -9999 -9999 -9999 -9999 -9999 -9999 -9999 -9999 -9999 -9999 -9999 -9999 -9999 -9999 -9999 -9999 -9999 -9999 -9999 -9999 -9999 -9999 -9999 -9999 -9999 -9999 -9999 -9999 -9999 -9999 -9999 -9999 -9999 339 338 309 280 269 285 281 300 307 304 306 312 318 314 310 313 319 320 320 319 317 319 322 320 318 314 307 302 305 312 317 322 327 327 329 332 332 334 329 324 316 315 303 318 317 -9999 -9999 -9999 -9999 -9999 -9999
 -9999 -9999 -9999 -9999 -9999 -9999 -9999 -9999 -9999 -9999 -9999 -9999 -9999 -9999 -9999 -9999 -9999 -9999 -9999 -9999 -9999 -9999 -9999 -9999 -9999 -9999 -9999 -9999 -9999 -9999 -9999 -9999 -9999 -9999 -9999 -9999 -9999 -9999 -9999 337 335 293 292 285 270 302 309 316 313 316 313 309 312 310 322 318 321 318 314 318 317 317 316 313 299 300 304 315 318 326 329 331 333 336 333 333 328 318 305 313 325 323 331 327 -9999 -9999 -9999 -9999 -9999
 -9999 -9999 -9999 -9999 -9999 -9999 -9999 -9999 -9999 -9999 -9999 -9999 -9999 -9999 -9999 -9999 -9999 -9999 -9999 -9999 -9999 -9999 -9999 -9999 -9999 -9999 -9999 -9999 -9999 -9999 -9999 -9999 -9999 -9999 -9999 -9999 -9999 -9999 -9999 -9999 336 316 286 292 291 305 323 319 312 313 313 314 309 318 321 318 313 312 315 317 318 312 313 314 308 304 308 316 322 327 331 334 338 337 336 335 328 310 292 298 305 328 333 317 331 -9999 -9999 -9999 -9999
 -9999 -9999 -9999 -9999 -9999 -9999 -9999 -9999 -9999 -9999 -9999 -9999 -9999 -9999 -9999 -9999 -9999 -9999 -9999 -9999 -9999 -9999 -9999 -9999 -9999 -9999 -9999 -9999 -9999 -9999 -9999 -9999 -9999 -9999 -9999 -9999 -9999 -9999 -9999 -9999 338 336 293 317 319 325 319 323 323 318 315 314 312 317 320 316 311 312 316 320 315 312 310 307 305 309 318 319 326 331 334 338 339 341 336 334 331 315 316 326 332 332 331 320 332 326 -9999 -9999 -9999
 -9999 -9999 -9999 -9999 -9999 -9999 -9999 -9999 -9999 -9999 -9999 -9999 -9999 -9999 -9999 -9999 -9999 -9999 -9999 -9999 -9999 -9999 -9999 -9999 -9999 -9999 -9999 -9999 -9999 -9999 -9999 -9999 -9999 -9999 -9999 -9999 -9999 -9999 -9999 -9999 339 338 316 321 323 316 322 315 319 316 310 310 297 317 317 314 311 313 316 314 309 308 312 312 313 316 315 324 331 333 338 339 342 342 343 342 339 339 337 330 331 326 327 325 322 324 325 330 -9999
 -9999 -9999 -9999 -9999 -9999 -9999 -9999 -9999 -9999 -9999 -9999 -9999 -9999 -9999 -9999 -9999 -9999 -9999 -9999 -9999 -9999 -9999 -9999 -9999 -9999 -9999 -9999 -9999 -9999 -9999 -9999 -9999 -9999 -9999 -9999 -9999 -9999 -9999 -9999 -9999 339 339 332 310 316 312 316 308 314 307 313 307 316 318 316 309 313 312 315 312 313 315 318 318 318 317 320 326 332 335 339 340 344 344 348 348 348 341 320 310 313 318 325 321 326 325 326 331 -9999
 -9999 -9999 -9999 -9999 -9999 -9999 -9999 -9999 -9999 -9999 -9999 -9999 -9999 -9999 -9999 -9999 -9999 -9999 -9999 -9999 -9999 -9999 -9999 -9999 -9999 -9999 -9999 -9999 -9999 -9999 -9999 -9999 -9999 -9999 -9999 -9999 -9999 -9999 -9999 -9999 339 338 331 301 315 315 310 314 313 313 304 313 313 316 316 314 310 315 307 311 312 319 320 317 324 321 326 321 335 335 340 345 349 350 350 352 347 325 311 321 318 316 324 325 327 328 332 -9999 -9999
 -9999 -9999 -9999 -9999 -9999 -9999 -9999 -9999 -9999 -9999 -9999 -9999 -9999 -9999 -9999 -9999 -9999 -9999 -9999 -9999 -9999 -9999 -9999 -9999 -9999 -9999 -9999 -9999 -9999 -9999 -9999 -9999 -9999 -9999 -9999 -9999 -9999 -9999 -9999 -9999 338 337 338 300 299 303 315 313 314 311 287 321 312 320 318 317 312 308 311 313 307 316 316 320 326 322 327 331 338 340 342 345 350 353 352 352 349 342 323 318 321 325 327 328 329 335 -9999 -9999 -9999
 -9999 -9999 -9999 -9999 -9999 -9999 -9999 -9999 -9999 -9999 -9999 -9999 -9999 -9999 -9999 -9999 -9999 -9999 -9999 -9999 -9999 -9999 -9999 -9999 -9999 -9999 -9999 -9999 -9999 -9999 -9999 -9999 -9999 -9999 -9999 -9999 -9999 -9999 -9999 -9999 338 336 337 300 298 295 315 317 314 314 313 323 318 321 317 321 316 309 316 317 317 317 318 315 323 328 332 335 338 343 346 348 352 355 355 352 352 348 333 317 320 329 330 343 -9999 -9999 -9999 -9999 -9999
 -9999 -9999 -9999 -9999 -9999 -9999 -9999 -9999 -9999 -9999 -9999 -9999 -9999 -9999 -9999 -9999 -9999 -9999 -9999 -9999 -9999 -9999 -9999 -9999 -9999 -9999 -9999 -9999 -9999 -9999 -9999 -9999 -9999 -9999 -9999 -9999 -9999 -9999 -9999 -9999 -9999 336 326 287 277 299 309 317 308 318 313 322 323 323 324 317 318 319 320 315 316 317 320 322 319 330 336 340 344 346 349 352 352 357 357 356 353 351 344 320 346 -9999 -9999 -9999 -9999 -9999 -9999 -9999 -9999
 -9999 -9999 -9999 -9999 -9999 -9999 -9999 -9999 -9999 -9999 -9999 -9999 -9999 -9999 -9999 -9999 -9999 -9999 -9999 -9999 -9999 -9999 -9999 -9999 -9999 -9999 -9999 -9999 -9999 -9999 -9999 -9999 -9999 -9999 -9999 -9999 -9999 -9999 -9999 -9999 -9999 336 333 297 288 293 313 322 318 321 319 328 321 324 323 323 325 325 325 324 319 314 319 323 320 330 336 343 346 353 353 353 355 354 356 359 358 354 352 350 -9999 -9999 -9999 -9999 -9999 -9999 -9999 -9999 -9999
 -9999 -9999 -9999 -9999 -9999 -9999 -9999 -9999 -9999 -9999 -9999 -9999 -9999 -9999 -9999 -9999 -9999 -9999 -9999 -9999 -9999 -9999 -9999 -9999 -9999 -9999 -9999 -9999 -9999 -9999 -9999 -9999 -9999 -9999 -9999 -9999 -9999 -9999 -9999 -9999 -9999 334 335 332 314 297 299 323 327 327 328 329 331 328 329 327 322 330 327 331 320 316 324 329 333 336 339 344 352 354 357 358 357 359 359 -9999 -9999 -9999 -9999 -9999 -9999 -9999 -9999 -9999 -9999 -9999 -9999 -9999 -9999
 -9999 -9999 -9999 -9999 -9999 -9999 -9999 -9999 -9999 -9999 -9999 -9999 -9999 -9999 -9999 -9999 -9999 -9999 -9999 -9999 -9999 -9999 -9999 -9999 -9999 -9999 -9999 -9999 -9999 -9999 -9999 -9999 -9999 -9999 -9999 -9999 -9999 -9999 -9999 -9999 -9999 332 334 335 335 295 299 313 329 330 330 333 332 333 329 327 327 332 332 332 328 332 332 335 338 340 345 349 -9999 -9999 -9999 -9999 362 -9999 -9999 -9999 -9999 -9999 -9999 -9999 -9999 -9999 -9999 -9999 -9999 -9999 -9999 -9999 -9999
 -9999 -9999 -9999 -9999 -9999 -9999 -9999 -9999 -9999 -9999 -9999 -9999 -9999 -9999 -9999 -9999 -9999 -9999 -9999 -9999 -9999 -9999 -9999 -9999 -9999 -9999 -9999 -9999 -9999 -9999 -9999 -9999 -9999 -9999 -9999 -9999 -9999 -9999 -9999 -9999 -9999 -9999 334 334 335 268 306 327 331 331 332 -9999 -9999 336 336 331 333 337 335 338 336 338 329 341 342 345 347 -9999 -9999 -9999 -9999 -9999 -9999 -9999 -9999 -9999 -9999 -9999 -9999 -9999 -9999 -9999 -9999 -9999 -9999 -9999 -9999 -9999 -9999
 -9999 -9999 -9999 -9999 -9999 -9999 -9999 -9999 -9999 -9999 -9999 -9999 -9999 -9999 -9999 -9999 -9999 -9999 -9999 -9999 -9999 -9999 -9999 -9999 -9999 -9999 -9999 -9999 -9999 -9999 -9999 -9999 -9999 -9999 -9999 -9999 -9999 -9999 -9999 -9999 -9999 -9999 -9999 -9999 -9999 -9999 -9999 -9999 -9999 -9999 -9999 -9999 -9999 -9999 -9999 336 338 338 340 -9999 -9999 -9999 346 347 347 -9999 -9999 -9999 -9999 -9999 -9999 -9999 -9999 -9999 -9999 -9999 -9999 -9999 -9999 -9999 -9999 -9999 -9999 -9999 -9999 -9999 -9999 -9999 -9999
 -9999 -9999 -9999 -9999 -9999 -9999 -9999 -9999 -9999 -9999 -9999 -9999 -9999 -9999 -9999 -9999 -9999 -9999 -9999 -9999 -9999 -9999 -9999 -9999 -9999 -9999 -9999 -9999 -9999 -9999 -9999 -9999 -9999 -9999 -9999 -9999 -9999 -9999 -9999 -9999 -9999 -9999 -9999 -9999 -9999 -9999 -9999 -9999 -9999 -9999 -9999 -9999 -9999 -9999 -9999 -9999 -9999 -9999 -9999 -9999 -9999 -9999 -9999 -9999 -9999 -9999 -9999 -9999 -9999 -9999 -9999 -9999 -9999 -9999 -9999 -9999 -9999 -9999 -9999 -9999 -9999 -9999 -9999 -9999 -9999 -9999 -9999 -9999 -9999
