# Supplementary material for: Climate Change Influences Potential Distribution of Infected Aedes aegypti Co-Occurrence with Dengue Epidemics Risk Areas in Tanzania
Source: PLoS One. 2016 Sep 28;11(9):e0162649. doi: 10.1371/journal.pone.0162649 (PMC5040426; doi:10.1371/journal.pone.0162649)
Supplement: S1 File — (ZIP) [file pone.0162649.s001.zip › S1_File/bioData/bioData-2020/Tz_bio6.asc]

ncols        89
nrows        86
xllcorner    29.371397018433
yllcorner    -11.758983612061
cellsize     0.125
NODATA_value  -9999
 -9999 -9999 -9999 -9999 -9999 -9999 -9999 -9999 -9999 -9999 -9999 137 129 139 135 136 139 145 150 155 157 160 162 164 166 167 168 169 171 171 172 173 173 172 172 171 -9999 -9999 -9999 -9999 -9999 -9999 -9999 -9999 -9999 -9999 -9999 -9999 -9999 -9999 -9999 -9999 -9999 -9999 -9999 -9999 -9999 -9999 -9999 -9999 -9999 -9999 -9999 -9999 -9999 -9999 -9999 -9999 -9999 -9999 -9999 -9999 -9999 -9999 -9999 -9999 -9999 -9999 -9999 -9999 -9999 -9999 -9999 -9999 -9999 -9999 -9999 -9999 -9999
 -9999 -9999 -9999 -9999 -9999 -9999 -9999 -9999 -9999 144 140 133 134 143 143 143 145 148 153 152 159 161 163 165 166 167 168 170 171 172 173 173 174 174 174 173 171 167 161 -9999 -9999 -9999 -9999 -9999 -9999 -9999 -9999 -9999 -9999 -9999 -9999 -9999 -9999 -9999 -9999 -9999 -9999 -9999 -9999 -9999 -9999 -9999 -9999 -9999 -9999 -9999 -9999 -9999 -9999 -9999 -9999 -9999 -9999 -9999 -9999 -9999 -9999 -9999 -9999 -9999 -9999 -9999 -9999 -9999 -9999 -9999 -9999 -9999 -9999
 -9999 -9999 -9999 -9999 -9999 -9999 -9999 -9999 -9999 -9999 144 144 132 129 147 149 150 152 150 154 161 162 165 166 167 168 169 170 171 172 173 174 175 175 176 175 171 163 156 149 138 -9999 -9999 -9999 -9999 -9999 -9999 -9999 -9999 -9999 -9999 -9999 -9999 -9999 -9999 -9999 -9999 -9999 -9999 -9999 -9999 -9999 -9999 -9999 -9999 -9999 -9999 -9999 -9999 -9999 -9999 -9999 -9999 -9999 -9999 -9999 -9999 -9999 -9999 -9999 -9999 -9999 -9999 -9999 -9999 -9999 -9999 -9999 -9999
 -9999 -9999 -9999 -9999 -9999 -9999 -9999 -9999 -9999 -9999 149 132 139 135 150 151 153 156 158 154 162 162 165 166 168 169 170 171 172 173 174 175 176 177 178 177 173 173 167 153 135 133 118 -9999 -9999 -9999 -9999 -9999 -9999 -9999 -9999 -9999 -9999 -9999 -9999 -9999 -9999 -9999 -9999 -9999 -9999 -9999 -9999 -9999 -9999 -9999 -9999 -9999 -9999 -9999 -9999 -9999 -9999 -9999 -9999 -9999 -9999 -9999 -9999 -9999 -9999 -9999 -9999 -9999 -9999 -9999 -9999 -9999 -9999
 -9999 -9999 -9999 -9999 -9999 -9999 -9999 -9999 -9999 -9999 -9999 134 143 137 151 149 155 157 160 161 163 164 165 166 167 168 169 170 172 173 174 175 176 177 177 178 177 173 171 169 164 160 147 138 135 -9999 -9999 -9999 -9999 -9999 -9999 -9999 -9999 -9999 -9999 -9999 -9999 -9999 -9999 -9999 -9999 -9999 -9999 -9999 -9999 -9999 -9999 -9999 -9999 -9999 -9999 -9999 -9999 -9999 -9999 -9999 -9999 -9999 -9999 -9999 -9999 -9999 -9999 -9999 -9999 -9999 -9999 -9999 -9999
 -9999 -9999 -9999 -9999 -9999 -9999 -9999 -9999 -9999 -9999 -9999 -9999 132 143 148 151 157 154 160 162 163 166 166 167 168 169 170 170 172 172 174 174 176 177 178 172 171 172 168 162 143 155 145 141 135 130 -9999 -9999 -9999 -9999 -9999 -9999 -9999 -9999 -9999 -9999 -9999 -9999 -9999 -9999 -9999 -9999 -9999 -9999 -9999 -9999 -9999 -9999 -9999 -9999 -9999 -9999 -9999 -9999 -9999 -9999 -9999 -9999 -9999 -9999 -9999 -9999 -9999 -9999 -9999 -9999 -9999 -9999 -9999
 -9999 -9999 -9999 -9999 -9999 -9999 -9999 -9999 -9999 -9999 -9999 -9999 143 150 142 154 157 141 159 163 164 166 166 167 168 169 169 170 172 173 174 174 175 176 175 173 166 157 161 160 157 147 146 135 129 130 122 110 -9999 -9999 -9999 -9999 -9999 -9999 -9999 -9999 -9999 -9999 -9999 -9999 -9999 -9999 -9999 -9999 -9999 -9999 -9999 -9999 -9999 -9999 -9999 -9999 -9999 -9999 -9999 -9999 -9999 -9999 -9999 -9999 -9999 -9999 -9999 -9999 -9999 -9999 -9999 -9999 -9999
 -9999 -9999 -9999 -9999 -9999 -9999 -9999 -9999 -9999 -9999 -9999 -9999 142 146 159 146 157 153 157 165 166 167 167 167 168 168 169 171 171 170 172 173 172 172 172 174 165 162 160 162 156 153 141 136 136 131 123 103 106 100 -9999 -9999 -9999 -9999 -9999 -9999 -9999 -9999 -9999 -9999 -9999 -9999 -9999 -9999 -9999 -9999 -9999 -9999 -9999 -9999 -9999 -9999 -9999 -9999 -9999 -9999 -9999 -9999 -9999 -9999 -9999 -9999 -9999 -9999 -9999 -9999 -9999 -9999 -9999
 -9999 -9999 -9999 -9999 -9999 -9999 -9999 -9999 -9999 -9999 -9999 -9999 155 142 161 161 162 156 165 166 166 167 167 168 168 169 170 170 165 169 172 172 161 175 174 171 163 170 170 168 158 158 151 150 139 131 122 113 108 93 89 122 -9999 -9999 -9999 -9999 -9999 -9999 -9999 -9999 -9999 -9999 -9999 -9999 -9999 -9999 -9999 -9999 -9999 -9999 -9999 -9999 -9999 -9999 -9999 -9999 -9999 -9999 -9999 -9999 -9999 -9999 -9999 -9999 -9999 -9999 -9999 -9999 -9999
 -9999 -9999 -9999 -9999 -9999 -9999 -9999 -9999 -9999 -9999 -9999 -9999 156 147 157 164 164 165 164 166 167 167 168 168 169 168 169 169 170 170 171 171 169 170 173 174 173 172 171 168 165 159 156 149 142 133 127 115 111 107 108 153 144 -9999 -9999 -9999 -9999 -9999 -9999 -9999 -9999 -9999 -9999 -9999 -9999 -9999 -9999 -9999 -9999 -9999 -9999 -9999 -9999 -9999 -9999 -9999 -9999 -9999 -9999 -9999 -9999 -9999 -9999 -9999 -9999 -9999 -9999 -9999 -9999
 -9999 -9999 -9999 -9999 -9999 -9999 -9999 -9999 -9999 -9999 -9999 -9999 150 155 163 165 157 164 168 165 167 166 168 168 167 167 169 169 169 169 169 171 171 172 172 172 171 170 169 163 164 163 157 152 145 138 128 121 113 120 125 152 159 180 174 -9999 -9999 -9999 -9999 -9999 -9999 -9999 -9999 -9999 -9999 -9999 -9999 -9999 -9999 -9999 -9999 -9999 -9999 -9999 -9999 -9999 -9999 -9999 -9999 -9999 -9999 -9999 -9999 -9999 -9999 -9999 -9999 -9999 -9999
 -9999 -9999 -9999 -9999 -9999 -9999 -9999 -9999 -9999 -9999 -9999 150 155 161 162 162 161 161 167 167 168 168 168 165 167 167 167 167 167 168 167 169 170 170 167 162 165 164 165 162 159 155 155 147 144 137 127 119 112 95 153 154 181 180 175 161 135 -9999 -9999 -9999 -9999 -9999 -9999 -9999 -9999 -9999 -9999 -9999 -9999 -9999 -9999 -9999 -9999 -9999 -9999 -9999 -9999 -9999 -9999 -9999 -9999 -9999 -9999 -9999 -9999 -9999 -9999 -9999 -9999
 -9999 -9999 -9999 -9999 -9999 -9999 -9999 -9999 -9999 146 130 136 144 162 164 163 163 158 167 167 168 168 167 164 166 167 165 166 161 164 168 168 169 166 168 167 165 167 164 160 157 152 146 143 137 134 126 119 119 132 155 158 179 179 146 157 134 126 139 -9999 -9999 -9999 -9999 -9999 -9999 -9999 -9999 -9999 -9999 -9999 -9999 -9999 -9999 -9999 -9999 -9999 -9999 -9999 -9999 -9999 -9999 -9999 -9999 -9999 -9999 -9999 -9999 -9999 -9999
 -9999 -9999 -9999 -9999 -9999 -9999 -9999 -9999 -9999 148 150 147 154 161 162 155 163 165 164 166 167 164 161 157 161 164 162 165 164 163 163 165 166 167 167 167 165 165 161 159 156 145 137 142 135 130 128 122 120 130 153 150 178 146 139 156 127 135 140 143 147 -9999 -9999 -9999 -9999 -9999 -9999 -9999 -9999 -9999 -9999 -9999 -9999 -9999 -9999 -9999 -9999 -9999 -9999 -9999 -9999 -9999 -9999 -9999 -9999 -9999 -9999 -9999 -9999
 -9999 -9999 -9999 -9999 -9999 -9999 -9999 -9999 -9999 140 142 141 154 157 159 158 153 156 160 165 165 164 160 161 163 162 163 162 163 162 162 162 165 164 164 166 165 163 158 156 152 148 138 140 138 131 127 129 124 117 143 126 92 158 160 156 144 130 142 140 148 147 -9999 -9999 -9999 -9999 -9999 -9999 -9999 -9999 -9999 -9999 -9999 -9999 -9999 -9999 -9999 -9999 -9999 -9999 -9999 -9999 -9999 -9999 -9999 -9999 -9999 -9999 -9999
 -9999 -9999 -9999 -9999 -9999 -9999 -9999 -9999 -9999 137 142 146 153 155 153 151 156 159 162 163 162 149 158 160 161 163 164 164 158 165 166 165 164 164 166 164 162 161 158 156 150 148 143 137 137 134 134 135 137 142 122 53 113 161 112 134 148 131 141 145 145 135 98 112 -9999 -9999 -9999 -9999 -9999 -9999 -9999 -9999 -9999 -9999 -9999 -9999 -9999 -9999 -9999 -9999 -9999 -9999 -9999 -9999 -9999 -9999 -9999 -9999 -9999
 -9999 -9999 -9999 -9999 -9999 -9999 -9999 -9999 -9999 -9999 -9999 -9999 145 152 152 159 154 159 158 160 156 156 154 156 156 162 165 162 157 163 166 166 164 162 165 166 163 161 159 156 153 149 142 137 138 135 134 138 145 116 60 75 122 167 163 155 152 136 135 142 142 127 61 3 36 113 -9999 -9999 -9999 -9999 -9999 -9999 -9999 -9999 -9999 -9999 -9999 -9999 -9999 -9999 -9999 -9999 -9999 -9999 -9999 -9999 -9999 -9999 -9999
 -9999 -9999 -9999 -9999 -9999 -9999 -9999 -9999 -9999 -9999 -9999 -9999 137 146 156 150 154 158 156 157 158 158 158 151 159 161 164 164 162 163 167 167 166 165 163 164 164 162 159 157 153 146 139 134 134 133 129 119 122 124 88 70 121 163 169 158 148 133 120 124 133 132 95 60 -2 81 148 -9999 -9999 -9999 -9999 -9999 -9999 -9999 -9999 -9999 -9999 -9999 -9999 -9999 -9999 -9999 -9999 -9999 -9999 -9999 -9999 -9999 -9999
 -9999 -9999 -9999 -9999 -9999 -9999 -9999 -9999 -9999 -9999 -9999 -9999 144 147 154 150 154 157 158 160 158 158 156 154 160 162 162 165 164 165 167 168 168 165 166 164 163 164 163 160 156 147 139 137 133 132 129 125 74 94 111 126 156 154 155 121 95 104 102 80 129 139 138 139 106 115 152 -9999 -9999 -9999 -9999 -9999 -9999 -9999 -9999 -9999 -9999 -9999 -9999 -9999 -9999 -9999 -9999 -9999 -9999 -9999 -9999 -9999 -9999
 -9999 -9999 -9999 -9999 -9999 -9999 -9999 -9999 -9999 -9999 131 139 142 136 152 150 154 152 157 159 156 157 153 154 159 161 156 165 167 167 168 169 167 170 170 169 169 167 166 162 155 152 143 136 129 126 135 159 122 135 135 145 154 132 131 132 136 134 135 136 141 154 157 164 165 160 -9999 -9999 -9999 -9999 -9999 -9999 -9999 -9999 -9999 -9999 -9999 -9999 -9999 -9999 -9999 -9999 -9999 -9999 -9999 -9999 -9999 -9999 -9999
 -9999 -9999 -9999 -9999 -9999 -9999 -9999 -9999 -9999 130 133 134 133 144 149 150 151 152 156 155 155 159 161 159 160 156 163 164 166 166 167 167 171 172 171 171 170 169 168 165 161 157 146 136 127 155 159 158 150 136 136 157 156 149 141 138 142 139 142 150 153 157 157 168 169 167 -9999 -9999 -9999 -9999 -9999 -9999 -9999 -9999 -9999 -9999 -9999 -9999 -9999 -9999 -9999 -9999 -9999 -9999 -9999 -9999 -9999 -9999 -9999
 -9999 -9999 -9999 -9999 -9999 -9999 -9999 -9999 -9999 128 124 128 135 145 150 149 146 152 153 156 155 158 158 158 159 161 162 164 166 165 165 168 173 171 171 171 170 171 169 167 163 159 149 163 163 160 158 148 131 127 117 156 155 150 145 142 137 140 150 152 154 148 149 158 168 164 137 -9999 -9999 -9999 -9999 -9999 -9999 -9999 -9999 -9999 -9999 -9999 -9999 -9999 -9999 -9999 -9999 -9999 -9999 -9999 -9999 -9999 -9999
 -9999 -9999 -9999 -9999 -9999 -9999 -9999 -9999 125 126 127 136 141 144 144 151 150 153 154 152 158 158 158 155 158 159 162 163 165 164 163 168 173 173 173 172 172 172 170 168 165 164 164 164 161 156 142 140 121 116 134 156 154 148 140 135 128 136 146 154 147 152 152 150 167 156 140 167 -9999 -9999 -9999 -9999 -9999 -9999 -9999 -9999 -9999 -9999 -9999 -9999 -9999 -9999 -9999 -9999 -9999 -9999 -9999 -9999 -9999
 -9999 -9999 -9999 -9999 -9999 -9999 -9999 125 131 127 126 133 133 138 143 149 151 151 151 151 153 153 154 157 158 154 158 161 164 165 167 170 173 174 174 172 171 171 170 169 167 166 164 161 151 139 141 132 112 112 114 154 153 147 141 132 122 129 131 147 139 149 152 153 166 162 143 158 162 164 -9999 -9999 -9999 -9999 -9999 -9999 -9999 -9999 -9999 -9999 -9999 -9999 -9999 -9999 -9999 -9999 -9999 -9999 -9999
 -9999 -9999 -9999 -9999 -9999 -9999 128 124 117 134 138 138 135 136 142 147 150 150 150 152 152 151 155 157 159 158 160 160 162 163 164 164 164 166 167 168 171 172 170 168 154 157 149 134 138 120 110 109 95 99 146 141 141 147 143 127 127 128 135 131 134 138 135 151 160 169 162 152 159 163 165 166 166 -9999 -9999 -9999 -9999 -9999 -9999 -9999 -9999 -9999 -9999 -9999 -9999 -9999 -9999 -9999 -9999
 -9999 -9999 -9999 -9999 -9999 135 123 129 133 134 136 136 136 139 143 147 149 149 152 152 153 153 157 157 157 156 160 160 162 161 159 161 163 165 167 168 171 170 169 148 139 155 140 135 128 122 123 116 104 124 134 122 144 148 145 135 132 129 135 138 124 130 134 145 166 167 166 149 98 163 165 166 169 172 -9999 -9999 -9999 -9999 -9999 -9999 -9999 -9999 -9999 -9999 -9999 -9999 -9999 -9999 -9999
 -9999 -9999 -9999 -9999 133 128 118 132 135 138 141 138 139 138 144 146 148 150 151 151 152 154 154 155 157 157 158 159 160 162 161 161 161 162 167 167 169 170 167 151 146 148 142 136 130 125 120 129 114 119 129 132 145 148 146 142 139 134 131 141 134 131 133 137 157 166 164 162 102 166 163 164 170 170 176 -9999 -9999 -9999 -9999 -9999 -9999 -9999 -9999 -9999 -9999 -9999 -9999 -9999 -9999
 -9999 174 164 128 139 116 137 130 134 136 142 143 139 136 142 146 148 149 148 149 152 152 154 155 155 156 160 160 162 162 159 160 159 163 162 163 170 169 164 155 146 139 143 136 131 127 115 126 118 127 126 134 146 147 144 147 145 141 138 143 137 135 134 137 137 161 161 161 157 157 158 104 171 175 182 188 193 -9999 -9999 -9999 -9999 -9999 -9999 -9999 -9999 -9999 -9999 -9999 -9999
 -9999 176 135 131 148 127 143 142 140 140 145 141 140 135 139 147 148 148 149 148 151 152 153 155 157 158 160 163 161 161 160 160 162 161 160 168 169 168 160 151 145 143 142 131 130 128 126 134 129 131 134 126 145 140 142 146 144 140 138 146 141 134 137 138 136 149 149 157 156 158 137 96 131 159 177 180 193 201 -9999 -9999 -9999 -9999 -9999 -9999 -9999 -9999 -9999 -9999 -9999
 178 178 169 165 158 146 147 148 147 140 144 146 144 141 143 148 148 148 148 148 149 150 150 151 159 160 159 165 163 161 159 161 163 160 163 168 168 167 161 151 148 138 137 133 130 131 132 128 127 131 136 117 113 139 141 142 142 138 139 144 137 143 139 140 138 143 146 155 151 161 163 98 93 158 172 175 194 200 210 -9999 -9999 -9999 -9999 -9999 -9999 -9999 -9999 -9999 -9999
 178 179 178 168 162 148 152 148 150 144 139 145 146 147 147 148 147 147 146 147 147 147 151 153 155 156 164 164 161 160 157 161 162 161 163 168 168 165 161 155 150 141 137 129 131 139 128 134 134 135 142 135 116 139 140 139 141 138 138 145 137 138 140 144 147 149 146 156 153 163 165 173 112 169 173 188 197 201 -9999 -9999 -9999 -9999 -9999 -9999 -9999 -9999 -9999 -9999 -9999
 178 179 179 174 158 156 154 145 150 149 145 146 147 147 147 148 148 147 146 146 146 144 148 152 156 156 161 160 158 159 159 159 160 160 159 165 167 165 161 156 151 143 130 127 126 140 135 139 136 133 135 131 136 131 133 139 138 135 140 143 135 139 137 140 137 140 149 155 156 162 165 174 135 180 157 196 201 201 -9999 -9999 -9999 -9999 -9999 204 -9999 -9999 -9999 -9999 -9999
 -9999 177 176 175 164 163 149 154 153 152 150 148 146 147 147 148 147 149 149 148 147 147 149 151 155 159 160 159 159 158 156 156 161 161 164 161 166 163 160 153 148 138 135 129 126 133 137 139 142 140 128 142 137 111 121 125 126 132 138 140 134 134 133 133 134 134 139 149 151 157 166 170 170 182 166 194 202 208 -9999 -9999 -9999 -9999 -9999 203 -9999 -9999 -9999 -9999 -9999
 -9999 175 174 173 152 164 149 151 139 140 144 151 150 150 150 150 149 149 150 150 149 149 150 153 155 158 159 160 160 159 156 157 162 161 157 157 160 161 157 152 146 142 134 133 135 134 141 137 140 143 142 141 136 131 131 128 119 108 133 137 133 129 127 128 130 134 139 146 146 154 160 165 177 183 189 193 204 210 -9999 -9999 -9999 -9999 -9999 205 -9999 -9999 -9999 -9999 -9999
 -9999 -9999 173 171 164 155 141 126 139 138 141 144 145 138 149 146 149 151 149 151 152 152 152 152 156 159 159 156 159 159 159 159 162 159 156 157 155 157 153 148 146 142 134 136 134 135 142 145 139 143 140 141 140 134 129 128 120 112 128 129 130 124 108 127 127 136 138 145 148 150 158 164 174 184 203 207 211 -9999 -9999 -9999 -9999 -9999 207 -9999 -9999 -9999 -9999 -9999 -9999
 -9999 -9999 171 159 158 153 139 147 138 125 142 143 137 147 149 148 154 151 152 150 153 153 154 154 157 158 159 158 157 156 159 160 159 157 156 153 150 148 150 145 141 138 134 134 135 139 144 150 151 138 133 131 139 135 122 130 121 110 125 127 128 120 122 126 130 143 146 146 149 156 164 167 175 183 206 204 210 -9999 -9999 -9999 -9999 -9999 -9999 -9999 -9999 -9999 -9999 -9999 -9999
 -9999 -9999 168 168 160 153 160 154 137 142 139 131 141 151 152 154 156 155 154 154 155 156 157 157 157 158 159 158 157 156 158 157 157 154 153 152 150 150 147 143 141 139 133 134 137 146 155 156 152 146 141 122 131 136 131 130 119 121 127 124 126 118 127 124 141 150 149 150 152 158 158 168 178 182 204 212 -9999 -9999 -9999 -9999 -9999 -9999 -9999 -9999 -9999 -9999 -9999 -9999 -9999
 -9999 -9999 167 168 168 154 151 153 146 133 140 139 143 157 158 155 154 157 157 157 157 158 158 157 158 158 160 158 158 156 157 153 153 153 150 149 147 146 144 141 141 140 139 137 146 149 156 156 153 149 142 138 114 124 137 132 126 123 125 118 125 130 133 144 144 145 155 162 155 163 162 175 184 192 207 211 -9999 -9999 -9999 -9999 -9999 -9999 -9999 -9999 -9999 -9999 -9999 -9999 -9999
 -9999 -9999 166 167 170 152 144 149 136 139 135 137 152 157 159 155 158 159 159 158 157 159 160 159 159 159 160 159 159 157 157 151 151 147 142 141 140 143 138 137 137 138 138 138 144 159 158 157 151 148 142 141 140 135 140 135 129 123 119 118 124 127 133 134 130 153 147 167 164 167 174 177 183 189 209 215 -9999 -9999 -9999 219 -9999 -9999 -9999 -9999 -9999 -9999 -9999 -9999 -9999
 -9999 163 165 165 164 150 146 146 129 121 133 149 151 155 158 156 159 160 160 159 159 160 160 161 160 160 159 159 159 158 157 154 147 143 143 140 136 133 135 138 138 138 136 139 154 160 158 159 152 148 143 144 143 140 136 139 130 125 124 119 127 130 119 140 131 138 169 175 175 173 173 178 188 196 206 -9999 -9999 -9999 -9999 217 -9999 -9999 -9999 -9999 -9999 -9999 -9999 -9999 -9999
 -9999 164 164 102 129 148 144 137 143 140 136 151 154 154 160 157 159 159 162 160 159 161 162 161 160 159 160 159 158 157 156 155 152 147 143 134 132 138 139 139 140 138 139 139 142 159 159 158 156 151 144 147 142 143 143 142 130 127 126 122 123 137 141 144 136 129 177 175 181 177 176 184 188 189 201 213 -9999 -9999 -9999 219 -9999 -9999 -9999 -9999 -9999 -9999 -9999 -9999 -9999
 -9999 163 164 131 108 149 153 143 136 143 146 155 159 165 158 165 160 156 163 163 160 160 160 161 161 160 159 160 158 157 156 154 146 146 144 138 134 127 140 141 138 140 141 142 143 142 159 158 154 148 144 136 141 143 139 146 115 123 128 125 117 146 152 163 160 179 181 183 183 183 191 195 198 207 209 211 -9999 -9999 -9999 -9999 227 -9999 -9999 -9999 -9999 -9999 -9999 -9999 -9999
 -9999 -9999 164 167 157 145 159 154 154 140 161 165 169 167 165 168 162 160 162 163 163 160 160 161 161 160 159 159 158 156 154 154 151 145 141 141 137 136 138 139 142 140 144 144 144 144 154 156 154 150 147 143 144 147 149 149 138 131 140 96 99 131 149 171 178 182 182 180 181 177 183 185 190 193 203 206 -9999 -9999 -9999 -9999 -9999 225 -9999 -9999 -9999 -9999 -9999 -9999 -9999
 -9999 -9999 -9999 166 168 170 173 159 161 151 157 169 172 169 172 170 170 159 158 163 162 161 159 160 159 159 157 158 157 156 154 151 150 142 143 137 132 142 140 134 141 141 141 140 144 145 146 154 155 150 150 149 147 134 148 142 113 152 140 137 106 156 173 178 181 181 178 176 177 182 182 184 193 199 203 204 203 205 -9999 -9999 -9999 -9999 -9999 -9999 -9999 -9999 -9999 -9999 -9999
 -9999 -9999 -9999 166 169 170 173 175 167 167 167 169 174 176 174 174 172 170 155 161 160 159 159 157 157 157 157 156 156 154 152 150 148 147 135 141 133 136 142 140 143 143 144 144 146 146 147 153 154 151 141 151 152 156 134 109 140 138 151 152 132 166 178 180 181 177 172 178 177 187 191 193 197 202 203 201 199 198 204 -9999 -9999 -9999 -9999 -9999 -9999 -9999 -9999 -9999 -9999
 -9999 -9999 -9999 -9999 -9999 172 175 177 179 174 175 175 177 178 178 175 175 169 158 148 160 158 158 157 157 157 154 154 154 153 150 150 148 144 139 138 134 137 140 131 129 142 146 144 146 146 147 152 153 153 152 155 163 161 146 110 135 121 150 152 173 170 179 181 177 169 172 172 184 191 194 193 198 203 206 198 191 193 195 -9999 -9999 -9999 -9999 -9999 -9999 -9999 -9999 -9999 -9999
 -9999 -9999 -9999 -9999 -9999 -9999 177 179 181 182 176 179 178 180 179 177 176 168 158 153 160 160 159 158 157 155 155 155 154 154 150 149 146 145 142 140 137 135 142 141 141 145 147 148 148 149 148 151 155 155 157 165 167 164 152 146 111 105 142 154 172 178 181 182 176 168 138 144 148 194 199 198 202 204 203 195 190 188 194 199 206 -9999 -9999 -9999 -9999 -9999 -9999 -9999 -9999
 -9999 -9999 -9999 -9999 -9999 -9999 -9999 181 184 187 176 176 176 179 179 176 176 173 152 150 155 157 158 158 155 155 155 155 154 150 149 148 146 144 143 140 139 141 143 142 143 144 146 147 147 149 153 154 155 164 166 168 168 163 160 124 136 119 118 150 177 181 182 176 168 154 144 185 196 201 198 201 205 205 200 190 185 188 195 198 202 210 -9999 -9999 -9999 -9999 -9999 -9999 -9999
 -9999 -9999 -9999 -9999 -9999 -9999 -9999 -9999 186 188 180 175 174 175 178 175 175 171 165 161 152 155 158 155 157 155 155 151 149 149 146 146 143 141 140 138 139 141 141 142 143 141 144 145 149 149 152 155 159 163 169 169 170 165 170 171 93 148 104 165 175 180 180 173 145 129 127 188 207 204 204 205 206 203 196 185 184 196 197 203 207 -9999 -9999 -9999 -9999 -9999 -9999 -9999 -9999
 -9999 -9999 -9999 -9999 -9999 -9999 -9999 -9999 189 191 184 178 175 172 170 166 171 169 165 159 158 155 157 156 152 151 151 152 147 146 144 142 141 130 137 135 136 136 138 137 141 141 140 145 147 149 155 166 169 170 168 163 141 152 142 173 148 167 129 141 171 175 180 170 171 184 168 189 210 210 206 209 207 200 196 180 194 201 203 206 -9999 -9999 -9999 -9999 -9999 -9999 -9999 -9999 -9999
 -9999 -9999 -9999 -9999 -9999 -9999 -9999 -9999 -9999 193 193 183 172 172 171 169 167 166 163 158 151 152 140 149 150 147 147 146 146 144 141 140 124 123 123 128 136 137 139 136 140 135 140 144 148 149 158 167 168 168 163 139 152 142 105 170 145 142 147 165 171 178 172 147 181 195 201 209 211 210 207 209 206 199 191 197 200 199 206 211 -9999 -9999 -9999 -9999 -9999 -9999 -9999 -9999 -9999
 -9999 -9999 -9999 -9999 -9999 -9999 -9999 -9999 -9999 193 182 184 172 171 172 163 160 160 160 160 154 149 147 132 141 141 141 144 140 139 137 135 131 130 121 123 120 134 133 136 134 135 140 145 149 155 164 165 167 159 147 142 138 128 93 162 174 181 161 172 156 186 188 187 197 207 207 209 209 210 209 210 206 198 204 204 203 208 208 -9999 -9999 -9999 -9999 -9999 -9999 -9999 -9999 -9999 -9999
 -9999 -9999 -9999 -9999 -9999 -9999 -9999 -9999 -9999 190 188 173 165 167 166 165 147 154 155 157 158 160 135 147 132 143 144 128 125 133 124 126 121 119 117 108 131 132 133 133 115 135 139 155 157 160 158 158 154 144 136 136 138 136 117 176 157 163 125 171 171 187 188 189 195 203 189 201 208 211 211 210 208 208 206 198 197 202 206 -9999 -9999 -9999 -9999 -9999 -9999 -9999 -9999 -9999 -9999
 -9999 -9999 -9999 -9999 -9999 -9999 -9999 -9999 -9999 -9999 189 179 159 157 157 148 133 119 153 156 157 159 162 149 146 149 145 145 132 126 118 125 124 119 124 109 120 115 117 130 135 144 151 152 132 153 156 119 121 129 130 126 103 118 144 139 135 105 155 143 191 191 188 192 195 193 198 201 193 211 210 209 209 209 209 207 206 203 211 -9999 -9999 -9999 -9999 -9999 -9999 -9999 -9999 -9999 -9999
 -9999 -9999 -9999 -9999 -9999 -9999 -9999 -9999 -9999 -9999 187 186 159 146 142 133 119 103 107 145 157 159 162 162 150 149 149 150 141 121 125 129 126 123 118 112 112 121 124 134 145 148 150 145 132 147 141 130 100 123 118 121 99 129 138 152 140 152 170 157 195 194 192 196 200 201 203 205 205 202 210 210 210 210 210 211 212 215 217 221 223 -9999 -9999 228 -9999 -9999 -9999 -9999 -9999
 -9999 -9999 -9999 -9999 -9999 -9999 -9999 -9999 -9999 -9999 -9999 185 168 140 132 122 107 101 103 107 158 159 162 164 165 148 155 143 133 136 120 127 128 124 119 112 120 118 132 120 145 147 137 143 149 141 115 99 111 110 112 114 105 121 136 179 187 176 189 185 195 195 192 192 193 198 202 204 202 202 207 211 211 211 211 212 214 216 218 221 224 -9999 -9999 -9999 -9999 -9999 -9999 -9999 -9999
 -9999 -9999 -9999 -9999 -9999 -9999 -9999 -9999 -9999 -9999 -9999 183 183 145 122 115 105 102 100 104 104 160 162 164 165 165 155 147 139 136 132 127 129 127 121 117 127 126 140 142 138 146 147 146 139 115 102 110 111 109 107 101 101 116 182 196 193 193 192 194 194 195 194 194 195 198 204 198 193 196 205 208 209 208 188 204 210 214 217 220 -9999 -9999 -9999 -9999 -9999 -9999 -9999 -9999 -9999
 -9999 -9999 -9999 -9999 -9999 -9999 -9999 -9999 -9999 -9999 -9999 179 179 159 125 114 107 102 100 101 103 159 163 164 166 166 165 149 146 146 137 127 131 128 125 124 131 141 145 146 149 149 148 142 131 117 109 98 99 101 104 100 103 151 198 197 197 195 193 193 195 195 193 195 196 203 199 196 193 194 198 201 206 196 175 184 197 204 214 -9999 -9999 -9999 -9999 -9999 -9999 -9999 -9999 -9999 -9999
 -9999 -9999 -9999 -9999 -9999 -9999 -9999 -9999 -9999 -9999 -9999 -9999 174 173 146 120 112 106 99 109 109 106 162 164 166 166 165 165 154 148 138 134 134 127 125 137 143 145 146 148 149 151 147 136 113 101 93 102 99 110 118 113 115 199 199 199 198 196 193 187 191 193 195 193 200 198 196 188 184 178 189 198 202 204 192 182 168 201 211 218 -9999 -9999 -9999 -9999 -9999 -9999 -9999 -9999 -9999
 -9999 -9999 -9999 -9999 -9999 -9999 -9999 -9999 -9999 -9999 -9999 -9999 -9999 168 144 123 113 106 106 106 118 115 160 162 160 163 165 165 164 162 141 137 130 120 133 144 145 145 146 148 151 152 140 135 128 103 102 97 108 118 127 118 179 199 199 199 198 193 189 188 191 193 196 196 197 192 189 177 177 180 187 195 199 203 187 195 181 200 212 -9999 -9999 -9999 -9999 -9999 -9999 -9999 -9999 -9999 -9999
 -9999 -9999 -9999 -9999 -9999 -9999 -9999 -9999 -9999 -9999 -9999 -9999 -9999 -9999 -9999 -9999 116 106 107 107 118 121 125 162 159 151 154 159 161 159 157 137 127 109 141 143 145 145 146 145 152 149 141 135 116 114 104 103 135 126 141 153 198 200 200 200 197 170 171 186 190 191 194 186 193 191 190 173 174 177 177 190 193 202 198 201 199 201 203 214 -9999 -9999 -9999 -9999 -9999 -9999 -9999 -9999 -9999
 -9999 -9999 -9999 -9999 -9999 -9999 -9999 -9999 -9999 -9999 -9999 -9999 -9999 -9999 -9999 -9999 -9999 -9999 107 113 119 131 130 134 161 154 143 135 133 140 139 138 109 87 137 139 142 143 145 140 145 144 138 134 122 125 137 136 136 149 158 177 196 199 199 199 189 160 136 181 191 184 190 192 192 184 184 172 163 167 183 183 187 197 196 199 206 206 212 210 -9999 -9999 -9999 -9999 -9999 -9999 -9999 -9999 -9999
 -9999 -9999 -9999 -9999 -9999 -9999 -9999 -9999 -9999 -9999 -9999 -9999 -9999 -9999 -9999 -9999 -9999 -9999 113 121 124 127 137 138 136 160 144 126 125 116 134 127 87 94 105 112 100 113 140 123 134 128 127 115 119 126 128 137 140 153 178 192 197 198 198 195 183 150 146 189 186 185 185 194 186 177 179 172 170 171 183 177 187 195 196 200 200 202 206 212 -9999 -9999 -9999 -9999 -9999 -9999 -9999 -9999 -9999
 -9999 -9999 -9999 -9999 -9999 -9999 -9999 -9999 -9999 -9999 -9999 -9999 -9999 -9999 -9999 -9999 -9999 -9999 -9999 -9999 -9999 118 132 141 140 161 157 137 123 116 108 121 101 80 70 51 67 78 106 80 120 110 112 101 109 120 134 145 145 171 178 190 195 196 195 191 173 157 162 183 184 176 181 193 186 183 183 178 174 184 181 192 193 196 190 198 195 203 196 206 212 -9999 -9999 -9999 -9999 -9999 -9999 -9999 -9999
 -9999 -9999 -9999 -9999 -9999 -9999 -9999 -9999 -9999 -9999 -9999 -9999 -9999 -9999 -9999 -9999 -9999 -9999 -9999 -9999 -9999 -9999 -9999 145 -9999 143 156 143 133 119 100 94 84 115 54 109 49 59 91 56 76 103 94 85 98 111 127 116 158 171 174 191 191 191 185 179 175 177 182 183 181 184 189 191 189 183 185 169 168 181 190 187 185 190 188 193 199 201 197 206 208 212 -9999 -9999 -9999 -9999 -9999 -9999 -9999
 -9999 -9999 -9999 -9999 -9999 -9999 -9999 -9999 -9999 -9999 -9999 -9999 -9999 -9999 -9999 -9999 -9999 -9999 -9999 -9999 -9999 -9999 -9999 -9999 -9999 -9999 143 147 141 126 114 94 94 132 124 110 119 63 66 70 75 76 78 86 94 100 107 115 129 161 176 185 187 185 170 149 170 149 170 173 179 189 188 183 181 181 182 183 186 182 186 187 185 183 187 191 196 200 198 193 206 207 -9999 -9999 -9999 -9999 -9999 -9999 -9999
 -9999 -9999 -9999 -9999 -9999 -9999 -9999 -9999 -9999 -9999 -9999 -9999 -9999 -9999 -9999 -9999 -9999 -9999 -9999 -9999 -9999 -9999 -9999 -9999 -9999 -9999 -9999 -9999 134 139 129 126 84 131 142 167 170 85 93 61 51 65 71 78 91 103 105 109 138 161 185 180 185 178 155 157 161 163 176 178 186 182 184 184 178 177 180 180 180 183 184 184 179 181 185 188 191 194 185 191 205 -9999 -9999 -9999 -9999 -9999 -9999 -9999 -9999
 -9999 -9999 -9999 -9999 -9999 -9999 -9999 -9999 -9999 -9999 -9999 -9999 -9999 -9999 -9999 -9999 -9999 -9999 -9999 -9999 -9999 -9999 -9999 -9999 -9999 -9999 -9999 -9999 -9999 -9999 -9999 -9999 129 134 171 177 178 178 123 92 60 65 65 66 85 91 104 116 146 160 164 171 169 155 151 157 174 185 172 184 179 175 183 182 177 173 168 163 175 183 183 182 178 181 183 181 186 193 197 199 195 206 206 -9999 -9999 -9999 -9999 -9999 -9999
 -9999 -9999 -9999 -9999 -9999 -9999 -9999 -9999 -9999 -9999 -9999 -9999 -9999 -9999 -9999 -9999 -9999 -9999 -9999 -9999 -9999 -9999 -9999 -9999 -9999 -9999 -9999 -9999 -9999 -9999 -9999 -9999 -9999 -9999 -9999 -9999 179 178 177 92 97 67 63 77 89 95 105 124 136 139 137 151 143 151 143 155 179 175 173 176 174 177 175 177 175 169 162 164 177 181 181 179 178 180 181 186 187 190 199 198 196 196 202 -9999 -9999 -9999 -9999 -9999 -9999
 -9999 -9999 -9999 -9999 -9999 -9999 -9999 -9999 -9999 -9999 -9999 -9999 -9999 -9999 -9999 -9999 -9999 -9999 -9999 -9999 -9999 -9999 -9999 -9999 -9999 -9999 -9999 -9999 -9999 -9999 -9999 -9999 -9999 -9999 -9999 -9999 -9999 -9999 177 175 99 89 61 76 97 120 121 108 120 127 142 157 142 154 158 165 172 175 172 170 171 180 174 174 166 163 158 165 175 178 181 181 181 184 183 184 191 193 192 188 189 184 203 -9999 -9999 -9999 -9999 -9999 -9999
 -9999 -9999 -9999 -9999 -9999 -9999 -9999 -9999 -9999 -9999 -9999 -9999 -9999 -9999 -9999 -9999 -9999 -9999 -9999 -9999 -9999 -9999 -9999 -9999 -9999 -9999 -9999 -9999 -9999 -9999 -9999 -9999 -9999 -9999 -9999 -9999 -9999 -9999 176 173 137 99 86 107 101 128 137 133 137 145 154 150 147 153 163 165 167 168 168 171 176 175 173 170 163 157 160 168 172 178 181 180 182 185 187 189 187 182 176 177 168 188 190 -9999 -9999 -9999 -9999 -9999 -9999
 -9999 -9999 -9999 -9999 -9999 -9999 -9999 -9999 -9999 -9999 -9999 -9999 -9999 -9999 -9999 -9999 -9999 -9999 -9999 -9999 -9999 -9999 -9999 -9999 -9999 -9999 -9999 -9999 -9999 -9999 -9999 -9999 -9999 -9999 -9999 -9999 -9999 -9999 -9999 172 169 114 114 106 89 128 138 147 144 149 146 141 146 148 163 160 168 165 163 169 170 171 169 167 153 154 159 168 171 177 180 182 182 186 182 183 179 171 161 173 189 191 201 199 -9999 -9999 -9999 -9999 -9999
 -9999 -9999 -9999 -9999 -9999 -9999 -9999 -9999 -9999 -9999 -9999 -9999 -9999 -9999 -9999 -9999 -9999 -9999 -9999 -9999 -9999 -9999 -9999 -9999 -9999 -9999 -9999 -9999 -9999 -9999 -9999 -9999 -9999 -9999 -9999 -9999 -9999 -9999 -9999 -9999 168 143 104 113 111 130 152 148 142 142 144 146 141 153 160 159 156 156 163 166 171 166 167 168 160 156 161 169 173 176 179 181 182 181 178 177 174 157 146 153 165 192 201 185 201 -9999 -9999 -9999 -9999
 -9999 -9999 -9999 -9999 -9999 -9999 -9999 -9999 -9999 -9999 -9999 -9999 -9999 -9999 -9999 -9999 -9999 -9999 -9999 -9999 -9999 -9999 -9999 -9999 -9999 -9999 -9999 -9999 -9999 -9999 -9999 -9999 -9999 -9999 -9999 -9999 -9999 -9999 -9999 -9999 166 165 111 142 146 154 146 153 152 147 144 144 144 152 156 154 153 156 163 168 163 162 163 159 157 160 169 169 174 177 178 180 178 178 172 167 169 158 164 179 191 193 195 185 200 194 -9999 -9999 -9999
 -9999 -9999 -9999 -9999 -9999 -9999 -9999 -9999 -9999 -9999 -9999 -9999 -9999 -9999 -9999 -9999 -9999 -9999 -9999 -9999 -9999 -9999 -9999 -9999 -9999 -9999 -9999 -9999 -9999 -9999 -9999 -9999 -9999 -9999 -9999 -9999 -9999 -9999 -9999 -9999 166 165 137 148 150 142 149 140 145 141 136 139 127 150 153 151 152 156 161 161 158 158 163 165 165 167 165 172 177 178 180 177 178 174 172 171 172 180 185 181 185 183 187 188 185 188 191 199 -9999
 -9999 -9999 -9999 -9999 -9999 -9999 -9999 -9999 -9999 -9999 -9999 -9999 -9999 -9999 -9999 -9999 -9999 -9999 -9999 -9999 -9999 -9999 -9999 -9999 -9999 -9999 -9999 -9999 -9999 -9999 -9999 -9999 -9999 -9999 -9999 -9999 -9999 -9999 -9999 -9999 164 165 156 130 138 133 139 130 136 130 137 134 145 151 150 145 152 154 160 159 163 166 170 169 170 167 169 174 177 177 178 175 176 173 174 174 179 176 161 157 165 173 183 180 186 187 189 195 -9999
 -9999 -9999 -9999 -9999 -9999 -9999 -9999 -9999 -9999 -9999 -9999 -9999 -9999 -9999 -9999 -9999 -9999 -9999 -9999 -9999 -9999 -9999 -9999 -9999 -9999 -9999 -9999 -9999 -9999 -9999 -9999 -9999 -9999 -9999 -9999 -9999 -9999 -9999 -9999 -9999 162 163 155 116 137 135 130 136 134 134 130 140 141 147 151 151 148 157 151 158 163 171 173 170 176 172 175 167 179 176 177 179 178 175 173 175 171 157 150 166 168 168 179 182 185 187 191 -9999 -9999
 -9999 -9999 -9999 -9999 -9999 -9999 -9999 -9999 -9999 -9999 -9999 -9999 -9999 -9999 -9999 -9999 -9999 -9999 -9999 -9999 -9999 -9999 -9999 -9999 -9999 -9999 -9999 -9999 -9999 -9999 -9999 -9999 -9999 -9999 -9999 -9999 -9999 -9999 -9999 -9999 161 162 164 116 114 121 137 133 134 132 111 149 140 152 152 153 150 150 155 160 156 167 169 173 178 174 176 178 181 179 178 178 178 179 174 174 174 174 160 161 169 175 180 182 185 192 -9999 -9999 -9999
 -9999 -9999 -9999 -9999 -9999 -9999 -9999 -9999 -9999 -9999 -9999 -9999 -9999 -9999 -9999 -9999 -9999 -9999 -9999 -9999 -9999 -9999 -9999 -9999 -9999 -9999 -9999 -9999 -9999 -9999 -9999 -9999 -9999 -9999 -9999 -9999 -9999 -9999 -9999 -9999 159 162 163 115 115 111 136 140 135 137 138 152 148 155 152 158 154 151 162 163 166 169 170 169 175 178 180 180 182 182 181 179 180 181 180 177 179 179 171 160 167 178 181 195 -9999 -9999 -9999 -9999 -9999
 -9999 -9999 -9999 -9999 -9999 -9999 -9999 -9999 -9999 -9999 -9999 -9999 -9999 -9999 -9999 -9999 -9999 -9999 -9999 -9999 -9999 -9999 -9999 -9999 -9999 -9999 -9999 -9999 -9999 -9999 -9999 -9999 -9999 -9999 -9999 -9999 -9999 -9999 -9999 -9999 -9999 161 150 100 91 118 132 140 129 143 138 152 155 156 160 154 157 160 165 161 165 169 172 176 171 180 182 182 186 184 184 185 180 184 183 183 184 185 182 162 191 -9999 -9999 -9999 -9999 -9999 -9999 -9999 -9999
 -9999 -9999 -9999 -9999 -9999 -9999 -9999 -9999 -9999 -9999 -9999 -9999 -9999 -9999 -9999 -9999 -9999 -9999 -9999 -9999 -9999 -9999 -9999 -9999 -9999 -9999 -9999 -9999 -9999 -9999 -9999 -9999 -9999 -9999 -9999 -9999 -9999 -9999 -9999 -9999 -9999 162 162 113 105 110 136 149 145 148 146 159 153 158 157 160 165 168 169 169 167 163 171 174 172 180 182 185 186 188 187 185 184 181 183 188 190 190 192 193 -9999 -9999 -9999 -9999 -9999 -9999 -9999 -9999 -9999
 -9999 -9999 -9999 -9999 -9999 -9999 -9999 -9999 -9999 -9999 -9999 -9999 -9999 -9999 -9999 -9999 -9999 -9999 -9999 -9999 -9999 -9999 -9999 -9999 -9999 -9999 -9999 -9999 -9999 -9999 -9999 -9999 -9999 -9999 -9999 -9999 -9999 -9999 -9999 -9999 -9999 164 165 162 140 119 122 153 158 157 160 161 165 161 164 164 159 169 170 173 166 163 173 179 181 182 183 185 189 190 190 189 186 188 189 -9999 -9999 -9999 -9999 -9999 -9999 -9999 -9999 -9999 -9999 -9999 -9999 -9999 -9999
 -9999 -9999 -9999 -9999 -9999 -9999 -9999 -9999 -9999 -9999 -9999 -9999 -9999 -9999 -9999 -9999 -9999 -9999 -9999 -9999 -9999 -9999 -9999 -9999 -9999 -9999 -9999 -9999 -9999 -9999 -9999 -9999 -9999 -9999 -9999 -9999 -9999 -9999 -9999 -9999 -9999 166 167 169 169 116 123 140 162 163 163 165 165 168 164 163 165 172 172 175 172 176 177 179 182 183 185 186 -9999 -9999 -9999 -9999 192 -9999 -9999 -9999 -9999 -9999 -9999 -9999 -9999 -9999 -9999 -9999 -9999 -9999 -9999 -9999 -9999
 -9999 -9999 -9999 -9999 -9999 -9999 -9999 -9999 -9999 -9999 -9999 -9999 -9999 -9999 -9999 -9999 -9999 -9999 -9999 -9999 -9999 -9999 -9999 -9999 -9999 -9999 -9999 -9999 -9999 -9999 -9999 -9999 -9999 -9999 -9999 -9999 -9999 -9999 -9999 -9999 -9999 -9999 172 172 172 85 133 160 166 166 166 -9999 -9999 170 171 167 169 174 172 177 177 180 172 182 183 183 184 -9999 -9999 -9999 -9999 -9999 -9999 -9999 -9999 -9999 -9999 -9999 -9999 -9999 -9999 -9999 -9999 -9999 -9999 -9999 -9999 -9999 -9999
 -9999 -9999 -9999 -9999 -9999 -9999 -9999 -9999 -9999 -9999 -9999 -9999 -9999 -9999 -9999 -9999 -9999 -9999 -9999 -9999 -9999 -9999 -9999 -9999 -9999 -9999 -9999 -9999 -9999 -9999 -9999 -9999 -9999 -9999 -9999 -9999 -9999 -9999 -9999 -9999 -9999 -9999 -9999 -9999 -9999 -9999 -9999 -9999 -9999 -9999 -9999 -9999 -9999 -9999 -9999 171 173 174 176 -9999 -9999 -9999 183 184 184 -9999 -9999 -9999 -9999 -9999 -9999 -9999 -9999 -9999 -9999 -9999 -9999 -9999 -9999 -9999 -9999 -9999 -9999 -9999 -9999 -9999 -9999 -9999 -9999
 -9999 -9999 -9999 -9999 -9999 -9999 -9999 -9999 -9999 -9999 -9999 -9999 -9999 -9999 -9999 -9999 -9999 -9999 -9999 -9999 -9999 -9999 -9999 -9999 -9999 -9999 -9999 -9999 -9999 -9999 -9999 -9999 -9999 -9999 -9999 -9999 -9999 -9999 -9999 -9999 -9999 -9999 -9999 -9999 -9999 -9999 -9999 -9999 -9999 -9999 -9999 -9999 -9999 -9999 -9999 -9999 -9999 -9999 -9999 -9999 -9999 -9999 -9999 -9999 -9999 -9999 -9999 -9999 -9999 -9999 -9999 -9999 -9999 -9999 -9999 -9999 -9999 -9999 -9999 -9999 -9999 -9999 -9999 -9999 -9999 -9999 -9999 -9999 -9999
