# Supplementary material for: Climate Change Influences Potential Distribution of Infected Aedes aegypti Co-Occurrence with Dengue Epidemics Risk Areas in Tanzania
Source: PLoS One. 2016 Sep 28;11(9):e0162649. doi: 10.1371/journal.pone.0162649 (PMC5040426; doi:10.1371/journal.pone.0162649)
Supplement: S1 File — (ZIP) [file pone.0162649.s001.zip › S1_File/bioData/bioData-2020/Tz_bio7.asc]

ncols        89
nrows        86
xllcorner    29.371397018433
yllcorner    -11.758983612061
cellsize     0.125
NODATA_value  -9999
 -9999 -9999 -9999 -9999 -9999 -9999 -9999 -9999 -9999 -9999 -9999 148 135 139 136 138 137 133 129 125 123 120 118 116 115 114 114 114 113 114 115 116 118 121 124 128 -9999 -9999 -9999 -9999 -9999 -9999 -9999 -9999 -9999 -9999 -9999 -9999 -9999 -9999 -9999 -9999 -9999 -9999 -9999 -9999 -9999 -9999 -9999 -9999 -9999 -9999 -9999 -9999 -9999 -9999 -9999 -9999 -9999 -9999 -9999 -9999 -9999 -9999 -9999 -9999 -9999 -9999 -9999 -9999 -9999 -9999 -9999 -9999 -9999 -9999 -9999 -9999 -9999
 -9999 -9999 -9999 -9999 -9999 -9999 -9999 -9999 -9999 140 140 137 137 137 136 134 132 128 124 121 119 117 116 114 114 114 114 112 112 113 114 116 117 119 122 126 131 135 142 -9999 -9999 -9999 -9999 -9999 -9999 -9999 -9999 -9999 -9999 -9999 -9999 -9999 -9999 -9999 -9999 -9999 -9999 -9999 -9999 -9999 -9999 -9999 -9999 -9999 -9999 -9999 -9999 -9999 -9999 -9999 -9999 -9999 -9999 -9999 -9999 -9999 -9999 -9999 -9999 -9999 -9999 -9999 -9999 -9999 -9999 -9999 -9999 -9999 -9999
 -9999 -9999 -9999 -9999 -9999 -9999 -9999 -9999 -9999 -9999 139 138 134 128 133 130 127 125 122 118 115 115 113 113 113 112 112 112 114 114 114 116 116 118 120 123 126 132 137 144 149 -9999 -9999 -9999 -9999 -9999 -9999 -9999 -9999 -9999 -9999 -9999 -9999 -9999 -9999 -9999 -9999 -9999 -9999 -9999 -9999 -9999 -9999 -9999 -9999 -9999 -9999 -9999 -9999 -9999 -9999 -9999 -9999 -9999 -9999 -9999 -9999 -9999 -9999 -9999 -9999 -9999 -9999 -9999 -9999 -9999 -9999 -9999 -9999
 -9999 -9999 -9999 -9999 -9999 -9999 -9999 -9999 -9999 -9999 137 131 133 130 129 126 124 121 118 116 114 114 112 112 111 111 112 112 113 113 114 115 115 116 117 120 123 129 134 138 144 149 152 -9999 -9999 -9999 -9999 -9999 -9999 -9999 -9999 -9999 -9999 -9999 -9999 -9999 -9999 -9999 -9999 -9999 -9999 -9999 -9999 -9999 -9999 -9999 -9999 -9999 -9999 -9999 -9999 -9999 -9999 -9999 -9999 -9999 -9999 -9999 -9999 -9999 -9999 -9999 -9999 -9999 -9999 -9999 -9999 -9999 -9999
 -9999 -9999 -9999 -9999 -9999 -9999 -9999 -9999 -9999 -9999 -9999 133 132 128 126 123 121 117 115 114 113 113 112 112 112 112 114 114 114 114 114 115 116 116 116 117 122 127 132 135 139 143 148 154 156 -9999 -9999 -9999 -9999 -9999 -9999 -9999 -9999 -9999 -9999 -9999 -9999 -9999 -9999 -9999 -9999 -9999 -9999 -9999 -9999 -9999 -9999 -9999 -9999 -9999 -9999 -9999 -9999 -9999 -9999 -9999 -9999 -9999 -9999 -9999 -9999 -9999 -9999 -9999 -9999 -9999 -9999 -9999 -9999
 -9999 -9999 -9999 -9999 -9999 -9999 -9999 -9999 -9999 -9999 -9999 -9999 128 127 124 122 120 117 115 114 113 111 112 111 112 112 113 115 114 116 115 117 116 117 117 120 121 127 130 132 136 140 144 149 152 155 -9999 -9999 -9999 -9999 -9999 -9999 -9999 -9999 -9999 -9999 -9999 -9999 -9999 -9999 -9999 -9999 -9999 -9999 -9999 -9999 -9999 -9999 -9999 -9999 -9999 -9999 -9999 -9999 -9999 -9999 -9999 -9999 -9999 -9999 -9999 -9999 -9999 -9999 -9999 -9999 -9999 -9999 -9999
 -9999 -9999 -9999 -9999 -9999 -9999 -9999 -9999 -9999 -9999 -9999 -9999 128 126 121 120 119 115 115 114 114 112 113 113 113 114 115 116 116 116 116 118 118 118 118 120 121 126 128 131 135 137 141 144 147 150 152 152 -9999 -9999 -9999 -9999 -9999 -9999 -9999 -9999 -9999 -9999 -9999 -9999 -9999 -9999 -9999 -9999 -9999 -9999 -9999 -9999 -9999 -9999 -9999 -9999 -9999 -9999 -9999 -9999 -9999 -9999 -9999 -9999 -9999 -9999 -9999 -9999 -9999 -9999 -9999 -9999 -9999
 -9999 -9999 -9999 -9999 -9999 -9999 -9999 -9999 -9999 -9999 -9999 -9999 126 125 124 120 120 116 114 115 113 113 114 115 115 116 116 116 117 118 119 120 120 121 121 123 124 126 128 132 133 136 139 142 146 147 148 146 148 149 -9999 -9999 -9999 -9999 -9999 -9999 -9999 -9999 -9999 -9999 -9999 -9999 -9999 -9999 -9999 -9999 -9999 -9999 -9999 -9999 -9999 -9999 -9999 -9999 -9999 -9999 -9999 -9999 -9999 -9999 -9999 -9999 -9999 -9999 -9999 -9999 -9999 -9999 -9999
 -9999 -9999 -9999 -9999 -9999 -9999 -9999 -9999 -9999 -9999 -9999 -9999 128 123 125 123 121 117 118 116 117 116 117 116 118 118 117 118 118 120 121 122 122 122 123 125 125 129 131 132 133 136 139 141 143 145 145 146 147 144 143 152 -9999 -9999 -9999 -9999 -9999 -9999 -9999 -9999 -9999 -9999 -9999 -9999 -9999 -9999 -9999 -9999 -9999 -9999 -9999 -9999 -9999 -9999 -9999 -9999 -9999 -9999 -9999 -9999 -9999 -9999 -9999 -9999 -9999 -9999 -9999 -9999 -9999
 -9999 -9999 -9999 -9999 -9999 -9999 -9999 -9999 -9999 -9999 -9999 -9999 128 122 124 123 120 120 120 119 118 119 119 120 119 120 120 120 120 122 123 125 124 125 126 127 129 129 131 133 135 135 138 140 142 144 145 143 145 144 146 159 157 -9999 -9999 -9999 -9999 -9999 -9999 -9999 -9999 -9999 -9999 -9999 -9999 -9999 -9999 -9999 -9999 -9999 -9999 -9999 -9999 -9999 -9999 -9999 -9999 -9999 -9999 -9999 -9999 -9999 -9999 -9999 -9999 -9999 -9999 -9999 -9999
 -9999 -9999 -9999 -9999 -9999 -9999 -9999 -9999 -9999 -9999 -9999 -9999 125 124 125 124 119 120 120 121 121 120 121 122 123 123 122 122 122 124 126 126 128 128 129 130 130 131 132 133 134 135 138 139 140 142 142 142 142 146 148 158 160 164 165 -9999 -9999 -9999 -9999 -9999 -9999 -9999 -9999 -9999 -9999 -9999 -9999 -9999 -9999 -9999 -9999 -9999 -9999 -9999 -9999 -9999 -9999 -9999 -9999 -9999 -9999 -9999 -9999 -9999 -9999 -9999 -9999 -9999 -9999
 -9999 -9999 -9999 -9999 -9999 -9999 -9999 -9999 -9999 -9999 -9999 128 125 124 123 122 119 119 123 122 121 122 123 124 126 126 126 125 126 127 130 131 130 131 132 132 132 133 134 135 136 135 137 138 138 141 141 140 138 136 154 156 161 163 164 163 154 -9999 -9999 -9999 -9999 -9999 -9999 -9999 -9999 -9999 -9999 -9999 -9999 -9999 -9999 -9999 -9999 -9999 -9999 -9999 -9999 -9999 -9999 -9999 -9999 -9999 -9999 -9999 -9999 -9999 -9999 -9999 -9999
 -9999 -9999 -9999 -9999 -9999 -9999 -9999 -9999 -9999 134 129 127 124 126 124 120 119 118 123 124 124 124 127 127 129 129 130 129 132 133 133 136 135 134 135 136 134 133 134 135 135 135 134 136 136 139 137 138 140 146 154 156 163 163 159 159 154 152 157 -9999 -9999 -9999 -9999 -9999 -9999 -9999 -9999 -9999 -9999 -9999 -9999 -9999 -9999 -9999 -9999 -9999 -9999 -9999 -9999 -9999 -9999 -9999 -9999 -9999 -9999 -9999 -9999 -9999 -9999
 -9999 -9999 -9999 -9999 -9999 -9999 -9999 -9999 -9999 136 133 130 128 126 125 118 121 124 125 125 126 127 129 129 132 133 134 135 140 143 141 141 138 138 138 137 136 135 136 135 134 134 133 135 134 137 138 138 139 145 152 154 160 155 154 159 151 154 157 158 160 -9999 -9999 -9999 -9999 -9999 -9999 -9999 -9999 -9999 -9999 -9999 -9999 -9999 -9999 -9999 -9999 -9999 -9999 -9999 -9999 -9999 -9999 -9999 -9999 -9999 -9999 -9999 -9999
 -9999 -9999 -9999 -9999 -9999 -9999 -9999 -9999 -9999 138 135 130 129 130 126 122 124 128 128 130 129 131 130 133 134 136 139 142 146 149 145 145 142 142 140 139 138 137 137 137 136 136 134 133 133 136 138 140 141 140 150 147 135 157 158 159 156 153 157 157 160 160 -9999 -9999 -9999 -9999 -9999 -9999 -9999 -9999 -9999 -9999 -9999 -9999 -9999 -9999 -9999 -9999 -9999 -9999 -9999 -9999 -9999 -9999 -9999 -9999 -9999 -9999 -9999
 -9999 -9999 -9999 -9999 -9999 -9999 -9999 -9999 -9999 141 139 135 134 133 129 131 131 130 130 132 132 130 134 135 137 139 143 145 149 151 148 146 146 145 143 142 142 141 139 139 136 135 135 134 133 134 139 142 144 149 142 124 141 157 143 152 158 153 156 159 159 156 146 150 -9999 -9999 -9999 -9999 -9999 -9999 -9999 -9999 -9999 -9999 -9999 -9999 -9999 -9999 -9999 -9999 -9999 -9999 -9999 -9999 -9999 -9999 -9999 -9999 -9999
 -9999 -9999 -9999 -9999 -9999 -9999 -9999 -9999 -9999 -9999 -9999 -9999 137 139 135 134 133 135 133 134 134 134 135 138 139 142 145 147 149 150 150 149 147 146 145 144 143 142 141 140 138 136 135 133 133 135 137 142 144 138 124 127 145 158 159 158 159 154 154 156 157 154 137 126 133 149 -9999 -9999 -9999 -9999 -9999 -9999 -9999 -9999 -9999 -9999 -9999 -9999 -9999 -9999 -9999 -9999 -9999 -9999 -9999 -9999 -9999 -9999 -9999
 -9999 -9999 -9999 -9999 -9999 -9999 -9999 -9999 -9999 -9999 -9999 -9999 138 141 140 137 137 138 137 138 138 139 139 140 143 146 149 150 151 151 151 151 150 149 147 147 145 143 143 140 139 137 136 133 133 135 137 135 137 141 128 126 145 157 160 160 156 154 149 149 155 156 144 136 125 142 159 -9999 -9999 -9999 -9999 -9999 -9999 -9999 -9999 -9999 -9999 -9999 -9999 -9999 -9999 -9999 -9999 -9999 -9999 -9999 -9999 -9999 -9999
 -9999 -9999 -9999 -9999 -9999 -9999 -9999 -9999 -9999 -9999 -9999 -9999 149 148 147 142 143 143 142 141 141 142 144 145 146 150 150 152 153 154 153 152 152 150 148 148 146 146 143 141 140 140 136 136 133 135 136 137 122 127 137 143 154 156 157 148 139 143 143 139 154 158 159 158 146 149 158 -9999 -9999 -9999 -9999 -9999 -9999 -9999 -9999 -9999 -9999 -9999 -9999 -9999 -9999 -9999 -9999 -9999 -9999 -9999 -9999 -9999 -9999
 -9999 -9999 -9999 -9999 -9999 -9999 -9999 -9999 -9999 -9999 157 156 155 149 150 147 147 145 146 144 144 145 146 149 150 151 153 154 154 155 155 155 155 153 151 149 149 147 146 144 141 140 138 136 134 134 139 145 137 143 143 149 152 148 152 153 153 152 151 154 154 162 164 169 166 162 -9999 -9999 -9999 -9999 -9999 -9999 -9999 -9999 -9999 -9999 -9999 -9999 -9999 -9999 -9999 -9999 -9999 -9999 -9999 -9999 -9999 -9999 -9999
 -9999 -9999 -9999 -9999 -9999 -9999 -9999 -9999 -9999 171 165 160 157 156 154 152 150 150 149 149 147 149 150 152 153 153 157 158 155 156 156 157 156 154 153 151 150 148 147 146 144 143 140 138 132 141 144 144 145 144 145 151 153 153 151 151 152 152 154 158 160 162 164 167 166 166 -9999 -9999 -9999 -9999 -9999 -9999 -9999 -9999 -9999 -9999 -9999 -9999 -9999 -9999 -9999 -9999 -9999 -9999 -9999 -9999 -9999 -9999 -9999
 -9999 -9999 -9999 -9999 -9999 -9999 -9999 -9999 -9999 177 165 161 161 162 158 156 153 154 152 152 152 153 155 156 155 155 158 158 157 156 158 156 156 154 154 154 153 150 149 147 147 144 142 145 144 144 143 143 141 141 140 151 152 153 152 151 151 154 155 160 161 159 159 163 166 164 153 -9999 -9999 -9999 -9999 -9999 -9999 -9999 -9999 -9999 -9999 -9999 -9999 -9999 -9999 -9999 -9999 -9999 -9999 -9999 -9999 -9999 -9999
 -9999 -9999 -9999 -9999 -9999 -9999 -9999 -9999 182 177 173 170 166 165 162 159 157 156 155 155 156 156 158 158 158 159 158 160 160 160 157 158 156 156 156 154 153 151 150 149 148 146 146 146 146 145 140 142 139 138 143 152 151 152 151 149 149 154 156 159 157 159 160 161 166 162 153 161 -9999 -9999 -9999 -9999 -9999 -9999 -9999 -9999 -9999 -9999 -9999 -9999 -9999 -9999 -9999 -9999 -9999 -9999 -9999 -9999 -9999
 -9999 -9999 -9999 -9999 -9999 -9999 -9999 181 178 176 171 170 167 166 162 162 161 160 159 158 160 160 160 161 161 161 163 162 160 160 159 159 158 157 156 155 154 153 152 150 151 149 148 147 144 140 143 141 139 139 141 152 152 151 151 150 150 151 152 157 156 159 161 161 166 164 156 160 159 158 -9999 -9999 -9999 -9999 -9999 -9999 -9999 -9999 -9999 -9999 -9999 -9999 -9999 -9999 -9999 -9999 -9999 -9999 -9999
 -9999 -9999 -9999 -9999 -9999 -9999 169 170 169 170 170 170 168 166 165 165 164 164 165 165 165 166 167 168 167 166 165 165 163 163 163 160 158 159 158 158 156 154 154 153 150 150 147 144 145 140 138 138 137 140 150 151 152 152 153 150 151 152 154 154 155 158 158 162 164 166 164 161 160 160 156 154 151 -9999 -9999 -9999 -9999 -9999 -9999 -9999 -9999 -9999 -9999 -9999 -9999 -9999 -9999 -9999 -9999
 -9999 -9999 -9999 -9999 -9999 159 162 165 169 167 167 167 166 168 166 166 166 167 166 167 167 168 169 170 169 168 168 167 165 163 163 161 159 160 159 158 156 156 156 151 149 150 147 146 143 142 143 141 139 144 147 144 152 154 156 153 152 152 155 157 155 157 156 161 166 167 165 158 145 161 161 156 152 148 -9999 -9999 -9999 -9999 -9999 -9999 -9999 -9999 -9999 -9999 -9999 -9999 -9999 -9999 -9999
 -9999 -9999 -9999 -9999 150 155 158 162 163 164 165 165 166 167 166 167 168 167 168 169 170 171 171 171 170 169 169 169 167 166 165 163 161 161 158 158 157 157 156 153 151 150 150 147 147 145 146 148 143 144 148 149 156 157 158 158 155 154 154 160 157 158 159 159 164 166 165 165 146 163 161 160 154 150 146 -9999 -9999 -9999 -9999 -9999 -9999 -9999 -9999 -9999 -9999 -9999 -9999 -9999 -9999
 -9999 134 137 143 146 151 154 157 159 161 163 163 165 168 167 168 168 169 172 172 173 173 174 175 173 172 171 171 168 167 166 165 162 161 161 160 159 158 158 156 151 151 151 149 148 148 145 151 147 152 149 153 160 160 159 160 160 157 157 159 159 160 159 160 160 166 167 166 165 165 161 144 156 152 145 139 135 -9999 -9999 -9999 -9999 -9999 -9999 -9999 -9999 -9999 -9999 -9999 -9999
 -9999 132 138 143 143 147 150 153 156 159 160 162 163 164 168 167 169 171 173 174 174 174 175 175 173 172 173 171 170 168 167 165 164 163 161 160 160 159 158 156 154 152 153 151 150 150 151 155 152 155 158 156 163 162 161 163 162 160 158 161 161 161 161 163 161 164 164 166 168 168 154 144 146 149 146 141 134 131 -9999 -9999 -9999 -9999 -9999 -9999 -9999 -9999 -9999 -9999 -9999
 129 129 130 134 139 143 147 149 153 156 157 160 162 165 168 167 170 171 174 175 176 178 178 176 175 175 172 172 170 168 168 167 163 163 163 163 162 159 158 157 155 154 154 154 153 154 154 155 156 158 161 155 153 165 164 164 164 161 159 162 162 162 163 163 162 165 164 167 165 167 167 148 142 146 145 140 135 131 126 -9999 -9999 -9999 -9999 -9999 -9999 -9999 -9999 -9999 -9999
 129 127 128 132 135 141 144 147 150 153 156 159 161 163 166 168 170 172 175 177 180 180 179 179 177 174 174 172 170 169 168 167 165 164 163 164 162 162 160 159 158 157 156 154 155 157 156 160 162 162 165 165 157 166 167 167 165 163 161 163 161 162 163 164 165 166 164 167 164 167 165 163 142 151 144 139 133 130 -9999 -9999 -9999 -9999 -9999 -9999 -9999 -9999 -9999 -9999 -9999
 129 128 129 131 136 139 142 146 150 151 154 157 160 163 166 167 170 172 175 178 179 182 180 180 177 176 173 172 170 169 169 168 166 165 165 164 162 161 161 160 159 158 155 155 157 161 161 163 164 165 167 167 169 167 167 167 167 165 165 165 163 163 163 163 163 163 164 165 163 164 163 162 140 152 135 139 132 129 -9999 -9999 -9999 -9999 -9999 116 -9999 -9999 -9999 -9999 -9999
 -9999 130 131 134 135 137 141 146 148 152 152 157 160 163 165 169 170 173 175 178 181 182 181 179 177 175 173 171 170 170 168 169 166 165 165 164 163 164 162 160 158 158 157 158 158 161 164 165 168 170 166 171 171 161 164 167 166 166 166 166 163 163 162 163 162 163 161 161 161 162 161 157 153 150 139 139 132 127 -9999 -9999 -9999 -9999 -9999 117 -9999 -9999 -9999 -9999 -9999
 -9999 130 132 135 137 137 142 145 148 152 153 155 159 161 165 168 170 173 175 177 180 181 180 179 177 176 174 172 170 170 168 168 166 166 165 164 163 164 161 161 161 160 159 161 162 162 165 168 170 171 173 173 173 170 173 171 166 159 168 166 165 162 161 163 161 161 162 161 158 158 157 154 151 148 143 136 134 129 -9999 -9999 -9999 -9999 -9999 118 -9999 -9999 -9999 -9999 -9999
 -9999 -9999 134 135 136 139 143 146 148 151 154 157 159 161 165 168 170 173 174 176 178 179 179 178 177 175 174 173 171 171 170 170 166 165 166 164 163 164 163 160 160 161 162 163 163 165 167 169 169 172 174 176 175 175 175 174 170 165 168 166 164 162 156 161 160 161 160 160 157 155 154 150 147 146 142 137 134 -9999 -9999 -9999 -9999 -9999 118 -9999 -9999 -9999 -9999 -9999 -9999
 -9999 -9999 137 138 139 141 143 145 149 151 154 157 159 162 166 167 168 171 173 175 176 178 177 177 177 174 174 173 172 171 170 169 168 167 165 166 162 162 163 163 162 162 163 163 166 167 169 172 173 175 173 176 177 179 175 178 172 167 171 169 166 163 161 160 161 162 160 160 157 153 151 149 146 143 140 134 132 -9999 -9999 -9999 -9999 -9999 -9999 -9999 -9999 -9999 -9999 -9999 -9999
 -9999 -9999 141 142 142 143 145 147 150 152 154 157 159 161 165 166 168 171 172 174 176 175 176 177 176 174 174 175 173 171 171 170 167 166 165 166 165 163 162 163 162 164 164 165 168 170 172 172 174 175 177 173 178 181 180 181 177 174 175 171 167 162 164 161 162 161 160 158 155 153 149 146 143 141 138 133 -9999 -9999 -9999 -9999 -9999 -9999 -9999 -9999 -9999 -9999 -9999 -9999 -9999
 -9999 -9999 144 144 144 146 147 149 151 153 155 158 158 161 164 166 169 169 171 173 175 175 176 177 176 175 174 174 173 172 171 169 168 167 166 165 165 164 163 163 165 166 165 166 169 171 172 174 175 176 178 178 174 179 184 186 181 180 177 170 170 168 165 164 163 161 159 158 153 151 148 146 143 140 138 134 -9999 -9999 -9999 -9999 -9999 -9999 -9999 -9999 -9999 -9999 -9999 -9999 -9999
 -9999 -9999 146 146 146 148 148 150 152 154 155 158 159 162 165 166 168 170 171 172 174 174 174 175 175 175 173 174 173 173 170 169 167 166 165 164 164 164 164 164 167 166 167 168 169 173 173 175 175 176 177 180 181 184 186 189 185 182 176 172 171 168 167 163 158 160 157 156 153 150 147 143 141 139 135 134 -9999 -9999 -9999 124 -9999 -9999 -9999 -9999 -9999 -9999 -9999 -9999 -9999
 -9999 148 148 149 149 150 150 151 154 154 156 159 158 162 163 165 167 169 171 172 173 174 175 174 175 174 173 173 173 173 170 170 168 166 164 164 165 166 165 166 167 167 168 170 170 172 175 174 176 176 177 179 184 186 189 193 190 185 178 173 173 170 164 163 160 158 158 155 153 148 145 143 141 139 136 -9999 -9999 -9999 -9999 125 -9999 -9999 -9999 -9999 -9999 -9999 -9999 -9999 -9999
 -9999 149 150 148 151 150 153 152 153 156 157 158 160 161 164 165 167 169 170 171 173 172 173 174 175 176 173 173 173 173 171 170 169 168 165 164 165 166 165 167 167 169 169 171 171 172 174 176 176 176 179 179 183 187 190 193 196 186 178 174 172 169 167 164 162 157 157 154 150 148 145 141 139 138 137 135 -9999 -9999 -9999 125 -9999 -9999 -9999 -9999 -9999 -9999 -9999 -9999 -9999
 -9999 151 152 151 150 152 154 154 155 156 158 159 161 161 162 165 166 167 169 171 172 174 175 174 173 174 174 172 173 173 171 171 168 167 167 167 165 166 168 168 169 170 170 171 171 173 173 175 176 178 177 178 181 185 188 188 175 178 178 173 168 170 167 164 164 159 156 152 149 147 143 142 140 137 136 134 -9999 -9999 -9999 -9999 118 -9999 -9999 -9999 -9999 -9999 -9999 -9999 -9999
 -9999 -9999 153 154 154 154 154 156 155 157 158 159 161 163 164 164 166 167 169 171 171 172 174 173 173 174 174 172 173 173 172 170 168 168 169 167 167 168 169 169 169 171 171 172 170 172 174 175 175 176 178 179 180 182 182 182 181 175 174 158 158 166 165 164 160 157 155 153 149 146 143 140 138 137 135 134 -9999 -9999 -9999 -9999 -9999 114 -9999 -9999 -9999 -9999 -9999 -9999 -9999
 -9999 -9999 -9999 154 156 156 155 157 155 157 159 160 161 162 163 164 167 167 168 170 172 172 174 174 173 173 174 173 172 171 172 172 169 170 170 169 168 168 170 170 171 171 171 171 171 171 172 173 174 174 176 178 178 179 179 178 168 174 170 168 160 166 163 162 160 158 157 154 149 146 142 140 137 135 133 135 133 130 -9999 -9999 -9999 -9999 -9999 -9999 -9999 -9999 -9999 -9999 -9999
 -9999 -9999 -9999 156 157 158 157 157 155 157 159 160 162 163 164 166 167 170 170 172 172 174 174 174 174 174 174 174 172 172 171 172 170 170 170 169 170 170 170 171 170 171 170 172 171 172 171 171 173 173 172 173 174 174 173 166 170 169 167 165 163 164 161 161 158 159 159 155 150 146 139 137 136 134 134 133 131 130 128 -9999 -9999 -9999 -9999 -9999 -9999 -9999 -9999 -9999 -9999
 -9999 -9999 -9999 -9999 -9999 157 157 157 157 157 159 159 162 165 166 166 168 169 169 170 173 174 175 175 174 173 174 173 172 171 171 171 171 170 171 170 171 170 171 171 171 173 170 171 172 172 171 170 171 171 171 170 170 170 170 164 166 163 164 161 159 161 158 157 160 161 159 156 149 144 139 136 135 134 132 131 131 131 129 -9999 -9999 -9999 -9999 -9999 -9999 -9999 -9999 -9999 -9999
 -9999 -9999 -9999 -9999 -9999 -9999 157 159 159 159 159 160 162 164 167 169 170 170 172 172 172 173 174 175 174 173 174 173 174 173 173 171 172 172 172 172 171 173 172 172 172 171 171 171 171 170 170 169 169 169 168 167 165 165 165 165 161 159 159 157 155 154 153 154 156 158 155 152 148 141 138 135 132 132 131 130 128 127 127 120 115 -9999 -9999 -9999 -9999 -9999 -9999 -9999 -9999
 -9999 -9999 -9999 -9999 -9999 -9999 -9999 159 158 159 160 160 162 167 167 171 171 174 171 173 174 174 176 175 174 175 174 174 173 174 174 173 173 174 174 172 173 173 172 173 173 173 170 169 169 169 169 168 167 166 165 163 163 161 161 162 159 158 157 154 151 151 149 151 153 153 152 149 143 138 137 133 131 130 129 129 126 125 122 118 115 111 -9999 -9999 -9999 -9999 -9999 -9999 -9999
 -9999 -9999 -9999 -9999 -9999 -9999 -9999 -9999 160 160 160 161 162 167 169 173 172 175 176 177 177 177 176 176 175 175 174 174 174 175 174 174 174 175 173 173 173 173 173 172 172 173 172 172 169 168 167 166 166 163 161 161 159 158 155 154 155 155 153 147 146 145 145 147 149 148 147 143 137 137 133 132 129 127 126 124 122 120 118 116 113 -9999 -9999 -9999 -9999 -9999 -9999 -9999 -9999
 -9999 -9999 -9999 -9999 -9999 -9999 -9999 -9999 160 161 161 163 163 165 168 170 176 176 178 179 179 177 176 175 175 175 174 174 175 175 175 174 175 173 175 175 174 174 175 173 172 172 172 171 170 169 166 163 162 160 159 159 160 158 158 151 154 149 153 150 142 141 141 142 142 141 142 140 134 132 131 128 127 126 125 124 120 118 117 114 -9999 -9999 -9999 -9999 -9999 -9999 -9999 -9999 -9999
 -9999 -9999 -9999 -9999 -9999 -9999 -9999 -9999 -9999 161 161 163 165 167 169 171 178 178 181 180 179 179 177 175 174 175 174 173 175 175 176 177 174 173 174 176 175 175 176 175 172 171 170 170 169 167 164 162 160 159 158 159 156 157 157 148 152 149 147 141 137 136 136 142 137 135 134 133 130 129 127 127 124 124 122 119 119 117 113 109 -9999 -9999 -9999 -9999 -9999 -9999 -9999 -9999 -9999
 -9999 -9999 -9999 -9999 -9999 -9999 -9999 -9999 -9999 161 163 164 165 168 172 174 180 183 182 182 182 179 178 176 175 175 176 176 175 175 177 177 177 176 174 175 175 175 176 176 175 174 171 170 168 166 164 162 158 158 158 158 156 156 155 147 141 137 141 135 139 132 132 131 131 129 129 129 129 127 125 124 122 122 120 118 115 113 112 -9999 -9999 -9999 -9999 -9999 -9999 -9999 -9999 -9999 -9999
 -9999 -9999 -9999 -9999 -9999 -9999 -9999 -9999 -9999 164 165 164 166 169 173 176 177 186 185 182 182 180 178 176 175 174 174 174 174 175 176 177 177 175 175 174 176 176 175 175 173 174 174 168 167 165 163 163 159 160 158 158 156 153 155 141 144 141 147 133 132 129 130 128 127 127 128 127 126 124 123 122 120 119 118 116 115 113 109 -9999 -9999 -9999 -9999 -9999 -9999 -9999 -9999 -9999 -9999
 -9999 -9999 -9999 -9999 -9999 -9999 -9999 -9999 -9999 -9999 165 166 165 169 173 177 179 184 185 182 182 180 177 175 174 173 174 175 176 177 175 178 178 178 178 175 178 176 177 176 174 173 172 170 169 165 164 166 165 163 159 159 159 156 150 149 148 150 140 141 122 125 125 127 126 127 126 124 124 122 121 121 119 118 116 114 112 111 108 -9999 -9999 -9999 -9999 -9999 -9999 -9999 -9999 -9999 -9999
 -9999 -9999 -9999 -9999 -9999 -9999 -9999 -9999 -9999 -9999 167 167 168 169 174 178 180 187 173 183 181 179 176 177 174 173 174 176 176 175 177 178 178 178 178 176 177 178 177 179 174 173 171 171 170 166 165 165 163 163 161 159 158 155 151 146 146 141 133 136 122 122 124 124 124 125 124 123 122 121 119 118 118 117 115 112 112 108 106 104 102 -9999 -9999 94 -9999 -9999 -9999 -9999 -9999
 -9999 -9999 -9999 -9999 -9999 -9999 -9999 -9999 -9999 -9999 -9999 167 168 171 176 181 185 186 185 179 178 179 176 175 174 174 175 175 176 179 176 180 180 181 180 178 178 179 179 177 175 174 172 170 167 166 167 166 164 163 161 161 157 156 151 137 133 132 128 126 124 122 123 124 122 123 122 122 121 121 120 117 116 115 115 112 111 109 107 105 100 -9999 -9999 -9999 -9999 -9999 -9999 -9999 -9999
 -9999 -9999 -9999 -9999 -9999 -9999 -9999 -9999 -9999 -9999 -9999 168 167 172 177 180 185 183 185 178 179 177 175 174 174 174 174 175 176 177 179 180 181 181 181 179 180 180 179 179 176 173 172 168 167 168 168 167 164 161 161 159 158 155 137 132 130 128 125 124 123 122 122 122 122 123 121 121 121 120 118 117 116 115 115 113 110 109 107 105 -9999 -9999 -9999 -9999 -9999 -9999 -9999 -9999 -9999
 -9999 -9999 -9999 -9999 -9999 -9999 -9999 -9999 -9999 -9999 -9999 170 169 171 177 180 184 181 184 183 178 176 174 173 172 172 174 174 174 176 179 181 181 182 182 183 183 182 181 179 176 173 171 169 168 167 166 166 165 164 160 159 158 148 134 132 129 128 127 125 123 123 123 122 122 122 122 122 121 119 119 118 116 116 116 114 111 110 107 -9999 -9999 -9999 -9999 -9999 -9999 -9999 -9999 -9999 -9999
 -9999 -9999 -9999 -9999 -9999 -9999 -9999 -9999 -9999 -9999 -9999 -9999 172 172 173 178 181 182 177 181 179 176 173 171 171 172 173 173 174 175 177 179 180 181 182 184 184 184 183 180 176 172 169 172 167 167 165 165 165 163 160 159 157 137 135 133 130 128 127 128 125 124 123 123 123 123 121 122 123 123 121 118 117 114 115 115 114 109 109 107 -9999 -9999 -9999 -9999 -9999 -9999 -9999 -9999 -9999
 -9999 -9999 -9999 -9999 -9999 -9999 -9999 -9999 -9999 -9999 -9999 -9999 -9999 174 175 175 178 180 179 179 176 175 172 172 170 171 173 173 174 175 177 179 182 181 182 183 184 185 185 181 174 170 171 173 172 167 166 165 163 162 160 159 143 139 136 134 131 129 129 128 126 126 124 124 125 126 124 125 124 123 120 119 118 117 116 113 114 111 109 -9999 -9999 -9999 -9999 -9999 -9999 -9999 -9999 -9999 -9999
 -9999 -9999 -9999 -9999 -9999 -9999 -9999 -9999 -9999 -9999 -9999 -9999 -9999 -9999 -9999 -9999 175 176 177 176 174 173 170 170 169 168 171 172 172 175 176 177 181 182 181 182 182 183 184 187 168 165 170 173 170 169 166 166 160 160 156 153 142 140 136 134 133 137 134 130 129 128 127 127 125 126 125 127 124 123 123 122 119 118 116 115 112 112 111 110 -9999 -9999 -9999 -9999 -9999 -9999 -9999 -9999 -9999
 -9999 -9999 -9999 -9999 -9999 -9999 -9999 -9999 -9999 -9999 -9999 -9999 -9999 -9999 -9999 -9999 -9999 -9999 174 173 174 171 170 168 168 167 167 168 170 171 173 176 182 173 181 182 181 183 181 174 167 165 169 172 170 168 166 163 161 157 154 148 143 141 140 137 136 141 145 135 130 131 129 128 126 127 126 128 128 126 124 122 121 118 118 117 116 115 113 113 -9999 -9999 -9999 -9999 -9999 -9999 -9999 -9999 -9999
 -9999 -9999 -9999 -9999 -9999 -9999 -9999 -9999 -9999 -9999 -9999 -9999 -9999 -9999 -9999 -9999 -9999 -9999 174 172 171 170 167 166 164 168 163 167 170 174 172 173 172 182 183 180 178 178 179 176 170 170 168 170 170 169 167 162 161 157 150 145 143 142 140 141 138 144 143 135 133 132 131 130 129 129 128 127 128 126 125 124 123 121 120 118 118 116 115 113 -9999 -9999 -9999 -9999 -9999 -9999 -9999 -9999 -9999
 -9999 -9999 -9999 -9999 -9999 -9999 -9999 -9999 -9999 -9999 -9999 -9999 -9999 -9999 -9999 -9999 -9999 -9999 -9999 -9999 -9999 169 167 165 162 164 164 165 170 172 175 175 180 169 165 159 167 174 178 175 174 175 173 174 172 168 165 163 160 154 151 149 145 142 141 141 143 144 141 137 136 135 133 131 131 130 130 129 128 128 127 125 124 123 125 122 120 119 117 115 115 -9999 -9999 -9999 -9999 -9999 -9999 -9999 -9999
 -9999 -9999 -9999 -9999 -9999 -9999 -9999 -9999 -9999 -9999 -9999 -9999 -9999 -9999 -9999 -9999 -9999 -9999 -9999 -9999 -9999 -9999 -9999 164 -9999 158 163 163 167 170 170 172 171 177 160 177 162 168 178 172 179 178 177 179 175 171 167 168 158 155 153 149 148 147 143 145 144 142 139 138 137 136 134 133 132 131 131 131 132 129 128 127 129 127 126 125 123 122 120 119 118 115 -9999 -9999 -9999 -9999 -9999 -9999 -9999
 -9999 -9999 -9999 -9999 -9999 -9999 -9999 -9999 -9999 -9999 -9999 -9999 -9999 -9999 -9999 -9999 -9999 -9999 -9999 -9999 -9999 -9999 -9999 -9999 -9999 -9999 155 162 166 169 173 172 173 176 177 178 177 172 176 179 180 182 182 180 178 175 172 169 166 158 153 151 149 148 149 152 145 148 143 142 138 137 136 135 135 133 133 133 133 133 132 131 131 130 128 127 126 124 123 121 119 117 -9999 -9999 -9999 -9999 -9999 -9999 -9999
 -9999 -9999 -9999 -9999 -9999 -9999 -9999 -9999 -9999 -9999 -9999 -9999 -9999 -9999 -9999 -9999 -9999 -9999 -9999 -9999 -9999 -9999 -9999 -9999 -9999 -9999 -9999 -9999 165 170 172 174 171 175 173 167 167 180 179 177 176 182 184 183 180 176 173 171 163 157 153 152 151 151 153 152 149 147 144 143 141 139 138 137 138 137 135 135 135 134 134 135 134 133 132 130 128 127 125 123 122 -9999 -9999 -9999 -9999 -9999 -9999 -9999 -9999
 -9999 -9999 -9999 -9999 -9999 -9999 -9999 -9999 -9999 -9999 -9999 -9999 -9999 -9999 -9999 -9999 -9999 -9999 -9999 -9999 -9999 -9999 -9999 -9999 -9999 -9999 -9999 -9999 -9999 -9999 -9999 -9999 175 176 168 165 164 164 176 180 180 183 184 183 181 179 175 170 162 159 158 156 155 155 155 153 149 146 145 143 142 143 141 139 139 139 139 139 138 137 137 136 137 136 135 133 133 131 128 126 125 123 121 -9999 -9999 -9999 -9999 -9999 -9999
 -9999 -9999 -9999 -9999 -9999 -9999 -9999 -9999 -9999 -9999 -9999 -9999 -9999 -9999 -9999 -9999 -9999 -9999 -9999 -9999 -9999 -9999 -9999 -9999 -9999 -9999 -9999 -9999 -9999 -9999 -9999 -9999 -9999 -9999 -9999 -9999 163 164 163 182 181 184 183 183 181 179 176 171 166 164 164 161 160 157 157 155 149 149 148 145 144 142 141 141 140 140 141 141 140 139 139 139 140 139 138 137 137 135 131 129 128 126 123 -9999 -9999 -9999 -9999 -9999 -9999
 -9999 -9999 -9999 -9999 -9999 -9999 -9999 -9999 -9999 -9999 -9999 -9999 -9999 -9999 -9999 -9999 -9999 -9999 -9999 -9999 -9999 -9999 -9999 -9999 -9999 -9999 -9999 -9999 -9999 -9999 -9999 -9999 -9999 -9999 -9999 -9999 -9999 -9999 163 163 180 183 185 184 179 173 172 174 172 169 165 160 161 159 156 155 151 149 148 148 146 143 143 142 143 142 143 143 142 142 143 144 143 142 142 141 139 138 135 134 131 128 126 -9999 -9999 -9999 -9999 -9999 -9999
 -9999 -9999 -9999 -9999 -9999 -9999 -9999 -9999 -9999 -9999 -9999 -9999 -9999 -9999 -9999 -9999 -9999 -9999 -9999 -9999 -9999 -9999 -9999 -9999 -9999 -9999 -9999 -9999 -9999 -9999 -9999 -9999 -9999 -9999 -9999 -9999 -9999 -9999 163 165 172 181 183 178 180 172 170 171 169 167 164 164 163 160 156 155 153 151 149 148 146 145 145 144 144 145 145 144 145 144 146 147 147 147 145 145 142 142 140 138 135 130 127 -9999 -9999 -9999 -9999 -9999 -9999
 -9999 -9999 -9999 -9999 -9999 -9999 -9999 -9999 -9999 -9999 -9999 -9999 -9999 -9999 -9999 -9999 -9999 -9999 -9999 -9999 -9999 -9999 -9999 -9999 -9999 -9999 -9999 -9999 -9999 -9999 -9999 -9999 -9999 -9999 -9999 -9999 -9999 -9999 -9999 165 166 179 178 179 181 174 171 169 169 167 167 168 166 162 159 158 153 153 151 149 147 146 147 146 146 146 145 147 147 149 149 149 151 150 151 150 149 147 144 140 136 132 130 128 -9999 -9999 -9999 -9999 -9999
 -9999 -9999 -9999 -9999 -9999 -9999 -9999 -9999 -9999 -9999 -9999 -9999 -9999 -9999 -9999 -9999 -9999 -9999 -9999 -9999 -9999 -9999 -9999 -9999 -9999 -9999 -9999 -9999 -9999 -9999 -9999 -9999 -9999 -9999 -9999 -9999 -9999 -9999 -9999 -9999 168 173 182 179 180 175 171 171 170 171 169 168 168 165 161 159 157 156 152 151 147 146 146 146 148 148 147 147 149 151 152 153 156 156 158 158 154 153 146 145 140 136 132 132 130 -9999 -9999 -9999 -9999
 -9999 -9999 -9999 -9999 -9999 -9999 -9999 -9999 -9999 -9999 -9999 -9999 -9999 -9999 -9999 -9999 -9999 -9999 -9999 -9999 -9999 -9999 -9999 -9999 -9999 -9999 -9999 -9999 -9999 -9999 -9999 -9999 -9999 -9999 -9999 -9999 -9999 -9999 -9999 -9999 172 171 182 175 173 171 173 170 171 171 171 170 168 165 164 162 158 156 153 152 152 150 147 148 148 149 149 150 152 154 156 158 161 163 164 167 162 157 152 147 141 139 136 135 132 132 -9999 -9999 -9999
 -9999 -9999 -9999 -9999 -9999 -9999 -9999 -9999 -9999 -9999 -9999 -9999 -9999 -9999 -9999 -9999 -9999 -9999 -9999 -9999 -9999 -9999 -9999 -9999 -9999 -9999 -9999 -9999 -9999 -9999 -9999 -9999 -9999 -9999 -9999 -9999 -9999 -9999 -9999 -9999 173 173 179 173 173 174 173 175 174 175 174 171 170 167 164 163 159 157 155 153 151 150 149 147 148 149 150 152 154 155 158 162 164 168 171 171 167 159 152 149 146 143 140 137 137 136 134 131 -9999
 -9999 -9999 -9999 -9999 -9999 -9999 -9999 -9999 -9999 -9999 -9999 -9999 -9999 -9999 -9999 -9999 -9999 -9999 -9999 -9999 -9999 -9999 -9999 -9999 -9999 -9999 -9999 -9999 -9999 -9999 -9999 -9999 -9999 -9999 -9999 -9999 -9999 -9999 -9999 -9999 175 174 176 180 178 179 177 178 178 177 176 173 171 167 166 164 161 158 155 153 150 149 148 149 148 150 151 152 155 158 161 165 168 171 174 174 169 165 159 153 148 145 142 141 140 138 137 136 -9999
 -9999 -9999 -9999 -9999 -9999 -9999 -9999 -9999 -9999 -9999 -9999 -9999 -9999 -9999 -9999 -9999 -9999 -9999 -9999 -9999 -9999 -9999 -9999 -9999 -9999 -9999 -9999 -9999 -9999 -9999 -9999 -9999 -9999 -9999 -9999 -9999 -9999 -9999 -9999 -9999 177 175 176 185 178 180 180 178 179 179 174 173 172 169 165 163 162 158 156 153 149 148 147 147 148 149 151 154 156 159 163 166 171 175 177 177 176 168 161 155 150 148 145 143 142 141 141 -9999 -9999
 -9999 -9999 -9999 -9999 -9999 -9999 -9999 -9999 -9999 -9999 -9999 -9999 -9999 -9999 -9999 -9999 -9999 -9999 -9999 -9999 -9999 -9999 -9999 -9999 -9999 -9999 -9999 -9999 -9999 -9999 -9999 -9999 -9999 -9999 -9999 -9999 -9999 -9999 -9999 -9999 177 175 174 184 185 182 178 180 180 179 176 172 172 168 166 164 162 158 156 153 151 149 147 147 148 148 151 153 157 161 164 167 172 174 178 178 175 168 163 157 152 150 147 146 144 143 -9999 -9999 -9999
 -9999 -9999 -9999 -9999 -9999 -9999 -9999 -9999 -9999 -9999 -9999 -9999 -9999 -9999 -9999 -9999 -9999 -9999 -9999 -9999 -9999 -9999 -9999 -9999 -9999 -9999 -9999 -9999 -9999 -9999 -9999 -9999 -9999 -9999 -9999 -9999 -9999 -9999 -9999 -9999 179 174 174 185 183 184 179 177 179 177 175 171 170 166 165 163 162 158 154 154 151 148 148 146 148 150 152 155 156 161 165 169 172 174 175 175 173 169 162 157 153 151 149 148 -9999 -9999 -9999 -9999 -9999
 -9999 -9999 -9999 -9999 -9999 -9999 -9999 -9999 -9999 -9999 -9999 -9999 -9999 -9999 -9999 -9999 -9999 -9999 -9999 -9999 -9999 -9999 -9999 -9999 -9999 -9999 -9999 -9999 -9999 -9999 -9999 -9999 -9999 -9999 -9999 -9999 -9999 -9999 -9999 -9999 -9999 175 176 187 186 181 177 177 179 175 175 170 168 167 164 163 161 159 155 154 151 148 148 146 148 150 154 158 158 162 165 167 172 173 174 173 169 166 162 158 155 -9999 -9999 -9999 -9999 -9999 -9999 -9999 -9999
 -9999 -9999 -9999 -9999 -9999 -9999 -9999 -9999 -9999 -9999 -9999 -9999 -9999 -9999 -9999 -9999 -9999 -9999 -9999 -9999 -9999 -9999 -9999 -9999 -9999 -9999 -9999 -9999 -9999 -9999 -9999 -9999 -9999 -9999 -9999 -9999 -9999 -9999 -9999 -9999 -9999 174 171 184 183 183 177 173 173 173 173 169 168 166 166 163 160 157 156 155 152 151 148 149 148 150 154 158 160 165 166 168 171 173 173 171 168 164 160 157 -9999 -9999 -9999 -9999 -9999 -9999 -9999 -9999 -9999
 -9999 -9999 -9999 -9999 -9999 -9999 -9999 -9999 -9999 -9999 -9999 -9999 -9999 -9999 -9999 -9999 -9999 -9999 -9999 -9999 -9999 -9999 -9999 -9999 -9999 -9999 -9999 -9999 -9999 -9999 -9999 -9999 -9999 -9999 -9999 -9999 -9999 -9999 -9999 -9999 -9999 170 170 170 174 178 177 170 169 170 168 168 166 167 165 163 163 161 157 158 154 153 151 150 152 154 156 159 163 164 167 169 171 171 170 -9999 -9999 -9999 -9999 -9999 -9999 -9999 -9999 -9999 -9999 -9999 -9999 -9999 -9999
 -9999 -9999 -9999 -9999 -9999 -9999 -9999 -9999 -9999 -9999 -9999 -9999 -9999 -9999 -9999 -9999 -9999 -9999 -9999 -9999 -9999 -9999 -9999 -9999 -9999 -9999 -9999 -9999 -9999 -9999 -9999 -9999 -9999 -9999 -9999 -9999 -9999 -9999 -9999 -9999 -9999 166 167 166 166 179 176 173 167 167 167 168 167 165 165 164 162 160 160 157 156 156 155 156 156 157 160 163 -9999 -9999 -9999 -9999 170 -9999 -9999 -9999 -9999 -9999 -9999 -9999 -9999 -9999 -9999 -9999 -9999 -9999 -9999 -9999 -9999
 -9999 -9999 -9999 -9999 -9999 -9999 -9999 -9999 -9999 -9999 -9999 -9999 -9999 -9999 -9999 -9999 -9999 -9999 -9999 -9999 -9999 -9999 -9999 -9999 -9999 -9999 -9999 -9999 -9999 -9999 -9999 -9999 -9999 -9999 -9999 -9999 -9999 -9999 -9999 -9999 -9999 -9999 162 162 163 183 173 167 165 165 166 -9999 -9999 166 165 164 164 163 163 161 159 158 157 159 159 162 163 -9999 -9999 -9999 -9999 -9999 -9999 -9999 -9999 -9999 -9999 -9999 -9999 -9999 -9999 -9999 -9999 -9999 -9999 -9999 -9999 -9999 -9999
 -9999 -9999 -9999 -9999 -9999 -9999 -9999 -9999 -9999 -9999 -9999 -9999 -9999 -9999 -9999 -9999 -9999 -9999 -9999 -9999 -9999 -9999 -9999 -9999 -9999 -9999 -9999 -9999 -9999 -9999 -9999 -9999 -9999 -9999 -9999 -9999 -9999 -9999 -9999 -9999 -9999 -9999 -9999 -9999 -9999 -9999 -9999 -9999 -9999 -9999 -9999 -9999 -9999 -9999 -9999 165 165 164 164 -9999 -9999 -9999 163 163 163 -9999 -9999 -9999 -9999 -9999 -9999 -9999 -9999 -9999 -9999 -9999 -9999 -9999 -9999 -9999 -9999 -9999 -9999 -9999 -9999 -9999 -9999 -9999 -9999
 -9999 -9999 -9999 -9999 -9999 -9999 -9999 -9999 -9999 -9999 -9999 -9999 -9999 -9999 -9999 -9999 -9999 -9999 -9999 -9999 -9999 -9999 -9999 -9999 -9999 -9999 -9999 -9999 -9999 -9999 -9999 -9999 -9999 -9999 -9999 -9999 -9999 -9999 -9999 -9999 -9999 -9999 -9999 -9999 -9999 -9999 -9999 -9999 -9999 -9999 -9999 -9999 -9999 -9999 -9999 -9999 -9999 -9999 -9999 -9999 -9999 -9999 -9999 -9999 -9999 -9999 -9999 -9999 -9999 -9999 -9999 -9999 -9999 -9999 -9999 -9999 -9999 -9999 -9999 -9999 -9999 -9999 -9999 -9999 -9999 -9999 -9999 -9999 -9999
