# Supplementary material for: Climate Change Influences Potential Distribution of Infected Aedes aegypti Co-Occurrence with Dengue Epidemics Risk Areas in Tanzania
Source: PLoS One. 2016 Sep 28;11(9):e0162649. doi: 10.1371/journal.pone.0162649 (PMC5040426; doi:10.1371/journal.pone.0162649)
Supplement: S1 File — (ZIP) [file pone.0162649.s001.zip › S1_File/bioData/bioData-2020/Tz_bio8.asc]

ncols        89
nrows        86
xllcorner    29.371397018433
yllcorner    -11.758983612061
cellsize      0.125
NODATA_value  -9999
 -9999 -9999 -9999 -9999 -9999 -9999 -9999 -9999 -9999 -9999 -9999 213 199 213 208 211 214 217 219 221 223 224 225 226 228 228 230 230 232 233 234 235 236 237 237 239 -9999 -9999 -9999 -9999 -9999 -9999 -9999 -9999 -9999 -9999 -9999 -9999 -9999 -9999 -9999 -9999 -9999 -9999 -9999 -9999 -9999 -9999 -9999 -9999 -9999 -9999 -9999 -9999 -9999 -9999 -9999 -9999 -9999 -9999 -9999 -9999 -9999 -9999 -9999 -9999 -9999 -9999 -9999 -9999 -9999 -9999 -9999 -9999 -9999 -9999 -9999 -9999 -9999
 -9999 -9999 -9999 -9999 -9999 -9999 -9999 -9999 -9999 215 211 203 206 216 215 216 216 217 219 217 222 224 225 226 228 229 230 231 232 233 234 236 236 237 238 239 240 237 233 -9999 -9999 -9999 -9999 -9999 -9999 -9999 -9999 -9999 -9999 -9999 -9999 -9999 -9999 -9999 -9999 -9999 -9999 -9999 -9999 -9999 -9999 -9999 -9999 -9999 -9999 -9999 -9999 -9999 -9999 -9999 -9999 -9999 -9999 -9999 -9999 -9999 -9999 -9999 -9999 -9999 -9999 -9999 -9999 -9999 -9999 -9999 -9999 -9999 -9999
 -9999 -9999 -9999 -9999 -9999 -9999 -9999 -9999 -9999 -9999 213 214 201 196 218 219 218 218 214 217 223 224 225 226 228 229 230 231 233 234 235 236 236 237 239 240 237 230 227 224 216 -9999 -9999 -9999 -9999 -9999 -9999 -9999 -9999 -9999 -9999 -9999 -9999 -9999 -9999 -9999 -9999 -9999 -9999 -9999 -9999 -9999 -9999 -9999 -9999 -9999 -9999 -9999 -9999 -9999 -9999 -9999 -9999 -9999 -9999 -9999 -9999 -9999 -9999 -9999 -9999 -9999 -9999 -9999 -9999 -9999 -9999 -9999 -9999
 -9999 -9999 -9999 -9999 -9999 -9999 -9999 -9999 -9999 -9999 218 199 207 203 219 218 219 220 220 216 223 224 226 227 229 230 231 232 233 234 235 236 237 238 239 240 237 239 236 224 210 211 198 -9999 -9999 -9999 -9999 -9999 -9999 -9999 -9999 -9999 -9999 -9999 -9999 -9999 -9999 -9999 -9999 -9999 -9999 -9999 -9999 -9999 -9999 -9999 -9999 -9999 -9999 -9999 -9999 -9999 -9999 -9999 -9999 -9999 -9999 -9999 -9999 -9999 -9999 -9999 -9999 -9999 -9999 -9999 -9999 -9999 -9999
 -9999 -9999 -9999 -9999 -9999 -9999 -9999 -9999 -9999 -9999 -9999 201 208 203 217 214 219 219 221 222 223 225 227 228 229 229 231 232 233 235 236 236 238 239 239 239 240 238 239 237 237 235 224 220 217 -9999 -9999 -9999 -9999 -9999 -9999 -9999 -9999 -9999 -9999 -9999 -9999 -9999 -9999 -9999 -9999 -9999 -9999 -9999 -9999 -9999 -9999 -9999 -9999 -9999 -9999 -9999 -9999 -9999 -9999 -9999 -9999 -9999 -9999 -9999 -9999 -9999 -9999 -9999 -9999 -9999 -9999 -9999 -9999
 -9999 -9999 -9999 -9999 -9999 -9999 -9999 -9999 -9999 -9999 -9999 -9999 195 207 212 215 220 216 222 223 225 225 227 228 229 231 232 233 234 235 236 237 238 238 239 234 234 238 235 231 214 229 221 219 215 212 -9999 -9999 -9999 -9999 -9999 -9999 -9999 -9999 -9999 -9999 -9999 -9999 -9999 -9999 -9999 -9999 -9999 -9999 -9999 -9999 -9999 -9999 -9999 -9999 -9999 -9999 -9999 -9999 -9999 -9999 -9999 -9999 -9999 -9999 -9999 -9999 -9999 -9999 -9999 -9999 -9999 -9999 -9999
 -9999 -9999 -9999 -9999 -9999 -9999 -9999 -9999 -9999 -9999 -9999 -9999 206 215 205 216 219 201 220 225 226 226 228 229 230 232 233 234 235 236 236 237 238 239 237 235 229 222 227 228 227 219 220 210 206 210 203 189 -9999 -9999 -9999 -9999 -9999 -9999 -9999 -9999 -9999 -9999 -9999 -9999 -9999 -9999 -9999 -9999 -9999 -9999 -9999 -9999 -9999 -9999 -9999 -9999 -9999 -9999 -9999 -9999 -9999 -9999 -9999 -9999 -9999 -9999 -9999 -9999 -9999 -9999 -9999 -9999 -9999
 -9999 -9999 -9999 -9999 -9999 -9999 -9999 -9999 -9999 -9999 -9999 -9999 205 210 222 209 219 214 216 225 227 228 229 230 232 232 234 234 235 234 237 237 236 236 235 238 229 226 226 230 225 224 215 211 213 208 201 179 183 178 -9999 -9999 -9999 -9999 -9999 -9999 -9999 -9999 -9999 -9999 -9999 -9999 -9999 -9999 -9999 -9999 -9999 -9999 -9999 -9999 -9999 -9999 -9999 -9999 -9999 -9999 -9999 -9999 -9999 -9999 -9999 -9999 -9999 -9999 -9999 -9999 -9999 -9999 -9999
 -9999 -9999 -9999 -9999 -9999 -9999 -9999 -9999 -9999 -9999 -9999 -9999 220 204 225 225 225 216 227 227 228 230 231 231 232 233 233 235 229 234 237 236 224 239 237 236 228 236 237 236 226 228 225 226 215 208 199 190 186 168 163 202 -9999 -9999 -9999 -9999 -9999 -9999 -9999 -9999 -9999 -9999 -9999 -9999 -9999 -9999 -9999 -9999 -9999 -9999 -9999 -9999 -9999 -9999 -9999 -9999 -9999 -9999 -9999 -9999 -9999 -9999 -9999 -9999 -9999 -9999 -9999 -9999 -9999
 -9999 -9999 -9999 -9999 -9999 -9999 -9999 -9999 -9999 -9999 -9999 -9999 220 208 220 226 225 226 226 229 229 231 232 234 234 234 235 235 235 236 236 237 233 235 238 240 239 238 237 236 234 229 227 223 217 209 208 191 188 183 185 237 227 -9999 -9999 -9999 -9999 -9999 -9999 -9999 -9999 -9999 -9999 -9999 -9999 -9999 -9999 -9999 -9999 -9999 -9999 -9999 -9999 -9999 -9999 -9999 -9999 -9999 -9999 -9999 -9999 -9999 -9999 -9999 -9999 -9999 -9999 -9999 -9999
 -9999 -9999 -9999 -9999 -9999 -9999 -9999 -9999 -9999 -9999 -9999 -9999 211 217 226 228 218 224 229 228 230 231 233 235 235 236 235 235 236 236 237 237 238 238 239 240 238 237 236 231 232 232 229 228 223 217 207 201 194 198 204 236 248 266 260 -9999 -9999 -9999 -9999 -9999 -9999 -9999 -9999 -9999 -9999 -9999 -9999 -9999 -9999 -9999 -9999 -9999 -9999 -9999 -9999 -9999 -9999 -9999 -9999 -9999 -9999 -9999 -9999 -9999 -9999 -9999 -9999 -9999 -9999
 -9999 -9999 -9999 -9999 -9999 -9999 -9999 -9999 -9999 -9999 -9999 213 217 223 223 223 222 221 230 231 231 232 235 233 236 237 235 236 236 238 237 238 238 238 234 229 232 231 232 233 231 227 230 222 222 216 206 198 190 167 240 242 271 271 265 251 214 -9999 -9999 -9999 -9999 -9999 -9999 -9999 -9999 -9999 -9999 -9999 -9999 -9999 -9999 -9999 -9999 -9999 -9999 -9999 -9999 -9999 -9999 -9999 -9999 -9999 -9999 -9999 -9999 -9999 -9999 -9999 -9999
 -9999 -9999 -9999 -9999 -9999 -9999 -9999 -9999 -9999 210 191 196 204 225 226 224 223 218 230 231 232 233 236 233 237 236 235 236 231 235 238 239 239 235 237 237 234 234 234 230 228 224 219 219 214 212 203 198 199 216 242 246 271 270 235 245 213 205 219 -9999 -9999 -9999 -9999 -9999 -9999 -9999 -9999 -9999 -9999 -9999 -9999 -9999 -9999 -9999 -9999 -9999 -9999 -9999 -9999 -9999 -9999 -9999 -9999 -9999 -9999 -9999 -9999 -9999 -9999
 -9999 -9999 -9999 -9999 -9999 -9999 -9999 -9999 -9999 212 214 210 217 223 224 217 225 228 227 230 232 230 229 226 231 235 233 237 238 237 236 237 237 237 238 237 234 234 231 229 227 217 210 217 211 207 206 200 200 213 239 237 267 232 224 244 204 220 226 223 227 -9999 -9999 -9999 -9999 -9999 -9999 -9999 -9999 -9999 -9999 -9999 -9999 -9999 -9999 -9999 -9999 -9999 -9999 -9999 -9999 -9999 -9999 -9999 -9999 -9999 -9999 -9999 -9999
 -9999 -9999 -9999 -9999 -9999 -9999 -9999 -9999 -9999 204 206 203 217 222 222 219 216 222 225 231 231 232 228 230 234 233 236 235 238 238 236 236 236 236 234 235 234 232 228 227 224 221 211 214 213 208 206 209 204 197 228 203 162 246 247 243 230 214 221 218 227 227 -9999 -9999 -9999 -9999 -9999 -9999 -9999 -9999 -9999 -9999 -9999 -9999 -9999 -9999 -9999 -9999 -9999 -9999 -9999 -9999 -9999 -9999 -9999 -9999 -9999 -9999 -9999
 -9999 -9999 -9999 -9999 -9999 -9999 -9999 -9999 -9999 202 207 210 219 220 217 217 223 224 228 231 230 216 228 231 234 236 238 238 234 242 241 240 237 237 237 233 232 232 229 228 221 220 217 212 212 210 214 217 220 227 196 117 186 249 186 211 228 207 218 223 224 212 174 191 -9999 -9999 -9999 -9999 -9999 -9999 -9999 -9999 -9999 -9999 -9999 -9999 -9999 -9999 -9999 -9999 -9999 -9999 -9999 -9999 -9999 -9999 -9999 -9999 -9999
 -9999 -9999 -9999 -9999 -9999 -9999 -9999 -9999 -9999 -9999 -9999 -9999 212 221 220 226 221 227 225 229 225 226 224 229 229 235 240 238 233 238 242 241 237 234 235 236 233 232 231 229 225 221 216 210 213 213 213 220 227 189 125 141 198 256 251 235 232 212 211 218 219 203 133 68 106 192 -9999 -9999 -9999 -9999 -9999 -9999 -9999 -9999 -9999 -9999 -9999 -9999 -9999 -9999 -9999 -9999 -9999 -9999 -9999 -9999 -9999 -9999 -9999
 -9999 -9999 -9999 -9999 -9999 -9999 -9999 -9999 -9999 -9999 -9999 -9999 205 216 226 218 223 228 226 228 229 230 231 225 234 237 241 241 239 240 243 243 241 240 234 235 234 233 231 229 226 219 213 208 211 210 207 196 200 198 156 136 196 251 259 240 226 209 194 197 208 207 169 131 63 156 227 -9999 -9999 -9999 -9999 -9999 -9999 -9999 -9999 -9999 -9999 -9999 -9999 -9999 -9999 -9999 -9999 -9999 -9999 -9999 -9999 -9999 -9999
 -9999 -9999 -9999 -9999 -9999 -9999 -9999 -9999 -9999 -9999 -9999 -9999 219 222 229 222 227 229 231 233 231 232 231 230 236 240 240 243 242 243 244 244 244 239 239 235 234 237 234 232 228 222 213 213 209 210 208 203 144 161 184 201 243 242 236 196 167 178 175 151 203 214 213 214 181 195 230 -9999 -9999 -9999 -9999 -9999 -9999 -9999 -9999 -9999 -9999 -9999 -9999 -9999 -9999 -9999 -9999 -9999 -9999 -9999 -9999 -9999 -9999
 -9999 -9999 -9999 -9999 -9999 -9999 -9999 -9999 -9999 -9999 211 219 221 211 228 225 229 226 233 233 231 233 230 232 237 239 234 245 244 245 246 246 245 246 242 241 241 239 239 235 229 227 219 212 206 204 216 244 196 212 211 223 240 209 209 210 214 210 209 211 215 233 237 247 247 240 -9999 -9999 -9999 -9999 -9999 -9999 -9999 -9999 -9999 -9999 -9999 -9999 -9999 -9999 -9999 -9999 -9999 -9999 -9999 -9999 -9999 -9999 -9999
 -9999 -9999 -9999 -9999 -9999 -9999 -9999 -9999 -9999 222 220 217 214 225 229 228 229 230 235 233 232 237 240 239 239 235 243 245 244 245 246 244 246 246 244 244 242 242 241 239 236 233 222 214 202 237 244 242 235 214 213 244 243 229 219 215 218 215 219 229 233 237 237 251 252 250 -9999 -9999 -9999 -9999 -9999 -9999 -9999 -9999 -9999 -9999 -9999 -9999 -9999 -9999 -9999 -9999 -9999 -9999 -9999 -9999 -9999 -9999 -9999
 -9999 -9999 -9999 -9999 -9999 -9999 -9999 -9999 -9999 224 211 212 218 231 233 231 225 233 233 236 236 238 239 240 239 241 243 245 245 244 242 244 247 244 244 245 244 244 243 242 240 237 226 244 244 244 243 233 214 203 193 244 242 231 225 220 214 218 228 233 235 227 227 239 252 247 214 -9999 -9999 -9999 -9999 -9999 -9999 -9999 -9999 -9999 -9999 -9999 -9999 -9999 -9999 -9999 -9999 -9999 -9999 -9999 -9999 -9999 -9999
 -9999 -9999 -9999 -9999 -9999 -9999 -9999 -9999 227 223 221 227 230 231 224 230 228 231 231 233 235 240 241 238 240 241 244 245 243 240 237 244 247 247 248 246 247 245 245 244 243 242 244 245 244 241 225 224 203 191 218 245 241 229 219 212 205 215 225 235 226 232 233 231 252 239 217 251 -9999 -9999 -9999 -9999 -9999 -9999 -9999 -9999 -9999 -9999 -9999 -9999 -9999 -9999 -9999 -9999 -9999 -9999 -9999 -9999 -9999
 -9999 -9999 -9999 -9999 -9999 -9999 -9999 224 229 223 218 224 222 226 228 230 232 232 231 230 233 232 232 236 238 237 238 240 242 241 243 247 250 249 248 247 245 246 246 246 246 245 245 243 233 221 226 217 196 196 197 244 242 234 227 211 200 207 208 228 218 230 233 235 251 247 233 251 256 257 -9999 -9999 -9999 -9999 -9999 -9999 -9999 -9999 -9999 -9999 -9999 -9999 -9999 -9999 -9999 -9999 -9999 -9999 -9999
 -9999 -9999 -9999 -9999 -9999 -9999 215 213 206 224 227 227 223 222 227 231 233 233 233 234 234 233 237 239 241 239 239 240 240 241 242 241 239 242 242 245 247 248 248 247 233 237 229 215 221 202 193 192 177 184 235 231 230 235 231 213 213 216 222 218 222 228 225 235 246 255 248 247 253 258 253 252 246 -9999 -9999 -9999 -9999 -9999 -9999 -9999 -9999 -9999 -9999 -9999 -9999 -9999 -9999 -9999 -9999
 -9999 -9999 -9999 -9999 -9999 218 207 215 221 221 224 224 223 227 229 232 233 234 235 235 236 236 239 239 238 237 240 240 240 238 237 239 239 242 243 244 246 248 247 225 216 235 220 216 210 205 208 200 187 209 220 206 233 237 235 224 220 216 225 228 212 221 223 229 253 255 253 242 178 257 255 252 250 251 -9999 -9999 -9999 -9999 -9999 -9999 -9999 -9999 -9999 -9999 -9999 -9999 -9999 -9999 -9999
 -9999 -9999 -9999 -9999 212 208 200 217 220 224 228 225 227 226 231 233 236 238 238 236 237 238 238 237 239 238 239 239 239 240 239 238 236 238 243 244 245 247 245 229 223 228 223 218 214 209 206 216 200 205 216 218 234 237 237 233 229 223 220 234 225 223 225 229 243 253 251 259 183 262 253 248 252 250 255 -9999 -9999 -9999 -9999 -9999 -9999 -9999 -9999 -9999 -9999 -9999 -9999 -9999 -9999
 -9999 246 236 202 215 194 217 213 217 221 228 229 226 224 229 234 237 238 237 237 241 239 241 239 239 238 240 240 241 239 236 237 236 240 240 241 247 247 244 234 224 219 225 219 215 213 200 214 205 216 214 222 236 237 235 238 236 232 230 235 230 228 227 230 231 249 249 249 254 254 242 177 254 257 260 264 268 -9999 -9999 -9999 -9999 -9999 -9999 -9999 -9999 -9999 -9999 -9999 -9999
 -9999 246 208 206 222 204 221 222 223 224 229 227 226 222 228 235 237 237 240 238 241 241 240 241 240 239 241 243 239 239 238 237 240 239 237 246 248 247 239 231 225 224 225 216 216 215 213 223 218 221 226 217 239 234 232 238 236 232 230 239 235 229 232 234 230 235 235 244 244 245 216 169 206 237 255 256 267 274 -9999 -9999 -9999 -9999 -9999 -9999 -9999 -9999 -9999 -9999 -9999
 247 245 237 235 230 221 224 226 228 222 227 231 230 229 233 236 238 238 239 239 240 241 240 238 243 242 237 243 240 239 237 238 240 237 242 248 248 247 241 233 231 223 224 222 217 219 221 218 217 224 229 208 203 233 236 234 236 231 231 239 231 237 235 236 233 230 232 243 238 249 250 172 165 233 248 250 268 273 270 -9999 -9999 -9999 -9999 -9999 -9999 -9999 -9999 -9999 -9999
 245 246 244 237 232 222 228 225 230 226 221 230 232 233 235 237 238 238 237 240 241 240 242 242 241 237 243 241 239 238 235 239 240 239 242 248 249 247 243 239 235 227 225 217 220 229 218 226 227 229 236 230 208 235 236 234 235 232 231 239 231 233 235 241 245 237 233 244 240 251 252 258 184 249 249 263 271 274 -9999 -9999 -9999 -9999 -9999 -9999 -9999 -9999 -9999 -9999 -9999
 246 245 248 243 230 230 230 222 231 230 227 230 233 235 236 237 239 238 239 240 240 239 240 242 242 240 241 240 237 238 238 238 238 238 239 245 248 247 245 241 237 231 219 215 215 232 227 232 231 229 231 227 232 227 229 234 234 229 236 239 231 234 233 236 234 237 237 243 242 249 250 260 207 262 228 271 274 272 -9999 -9999 -9999 -9999 -9999 270 -9999 -9999 -9999 -9999 -9999
 -9999 246 246 248 237 237 225 233 234 234 233 233 232 235 236 238 238 241 242 243 242 243 243 242 242 243 242 239 239 238 235 236 240 240 244 242 248 247 244 238 235 226 225 220 216 225 231 233 238 238 224 240 235 205 216 222 220 226 234 236 230 229 229 229 229 231 225 235 237 243 251 252 252 263 240 269 273 278 -9999 -9999 -9999 -9999 -9999 269 -9999 -9999 -9999 -9999 -9999
 -9999 246 246 246 226 239 226 230 219 222 226 235 235 237 239 240 240 242 243 243 244 244 243 243 243 243 242 242 240 239 235 236 241 240 238 238 242 245 242 239 234 232 225 226 226 227 235 233 238 241 246 244 235 229 230 226 213 200 229 234 230 224 222 225 225 230 226 232 230 239 244 247 258 264 267 266 277 281 -9999 -9999 -9999 -9999 -9999 271 -9999 -9999 -9999 -9999 -9999
 -9999 -9999 247 247 240 232 219 205 221 221 226 229 231 226 239 236 241 243 242 244 246 246 245 242 244 244 243 240 240 241 240 240 241 238 237 239 238 242 240 235 234 233 226 230 226 229 237 241 236 242 240 245 244 234 228 229 216 207 224 225 226 220 200 222 222 232 233 231 232 233 240 244 253 263 281 282 284 -9999 -9999 -9999 -9999 -9999 273 -9999 -9999 -9999 -9999 -9999 -9999
 -9999 -9999 248 236 236 232 218 227 220 208 227 229 224 235 239 238 245 243 245 243 246 246 246 245 246 244 244 242 240 239 241 242 241 238 238 237 233 233 237 234 231 229 228 227 229 233 240 247 249 238 231 235 244 240 222 231 217 207 223 224 224 216 217 221 226 239 241 232 234 240 246 248 254 261 283 277 282 -9999 -9999 -9999 -9999 -9999 -9999 -9999 -9999 -9999 -9999 -9999 -9999
 -9999 -9999 248 249 241 234 242 236 220 226 224 217 228 239 242 244 247 247 246 247 248 248 248 248 246 245 245 244 241 239 242 240 240 237 236 236 236 236 234 233 231 231 227 226 231 242 252 253 251 245 242 223 235 242 237 233 220 219 226 222 222 213 223 219 237 245 244 236 236 241 239 247 256 259 280 284 -9999 -9999 -9999 -9999 -9999 -9999 -9999 -9999 -9999 -9999 -9999 -9999 -9999
 -9999 -9999 249 250 251 237 233 236 230 219 226 227 231 245 247 246 246 248 250 250 250 250 250 249 248 247 246 244 243 241 241 236 237 237 235 235 234 234 232 231 233 231 230 230 241 245 253 254 252 248 242 241 216 229 244 238 229 223 224 215 224 228 229 240 240 239 249 248 239 245 242 255 262 269 282 283 -9999 -9999 -9999 -9999 -9999 -9999 -9999 -9999 -9999 -9999 -9999 -9999 -9999
 -9999 -9999 250 251 254 237 227 234 221 225 222 225 240 246 249 246 250 251 251 250 251 251 252 251 250 249 248 246 245 244 242 237 236 232 228 228 228 231 228 228 227 229 230 232 239 256 256 255 249 247 245 245 244 241 248 238 234 227 220 216 223 224 230 230 224 247 240 252 248 249 254 255 260 265 282 287 -9999 -9999 -9999 286 -9999 -9999 -9999 -9999 -9999 -9999 -9999 -9999 -9999
 -9999 249 250 252 250 235 231 232 216 208 222 238 239 245 249 248 251 253 253 252 252 253 253 252 251 250 248 248 246 245 243 242 234 230 229 227 225 224 225 227 229 230 229 233 248 256 256 257 250 245 245 247 249 247 244 242 236 230 226 220 226 229 214 235 225 231 262 259 259 255 252 257 266 273 281 -9999 -9999 -9999 -9999 284 -9999 -9999 -9999 -9999 -9999 -9999 -9999 -9999 -9999
 -9999 251 251 186 216 234 231 224 230 228 226 240 244 244 251 249 252 252 256 254 254 254 254 254 252 251 250 248 247 246 244 243 241 236 231 223 222 229 230 228 231 231 232 232 237 254 256 256 253 248 242 249 246 250 252 252 242 233 229 224 220 234 237 239 230 214 270 260 264 259 256 262 265 266 277 288 -9999 -9999 -9999 286 -9999 -9999 -9999 -9999 -9999 -9999 -9999 -9999 -9999
 -9999 251 255 217 194 237 242 232 225 231 235 245 250 255 250 256 253 249 256 257 254 254 254 254 253 251 250 250 248 247 245 243 235 235 234 228 224 218 232 231 230 232 235 235 238 238 255 256 252 246 241 238 241 247 247 252 215 226 233 226 214 247 248 258 255 272 274 274 265 265 271 274 276 285 286 287 -9999 -9999 -9999 -9999 291 -9999 -9999 -9999 -9999 -9999 -9999 -9999 -9999
 -9999 -9999 254 257 246 235 248 245 243 231 252 257 261 260 258 261 256 254 256 258 257 254 254 254 253 253 251 249 249 247 245 243 240 236 233 232 229 228 232 230 233 233 237 238 237 238 249 252 250 247 245 241 244 248 251 252 243 234 242 190 190 226 244 265 270 274 273 271 270 258 263 264 268 271 280 284 -9999 -9999 -9999 -9999 -9999 288 -9999 -9999 -9999 -9999 -9999 -9999 -9999
 -9999 -9999 -9999 256 259 260 263 250 251 242 249 261 265 262 265 263 265 254 254 259 257 256 254 255 253 253 250 250 248 247 245 242 240 233 235 229 224 234 231 226 233 234 234 233 237 238 239 249 250 246 246 247 246 234 249 244 210 254 240 237 198 251 266 272 274 274 270 268 266 270 268 269 276 276 280 283 280 281 -9999 -9999 -9999 -9999 -9999 -9999 -9999 -9999 -9999 -9999 -9999
 -9999 -9999 -9999 258 260 263 265 267 257 259 260 263 268 271 268 269 268 266 253 259 257 256 255 253 252 251 250 250 248 246 243 242 239 238 227 233 226 230 233 231 234 235 236 237 239 240 244 250 249 246 235 247 248 254 231 202 239 237 249 246 226 259 269 272 274 272 267 272 267 275 276 277 282 280 282 279 277 275 280 -9999 -9999 -9999 -9999 -9999 -9999 -9999 -9999 -9999 -9999
 -9999 -9999 -9999 -9999 -9999 264 267 269 271 267 268 268 272 273 274 271 271 266 257 248 258 256 256 254 252 251 249 248 247 245 242 242 240 236 232 231 228 231 231 226 225 240 241 241 244 244 245 249 251 251 245 249 257 256 241 202 231 215 246 244 263 261 269 272 271 266 269 268 275 278 280 278 276 281 284 276 269 271 272 -9999 -9999 -9999 -9999 -9999 -9999 -9999 -9999 -9999 -9999
 -9999 -9999 -9999 -9999 -9999 -9999 270 272 275 275 270 273 274 276 276 274 273 266 259 254 258 257 256 255 254 250 250 249 248 247 244 242 240 238 232 234 232 231 234 237 237 241 243 244 244 245 245 248 251 250 252 255 258 255 245 238 201 196 231 244 260 266 269 271 269 263 224 229 231 280 284 275 279 282 280 273 266 265 271 273 277 -9999 -9999 -9999 -9999 -9999 -9999 -9999 -9999
 -9999 -9999 -9999 -9999 -9999 -9999 -9999 275 278 281 272 272 273 277 277 275 273 272 255 252 256 256 256 255 252 251 250 250 249 245 244 242 236 235 234 231 230 232 234 239 240 240 242 242 242 244 248 247 250 258 255 258 257 251 249 212 225 208 204 238 263 267 268 265 260 247 236 276 284 279 278 278 281 282 276 267 260 264 270 270 272 278 -9999 -9999 -9999 -9999 -9999 -9999 -9999
 -9999 -9999 -9999 -9999 -9999 -9999 -9999 -9999 281 284 277 273 274 276 277 275 273 271 266 262 255 256 256 254 254 253 251 247 244 241 236 237 234 233 231 228 231 233 234 238 239 238 240 241 243 243 245 247 251 254 256 257 256 251 257 257 179 232 188 248 259 264 265 259 234 218 216 276 291 290 288 288 288 285 271 259 257 268 268 274 276 -9999 -9999 -9999 -9999 -9999 -9999 -9999 -9999
 -9999 -9999 -9999 -9999 -9999 -9999 -9999 -9999 284 287 282 278 275 276 276 273 271 269 265 261 259 256 256 254 250 249 245 245 239 239 237 234 233 222 229 227 227 229 231 233 237 237 236 240 241 244 247 257 254 255 253 248 224 236 225 255 231 250 212 225 253 256 262 254 256 269 254 275 293 292 288 290 287 279 276 252 265 273 274 276 -9999 -9999 -9999 -9999 -9999 -9999 -9999 -9999 -9999
 -9999 -9999 -9999 -9999 -9999 -9999 -9999 -9999 -9999 290 290 282 276 279 280 279 268 265 264 260 254 253 242 248 248 242 241 238 238 237 234 234 217 215 216 222 228 230 232 229 236 231 235 239 242 242 249 257 253 251 246 222 233 223 188 249 225 222 228 245 250 257 252 231 263 269 275 290 291 290 286 288 285 277 269 273 271 270 274 277 -9999 -9999 -9999 -9999 -9999 -9999 -9999 -9999 -9999
 -9999 -9999 -9999 -9999 -9999 -9999 -9999 -9999 -9999 290 281 283 276 279 283 272 263 262 260 260 256 251 249 234 239 236 236 239 233 232 231 229 225 223 214 215 213 227 226 230 232 233 236 240 243 248 256 255 250 241 230 221 215 206 176 240 251 258 238 249 235 264 267 266 276 278 278 289 289 289 287 287 283 275 280 279 277 276 275 -9999 -9999 -9999 -9999 -9999 -9999 -9999 -9999 -9999 -9999
 -9999 -9999 -9999 -9999 -9999 -9999 -9999 -9999 -9999 288 286 274 271 276 277 279 260 256 256 257 258 260 238 243 232 238 237 222 218 226 217 220 215 211 210 200 224 225 225 227 212 233 236 249 251 253 249 248 241 226 218 212 215 212 197 252 233 239 204 246 247 266 266 266 272 281 268 279 286 288 287 286 284 284 281 272 270 274 270 -9999 -9999 -9999 -9999 -9999 -9999 -9999 -9999 -9999 -9999
 -9999 -9999 -9999 -9999 -9999 -9999 -9999 -9999 -9999 -9999 286 277 264 266 267 262 248 235 254 255 256 255 256 244 240 242 237 238 225 221 211 220 218 214 218 202 213 209 211 223 228 236 243 242 226 246 248 205 205 210 209 204 185 197 219 216 211 184 231 219 264 267 264 270 272 270 275 277 270 287 286 285 284 284 282 280 277 273 273 -9999 -9999 -9999 -9999 -9999 -9999 -9999 -9999 -9999 -9999
 -9999 -9999 -9999 -9999 -9999 -9999 -9999 -9999 -9999 -9999 284 283 262 253 253 245 232 220 210 246 255 254 255 257 245 241 242 244 235 215 219 223 220 217 212 205 206 215 218 228 237 240 242 236 229 242 233 216 187 206 199 200 182 207 213 228 215 227 243 232 268 268 268 272 275 277 279 280 280 277 284 284 284 284 283 282 282 284 279 281 280 -9999 -9999 280 -9999 -9999 -9999 -9999 -9999
 -9999 -9999 -9999 -9999 -9999 -9999 -9999 -9999 -9999 -9999 -9999 281 266 244 240 233 220 213 212 210 252 254 255 257 256 241 246 235 226 231 212 222 223 219 214 206 214 213 225 214 237 238 229 234 239 235 206 189 198 195 194 196 186 200 213 253 261 249 262 257 268 268 265 266 266 273 278 278 276 276 281 283 283 283 283 283 284 284 285 281 280 -9999 -9999 -9999 -9999 -9999 -9999 -9999 -9999
 -9999 -9999 -9999 -9999 -9999 -9999 -9999 -9999 -9999 -9999 -9999 278 277 246 227 222 215 208 206 205 205 252 254 256 257 255 246 238 231 229 226 221 223 221 216 211 220 220 233 236 231 237 239 237 229 207 195 201 199 194 192 184 184 195 256 269 266 266 265 267 267 267 268 266 269 272 278 272 267 269 278 280 281 280 260 275 279 283 285 281 -9999 -9999 -9999 -9999 -9999 -9999 -9999 -9999 -9999
 -9999 -9999 -9999 -9999 -9999 -9999 -9999 -9999 -9999 -9999 -9999 275 273 254 228 218 212 204 203 203 201 252 253 254 255 255 255 240 236 238 231 221 225 223 219 220 226 236 239 239 240 240 239 233 221 208 201 191 189 190 189 181 183 227 272 271 269 268 266 265 267 269 266 269 269 276 273 270 265 267 271 273 278 268 246 255 266 273 281 -9999 -9999 -9999 -9999 -9999 -9999 -9999 -9999 -9999 -9999
 -9999 -9999 -9999 -9999 -9999 -9999 -9999 -9999 -9999 -9999 -9999 -9999 269 268 241 219 212 206 196 207 205 201 252 253 254 254 254 253 244 238 230 226 227 220 219 233 238 240 240 240 240 240 236 226 204 190 184 191 187 194 200 194 195 273 273 273 271 269 265 260 264 266 268 267 274 271 268 261 258 252 262 270 274 274 263 253 238 269 279 284 -9999 -9999 -9999 -9999 -9999 -9999 -9999 -9999 -9999
 -9999 -9999 -9999 -9999 -9999 -9999 -9999 -9999 -9999 -9999 -9999 -9999 -9999 263 239 217 208 202 200 200 211 207 248 251 247 250 253 253 252 250 232 229 223 213 226 238 240 240 240 240 239 239 229 224 216 192 191 185 194 202 210 201 255 275 274 273 272 265 262 261 264 267 269 269 272 268 263 251 251 254 260 267 271 274 258 265 251 269 279 -9999 -9999 -9999 -9999 -9999 -9999 -9999 -9999 -9999 -9999
 -9999 -9999 -9999 -9999 -9999 -9999 -9999 -9999 -9999 -9999 -9999 -9999 -9999 -9999 -9999 -9999 207 198 199 197 208 211 212 248 245 236 240 245 247 247 246 228 219 203 232 234 237 239 240 245 235 233 228 223 206 202 191 190 219 210 224 235 276 276 276 275 271 246 246 261 266 266 269 260 268 266 265 248 248 251 251 263 265 274 269 271 268 270 272 282 -9999 -9999 -9999 -9999 -9999 -9999 -9999 -9999 -9999
 -9999 -9999 -9999 -9999 -9999 -9999 -9999 -9999 -9999 -9999 -9999 -9999 -9999 -9999 -9999 -9999 -9999 -9999 194 200 207 218 216 219 246 238 227 220 220 226 226 227 204 179 229 230 233 235 237 228 228 227 225 222 211 212 224 223 221 232 241 257 274 277 277 275 265 237 215 257 266 260 266 268 267 259 258 247 239 241 256 256 260 268 268 270 277 277 282 280 -9999 -9999 -9999 -9999 -9999 -9999 -9999 -9999 -9999
 -9999 -9999 -9999 -9999 -9999 -9999 -9999 -9999 -9999 -9999 -9999 -9999 -9999 -9999 -9999 -9999 -9999 -9999 199 206 209 212 221 221 217 244 225 210 211 205 221 215 179 191 198 203 191 207 232 215 222 217 216 206 207 214 216 223 226 238 259 272 276 277 276 273 260 229 225 266 262 261 261 271 262 253 255 247 244 245 257 250 261 268 269 271 272 274 278 282 -9999 -9999 -9999 -9999 -9999 -9999 -9999 -9999 -9999
 -9999 -9999 -9999 -9999 -9999 -9999 -9999 -9999 -9999 -9999 -9999 -9999 -9999 -9999 -9999 -9999 -9999 -9999 -9999 -9999 -9999 201 214 221 217 241 237 217 207 202 196 209 194 167 156 135 154 169 198 173 212 204 206 193 201 209 221 232 231 256 261 271 276 276 273 269 252 236 241 261 262 253 257 269 262 258 259 253 249 260 256 266 267 270 264 271 268 275 267 278 283 -9999 -9999 -9999 -9999 -9999 -9999 -9999 -9999
 -9999 -9999 -9999 -9999 -9999 -9999 -9999 -9999 -9999 -9999 -9999 -9999 -9999 -9999 -9999 -9999 -9999 -9999 -9999 -9999 -9999 -9999 -9999 222 -9999 217 235 221 214 201 184 181 172 204 139 199 134 147 184 147 172 200 193 183 192 202 217 206 244 256 259 273 273 273 265 260 256 257 262 262 259 262 265 268 267 259 262 245 245 256 266 262 262 265 263 267 274 275 271 279 280 283 -9999 -9999 -9999 -9999 -9999 -9999 -9999
 -9999 -9999 -9999 -9999 -9999 -9999 -9999 -9999 -9999 -9999 -9999 -9999 -9999 -9999 -9999 -9999 -9999 -9999 -9999 -9999 -9999 -9999 -9999 -9999 -9999 -9999 215 223 220 208 199 180 181 216 209 197 209 153 160 165 171 178 180 185 190 194 200 206 219 248 261 270 271 268 253 233 252 231 251 253 258 268 267 261 259 258 259 261 264 259 263 263 262 260 263 267 272 274 272 267 279 279 -9999 -9999 -9999 -9999 -9999 -9999 -9999
 -9999 -9999 -9999 -9999 -9999 -9999 -9999 -9999 -9999 -9999 -9999 -9999 -9999 -9999 -9999 -9999 -9999 -9999 -9999 -9999 -9999 -9999 -9999 -9999 -9999 -9999 -9999 -9999 211 219 213 211 170 215 226 248 252 179 187 155 144 165 172 178 190 198 199 201 227 248 271 265 269 263 240 242 244 246 258 259 266 262 264 263 258 260 263 262 262 265 265 262 257 259 262 265 268 271 260 266 280 -9999 -9999 -9999 -9999 -9999 -9999 -9999 -9999
 -9999 -9999 -9999 -9999 -9999 -9999 -9999 -9999 -9999 -9999 -9999 -9999 -9999 -9999 -9999 -9999 -9999 -9999 -9999 -9999 -9999 -9999 -9999 -9999 -9999 -9999 -9999 -9999 -9999 -9999 -9999 -9999 215 217 252 257 258 258 215 188 155 166 167 167 185 189 199 210 235 248 252 259 256 241 238 242 258 267 254 265 261 257 265 263 260 257 251 246 258 265 265 263 257 259 261 259 264 270 274 276 272 282 281 -9999 -9999 -9999 -9999 -9999 -9999
 -9999 -9999 -9999 -9999 -9999 -9999 -9999 -9999 -9999 -9999 -9999 -9999 -9999 -9999 -9999 -9999 -9999 -9999 -9999 -9999 -9999 -9999 -9999 -9999 -9999 -9999 -9999 -9999 -9999 -9999 -9999 -9999 -9999 -9999 -9999 -9999 259 259 262 190 195 168 163 179 189 193 202 218 228 230 227 241 232 238 231 242 264 259 257 259 257 258 256 262 259 254 245 248 261 264 264 262 261 259 261 265 267 270 278 276 275 274 279 -9999 -9999 -9999 -9999 -9999 -9999
 -9999 -9999 -9999 -9999 -9999 -9999 -9999 -9999 -9999 -9999 -9999 -9999 -9999 -9999 -9999 -9999 -9999 -9999 -9999 -9999 -9999 -9999 -9999 -9999 -9999 -9999 -9999 -9999 -9999 -9999 -9999 -9999 -9999 -9999 -9999 -9999 -9999 -9999 262 261 197 190 162 178 196 217 217 204 215 221 235 246 232 243 245 252 258 259 256 255 253 263 261 259 252 247 243 250 259 262 266 266 266 268 264 265 272 274 272 268 268 263 282 -9999 -9999 -9999 -9999 -9999 -9999
 -9999 -9999 -9999 -9999 -9999 -9999 -9999 -9999 -9999 -9999 -9999 -9999 -9999 -9999 -9999 -9999 -9999 -9999 -9999 -9999 -9999 -9999 -9999 -9999 -9999 -9999 -9999 -9999 -9999 -9999 -9999 -9999 -9999 -9999 -9999 -9999 -9999 -9999 262 262 231 200 188 207 202 225 232 228 231 238 246 242 238 244 251 253 255 254 253 255 259 261 260 256 248 243 245 253 257 263 267 266 268 272 269 272 269 264 258 259 248 267 269 -9999 -9999 -9999 -9999 -9999 -9999
 -9999 -9999 -9999 -9999 -9999 -9999 -9999 -9999 -9999 -9999 -9999 -9999 -9999 -9999 -9999 -9999 -9999 -9999 -9999 -9999 -9999 -9999 -9999 -9999 -9999 -9999 -9999 -9999 -9999 -9999 -9999 -9999 -9999 -9999 -9999 -9999 -9999 -9999 -9999 261 264 214 213 207 189 226 234 242 239 243 240 236 239 240 255 251 256 252 249 255 258 259 256 254 240 240 245 254 257 264 267 269 269 274 271 268 264 255 244 255 271 273 282 280 -9999 -9999 -9999 -9999 -9999
 -9999 -9999 -9999 -9999 -9999 -9999 -9999 -9999 -9999 -9999 -9999 -9999 -9999 -9999 -9999 -9999 -9999 -9999 -9999 -9999 -9999 -9999 -9999 -9999 -9999 -9999 -9999 -9999 -9999 -9999 -9999 -9999 -9999 -9999 -9999 -9999 -9999 -9999 -9999 -9999 265 240 206 214 212 228 248 244 238 239 239 241 235 246 252 250 247 245 250 256 260 253 255 255 248 243 248 255 260 264 267 270 272 271 269 266 261 243 229 236 248 276 283 267 283 -9999 -9999 -9999 -9999
 -9999 -9999 -9999 -9999 -9999 -9999 -9999 -9999 -9999 -9999 -9999 -9999 -9999 -9999 -9999 -9999 -9999 -9999 -9999 -9999 -9999 -9999 -9999 -9999 -9999 -9999 -9999 -9999 -9999 -9999 -9999 -9999 -9999 -9999 -9999 -9999 -9999 -9999 -9999 -9999 265 265 213 241 244 251 244 249 249 244 241 240 239 246 250 247 244 246 256 260 255 253 252 248 245 249 256 257 262 266 268 270 270 270 266 263 259 245 249 265 275 277 279 269 282 279 -9999 -9999 -9999
 -9999 -9999 -9999 -9999 -9999 -9999 -9999 -9999 -9999 -9999 -9999 -9999 -9999 -9999 -9999 -9999 -9999 -9999 -9999 -9999 -9999 -9999 -9999 -9999 -9999 -9999 -9999 -9999 -9999 -9999 -9999 -9999 -9999 -9999 -9999 -9999 -9999 -9999 -9999 -9999 265 265 237 246 247 241 247 238 243 244 239 240 223 245 247 244 242 251 255 254 250 249 253 254 255 256 254 261 267 268 271 269 271 269 269 268 268 273 276 271 270 268 271 272 269 272 274 282 -9999
 -9999 -9999 -9999 -9999 -9999 -9999 -9999 -9999 -9999 -9999 -9999 -9999 -9999 -9999 -9999 -9999 -9999 -9999 -9999 -9999 -9999 -9999 -9999 -9999 -9999 -9999 -9999 -9999 -9999 -9999 -9999 -9999 -9999 -9999 -9999 -9999 -9999 -9999 -9999 -9999 265 266 259 230 239 233 239 235 240 234 240 236 246 247 245 239 249 249 254 251 255 257 260 259 260 257 258 264 268 268 270 269 272 269 272 273 277 271 254 246 253 261 269 264 269 271 273 279 -9999
 -9999 -9999 -9999 -9999 -9999 -9999 -9999 -9999 -9999 -9999 -9999 -9999 -9999 -9999 -9999 -9999 -9999 -9999 -9999 -9999 -9999 -9999 -9999 -9999 -9999 -9999 -9999 -9999 -9999 -9999 -9999 -9999 -9999 -9999 -9999 -9999 -9999 -9999 -9999 -9999 261 265 254 219 237 236 236 241 240 238 230 242 242 247 250 249 246 252 245 251 254 262 263 260 265 262 265 257 269 268 270 274 275 274 272 276 271 253 242 256 256 255 264 265 269 271 277 -9999 -9999
 -9999 -9999 -9999 -9999 -9999 -9999 -9999 -9999 -9999 -9999 -9999 -9999 -9999 -9999 -9999 -9999 -9999 -9999 -9999 -9999 -9999 -9999 -9999 -9999 -9999 -9999 -9999 -9999 -9999 -9999 -9999 -9999 -9999 -9999 -9999 -9999 -9999 -9999 -9999 -9999 261 261 263 219 221 228 242 239 241 237 209 251 241 252 251 250 248 246 249 253 248 258 259 263 269 263 267 268 272 271 271 274 275 278 273 273 274 271 253 252 254 260 265 267 269 277 -9999 -9999 -9999
 -9999 -9999 -9999 -9999 -9999 -9999 -9999 -9999 -9999 -9999 -9999 -9999 -9999 -9999 -9999 -9999 -9999 -9999 -9999 -9999 -9999 -9999 -9999 -9999 -9999 -9999 -9999 -9999 -9999 -9999 -9999 -9999 -9999 -9999 -9999 -9999 -9999 -9999 -9999 -9999 261 261 262 221 220 215 241 244 240 241 241 253 250 254 250 256 251 247 256 257 258 259 261 259 264 268 271 272 273 275 275 275 278 279 279 276 278 276 265 250 252 263 265 280 -9999 -9999 -9999 -9999 -9999
 -9999 -9999 -9999 -9999 -9999 -9999 -9999 -9999 -9999 -9999 -9999 -9999 -9999 -9999 -9999 -9999 -9999 -9999 -9999 -9999 -9999 -9999 -9999 -9999 -9999 -9999 -9999 -9999 -9999 -9999 -9999 -9999 -9999 -9999 -9999 -9999 -9999 -9999 -9999 -9999 -9999 261 250 207 197 222 234 243 233 245 240 253 255 255 258 252 254 255 258 254 257 259 262 265 261 270 273 274 277 277 278 280 277 282 282 281 281 281 276 253 281 -9999 -9999 -9999 -9999 -9999 -9999 -9999 -9999
 -9999 -9999 -9999 -9999 -9999 -9999 -9999 -9999 -9999 -9999 -9999 -9999 -9999 -9999 -9999 -9999 -9999 -9999 -9999 -9999 -9999 -9999 -9999 -9999 -9999 -9999 -9999 -9999 -9999 -9999 -9999 -9999 -9999 -9999 -9999 -9999 -9999 -9999 -9999 -9999 -9999 261 260 220 209 214 238 249 245 249 247 258 253 257 256 257 261 263 263 262 259 254 261 264 261 270 274 277 278 282 282 280 282 278 281 286 286 285 285 286 -9999 -9999 -9999 -9999 -9999 -9999 -9999 -9999 -9999
 -9999 -9999 -9999 -9999 -9999 -9999 -9999 -9999 -9999 -9999 -9999 -9999 -9999 -9999 -9999 -9999 -9999 -9999 -9999 -9999 -9999 -9999 -9999 -9999 -9999 -9999 -9999 -9999 -9999 -9999 -9999 -9999 -9999 -9999 -9999 -9999 -9999 -9999 -9999 -9999 -9999 261 261 257 238 221 223 251 255 255 257 259 263 259 261 261 256 266 264 267 258 255 264 269 272 274 275 277 283 284 284 284 282 284 287 -9999 -9999 -9999 -9999 -9999 -9999 -9999 -9999 -9999 -9999 -9999 -9999 -9999 -9999
 -9999 -9999 -9999 -9999 -9999 -9999 -9999 -9999 -9999 -9999 -9999 -9999 -9999 -9999 -9999 -9999 -9999 -9999 -9999 -9999 -9999 -9999 -9999 -9999 -9999 -9999 -9999 -9999 -9999 -9999 -9999 -9999 -9999 -9999 -9999 -9999 -9999 -9999 -9999 -9999 -9999 260 261 261 264 218 224 238 257 258 259 262 262 264 261 259 261 266 268 269 266 269 269 272 275 275 278 280 -9999 -9999 -9999 -9999 288 -9999 -9999 -9999 -9999 -9999 -9999 -9999 -9999 -9999 -9999 -9999 -9999 -9999 -9999 -9999 -9999
 -9999 -9999 -9999 -9999 -9999 -9999 -9999 -9999 -9999 -9999 -9999 -9999 -9999 -9999 -9999 -9999 -9999 -9999 -9999 -9999 -9999 -9999 -9999 -9999 -9999 -9999 -9999 -9999 -9999 -9999 -9999 -9999 -9999 -9999 -9999 -9999 -9999 -9999 -9999 -9999 -9999 -9999 262 264 264 187 230 253 259 259 260 -9999 -9999 266 266 262 264 269 267 271 271 274 264 276 276 278 279 -9999 -9999 -9999 -9999 -9999 -9999 -9999 -9999 -9999 -9999 -9999 -9999 -9999 -9999 -9999 -9999 -9999 -9999 -9999 -9999 -9999 -9999
 -9999 -9999 -9999 -9999 -9999 -9999 -9999 -9999 -9999 -9999 -9999 -9999 -9999 -9999 -9999 -9999 -9999 -9999 -9999 -9999 -9999 -9999 -9999 -9999 -9999 -9999 -9999 -9999 -9999 -9999 -9999 -9999 -9999 -9999 -9999 -9999 -9999 -9999 -9999 -9999 -9999 -9999 -9999 -9999 -9999 -9999 -9999 -9999 -9999 -9999 -9999 -9999 -9999 -9999 -9999 266 269 270 272 -9999 -9999 -9999 279 278 279 -9999 -9999 -9999 -9999 -9999 -9999 -9999 -9999 -9999 -9999 -9999 -9999 -9999 -9999 -9999 -9999 -9999 -9999 -9999 -9999 -9999 -9999 -9999 -9999
 -9999 -9999 -9999 -9999 -9999 -9999 -9999 -9999 -9999 -9999 -9999 -9999 -9999 -9999 -9999 -9999 -9999 -9999 -9999 -9999 -9999 -9999 -9999 -9999 -9999 -9999 -9999 -9999 -9999 -9999 -9999 -9999 -9999 -9999 -9999 -9999 -9999 -9999 -9999 -9999 -9999 -9999 -9999 -9999 -9999 -9999 -9999 -9999 -9999 -9999 -9999 -9999 -9999 -9999 -9999 -9999 -9999 -9999 -9999 -9999 -9999 -9999 -9999 -9999 -9999 -9999 -9999 -9999 -9999 -9999 -9999 -9999 -9999 -9999 -9999 -9999 -9999 -9999 -9999 -9999 -9999 -9999 -9999 -9999 -9999 -9999 -9999 -9999 -9999
