# Supplementary material for: Climate Change Influences Potential Distribution of Infected Aedes aegypti Co-Occurrence with Dengue Epidemics Risk Areas in Tanzania
Source: PLoS One. 2016 Sep 28;11(9):e0162649. doi: 10.1371/journal.pone.0162649 (PMC5040426; doi:10.1371/journal.pone.0162649)
Supplement: S1 File — (ZIP) [file pone.0162649.s001.zip › S1_File/bioData/bioData-2020/Tz_bio9.asc]

ncols        89
nrows        86
xllcorner    29.371397018433
yllcorner    -11.758983612061
cellsize     0.125
NODATA_value  -9999
 -9999 -9999 -9999 -9999 -9999 -9999 -9999 -9999 -9999 -9999 -9999 210 196 208 202 204 206 208 211 213 214 215 216 217 219 220 221 222 224 225 226 227 227 228 228 229 -9999 -9999 -9999 -9999 -9999 -9999 -9999 -9999 -9999 -9999 -9999 -9999 -9999 -9999 -9999 -9999 -9999 -9999 -9999 -9999 -9999 -9999 -9999 -9999 -9999 -9999 -9999 -9999 -9999 -9999 -9999 -9999 -9999 -9999 -9999 -9999 -9999 -9999 -9999 -9999 -9999 -9999 -9999 -9999 -9999 -9999 -9999 -9999 -9999 -9999 -9999 -9999 -9999
 -9999 -9999 -9999 -9999 -9999 -9999 -9999 -9999 -9999 214 210 201 202 211 210 209 209 209 211 209 214 215 216 218 219 220 221 222 224 225 226 226 228 228 229 230 230 227 223 -9999 -9999 -9999 -9999 -9999 -9999 -9999 -9999 -9999 -9999 -9999 -9999 -9999 -9999 -9999 -9999 -9999 -9999 -9999 -9999 -9999 -9999 -9999 -9999 -9999 -9999 -9999 -9999 -9999 -9999 -9999 -9999 -9999 -9999 -9999 -9999 -9999 -9999 -9999 -9999 -9999 -9999 -9999 -9999 -9999 -9999 -9999 -9999 -9999 -9999
 -9999 -9999 -9999 -9999 -9999 -9999 -9999 -9999 -9999 -9999 213 212 198 193 213 212 212 211 207 209 214 215 217 219 219 220 221 222 223 224 226 227 229 229 230 231 228 222 216 214 205 -9999 -9999 -9999 -9999 -9999 -9999 -9999 -9999 -9999 -9999 -9999 -9999 -9999 -9999 -9999 -9999 -9999 -9999 -9999 -9999 -9999 -9999 -9999 -9999 -9999 -9999 -9999 -9999 -9999 -9999 -9999 -9999 -9999 -9999 -9999 -9999 -9999 -9999 -9999 -9999 -9999 -9999 -9999 -9999 -9999 -9999 -9999 -9999
 -9999 -9999 -9999 -9999 -9999 -9999 -9999 -9999 -9999 -9999 217 197 204 199 214 213 213 214 214 208 216 216 217 219 220 221 222 223 224 225 227 228 230 231 232 232 229 231 226 214 199 199 185 -9999 -9999 -9999 -9999 -9999 -9999 -9999 -9999 -9999 -9999 -9999 -9999 -9999 -9999 -9999 -9999 -9999 -9999 -9999 -9999 -9999 -9999 -9999 -9999 -9999 -9999 -9999 -9999 -9999 -9999 -9999 -9999 -9999 -9999 -9999 -9999 -9999 -9999 -9999 -9999 -9999 -9999 -9999 -9999 -9999 -9999
 -9999 -9999 -9999 -9999 -9999 -9999 -9999 -9999 -9999 -9999 -9999 199 208 200 214 209 214 214 215 216 217 217 219 220 221 222 223 223 225 226 227 228 229 230 231 232 233 230 230 228 226 223 212 207 204 -9999 -9999 -9999 -9999 -9999 -9999 -9999 -9999 -9999 -9999 -9999 -9999 -9999 -9999 -9999 -9999 -9999 -9999 -9999 -9999 -9999 -9999 -9999 -9999 -9999 -9999 -9999 -9999 -9999 -9999 -9999 -9999 -9999 -9999 -9999 -9999 -9999 -9999 -9999 -9999 -9999 -9999 -9999 -9999
 -9999 -9999 -9999 -9999 -9999 -9999 -9999 -9999 -9999 -9999 -9999 -9999 195 205 209 211 216 211 216 217 218 219 220 220 222 223 224 224 225 226 227 228 230 231 232 227 226 229 226 221 203 217 208 205 201 198 -9999 -9999 -9999 -9999 -9999 -9999 -9999 -9999 -9999 -9999 -9999 -9999 -9999 -9999 -9999 -9999 -9999 -9999 -9999 -9999 -9999 -9999 -9999 -9999 -9999 -9999 -9999 -9999 -9999 -9999 -9999 -9999 -9999 -9999 -9999 -9999 -9999 -9999 -9999 -9999 -9999 -9999 -9999
 -9999 -9999 -9999 -9999 -9999 -9999 -9999 -9999 -9999 -9999 -9999 -9999 205 212 201 213 215 197 215 218 219 219 220 222 222 224 224 225 226 227 228 228 229 230 229 227 221 213 217 218 216 207 207 197 192 194 186 175 -9999 -9999 -9999 -9999 -9999 -9999 -9999 -9999 -9999 -9999 -9999 -9999 -9999 -9999 -9999 -9999 -9999 -9999 -9999 -9999 -9999 -9999 -9999 -9999 -9999 -9999 -9999 -9999 -9999 -9999 -9999 -9999 -9999 -9999 -9999 -9999 -9999 -9999 -9999 -9999 -9999
 -9999 -9999 -9999 -9999 -9999 -9999 -9999 -9999 -9999 -9999 -9999 -9999 203 207 219 205 215 208 212 220 220 222 222 222 223 224 225 226 227 225 228 228 228 228 227 229 221 217 216 219 214 211 201 197 197 193 185 165 169 163 -9999 -9999 -9999 -9999 -9999 -9999 -9999 -9999 -9999 -9999 -9999 -9999 -9999 -9999 -9999 -9999 -9999 -9999 -9999 -9999 -9999 -9999 -9999 -9999 -9999 -9999 -9999 -9999 -9999 -9999 -9999 -9999 -9999 -9999 -9999 -9999 -9999 -9999 -9999
 -9999 -9999 -9999 -9999 -9999 -9999 -9999 -9999 -9999 -9999 -9999 -9999 217 201 221 220 220 211 221 221 222 222 223 224 224 225 226 227 222 226 228 228 217 230 229 227 219 227 226 226 214 216 211 210 200 192 182 176 170 154 149 185 -9999 -9999 -9999 -9999 -9999 -9999 -9999 -9999 -9999 -9999 -9999 -9999 -9999 -9999 -9999 -9999 -9999 -9999 -9999 -9999 -9999 -9999 -9999 -9999 -9999 -9999 -9999 -9999 -9999 -9999 -9999 -9999 -9999 -9999 -9999 -9999 -9999
 -9999 -9999 -9999 -9999 -9999 -9999 -9999 -9999 -9999 -9999 -9999 -9999 218 205 216 221 220 221 220 222 223 223 225 225 226 226 227 227 227 228 228 229 225 226 230 231 230 228 227 225 222 216 213 207 202 193 186 176 173 169 169 217 207 -9999 -9999 -9999 -9999 -9999 -9999 -9999 -9999 -9999 -9999 -9999 -9999 -9999 -9999 -9999 -9999 -9999 -9999 -9999 -9999 -9999 -9999 -9999 -9999 -9999 -9999 -9999 -9999 -9999 -9999 -9999 -9999 -9999 -9999 -9999 -9999
 -9999 -9999 -9999 -9999 -9999 -9999 -9999 -9999 -9999 -9999 -9999 -9999 210 214 222 224 212 220 224 221 224 223 225 226 226 226 227 228 228 229 229 229 229 229 233 230 228 227 225 219 220 219 215 209 203 196 185 180 173 181 186 215 222 245 235 -9999 -9999 -9999 -9999 -9999 -9999 -9999 -9999 -9999 -9999 -9999 -9999 -9999 -9999 -9999 -9999 -9999 -9999 -9999 -9999 -9999 -9999 -9999 -9999 -9999 -9999 -9999 -9999 -9999 -9999 -9999 -9999 -9999 -9999
 -9999 -9999 -9999 -9999 -9999 -9999 -9999 -9999 -9999 -9999 -9999 211 215 221 219 219 217 216 224 224 225 225 226 223 227 227 227 228 228 230 229 230 230 229 225 219 222 221 222 218 215 211 211 203 200 193 183 177 169 151 214 216 244 244 238 222 192 -9999 -9999 -9999 -9999 -9999 -9999 -9999 -9999 -9999 -9999 -9999 -9999 -9999 -9999 -9999 -9999 -9999 -9999 -9999 -9999 -9999 -9999 -9999 -9999 -9999 -9999 -9999 -9999 -9999 -9999 -9999 -9999
 -9999 -9999 -9999 -9999 -9999 -9999 -9999 -9999 -9999 209 191 196 203 221 222 219 219 213 224 225 225 226 227 224 227 229 227 228 224 227 230 231 230 226 228 226 222 224 220 216 212 207 201 199 192 189 183 177 176 191 216 219 243 243 205 216 190 182 195 -9999 -9999 -9999 -9999 -9999 -9999 -9999 -9999 -9999 -9999 -9999 -9999 -9999 -9999 -9999 -9999 -9999 -9999 -9999 -9999 -9999 -9999 -9999 -9999 -9999 -9999 -9999 -9999 -9999 -9999
 -9999 -9999 -9999 -9999 -9999 -9999 -9999 -9999 -9999 212 213 209 214 220 220 212 218 222 222 224 226 223 222 218 224 227 225 229 230 229 227 229 228 228 227 227 223 222 218 214 211 200 191 197 189 184 185 179 176 187 212 209 240 203 196 215 181 189 195 198 203 -9999 -9999 -9999 -9999 -9999 -9999 -9999 -9999 -9999 -9999 -9999 -9999 -9999 -9999 -9999 -9999 -9999 -9999 -9999 -9999 -9999 -9999 -9999 -9999 -9999 -9999 -9999 -9999
 -9999 -9999 -9999 -9999 -9999 -9999 -9999 -9999 -9999 205 206 202 215 218 217 214 210 216 219 225 225 225 221 223 226 225 227 227 230 229 228 227 228 227 224 225 223 220 215 212 207 203 191 193 190 187 184 186 179 171 200 181 141 216 218 214 200 184 196 191 203 202 -9999 -9999 -9999 -9999 -9999 -9999 -9999 -9999 -9999 -9999 -9999 -9999 -9999 -9999 -9999 -9999 -9999 -9999 -9999 -9999 -9999 -9999 -9999 -9999 -9999 -9999 -9999
 -9999 -9999 -9999 -9999 -9999 -9999 -9999 -9999 -9999 204 208 210 216 217 213 212 217 219 221 224 224 209 221 223 225 227 229 230 226 233 232 230 228 227 227 223 221 219 216 212 204 202 196 189 192 188 190 190 193 199 175 99 165 219 163 188 204 183 193 198 199 186 148 163 -9999 -9999 -9999 -9999 -9999 -9999 -9999 -9999 -9999 -9999 -9999 -9999 -9999 -9999 -9999 -9999 -9999 -9999 -9999 -9999 -9999 -9999 -9999 -9999 -9999
 -9999 -9999 -9999 -9999 -9999 -9999 -9999 -9999 -9999 -9999 -9999 -9999 211 217 215 220 215 221 219 222 218 218 217 220 220 227 231 229 224 229 232 231 228 225 226 226 222 219 217 213 208 203 194 188 193 190 188 193 200 167 107 122 175 226 221 211 207 188 187 194 194 178 108 44 80 163 -9999 -9999 -9999 -9999 -9999 -9999 -9999 -9999 -9999 -9999 -9999 -9999 -9999 -9999 -9999 -9999 -9999 -9999 -9999 -9999 -9999 -9999 -9999
 -9999 -9999 -9999 -9999 -9999 -9999 -9999 -9999 -9999 -9999 -9999 -9999 202 212 221 214 218 222 219 221 222 223 223 215 225 228 231 231 229 230 233 232 230 229 225 225 223 220 216 213 207 199 192 184 189 187 182 170 173 176 136 117 173 221 228 215 202 185 171 173 183 182 144 106 40 129 201 -9999 -9999 -9999 -9999 -9999 -9999 -9999 -9999 -9999 -9999 -9999 -9999 -9999 -9999 -9999 -9999 -9999 -9999 -9999 -9999 -9999 -9999
 -9999 -9999 -9999 -9999 -9999 -9999 -9999 -9999 -9999 -9999 -9999 -9999 214 217 222 217 221 223 224 225 223 224 222 221 226 229 229 233 231 232 233 233 232 227 227 225 222 224 220 216 211 201 191 194 188 186 183 176 120 140 161 177 212 210 211 172 143 153 151 127 179 197 195 195 155 163 204 -9999 -9999 -9999 -9999 -9999 -9999 -9999 -9999 -9999 -9999 -9999 -9999 -9999 -9999 -9999 -9999 -9999 -9999 -9999 -9999 -9999 -9999
 -9999 -9999 -9999 -9999 -9999 -9999 -9999 -9999 -9999 -9999 206 213 215 207 222 218 223 219 225 225 223 224 220 221 226 228 223 233 234 234 234 234 232 233 232 230 229 226 224 219 210 206 201 192 184 179 190 217 173 188 188 199 210 184 184 185 189 186 186 186 191 208 211 220 221 214 -9999 -9999 -9999 -9999 -9999 -9999 -9999 -9999 -9999 -9999 -9999 -9999 -9999 -9999 -9999 -9999 -9999 -9999 -9999 -9999 -9999 -9999 -9999
 -9999 -9999 -9999 -9999 -9999 -9999 -9999 -9999 -9999 210 210 209 207 217 221 221 221 222 226 223 223 227 229 228 228 223 231 232 233 233 233 233 236 236 233 232 231 229 226 222 217 212 199 193 180 213 218 216 206 190 189 214 212 204 195 190 194 190 194 204 207 212 212 222 226 224 -9999 -9999 -9999 -9999 -9999 -9999 -9999 -9999 -9999 -9999 -9999 -9999 -9999 -9999 -9999 -9999 -9999 -9999 -9999 -9999 -9999 -9999 -9999
 -9999 -9999 -9999 -9999 -9999 -9999 -9999 -9999 -9999 210 202 203 210 221 224 221 217 223 224 226 225 228 228 229 227 229 231 232 233 232 231 233 237 234 233 234 232 231 228 225 221 215 209 225 223 220 217 205 184 179 167 213 211 205 200 196 190 194 203 207 210 202 202 214 223 218 186 -9999 -9999 -9999 -9999 -9999 -9999 -9999 -9999 -9999 -9999 -9999 -9999 -9999 -9999 -9999 -9999 -9999 -9999 -9999 -9999 -9999 -9999
 -9999 -9999 -9999 -9999 -9999 -9999 -9999 -9999 208 208 207 215 218 221 219 225 223 225 226 223 229 229 229 225 227 228 230 232 233 232 229 234 237 237 237 234 234 232 229 227 223 220 220 219 217 216 198 195 173 167 187 214 211 205 195 188 180 190 201 210 201 207 207 205 223 209 189 221 -9999 -9999 -9999 -9999 -9999 -9999 -9999 -9999 -9999 -9999 -9999 -9999 -9999 -9999 -9999 -9999 -9999 -9999 -9999 -9999 -9999
 -9999 -9999 -9999 -9999 -9999 -9999 -9999 207 213 209 206 211 211 215 218 224 226 225 225 224 226 225 225 228 229 224 228 230 232 233 234 237 239 238 237 234 232 231 230 228 226 224 221 217 205 190 193 187 165 165 166 214 212 204 196 186 175 182 184 203 193 204 208 209 222 217 194 212 216 218 -9999 -9999 -9999 -9999 -9999 -9999 -9999 -9999 -9999 -9999 -9999 -9999 -9999 -9999 -9999 -9999 -9999 -9999 -9999
 -9999 -9999 -9999 -9999 -9999 -9999 205 203 195 213 217 217 213 214 218 224 226 226 226 227 227 226 229 231 231 229 230 229 230 231 231 230 228 230 231 232 233 233 231 228 213 215 205 188 193 178 167 164 150 154 200 200 200 206 202 182 182 183 190 186 189 193 190 209 220 229 222 210 216 218 219 219 217 -9999 -9999 -9999 -9999 -9999 -9999 -9999 -9999 -9999 -9999 -9999 -9999 -9999 -9999 -9999 -9999
 -9999 -9999 -9999 -9999 -9999 208 198 205 211 211 214 214 214 217 220 224 226 227 228 228 228 228 231 231 230 228 231 230 231 228 226 227 228 230 231 232 233 233 230 207 196 213 196 190 182 175 176 173 160 180 192 177 198 203 205 193 189 186 192 195 179 186 189 203 227 229 226 206 143 219 220 219 221 222 -9999 -9999 -9999 -9999 -9999 -9999 -9999 -9999 -9999 -9999 -9999 -9999 -9999 -9999 -9999
 -9999 -9999 -9999 -9999 203 199 191 207 211 214 218 215 216 216 221 223 226 227 229 228 229 230 230 230 230 229 229 229 229 230 228 227 226 227 230 231 231 232 229 211 204 206 199 192 185 179 180 183 171 176 188 191 201 209 207 202 198 192 188 200 191 189 190 194 217 227 224 223 147 222 219 219 224 221 226 -9999 -9999 -9999 -9999 -9999 -9999 -9999 -9999 -9999 -9999 -9999 -9999 -9999 -9999
 -9999 237 229 194 206 185 208 204 209 212 218 219 216 214 219 224 226 227 227 226 230 229 231 231 229 229 231 231 231 230 226 227 225 228 227 227 234 232 226 217 205 197 201 193 187 184 175 181 177 188 186 194 204 205 206 209 207 202 198 203 196 195 192 195 196 223 222 221 216 216 213 148 225 228 232 236 240 -9999 -9999 -9999 -9999 -9999 -9999 -9999 -9999 -9999 -9999 -9999 -9999
 -9999 239 200 198 214 195 213 214 214 215 219 217 216 212 217 224 226 226 228 227 229 230 230 231 231 230 232 233 231 230 228 226 228 227 225 232 233 231 222 213 205 202 201 189 187 185 183 191 191 194 192 189 204 199 200 210 206 202 199 208 202 195 197 198 195 209 209 217 217 217 188 139 178 208 227 229 240 282 -9999 -9999 -9999 -9999 -9999 -9999 -9999 -9999 -9999 -9999 -9999
 239 239 231 228 223 213 216 218 219 213 218 221 220 218 222 225 227 226 228 228 228 229 229 228 235 233 230 236 232 229 227 228 229 226 229 234 233 230 223 213 208 198 197 193 190 190 190 186 185 190 196 180 174 204 206 202 206 201 201 203 199 204 201 202 198 204 206 216 210 221 222 144 137 205 221 223 241 281 289 -9999 -9999 -9999 -9999 -9999 -9999 -9999 -9999 -9999 -9999
 240 239 239 231 226 215 220 217 221 217 212 220 223 223 224 226 226 226 226 228 228 228 231 231 232 229 236 234 230 228 224 228 228 227 228 234 232 230 224 218 212 202 198 189 192 200 188 195 195 196 204 203 180 200 207 206 206 202 197 205 200 201 202 206 209 211 206 217 212 223 224 231 162 219 221 237 244 282 -9999 -9999 -9999 -9999 -9999 -9999 -9999 -9999 -9999 -9999 -9999
 239 240 241 237 222 222 222 214 222 220 218 220 223 224 225 226 227 226 227 228 227 226 229 230 232 230 233 230 227 228 227 227 227 226 225 240 232 238 225 220 214 205 191 188 187 202 196 201 198 195 199 201 206 199 201 206 200 201 201 204 196 199 199 202 199 201 210 216 215 219 221 230 179 233 199 244 247 279 -9999 -9999 -9999 -9999 -9999 247 -9999 -9999 -9999 -9999 -9999
 -9999 239 240 239 228 228 216 224 224 224 223 222 221 224 225 226 226 228 230 230 229 230 230 230 231 233 232 229 228 227 224 224 228 228 230 236 240 237 233 217 211 201 197 191 187 195 200 202 206 205 191 207 208 177 188 192 193 198 200 202 195 194 192 193 192 193 196 206 207 214 222 224 223 233 212 242 247 285 -9999 -9999 -9999 -9999 -9999 246 -9999 -9999 -9999 -9999 -9999
 -9999 237 238 238 217 229 216 220 210 212 216 224 224 225 227 228 228 228 231 230 230 231 230 231 231 232 231 231 229 228 224 224 229 228 224 232 234 235 229 225 210 206 197 196 198 197 205 201 205 209 208 207 208 201 202 198 187 172 196 199 195 189 187 187 189 191 197 203 201 210 215 219 230 235 239 240 286 289 -9999 -9999 -9999 -9999 -9999 249 -9999 -9999 -9999 -9999 -9999
 -9999 -9999 237 236 229 221 208 194 210 210 214 217 219 214 227 224 227 230 228 231 232 232 231 229 232 233 231 228 229 229 228 228 229 225 232 232 229 231 226 221 209 206 198 200 198 199 206 210 203 209 207 208 207 207 202 200 189 179 191 192 192 185 165 186 186 195 196 202 204 206 213 217 226 235 255 256 258 -9999 -9999 -9999 -9999 -9999 252 -9999 -9999 -9999 -9999 -9999 -9999
 -9999 -9999 234 224 224 220 207 216 208 196 214 216 211 222 226 225 231 229 231 229 232 232 232 232 233 232 232 230 228 226 228 229 227 234 232 229 223 221 223 218 214 210 199 197 200 203 209 216 217 205 199 198 206 209 195 203 192 179 190 191 191 181 182 185 190 202 204 204 206 212 218 221 227 234 257 253 258 -9999 -9999 -9999 -9999 -9999 -9999 -9999 -9999 -9999 -9999 -9999 -9999
 -9999 -9999 233 234 226 220 228 223 207 213 211 204 215 226 228 230 233 233 232 233 234 234 234 234 233 232 232 231 229 226 228 226 234 231 229 228 225 223 219 217 213 211 198 205 202 211 220 221 218 212 209 193 198 211 206 205 192 193 194 189 190 180 188 184 202 210 208 209 209 213 212 222 231 234 256 262 -9999 -9999 -9999 -9999 -9999 -9999 -9999 -9999 -9999 -9999 -9999 -9999 -9999
 -9999 -9999 232 234 235 222 219 222 216 205 212 213 216 231 233 231 231 234 234 235 235 235 235 234 234 233 233 231 230 227 227 222 222 230 227 225 222 220 217 214 214 213 210 207 211 214 221 222 219 216 209 211 186 198 213 209 196 197 198 188 191 194 196 206 205 205 215 221 212 219 216 229 237 245 259 261 -9999 -9999 -9999 -9999 -9999 -9999 -9999 -9999 -9999 -9999 -9999 -9999 -9999
 -9999 -9999 232 233 237 221 212 218 206 210 207 210 226 231 234 231 234 235 236 235 235 236 236 235 235 234 233 232 231 229 227 220 220 215 210 208 207 209 212 210 211 210 209 210 209 225 224 223 217 214 209 209 214 205 211 208 201 199 192 189 194 192 197 196 189 213 205 226 222 224 229 231 236 242 260 266 -9999 -9999 -9999 264 -9999 -9999 -9999 -9999 -9999 -9999 -9999 -9999 -9999
 -9999 229 232 232 231 218 214 216 200 192 206 223 224 230 233 231 235 236 237 236 236 236 236 236 235 235 233 232 231 230 227 224 217 212 210 207 203 201 202 204 211 210 208 210 219 225 224 225 218 214 209 211 212 211 208 212 204 203 198 191 200 200 181 202 190 196 228 234 233 230 228 233 243 251 259 -9999 -9999 -9999 -9999 263 -9999 -9999 -9999 -9999 -9999 -9999 -9999 -9999 -9999
 -9999 230 232 170 198 216 214 207 213 212 209 224 228 228 235 233 236 235 238 236 235 237 237 236 235 234 233 232 230 229 227 225 222 216 211 201 199 205 205 205 206 204 211 211 208 224 225 224 221 216 211 214 211 214 215 216 206 206 201 195 195 207 209 206 196 187 236 233 237 234 233 239 242 243 255 266 -9999 -9999 -9999 265 -9999 -9999 -9999 -9999 -9999 -9999 -9999 -9999 -9999
 -9999 231 232 200 177 218 224 214 207 214 218 228 233 239 232 239 236 231 239 239 236 236 236 236 235 234 232 232 231 229 227 225 216 215 213 206 201 194 207 207 205 206 207 208 208 207 225 224 220 214 209 203 209 214 212 219 189 200 205 198 187 217 221 225 221 238 239 240 239 240 247 252 254 262 263 264 -9999 -9999 -9999 -9999 271 -9999 -9999 -9999 -9999 -9999 -9999 -9999 -9999
 -9999 -9999 233 236 227 215 229 226 225 213 234 238 243 241 240 243 237 235 237 238 238 235 236 235 235 234 233 231 230 229 226 224 221 215 211 209 205 204 205 206 208 207 210 211 208 208 219 222 219 215 213 209 212 216 219 220 212 205 215 161 164 200 217 232 237 239 238 236 236 233 239 241 245 248 257 259 -9999 -9999 -9999 -9999 -9999 270 -9999 -9999 -9999 -9999 -9999 -9999 -9999
 -9999 -9999 -9999 236 239 240 244 231 232 223 230 242 245 243 245 244 245 235 234 239 237 244 234 235 233 233 231 231 229 228 226 222 220 212 213 207 201 209 208 201 207 207 207 206 209 209 210 219 219 215 215 215 214 203 218 214 180 225 213 209 172 219 233 237 239 239 235 232 232 238 237 239 248 254 257 259 256 257 -9999 -9999 -9999 -9999 -9999 -9999 -9999 -9999 -9999 -9999 -9999
 -9999 -9999 -9999 236 240 242 244 246 238 239 240 242 247 249 247 248 246 245 231 237 236 242 242 232 231 231 231 230 236 234 232 221 218 217 205 210 202 204 210 207 209 209 209 209 211 211 211 217 218 215 205 216 217 222 202 174 209 210 221 221 200 226 236 238 238 235 230 234 232 242 245 247 253 256 258 255 253 251 256 -9999 -9999 -9999 -9999 -9999 -9999 -9999 -9999 -9999 -9999
 -9999 -9999 -9999 -9999 -9999 244 247 249 250 246 247 247 250 251 252 248 248 243 234 225 243 241 241 240 231 230 228 235 235 233 229 228 219 213 209 207 203 205 208 198 196 209 211 210 211 210 211 215 216 216 215 218 226 225 211 173 204 189 218 219 230 228 235 237 235 227 230 229 238 245 248 247 253 258 260 252 245 247 248 -9999 -9999 -9999 -9999 -9999 -9999 -9999 -9999 -9999 -9999
 -9999 -9999 -9999 -9999 -9999 -9999 249 251 254 254 249 251 251 253 253 250 249 242 234 230 241 242 241 240 240 229 228 228 235 234 230 220 217 215 212 209 206 204 210 208 207 211 212 213 212 212 212 214 218 217 218 226 228 225 214 209 173 170 207 213 227 233 235 236 231 225 193 198 200 245 252 250 255 258 257 249 242 240 246 248 251 -9999 -9999 -9999 -9999 -9999 -9999 -9999 -9999
 -9999 -9999 -9999 -9999 -9999 -9999 -9999 254 257 259 249 249 249 253 252 250 256 254 229 227 238 238 240 240 229 229 228 228 227 223 221 219 217 215 213 210 208 210 210 210 210 210 211 211 210 213 215 216 217 225 227 228 227 222 220 185 200 182 180 211 230 233 234 230 223 208 198 238 247 252 251 253 257 258 252 242 236 239 246 246 248 258 -9999 -9999 -9999 -9999 -9999 -9999 -9999
 -9999 -9999 -9999 -9999 -9999 -9999 -9999 -9999 259 261 253 249 248 250 251 256 255 251 246 242 235 238 239 237 231 229 228 224 222 221 218 217 214 212 210 207 208 209 209 209 210 207 209 210 212 211 214 216 220 222 228 227 227 223 226 226 150 209 165 223 226 230 230 224 198 182 179 239 256 254 255 256 258 254 247 235 233 245 245 250 256 -9999 -9999 -9999 -9999 -9999 -9999 -9999 -9999
 -9999 -9999 -9999 -9999 -9999 -9999 -9999 -9999 262 264 257 252 249 248 247 247 251 249 246 241 240 237 238 237 226 225 225 226 220 219 217 213 212 201 208 205 205 205 206 204 207 207 205 209 209 212 216 226 227 227 226 220 198 209 199 227 208 225 189 200 221 223 228 220 221 233 218 239 258 258 255 258 256 249 246 229 242 249 250 256 -9999 -9999 -9999 -9999 -9999 -9999 -9999 -9999 -9999
 -9999 -9999 -9999 -9999 -9999 -9999 -9999 -9999 -9999 266 265 256 248 249 252 250 247 245 243 239 233 234 223 224 224 221 221 219 219 217 214 213 196 194 194 199 205 206 207 203 205 200 204 208 211 210 217 226 226 225 219 195 207 197 161 222 204 200 204 219 223 224 219 197 228 246 252 256 258 257 254 257 254 247 239 244 248 246 252 259 -9999 -9999 -9999 -9999 -9999 -9999 -9999 -9999 -9999
 -9999 -9999 -9999 -9999 -9999 -9999 -9999 -9999 -9999 266 256 258 248 252 253 245 241 240 239 239 236 231 230 209 216 215 216 218 213 211 210 207 203 201 192 193 189 203 201 204 201 201 204 208 211 216 224 223 223 215 202 197 192 182 148 218 227 232 214 222 209 227 229 235 246 256 256 255 255 256 255 256 253 245 251 251 249 253 253 -9999 -9999 -9999 -9999 -9999 -9999 -9999 -9999 -9999 -9999
 -9999 -9999 -9999 -9999 -9999 -9999 -9999 -9999 -9999 265 263 248 246 249 248 248 232 234 235 237 238 241 219 222 208 217 218 202 199 205 197 199 193 190 187 177 201 201 201 202 181 201 204 217 219 221 217 217 210 200 190 190 192 188 171 228 211 215 180 220 220 230 233 235 242 250 233 245 253 256 255 255 254 254 252 243 242 246 248 -9999 -9999 -9999 -9999 -9999 -9999 -9999 -9999 -9999 -9999
 -9999 -9999 -9999 -9999 -9999 -9999 -9999 -9999 -9999 -9999 263 253 237 237 240 233 221 208 233 236 237 240 241 223 220 222 218 218 206 200 191 198 196 191 195 179 191 184 186 197 202 210 215 215 193 213 215 177 177 185 184 181 159 171 199 194 190 157 206 195 234 233 232 238 236 240 241 244 238 254 255 254 254 254 254 252 250 246 252 -9999 -9999 -9999 -9999 -9999 -9999 -9999 -9999 -9999 -9999
 -9999 -9999 -9999 -9999 -9999 -9999 -9999 -9999 -9999 -9999 261 260 237 226 223 220 208 195 188 227 237 239 241 242 224 222 222 223 214 195 198 201 198 195 189 183 182 190 192 202 211 213 213 208 194 207 199 188 157 179 173 176 153 181 188 206 193 203 218 206 238 237 236 241 245 242 246 248 248 246 253 254 255 255 254 254 255 257 258 260 266 -9999 -9999 267 -9999 -9999 -9999 -9999 -9999
 -9999 -9999 -9999 -9999 -9999 -9999 -9999 -9999 -9999 -9999 -9999 259 243 219 213 210 198 193 187 189 237 239 241 243 243 221 227 216 206 209 192 199 200 196 191 183 190 188 200 188 211 212 201 206 210 201 174 157 167 166 166 168 159 174 191 229 234 224 234 230 239 238 236 236 237 240 244 246 245 245 251 254 255 255 255 255 257 258 259 261 261 -9999 -9999 -9999 -9999 -9999 -9999 -9999 -9999
 -9999 -9999 -9999 -9999 -9999 -9999 -9999 -9999 -9999 -9999 -9999 257 257 223 203 197 188 185 183 185 185 240 241 243 236 243 227 219 211 208 205 199 201 199 193 188 197 196 209 210 205 211 211 208 200 174 161 168 167 164 161 155 154 168 232 244 239 238 236 238 238 239 238 237 234 238 245 240 235 239 249 251 253 252 232 247 252 257 259 261 -9999 -9999 -9999 -9999 -9999 -9999 -9999 -9999 -9999
 -9999 -9999 -9999 -9999 -9999 -9999 -9999 -9999 -9999 -9999 -9999 255 253 234 205 195 189 184 182 182 183 231 234 243 243 243 242 220 217 217 209 200 202 200 196 196 202 210 215 215 215 214 212 204 192 177 167 156 156 158 164 159 161 205 247 245 243 240 237 237 239 239 237 235 236 243 240 238 236 237 241 245 250 240 219 228 240 247 256 -9999 -9999 -9999 -9999 -9999 -9999 -9999 -9999 -9999 -9999
 -9999 -9999 -9999 -9999 -9999 -9999 -9999 -9999 -9999 -9999 -9999 -9999 249 247 222 199 192 186 179 188 187 183 240 241 243 242 242 241 224 218 209 205 205 204 202 215 221 223 223 216 216 215 210 198 172 164 156 164 174 183 172 171 167 249 248 247 245 242 238 232 236 238 240 234 241 239 237 230 228 222 234 243 246 248 236 227 212 244 254 259 -9999 -9999 -9999 -9999 -9999 -9999 -9999 -9999 -9999
 -9999 -9999 -9999 -9999 -9999 -9999 -9999 -9999 -9999 -9999 -9999 -9999 -9999 243 220 200 191 186 184 184 194 191 230 233 230 239 240 240 239 236 211 207 202 190 209 220 222 222 224 224 217 216 203 196 188 166 177 172 182 178 181 176 232 250 250 248 245 239 235 234 236 238 236 237 239 236 232 221 221 225 232 239 244 248 232 240 226 244 255 -9999 -9999 -9999 -9999 -9999 -9999 -9999 -9999 -9999 -9999
 -9999 -9999 -9999 -9999 -9999 -9999 -9999 -9999 -9999 -9999 -9999 -9999 -9999 -9999 -9999 -9999 192 182 184 183 193 195 197 238 228 220 223 234 234 234 232 213 203 179 216 219 220 222 223 223 223 211 203 196 176 177 179 178 189 180 194 204 251 251 250 249 245 219 220 233 238 233 236 228 236 235 234 219 219 222 223 236 239 248 243 246 244 246 248 258 -9999 -9999 -9999 -9999 -9999 -9999 -9999 -9999 -9999
 -9999 -9999 -9999 -9999 -9999 -9999 -9999 -9999 -9999 -9999 -9999 -9999 -9999 -9999 -9999 -9999 -9999 -9999 181 187 193 203 202 204 235 222 211 203 202 208 213 213 178 154 213 214 216 218 220 206 214 211 199 195 181 183 195 193 191 202 210 232 249 251 251 249 239 205 182 224 239 227 233 236 235 228 229 217 209 213 229 229 234 243 243 248 255 255 259 257 -9999 -9999 -9999 -9999 -9999 -9999 -9999 -9999 -9999
 -9999 -9999 -9999 -9999 -9999 -9999 -9999 -9999 -9999 -9999 -9999 -9999 -9999 -9999 -9999 -9999 -9999 -9999 187 193 195 199 206 207 204 233 210 193 192 183 207 200 153 162 180 185 173 186 213 194 203 190 188 175 178 184 186 193 196 207 229 247 250 250 250 247 233 197 192 233 230 228 229 239 231 223 225 217 216 218 229 223 235 245 246 249 250 252 254 259 -9999 -9999 -9999 -9999 -9999 -9999 -9999 -9999 -9999
 -9999 -9999 -9999 -9999 -9999 -9999 -9999 -9999 -9999 -9999 -9999 -9999 -9999 -9999 -9999 -9999 -9999 -9999 -9999 -9999 -9999 188 201 209 205 231 227 201 188 181 174 194 175 152 141 120 137 149 177 144 189 173 175 163 170 179 191 202 200 224 230 246 249 249 247 243 219 203 208 234 234 222 226 239 231 229 229 224 221 232 228 239 241 247 242 249 246 254 244 255 260 -9999 -9999 -9999 -9999 -9999 -9999 -9999 -9999
 -9999 -9999 -9999 -9999 -9999 -9999 -9999 -9999 -9999 -9999 -9999 -9999 -9999 -9999 -9999 -9999 -9999 -9999 -9999 -9999 -9999 -9999 -9999 210 -9999 205 224 210 195 182 163 165 155 203 123 197 117 127 162 125 140 171 157 148 160 170 185 173 213 223 226 247 246 246 238 232 223 224 228 229 227 230 235 238 236 229 232 216 216 229 239 235 236 240 238 246 252 254 247 256 257 260 -9999 -9999 -9999 -9999 -9999 -9999 -9999
 -9999 -9999 -9999 -9999 -9999 -9999 -9999 -9999 -9999 -9999 -9999 -9999 -9999 -9999 -9999 -9999 -9999 -9999 -9999 -9999 -9999 -9999 -9999 -9999 -9999 -9999 206 212 207 188 183 163 164 219 212 198 205 132 136 135 139 140 141 149 156 160 166 173 185 214 228 242 238 234 219 199 218 198 218 220 225 236 234 230 228 228 230 233 236 232 236 238 236 234 238 242 247 251 249 243 256 256 -9999 -9999 -9999 -9999 -9999 -9999 -9999
 -9999 -9999 -9999 -9999 -9999 -9999 -9999 -9999 -9999 -9999 -9999 -9999 -9999 -9999 -9999 -9999 -9999 -9999 -9999 -9999 -9999 -9999 -9999 -9999 -9999 -9999 -9999 -9999 199 205 197 195 153 218 228 249 252 156 163 125 114 130 136 141 154 164 165 167 193 214 243 231 241 229 205 208 211 213 225 226 234 230 232 233 227 226 230 230 231 234 235 237 232 234 237 241 243 246 237 242 256 -9999 -9999 -9999 -9999 -9999 -9999 -9999 -9999
 -9999 -9999 -9999 -9999 -9999 -9999 -9999 -9999 -9999 -9999 -9999 -9999 -9999 -9999 -9999 -9999 -9999 -9999 -9999 -9999 -9999 -9999 -9999 -9999 -9999 -9999 -9999 -9999 -9999 -9999 -9999 -9999 216 221 254 257 258 258 207 161 123 130 130 130 148 153 163 174 201 214 218 224 221 206 203 207 225 234 221 233 228 225 233 232 227 224 218 213 227 235 235 234 232 235 237 235 240 246 250 252 247 258 257 -9999 -9999 -9999 -9999 -9999 -9999
 -9999 -9999 -9999 -9999 -9999 -9999 -9999 -9999 -9999 -9999 -9999 -9999 -9999 -9999 -9999 -9999 -9999 -9999 -9999 -9999 -9999 -9999 -9999 -9999 -9999 -9999 -9999 -9999 -9999 -9999 -9999 -9999 -9999 -9999 -9999 -9999 258 257 256 162 167 137 128 146 152 157 165 182 192 194 191 205 195 202 195 207 230 226 223 226 224 227 225 228 226 220 212 216 230 234 234 233 232 234 236 241 242 245 253 252 250 249 254 -9999 -9999 -9999 -9999 -9999 -9999
 -9999 -9999 -9999 -9999 -9999 -9999 -9999 -9999 -9999 -9999 -9999 -9999 -9999 -9999 -9999 -9999 -9999 -9999 -9999 -9999 -9999 -9999 -9999 -9999 -9999 -9999 -9999 -9999 -9999 -9999 -9999 -9999 -9999 -9999 -9999 -9999 -9999 -9999 255 253 168 159 131 146 160 181 180 166 178 184 198 211 195 207 209 216 223 226 222 221 221 231 225 225 217 214 210 217 228 232 236 237 237 239 239 240 247 250 247 244 243 237 256 -9999 -9999 -9999 -9999 -9999 -9999
 -9999 -9999 -9999 -9999 -9999 -9999 -9999 -9999 -9999 -9999 -9999 -9999 -9999 -9999 -9999 -9999 -9999 -9999 -9999 -9999 -9999 -9999 -9999 -9999 -9999 -9999 -9999 -9999 -9999 -9999 -9999 -9999 -9999 -9999 -9999 -9999 -9999 -9999 254 236 203 168 156 175 169 187 200 190 194 201 209 204 200 205 214 217 219 220 219 222 228 226 225 222 215 209 213 221 226 233 237 237 239 243 244 247 245 239 233 234 223 242 244 -9999 -9999 -9999 -9999 -9999 -9999
 -9999 -9999 -9999 -9999 -9999 -9999 -9999 -9999 -9999 -9999 -9999 -9999 -9999 -9999 -9999 -9999 -9999 -9999 -9999 -9999 -9999 -9999 -9999 -9999 -9999 -9999 -9999 -9999 -9999 -9999 -9999 -9999 -9999 -9999 -9999 -9999 -9999 -9999 -9999 235 233 183 182 174 156 193 202 204 200 205 201 197 200 201 217 214 220 216 214 221 222 223 222 219 205 207 212 223 226 233 236 239 240 244 241 242 239 230 218 229 245 247 256 254 -9999 -9999 -9999 -9999 -9999
 -9999 -9999 -9999 -9999 -9999 -9999 -9999 -9999 -9999 -9999 -9999 -9999 -9999 -9999 -9999 -9999 -9999 -9999 -9999 -9999 -9999 -9999 -9999 -9999 -9999 -9999 -9999 -9999 -9999 -9999 -9999 -9999 -9999 -9999 -9999 -9999 -9999 -9999 -9999 -9999 232 209 173 181 178 190 210 211 199 199 200 202 195 207 214 213 210 209 215 218 223 218 220 221 214 209 215 223 229 233 236 239 241 241 239 239 235 217 202 210 221 249 257 241 256 -9999 -9999 -9999 -9999
 -9999 -9999 -9999 -9999 -9999 -9999 -9999 -9999 -9999 -9999 -9999 -9999 -9999 -9999 -9999 -9999 -9999 -9999 -9999 -9999 -9999 -9999 -9999 -9999 -9999 -9999 -9999 -9999 -9999 -9999 -9999 -9999 -9999 -9999 -9999 -9999 -9999 -9999 -9999 -9999 232 231 180 209 211 218 205 210 209 204 201 199 199 206 210 209 207 209 217 222 218 216 217 213 211 215 224 225 231 235 237 240 239 240 234 230 231 218 223 238 248 250 252 242 256 250 -9999 -9999 -9999
 -9999 -9999 -9999 -9999 -9999 -9999 -9999 -9999 -9999 -9999 -9999 -9999 -9999 -9999 -9999 -9999 -9999 -9999 -9999 -9999 -9999 -9999 -9999 -9999 -9999 -9999 -9999 -9999 -9999 -9999 -9999 -9999 -9999 -9999 -9999 -9999 -9999 -9999 -9999 -9999 231 231 205 214 215 207 207 198 203 198 193 195 182 205 207 205 206 210 216 216 212 212 217 220 221 223 221 229 235 236 239 238 239 236 235 235 235 241 245 240 244 241 244 245 242 245 247 254 -9999
 -9999 -9999 -9999 -9999 -9999 -9999 -9999 -9999 -9999 -9999 -9999 -9999 -9999 -9999 -9999 -9999 -9999 -9999 -9999 -9999 -9999 -9999 -9999 -9999 -9999 -9999 -9999 -9999 -9999 -9999 -9999 -9999 -9999 -9999 -9999 -9999 -9999 -9999 -9999 -9999 231 231 223 198 206 193 198 189 194 188 194 190 201 206 205 200 207 208 215 213 217 221 225 225 226 223 226 231 235 236 238 236 239 236 238 239 243 238 222 215 222 230 239 237 243 244 245 251 -9999
 -9999 -9999 -9999 -9999 -9999 -9999 -9999 -9999 -9999 -9999 -9999 -9999 -9999 -9999 -9999 -9999 -9999 -9999 -9999 -9999 -9999 -9999 -9999 -9999 -9999 -9999 -9999 -9999 -9999 -9999 -9999 -9999 -9999 -9999 -9999 -9999 -9999 -9999 -9999 -9999 249 230 222 186 204 196 190 195 193 192 185 196 197 202 206 206 202 212 206 213 217 226 228 225 232 229 232 224 237 235 238 241 242 240 239 241 237 219 209 225 225 225 236 239 242 244 248 -9999 -9999
 -9999 -9999 -9999 -9999 -9999 -9999 -9999 -9999 -9999 -9999 -9999 -9999 -9999 -9999 -9999 -9999 -9999 -9999 -9999 -9999 -9999 -9999 -9999 -9999 -9999 -9999 -9999 -9999 -9999 -9999 -9999 -9999 -9999 -9999 -9999 -9999 -9999 -9999 -9999 -9999 248 248 248 185 183 183 204 193 195 190 167 205 196 207 207 208 205 205 210 215 210 223 224 229 235 230 234 235 239 239 239 240 242 244 239 240 240 238 221 220 227 232 237 239 241 248 -9999 -9999 -9999
 -9999 -9999 -9999 -9999 -9999 -9999 -9999 -9999 -9999 -9999 -9999 -9999 -9999 -9999 -9999 -9999 -9999 -9999 -9999 -9999 -9999 -9999 -9999 -9999 -9999 -9999 -9999 -9999 -9999 -9999 -9999 -9999 -9999 -9999 -9999 -9999 -9999 -9999 -9999 -9999 248 247 247 184 177 172 196 206 195 195 195 208 204 210 207 213 209 206 217 219 221 224 226 225 231 236 238 239 240 242 241 242 243 246 245 242 244 243 232 218 229 235 238 251 -9999 -9999 -9999 -9999 -9999
 -9999 -9999 -9999 -9999 -9999 -9999 -9999 -9999 -9999 -9999 -9999 -9999 -9999 -9999 -9999 -9999 -9999 -9999 -9999 -9999 -9999 -9999 -9999 -9999 -9999 -9999 -9999 -9999 -9999 -9999 -9999 -9999 -9999 -9999 -9999 -9999 -9999 -9999 -9999 -9999 -9999 246 236 169 160 179 191 199 189 208 195 208 211 212 215 209 212 215 219 216 221 224 228 232 228 237 240 241 245 243 245 246 243 248 247 247 247 248 243 226 249 -9999 -9999 -9999 -9999 -9999 -9999 -9999 -9999
 -9999 -9999 -9999 -9999 -9999 -9999 -9999 -9999 -9999 -9999 -9999 -9999 -9999 -9999 -9999 -9999 -9999 -9999 -9999 -9999 -9999 -9999 -9999 -9999 -9999 -9999 -9999 -9999 -9999 -9999 -9999 -9999 -9999 -9999 -9999 -9999 -9999 -9999 -9999 -9999 -9999 247 246 182 174 177 202 213 202 205 203 215 209 214 213 215 220 223 224 225 223 219 227 230 228 237 241 244 245 248 248 246 247 244 247 252 253 252 258 253 -9999 -9999 -9999 -9999 -9999 -9999 -9999 -9999 -9999
 -9999 -9999 -9999 -9999 -9999 -9999 -9999 -9999 -9999 -9999 -9999 -9999 -9999 -9999 -9999 -9999 -9999 -9999 -9999 -9999 -9999 -9999 -9999 -9999 -9999 -9999 -9999 -9999 -9999 -9999 -9999 -9999 -9999 -9999 -9999 -9999 -9999 -9999 -9999 -9999 -9999 247 247 244 205 185 188 217 221 220 223 224 221 217 220 220 215 226 226 230 221 219 230 236 239 240 242 243 249 250 251 250 248 250 252 -9999 -9999 -9999 -9999 -9999 -9999 -9999 -9999 -9999 -9999 -9999 -9999 -9999 -9999
 -9999 -9999 -9999 -9999 -9999 -9999 -9999 -9999 -9999 -9999 -9999 -9999 -9999 -9999 -9999 -9999 -9999 -9999 -9999 -9999 -9999 -9999 -9999 -9999 -9999 -9999 -9999 -9999 -9999 -9999 -9999 -9999 -9999 -9999 -9999 -9999 -9999 -9999 -9999 -9999 -9999 246 248 249 250 182 189 204 224 225 226 228 221 223 220 219 221 228 229 231 229 234 234 238 240 241 244 245 -9999 -9999 -9999 -9999 253 -9999 -9999 -9999 -9999 -9999 -9999 -9999 -9999 -9999 -9999 -9999 -9999 -9999 -9999 -9999 -9999
 -9999 -9999 -9999 -9999 -9999 -9999 -9999 -9999 -9999 -9999 -9999 -9999 -9999 -9999 -9999 -9999 -9999 -9999 -9999 -9999 -9999 -9999 -9999 -9999 -9999 -9999 -9999 -9999 -9999 -9999 -9999 -9999 -9999 -9999 -9999 -9999 -9999 -9999 -9999 -9999 -9999 -9999 250 251 252 152 197 221 227 227 228 -9999 -9999 226 227 223 225 231 229 234 235 238 229 241 242 243 244 -9999 -9999 -9999 -9999 -9999 -9999 -9999 -9999 -9999 -9999 -9999 -9999 -9999 -9999 -9999 -9999 -9999 -9999 -9999 -9999 -9999 -9999
 -9999 -9999 -9999 -9999 -9999 -9999 -9999 -9999 -9999 -9999 -9999 -9999 -9999 -9999 -9999 -9999 -9999 -9999 -9999 -9999 -9999 -9999 -9999 -9999 -9999 -9999 -9999 -9999 -9999 -9999 -9999 -9999 -9999 -9999 -9999 -9999 -9999 -9999 -9999 -9999 -9999 -9999 -9999 -9999 -9999 -9999 -9999 -9999 -9999 -9999 -9999 -9999 -9999 -9999 -9999 227 230 231 233 -9999 -9999 -9999 242 243 243 -9999 -9999 -9999 -9999 -9999 -9999 -9999 -9999 -9999 -9999 -9999 -9999 -9999 -9999 -9999 -9999 -9999 -9999 -9999 -9999 -9999 -9999 -9999 -9999
 -9999 -9999 -9999 -9999 -9999 -9999 -9999 -9999 -9999 -9999 -9999 -9999 -9999 -9999 -9999 -9999 -9999 -9999 -9999 -9999 -9999 -9999 -9999 -9999 -9999 -9999 -9999 -9999 -9999 -9999 -9999 -9999 -9999 -9999 -9999 -9999 -9999 -9999 -9999 -9999 -9999 -9999 -9999 -9999 -9999 -9999 -9999 -9999 -9999 -9999 -9999 -9999 -9999 -9999 -9999 -9999 -9999 -9999 -9999 -9999 -9999 -9999 -9999 -9999 -9999 -9999 -9999 -9999 -9999 -9999 -9999 -9999 -9999 -9999 -9999 -9999 -9999 -9999 -9999 -9999 -9999 -9999 -9999 -9999 -9999 -9999 -9999 -9999 -9999
