# Supplementary material for: Climate Change Influences Potential Distribution of Infected Aedes aegypti Co-Occurrence with Dengue Epidemics Risk Areas in Tanzania
Source: PLoS One. 2016 Sep 28;11(9):e0162649. doi: 10.1371/journal.pone.0162649 (PMC5040426; doi:10.1371/journal.pone.0162649)
Supplement: S1 File — (ZIP) [file pone.0162649.s001.zip › S1_File/bioData/bioData-2050/maxent.cache/Tz_bio17.info]

file C:\Users\CMweya\Google Drive\Denmark\climateChangeDengueManuscript\bioData\Tz_bio_2050\Tz_bio17.asc
modified 1269306216000
length 29060
