# Supplementary material for: Climate Change Influences Potential Distribution of Infected Aedes aegypti Co-Occurrence with Dengue Epidemics Risk Areas in Tanzania
Source: PLoS One. 2016 Sep 28;11(9):e0162649. doi: 10.1371/journal.pone.0162649 (PMC5040426; doi:10.1371/journal.pone.0162649)
Supplement: S1 File — (ZIP) [file pone.0162649.s001.zip › S1_File/bioData/bioData-2050/schema.ini]

[Tz_bio1.asc]
Format=CSVDelimited
[Tz_bio10.asc]
Format=CSVDelimited
[Tz_bio11.asc]
Format=CSVDelimited
[Tz_bio12.asc]
Format=CSVDelimited
[Tz_bio2.asc]
Format=CSVDelimited
[Tz_bio3.asc]
Format=CSVDelimited
[Tz_bio4.asc]
Format=CSVDelimited
[Tz_bio5.asc]
Format=CSVDelimited
[Tz_bio6.asc]
Format=CSVDelimited
[Tz_bio7.asc]
Format=CSVDelimited
[Tz_bio8.asc]
Format=CSVDelimited
[Tz_bio9.asc]
Format=CSVDelimited
[Export_Output.txt]
ColNameHeader=True
CharacterSet=1252
Format=CSVDelimited
Col1=OBJECTID Integer
Col2=Area Char Width 254
Col3=Elevation Float
Col4=x Float
Col5=y Float
Col6=Status Char Width 254
NumberDigits=6
