# Supplementary material for: Climate Change Influences Potential Distribution of Infected Aedes aegypti Co-Occurrence with Dengue Epidemics Risk Areas in Tanzania
Source: PLoS One. 2016 Sep 28;11(9):e0162649. doi: 10.1371/journal.pone.0162649 (PMC5040426; doi:10.1371/journal.pone.0162649)
Supplement: S1 File — (ZIP) [file pone.0162649.s001.zip › S1_File/bioData/bioData-2050/Tz_bio1.asc]

ncols        89
nrows        86
xllcorner    29.371397018433
yllcorner    -11.758983612061
cellsize      0.125
NODATA_value  -9999
 -9999 -9999 -9999 -9999 -9999 -9999 -9999 -9999 -9999 -9999 -9999 221 208 220 215 217 220 223 225 227 229 230 231 233 234 234 235 237 238 239 240 241 242 243 244 245 -9999 -9999 -9999 -9999 -9999 -9999 -9999 -9999 -9999 -9999 -9999 -9999 -9999 -9999 -9999 -9999 -9999 -9999 -9999 -9999 -9999 -9999 -9999 -9999 -9999 -9999 -9999 -9999 -9999 -9999 -9999 -9999 -9999 -9999 -9999 -9999 -9999 -9999 -9999 -9999 -9999 -9999 -9999 -9999 -9999 -9999 -9999 -9999 -9999 -9999 -9999 -9999 -9999
 -9999 -9999 -9999 -9999 -9999 -9999 -9999 -9999 -9999 224 220 212 213 223 223 222 223 223 225 223 229 230 232 233 234 235 236 237 238 239 241 242 243 244 244 245 246 243 239 -9999 -9999 -9999 -9999 -9999 -9999 -9999 -9999 -9999 -9999 -9999 -9999 -9999 -9999 -9999 -9999 -9999 -9999 -9999 -9999 -9999 -9999 -9999 -9999 -9999 -9999 -9999 -9999 -9999 -9999 -9999 -9999 -9999 -9999 -9999 -9999 -9999 -9999 -9999 -9999 -9999 -9999 -9999 -9999 -9999 -9999 -9999 -9999 -9999 -9999
 -9999 -9999 -9999 -9999 -9999 -9999 -9999 -9999 -9999 -9999 222 223 209 204 225 226 225 225 221 223 229 230 232 233 234 235 237 238 239 240 241 243 244 245 246 246 243 237 233 230 221 -9999 -9999 -9999 -9999 -9999 -9999 -9999 -9999 -9999 -9999 -9999 -9999 -9999 -9999 -9999 -9999 -9999 -9999 -9999 -9999 -9999 -9999 -9999 -9999 -9999 -9999 -9999 -9999 -9999 -9999 -9999 -9999 -9999 -9999 -9999 -9999 -9999 -9999 -9999 -9999 -9999 -9999 -9999 -9999 -9999 -9999 -9999 -9999
 -9999 -9999 -9999 -9999 -9999 -9999 -9999 -9999 -9999 -9999 226 207 214 210 226 225 226 227 227 223 230 231 232 234 235 236 237 239 240 241 242 243 244 245 246 247 244 246 242 230 215 216 202 -9999 -9999 -9999 -9999 -9999 -9999 -9999 -9999 -9999 -9999 -9999 -9999 -9999 -9999 -9999 -9999 -9999 -9999 -9999 -9999 -9999 -9999 -9999 -9999 -9999 -9999 -9999 -9999 -9999 -9999 -9999 -9999 -9999 -9999 -9999 -9999 -9999 -9999 -9999 -9999 -9999 -9999 -9999 -9999 -9999 -9999
 -9999 -9999 -9999 -9999 -9999 -9999 -9999 -9999 -9999 -9999 -9999 209 218 211 225 222 226 226 228 229 230 232 233 235 236 237 238 239 240 241 242 243 245 246 246 247 248 245 246 244 242 240 229 224 221 -9999 -9999 -9999 -9999 -9999 -9999 -9999 -9999 -9999 -9999 -9999 -9999 -9999 -9999 -9999 -9999 -9999 -9999 -9999 -9999 -9999 -9999 -9999 -9999 -9999 -9999 -9999 -9999 -9999 -9999 -9999 -9999 -9999 -9999 -9999 -9999 -9999 -9999 -9999 -9999 -9999 -9999 -9999 -9999
 -9999 -9999 -9999 -9999 -9999 -9999 -9999 -9999 -9999 -9999 -9999 -9999 205 216 220 223 228 223 229 230 231 232 234 235 236 237 239 240 241 242 243 244 245 246 247 242 241 244 242 237 220 234 225 223 219 216 -9999 -9999 -9999 -9999 -9999 -9999 -9999 -9999 -9999 -9999 -9999 -9999 -9999 -9999 -9999 -9999 -9999 -9999 -9999 -9999 -9999 -9999 -9999 -9999 -9999 -9999 -9999 -9999 -9999 -9999 -9999 -9999 -9999 -9999 -9999 -9999 -9999 -9999 -9999 -9999 -9999 -9999 -9999
 -9999 -9999 -9999 -9999 -9999 -9999 -9999 -9999 -9999 -9999 -9999 -9999 215 222 212 224 227 209 228 232 233 233 235 236 237 238 240 241 242 242 243 244 245 246 244 242 236 229 233 234 233 224 224 215 210 213 206 193 -9999 -9999 -9999 -9999 -9999 -9999 -9999 -9999 -9999 -9999 -9999 -9999 -9999 -9999 -9999 -9999 -9999 -9999 -9999 -9999 -9999 -9999 -9999 -9999 -9999 -9999 -9999 -9999 -9999 -9999 -9999 -9999 -9999 -9999 -9999 -9999 -9999 -9999 -9999 -9999 -9999
 -9999 -9999 -9999 -9999 -9999 -9999 -9999 -9999 -9999 -9999 -9999 -9999 213 218 230 216 227 221 224 233 234 235 236 237 238 239 240 241 242 241 243 244 243 243 242 245 236 233 232 236 231 229 219 216 217 212 205 183 187 182 -9999 -9999 -9999 -9999 -9999 -9999 -9999 -9999 -9999 -9999 -9999 -9999 -9999 -9999 -9999 -9999 -9999 -9999 -9999 -9999 -9999 -9999 -9999 -9999 -9999 -9999 -9999 -9999 -9999 -9999 -9999 -9999 -9999 -9999 -9999 -9999 -9999 -9999 -9999
 -9999 -9999 -9999 -9999 -9999 -9999 -9999 -9999 -9999 -9999 -9999 -9999 227 212 232 232 232 223 234 234 235 236 237 238 239 240 241 242 237 241 244 244 232 246 245 243 235 243 243 242 232 234 229 230 219 212 203 194 189 172 168 205 -9999 -9999 -9999 -9999 -9999 -9999 -9999 -9999 -9999 -9999 -9999 -9999 -9999 -9999 -9999 -9999 -9999 -9999 -9999 -9999 -9999 -9999 -9999 -9999 -9999 -9999 -9999 -9999 -9999 -9999 -9999 -9999 -9999 -9999 -9999 -9999 -9999
 -9999 -9999 -9999 -9999 -9999 -9999 -9999 -9999 -9999 -9999 -9999 -9999 228 216 227 233 232 233 232 236 236 237 239 240 241 241 242 242 243 243 244 245 241 242 245 246 246 245 244 242 240 234 233 227 222 213 208 195 192 187 189 239 229 -9999 -9999 -9999 -9999 -9999 -9999 -9999 -9999 -9999 -9999 -9999 -9999 -9999 -9999 -9999 -9999 -9999 -9999 -9999 -9999 -9999 -9999 -9999 -9999 -9999 -9999 -9999 -9999 -9999 -9999 -9999 -9999 -9999 -9999 -9999 -9999
 -9999 -9999 -9999 -9999 -9999 -9999 -9999 -9999 -9999 -9999 -9999 -9999 219 225 233 235 224 232 236 234 237 237 239 240 241 241 242 243 243 244 245 245 245 245 246 246 245 244 242 237 238 238 234 229 224 217 207 200 192 201 206 237 245 268 261 -9999 -9999 -9999 -9999 -9999 -9999 -9999 -9999 -9999 -9999 -9999 -9999 -9999 -9999 -9999 -9999 -9999 -9999 -9999 -9999 -9999 -9999 -9999 -9999 -9999 -9999 -9999 -9999 -9999 -9999 -9999 -9999 -9999 -9999
 -9999 -9999 -9999 -9999 -9999 -9999 -9999 -9999 -9999 -9999 -9999 221 224 231 230 230 228 228 236 237 238 238 240 238 242 243 243 243 244 245 245 245 246 245 241 236 239 238 239 237 234 230 231 224 222 215 205 197 189 170 237 238 268 267 261 247 216 -9999 -9999 -9999 -9999 -9999 -9999 -9999 -9999 -9999 -9999 -9999 -9999 -9999 -9999 -9999 -9999 -9999 -9999 -9999 -9999 -9999 -9999 -9999 -9999 -9999 -9999 -9999 -9999 -9999 -9999 -9999 -9999
 -9999 -9999 -9999 -9999 -9999 -9999 -9999 -9999 -9999 219 199 205 212 232 233 230 229 225 236 237 238 239 241 239 242 243 243 243 239 242 245 246 246 243 245 243 239 241 239 235 231 227 221 220 214 212 203 197 197 213 238 242 266 266 230 240 215 206 220 -9999 -9999 -9999 -9999 -9999 -9999 -9999 -9999 -9999 -9999 -9999 -9999 -9999 -9999 -9999 -9999 -9999 -9999 -9999 -9999 -9999 -9999 -9999 -9999 -9999 -9999 -9999 -9999 -9999 -9999
 -9999 -9999 -9999 -9999 -9999 -9999 -9999 -9999 -9999 221 222 217 224 230 231 223 230 234 234 236 238 237 236 233 238 242 240 245 245 244 243 245 244 245 244 244 241 240 236 233 230 219 212 218 211 207 205 199 197 209 235 232 264 228 221 239 206 215 221 224 228 -9999 -9999 -9999 -9999 -9999 -9999 -9999 -9999 -9999 -9999 -9999 -9999 -9999 -9999 -9999 -9999 -9999 -9999 -9999 -9999 -9999 -9999 -9999 -9999 -9999 -9999 -9999 -9999
 -9999 -9999 -9999 -9999 -9999 -9999 -9999 -9999 -9999 213 214 211 224 229 228 225 222 228 231 238 238 239 235 238 241 241 243 243 246 245 243 243 244 244 242 242 241 238 233 231 227 224 212 215 213 207 205 208 201 194 224 205 164 241 242 239 225 209 222 219 229 228 -9999 -9999 -9999 -9999 -9999 -9999 -9999 -9999 -9999 -9999 -9999 -9999 -9999 -9999 -9999 -9999 -9999 -9999 -9999 -9999 -9999 -9999 -9999 -9999 -9999 -9999 -9999
 -9999 -9999 -9999 -9999 -9999 -9999 -9999 -9999 -9999 211 216 218 226 228 223 223 228 230 234 237 237 223 235 238 240 243 245 246 241 249 248 246 245 244 245 241 239 238 234 233 225 223 218 212 212 209 212 214 216 223 199 120 189 244 188 213 229 209 220 225 226 214 175 190 -9999 -9999 -9999 -9999 -9999 -9999 -9999 -9999 -9999 -9999 -9999 -9999 -9999 -9999 -9999 -9999 -9999 -9999 -9999 -9999 -9999 -9999 -9999 -9999 -9999
 -9999 -9999 -9999 -9999 -9999 -9999 -9999 -9999 -9999 -9999 -9999 -9999 220 227 226 232 227 233 232 235 232 232 231 235 235 242 247 244 240 245 249 248 245 242 243 244 240 238 236 233 229 224 217 211 213 211 210 216 224 191 128 144 200 251 246 237 233 214 213 220 221 205 134 70 107 191 -9999 -9999 -9999 -9999 -9999 -9999 -9999 -9999 -9999 -9999 -9999 -9999 -9999 -9999 -9999 -9999 -9999 -9999 -9999 -9999 -9999 -9999 -9999
 -9999 -9999 -9999 -9999 -9999 -9999 -9999 -9999 -9999 -9999 -9999 -9999 212 223 232 225 230 234 232 234 236 237 237 231 240 243 248 248 246 246 250 249 247 246 242 243 242 239 236 233 229 222 215 209 210 209 205 193 197 200 159 139 198 246 254 241 228 211 196 199 210 209 171 132 64 157 229 -9999 -9999 -9999 -9999 -9999 -9999 -9999 -9999 -9999 -9999 -9999 -9999 -9999 -9999 -9999 -9999 -9999 -9999 -9999 -9999 -9999 -9999
 -9999 -9999 -9999 -9999 -9999 -9999 -9999 -9999 -9999 -9999 -9999 -9999 226 229 235 228 233 236 237 239 237 239 237 236 242 245 246 249 248 249 250 250 250 245 245 243 241 243 239 236 232 224 215 214 209 208 205 200 142 163 186 203 237 236 238 198 169 179 177 153 206 217 216 216 182 193 233 -9999 -9999 -9999 -9999 -9999 -9999 -9999 -9999 -9999 -9999 -9999 -9999 -9999 -9999 -9999 -9999 -9999 -9999 -9999 -9999 -9999 -9999
 -9999 -9999 -9999 -9999 -9999 -9999 -9999 -9999 -9999 -9999 217 226 227 218 234 231 235 232 239 239 237 239 236 237 242 245 240 250 251 251 252 252 250 251 250 249 248 245 244 240 232 230 220 212 205 202 213 241 198 214 213 225 235 210 211 211 215 211 211 213 218 235 239 249 249 242 -9999 -9999 -9999 -9999 -9999 -9999 -9999 -9999 -9999 -9999 -9999 -9999 -9999 -9999 -9999 -9999 -9999 -9999 -9999 -9999 -9999 -9999 -9999
 -9999 -9999 -9999 -9999 -9999 -9999 -9999 -9999 -9999 227 225 223 220 231 235 234 235 235 240 239 238 243 245 244 244 240 249 250 250 251 251 251 254 253 252 251 250 248 247 244 240 236 224 214 201 235 241 239 230 216 215 239 238 230 221 217 220 216 221 231 235 239 240 253 254 253 -9999 -9999 -9999 -9999 -9999 -9999 -9999 -9999 -9999 -9999 -9999 -9999 -9999 -9999 -9999 -9999 -9999 -9999 -9999 -9999 -9999 -9999 -9999
 -9999 -9999 -9999 -9999 -9999 -9999 -9999 -9999 -9999 228 217 217 224 236 238 236 231 238 239 241 241 244 244 245 244 246 248 250 250 250 249 252 255 252 252 253 251 251 249 247 243 239 228 245 244 242 240 230 210 205 194 239 237 232 226 222 216 220 229 234 237 229 229 242 254 249 216 -9999 -9999 -9999 -9999 -9999 -9999 -9999 -9999 -9999 -9999 -9999 -9999 -9999 -9999 -9999 -9999 -9999 -9999 -9999 -9999 -9999 -9999
 -9999 -9999 -9999 -9999 -9999 -9999 -9999 -9999 229 227 225 232 235 236 235 240 238 241 241 239 245 246 246 243 245 246 248 250 251 250 247 252 256 255 256 254 253 252 251 249 246 245 245 245 244 239 222 220 198 192 213 240 237 231 221 214 206 217 227 237 228 234 235 233 254 241 219 252 -9999 -9999 -9999 -9999 -9999 -9999 -9999 -9999 -9999 -9999 -9999 -9999 -9999 -9999 -9999 -9999 -9999 -9999 -9999 -9999 -9999
 -9999 -9999 -9999 -9999 -9999 -9999 -9999 228 233 227 223 229 227 231 234 240 242 242 241 240 243 242 242 246 247 242 247 249 250 251 253 256 257 257 257 254 252 252 252 251 249 248 247 244 233 219 223 212 190 191 192 239 237 230 222 213 202 208 210 230 220 232 236 237 254 249 225 243 247 248 -9999 -9999 -9999 -9999 -9999 -9999 -9999 -9999 -9999 -9999 -9999 -9999 -9999 -9999 -9999 -9999 -9999 -9999 -9999
 -9999 -9999 -9999 -9999 -9999 -9999 223 220 212 231 234 235 230 230 235 241 243 243 244 245 245 244 247 250 250 248 249 248 249 250 251 249 247 250 251 252 254 254 254 252 236 240 231 215 221 201 191 189 174 180 231 227 226 232 228 209 209 210 217 213 216 221 218 237 248 258 250 239 245 249 249 249 247 -9999 -9999 -9999 -9999 -9999 -9999 -9999 -9999 -9999 -9999 -9999 -9999 -9999 -9999 -9999 -9999
 -9999 -9999 -9999 -9999 -9999 225 215 222 229 228 231 231 231 234 237 242 243 244 246 246 246 247 250 250 249 246 250 249 249 247 246 247 247 250 251 252 254 254 253 230 220 237 222 217 210 204 206 198 185 206 217 203 229 234 232 220 216 212 220 222 207 215 217 231 256 257 255 234 174 250 252 250 250 252 -9999 -9999 -9999 -9999 -9999 -9999 -9999 -9999 -9999 -9999 -9999 -9999 -9999 -9999 -9999
 -9999 -9999 -9999 -9999 218 216 208 224 228 231 235 232 234 234 239 241 244 245 246 246 247 249 249 248 249 248 248 249 248 249 248 247 245 247 251 252 252 254 251 234 228 230 225 219 214 208 204 214 197 202 213 216 232 235 234 229 225 219 216 228 219 216 219 223 246 256 253 252 178 253 249 249 253 251 255 -9999 -9999 -9999 -9999 -9999 -9999 -9999 -9999 -9999 -9999 -9999 -9999 -9999 -9999
 -9999 252 244 209 222 201 225 220 225 229 236 236 233 232 237 242 244 246 246 246 249 248 250 251 248 248 250 251 251 249 246 246 244 248 247 248 255 254 249 239 228 222 227 220 215 213 198 212 202 214 211 220 235 236 232 235 233 229 225 230 224 223 221 224 224 252 251 251 245 245 244 179 255 257 261 264 268 -9999 -9999 -9999 -9999 -9999 -9999 -9999 -9999 -9999 -9999 -9999 -9999
 -9999 254 215 213 229 211 228 229 230 232 236 235 234 230 235 242 245 246 247 246 249 249 250 251 250 249 251 253 250 249 248 246 248 247 245 253 255 253 245 236 229 227 227 217 216 214 212 221 216 219 224 215 236 231 231 236 233 229 226 235 230 223 225 227 224 238 237 247 246 247 217 170 207 238 256 257 267 274 -9999 -9999 -9999 -9999 -9999 -9999 -9999 -9999 -9999 -9999 -9999
 254 253 245 242 238 228 232 234 236 230 235 238 238 236 240 244 246 246 247 248 249 250 249 248 254 253 248 254 251 249 246 248 249 246 250 255 254 253 246 237 233 224 224 221 218 219 220 216 216 221 227 205 200 230 232 233 233 228 228 234 226 232 229 230 227 233 234 245 240 251 252 174 166 235 249 251 268 273 281 -9999 -9999 -9999 -9999 -9999 -9999 -9999 -9999 -9999 -9999
 255 254 253 245 240 230 235 232 237 233 229 238 240 241 243 245 246 246 245 249 249 249 251 252 252 248 255 253 249 248 244 248 248 247 249 255 254 252 247 242 237 228 225 217 220 229 217 225 226 227 235 228 205 232 233 232 232 229 228 236 227 228 229 234 238 240 235 247 242 253 253 261 185 250 250 264 271 274 -9999 -9999 -9999 -9999 -9999 -9999 -9999 -9999 -9999 -9999 -9999
 255 255 256 252 237 237 237 230 238 237 234 238 241 242 244 245 247 246 247 248 248 248 250 251 252 250 252 250 246 247 247 246 247 247 246 252 254 252 249 244 239 231 218 216 216 232 226 231 229 227 230 226 230 225 226 232 232 227 232 235 226 230 227 230 227 229 239 245 244 250 252 261 208 262 228 272 274 272 -9999 -9999 -9999 -9999 -9999 271 -9999 -9999 -9999 -9999 -9999
 -9999 255 255 256 244 244 232 240 240 241 239 240 239 242 244 245 245 248 250 251 250 251 251 251 251 252 251 249 247 247 244 244 248 248 251 248 253 252 248 241 236 227 224 219 216 225 230 232 237 236 222 238 233 202 213 218 219 225 231 233 226 225 223 223 223 224 227 237 238 244 253 254 253 263 240 269 274 279 -9999 -9999 -9999 -9999 -9999 270 -9999 -9999 -9999 -9999 -9999
 -9999 254 255 255 234 246 233 236 226 230 234 242 242 244 246 247 247 249 251 251 252 252 252 252 252 253 251 250 249 248 244 245 249 249 245 245 248 250 245 241 235 232 224 224 226 226 234 231 236 239 239 238 233 226 228 223 212 198 227 230 226 220 217 219 219 222 228 234 232 240 245 248 259 263 267 267 278 282 -9999 -9999 -9999 -9999 -9999 273 -9999 -9999 -9999 -9999 -9999
 -9999 -9999 255 254 247 238 226 212 227 228 232 236 238 233 246 243 248 250 249 252 253 253 253 251 253 253 252 248 249 249 248 248 249 246 244 245 243 246 243 237 235 233 225 228 226 228 236 239 234 240 238 239 238 232 226 225 215 205 222 222 222 216 195 217 216 225 227 233 234 235 242 245 254 264 281 283 285 -9999 -9999 -9999 -9999 -9999 274 -9999 -9999 -9999 -9999 -9999 -9999
 -9999 -9999 255 243 243 238 224 234 227 214 233 235 231 242 246 245 252 250 252 250 253 253 253 253 254 253 252 250 248 247 249 249 248 245 244 242 238 237 240 236 232 229 226 225 228 232 239 246 247 236 229 229 238 235 219 228 217 203 221 221 221 212 213 216 220 233 234 234 235 241 246 248 254 261 284 278 283 -9999 -9999 -9999 -9999 -9999 -9999 -9999 -9999 -9999 -9999 -9999 -9999
 -9999 -9999 254 255 246 240 248 242 227 232 230 223 234 246 249 250 253 254 253 254 255 255 256 255 254 253 253 252 250 247 249 248 246 243 242 242 240 239 236 234 231 231 225 227 230 241 250 252 249 243 240 218 230 236 231 231 217 217 224 219 220 210 219 215 232 240 238 238 238 241 240 249 257 260 280 286 -9999 -9999 -9999 -9999 -9999 -9999 -9999 -9999 -9999 -9999 -9999 -9999 -9999
 -9999 -9999 255 256 256 242 239 242 236 224 232 232 236 251 254 252 252 254 256 256 257 256 256 256 255 255 254 252 251 248 248 244 243 243 240 239 238 236 234 232 233 233 231 230 240 244 251 252 250 246 240 236 210 223 238 235 226 223 223 213 221 225 226 236 235 234 244 250 240 247 244 256 263 270 283 284 -9999 -9999 -9999 -9999 -9999 -9999 -9999 -9999 -9999 -9999 -9999 -9999 -9999
 -9999 -9999 255 256 259 242 233 239 227 231 227 230 246 252 255 252 256 257 257 256 257 258 258 257 256 256 255 253 253 250 249 242 242 237 232 231 231 234 230 229 230 230 230 232 238 255 254 254 247 245 239 240 239 236 242 239 231 224 216 214 220 222 227 226 219 242 235 254 250 251 256 257 261 266 284 289 -9999 -9999 -9999 287 -9999 -9999 -9999 -9999 -9999 -9999 -9999 -9999 -9999
 -9999 254 256 256 254 240 236 237 221 213 226 244 245 250 254 253 257 258 259 258 258 259 258 258 257 256 254 254 253 252 249 247 239 234 233 230 227 225 227 230 231 231 229 233 248 255 255 255 248 244 240 242 244 242 239 243 234 227 222 215 225 226 211 231 221 226 257 262 261 256 254 258 267 274 282 -9999 -9999 -9999 -9999 286 -9999 -9999 -9999 -9999 -9999 -9999 -9999 -9999 -9999
 -9999 255 256 191 220 238 236 228 235 233 230 245 248 249 256 254 257 257 260 258 258 259 259 259 258 257 256 254 253 251 249 247 245 240 234 225 224 230 231 232 233 232 232 233 237 254 255 255 252 247 241 245 241 245 247 247 237 230 225 219 219 232 235 236 226 218 266 262 265 261 258 264 266 267 278 290 -9999 -9999 -9999 288 -9999 -9999 -9999 -9999 -9999 -9999 -9999 -9999 -9999
 -9999 256 258 223 199 241 246 236 229 236 240 249 254 260 254 262 258 253 261 261 259 259 259 259 258 257 256 255 253 252 250 248 239 238 237 230 225 219 233 234 232 234 236 236 237 237 254 254 251 245 240 233 239 244 242 249 212 222 228 221 212 242 246 255 252 268 269 269 268 266 272 276 278 286 287 288 -9999 -9999 -9999 -9999 292 -9999 -9999 -9999 -9999 -9999 -9999 -9999 -9999
 -9999 -9999 258 261 251 239 252 249 247 235 256 260 265 264 262 265 260 258 260 261 261 259 259 259 258 257 256 254 253 251 249 247 244 239 236 234 230 229 232 232 235 234 238 239 237 237 249 251 249 246 244 240 242 246 248 249 238 229 238 185 188 224 242 263 268 270 269 266 265 260 265 265 269 272 281 284 -9999 -9999 -9999 -9999 -9999 291 -9999 -9999 -9999 -9999 -9999 -9999 -9999
 -9999 -9999 -9999 261 263 265 267 254 254 246 253 265 268 266 268 267 268 257 256 262 261 260 258 259 257 257 255 254 252 251 249 246 243 236 237 231 225 235 235 228 235 235 235 234 238 238 239 249 249 245 245 245 244 232 247 241 206 249 236 232 196 249 264 269 271 270 267 263 262 266 264 265 272 278 281 284 282 283 -9999 -9999 -9999 -9999 -9999 -9999 -9999 -9999 -9999 -9999 -9999
 -9999 -9999 -9999 262 264 267 269 270 261 262 263 265 271 273 271 272 270 269 255 261 260 258 258 256 256 256 254 253 252 249 247 246 242 241 229 235 227 230 236 233 236 236 237 237 240 240 240 246 247 245 234 246 247 251 229 200 235 233 245 245 224 257 267 270 270 267 263 267 263 271 272 272 277 281 283 280 278 277 281 -9999 -9999 -9999 -9999 -9999 -9999 -9999 -9999 -9999 -9999
 -9999 -9999 -9999 -9999 -9999 268 270 273 274 269 270 270 274 276 276 273 273 268 258 249 260 258 258 257 256 254 252 251 251 249 245 245 243 238 234 232 228 231 234 225 223 237 239 238 240 239 240 244 246 246 244 247 255 254 239 199 227 212 242 243 261 260 267 269 268 261 264 263 270 274 275 273 278 282 285 277 271 273 273 -9999 -9999 -9999 -9999 -9999 -9999 -9999 -9999 -9999 -9999
 -9999 -9999 -9999 -9999 -9999 -9999 273 275 277 278 272 275 275 278 278 276 275 268 260 255 259 259 258 258 256 253 253 252 251 250 247 244 242 240 237 235 232 231 237 235 235 238 240 241 241 241 241 243 247 246 247 255 257 253 242 236 199 192 230 242 258 264 267 269 265 259 227 232 233 276 280 277 281 283 282 274 267 266 272 274 277 -9999 -9999 -9999 -9999 -9999 -9999 -9999 -9999
 -9999 -9999 -9999 -9999 -9999 -9999 -9999 278 281 283 273 273 274 278 278 277 275 273 254 252 257 257 258 258 255 254 253 253 251 247 246 244 242 240 239 235 234 236 237 237 238 238 239 239 239 241 244 244 245 254 255 257 256 250 248 211 222 205 204 236 261 265 266 262 256 242 231 271 279 282 280 281 283 283 278 268 262 265 271 272 273 280 -9999 -9999 -9999 -9999 -9999 -9999 -9999
 -9999 -9999 -9999 -9999 -9999 -9999 -9999 -9999 283 286 277 273 273 276 277 276 274 272 266 263 255 257 258 256 256 255 253 249 247 246 242 242 240 238 235 233 234 236 236 236 237 235 237 238 240 240 241 244 248 250 256 256 255 251 255 255 177 233 188 248 257 262 262 257 231 214 212 271 287 285 283 284 284 280 273 261 258 271 270 276 278 -9999 -9999 -9999 -9999 -9999 -9999 -9999 -9999
 -9999 -9999 -9999 -9999 -9999 -9999 -9999 -9999 286 289 282 277 274 273 273 270 272 269 266 262 260 257 257 256 252 251 250 250 245 244 242 239 238 226 234 232 232 232 233 231 235 235 233 237 238 240 244 254 255 256 254 248 225 236 226 257 232 250 212 224 252 255 260 252 253 265 250 271 289 287 284 286 283 276 271 255 268 275 276 277 -9999 -9999 -9999 -9999 -9999 -9999 -9999 -9999 -9999
 -9999 -9999 -9999 -9999 -9999 -9999 -9999 -9999 -9999 291 290 281 274 275 275 274 269 266 265 260 254 254 242 249 250 247 246 244 244 242 239 239 221 219 220 226 232 233 235 231 234 228 232 236 239 238 245 253 253 253 247 221 234 224 188 251 227 223 228 244 249 256 250 228 260 274 279 287 288 287 282 284 281 273 265 269 273 272 276 279 -9999 -9999 -9999 -9999 -9999 -9999 -9999 -9999 -9999
 -9999 -9999 -9999 -9999 -9999 -9999 -9999 -9999 -9999 291 281 283 273 275 278 269 263 262 261 261 257 252 250 234 241 241 241 243 238 237 236 233 229 227 218 219 216 230 228 232 229 229 233 237 239 244 252 251 251 242 229 223 218 209 175 242 252 258 239 249 234 261 264 263 273 283 283 286 285 285 283 284 279 272 277 276 274 278 277 -9999 -9999 -9999 -9999 -9999 -9999 -9999 -9999 -9999 -9999
 -9999 -9999 -9999 -9999 -9999 -9999 -9999 -9999 -9999 290 288 273 268 272 272 273 256 257 257 258 259 261 239 248 233 242 243 227 223 231 222 224 220 216 214 204 228 228 228 229 209 229 233 246 247 249 245 245 238 228 216 216 218 215 198 253 235 240 204 246 246 261 263 263 270 278 265 276 283 284 284 283 280 280 278 269 267 271 273 -9999 -9999 -9999 -9999 -9999 -9999 -9999 -9999 -9999 -9999
 -9999 -9999 -9999 -9999 -9999 -9999 -9999 -9999 -9999 -9999 288 278 262 262 263 257 244 232 255 257 258 260 262 249 245 247 243 244 231 226 216 224 223 218 222 206 217 212 214 225 230 238 244 243 222 242 244 206 206 212 211 207 186 198 222 218 213 185 231 220 262 263 261 267 269 268 272 274 267 284 282 282 281 280 279 277 274 271 277 -9999 -9999 -9999 -9999 -9999 -9999 -9999 -9999 -9999 -9999
 -9999 -9999 -9999 -9999 -9999 -9999 -9999 -9999 -9999 -9999 286 285 262 252 250 243 230 218 211 248 258 259 261 262 249 247 247 249 240 220 224 228 225 221 216 209 209 218 221 231 239 242 242 238 224 236 228 217 185 207 200 202 181 209 216 230 218 228 243 232 267 266 265 269 273 275 276 278 277 274 281 281 281 281 280 279 280 281 282 284 285 -9999 -9999 285 -9999 -9999 -9999 -9999 -9999
 -9999 -9999 -9999 -9999 -9999 -9999 -9999 -9999 -9999 -9999 -9999 284 268 244 240 232 219 213 213 213 257 259 260 262 262 246 252 241 231 235 218 227 227 223 218 210 218 216 229 216 239 240 230 235 239 230 204 187 197 195 195 196 187 202 215 254 261 250 263 257 267 267 264 264 265 271 275 276 274 273 278 281 281 280 280 281 282 282 283 284 284 -9999 -9999 -9999 -9999 -9999 -9999 -9999 -9999
 -9999 -9999 -9999 -9999 -9999 -9999 -9999 -9999 -9999 -9999 -9999 282 281 248 229 223 216 211 209 209 209 258 260 262 262 262 252 244 237 234 231 226 228 226 220 215 225 224 237 239 234 239 240 237 229 205 193 199 198 193 191 184 183 197 258 270 267 266 265 266 266 266 266 265 267 270 276 270 265 267 276 278 279 278 258 273 277 281 283 284 -9999 -9999 -9999 -9999 -9999 -9999 -9999 -9999 -9999
 -9999 -9999 -9999 -9999 -9999 -9999 -9999 -9999 -9999 -9999 -9999 279 278 258 230 221 215 208 207 207 206 257 260 261 262 262 261 245 242 243 235 226 230 227 224 224 230 239 243 243 243 242 241 233 221 207 198 188 187 188 188 183 186 229 273 272 270 268 266 265 267 268 265 267 268 274 271 268 264 265 269 272 276 266 245 253 264 271 280 -9999 -9999 -9999 -9999 -9999 -9999 -9999 -9999 -9999 -9999
 -9999 -9999 -9999 -9999 -9999 -9999 -9999 -9999 -9999 -9999 -9999 -9999 274 272 246 224 217 211 202 212 210 206 258 259 261 261 261 260 249 243 235 231 232 225 224 237 242 244 244 244 244 244 238 227 203 190 183 190 187 196 202 197 197 275 275 273 272 269 266 260 264 265 267 266 273 271 267 260 257 250 261 269 273 273 262 252 237 269 278 284 -9999 -9999 -9999 -9999 -9999 -9999 -9999 -9999 -9999
 -9999 -9999 -9999 -9999 -9999 -9999 -9999 -9999 -9999 -9999 -9999 -9999 -9999 268 244 223 214 209 207 207 217 213 254 257 254 257 259 259 258 256 237 234 229 218 231 242 244 245 245 245 244 243 231 225 217 193 191 185 195 204 211 202 257 277 276 275 272 266 262 261 264 266 269 269 271 267 263 251 250 253 259 267 270 273 257 265 251 268 279 -9999 -9999 -9999 -9999 -9999 -9999 -9999 -9999 -9999 -9999
 -9999 -9999 -9999 -9999 -9999 -9999 -9999 -9999 -9999 -9999 -9999 -9999 -9999 -9999 -9999 -9999 215 205 206 205 214 217 218 255 252 243 247 252 254 254 252 233 224 207 238 241 242 244 244 244 241 237 231 225 206 204 193 191 220 211 225 235 277 277 277 275 272 247 247 261 265 266 268 260 267 265 264 248 247 250 250 263 265 273 268 271 268 270 272 282 -9999 -9999 -9999 -9999 -9999 -9999 -9999 -9999 -9999
 -9999 -9999 -9999 -9999 -9999 -9999 -9999 -9999 -9999 -9999 -9999 -9999 -9999 -9999 -9999 -9999 -9999 -9999 203 208 215 225 223 225 253 244 233 226 225 232 233 233 207 182 235 236 238 241 242 233 233 232 227 223 211 213 225 224 222 233 242 258 275 277 277 276 265 238 215 257 267 260 266 268 267 259 258 247 238 241 256 255 260 269 268 270 278 278 282 281 -9999 -9999 -9999 -9999 -9999 -9999 -9999 -9999 -9999
 -9999 -9999 -9999 -9999 -9999 -9999 -9999 -9999 -9999 -9999 -9999 -9999 -9999 -9999 -9999 -9999 -9999 -9999 208 215 217 219 227 227 224 251 231 216 217 210 227 220 182 193 203 208 196 209 235 217 225 219 217 206 209 215 217 224 227 238 260 273 277 277 276 274 260 229 225 266 262 261 261 270 261 253 254 247 245 246 257 250 261 268 269 272 273 274 278 283 -9999 -9999 -9999 -9999 -9999 -9999 -9999 -9999 -9999
 -9999 -9999 -9999 -9999 -9999 -9999 -9999 -9999 -9999 -9999 -9999 -9999 -9999 -9999 -9999 -9999 -9999 -9999 -9999 -9999 -9999 209 221 229 225 249 244 224 213 208 202 215 198 173 162 140 159 173 201 174 213 204 205 194 201 210 223 233 232 256 261 272 276 276 273 270 252 236 241 261 262 253 257 270 262 259 259 253 249 260 256 266 267 270 265 272 268 276 268 278 284 -9999 -9999 -9999 -9999 -9999 -9999 -9999 -9999
 -9999 -9999 -9999 -9999 -9999 -9999 -9999 -9999 -9999 -9999 -9999 -9999 -9999 -9999 -9999 -9999 -9999 -9999 -9999 -9999 -9999 -9999 -9999 231 -9999 224 242 227 220 208 190 186 177 209 144 204 138 151 187 149 172 199 190 182 192 202 217 205 244 256 259 273 273 273 265 259 256 257 262 262 259 262 266 269 267 259 262 245 245 257 266 262 262 266 264 268 274 276 271 280 281 284 -9999 -9999 -9999 -9999 -9999 -9999 -9999
 -9999 -9999 -9999 -9999 -9999 -9999 -9999 -9999 -9999 -9999 -9999 -9999 -9999 -9999 -9999 -9999 -9999 -9999 -9999 -9999 -9999 -9999 -9999 -9999 -9999 -9999 222 230 226 214 205 185 186 225 218 205 213 156 161 166 172 174 175 183 189 193 199 206 218 247 261 270 270 267 252 232 251 231 251 253 257 268 266 261 259 258 259 261 264 260 264 264 262 260 264 268 272 275 273 267 280 279 -9999 -9999 -9999 -9999 -9999 -9999 -9999
 -9999 -9999 -9999 -9999 -9999 -9999 -9999 -9999 -9999 -9999 -9999 -9999 -9999 -9999 -9999 -9999 -9999 -9999 -9999 -9999 -9999 -9999 -9999 -9999 -9999 -9999 -9999 -9999 218 226 219 216 175 223 234 257 260 181 189 156 145 163 170 176 188 197 198 200 226 247 270 265 269 262 239 241 244 246 258 259 266 262 264 264 258 256 259 259 259 262 263 264 258 260 263 266 269 271 261 266 280 -9999 -9999 -9999 -9999 -9999 -9999 -9999 -9999
 -9999 -9999 -9999 -9999 -9999 -9999 -9999 -9999 -9999 -9999 -9999 -9999 -9999 -9999 -9999 -9999 -9999 -9999 -9999 -9999 -9999 -9999 -9999 -9999 -9999 -9999 -9999 -9999 -9999 -9999 -9999 -9999 221 227 261 266 266 266 217 188 155 164 164 164 182 187 197 208 234 247 251 258 255 240 237 241 258 267 254 265 260 257 264 263 257 253 248 243 255 263 263 261 258 261 262 260 265 271 275 276 272 282 281 -9999 -9999 -9999 -9999 -9999 -9999
 -9999 -9999 -9999 -9999 -9999 -9999 -9999 -9999 -9999 -9999 -9999 -9999 -9999 -9999 -9999 -9999 -9999 -9999 -9999 -9999 -9999 -9999 -9999 -9999 -9999 -9999 -9999 -9999 -9999 -9999 -9999 -9999 -9999 -9999 -9999 -9999 267 266 265 190 194 166 161 176 187 191 199 216 227 228 226 239 230 236 229 241 263 259 256 258 256 258 256 258 255 250 242 245 258 261 262 260 259 261 262 267 268 270 278 276 274 273 278 -9999 -9999 -9999 -9999 -9999 -9999
 -9999 -9999 -9999 -9999 -9999 -9999 -9999 -9999 -9999 -9999 -9999 -9999 -9999 -9999 -9999 -9999 -9999 -9999 -9999 -9999 -9999 -9999 -9999 -9999 -9999 -9999 -9999 -9999 -9999 -9999 -9999 -9999 -9999 -9999 -9999 -9999 -9999 -9999 265 264 197 188 159 175 194 215 214 201 213 219 233 245 230 241 244 251 257 259 255 254 253 262 256 255 248 243 239 246 256 259 263 264 264 266 265 266 273 275 272 269 268 262 280 -9999 -9999 -9999 -9999 -9999 -9999
 -9999 -9999 -9999 -9999 -9999 -9999 -9999 -9999 -9999 -9999 -9999 -9999 -9999 -9999 -9999 -9999 -9999 -9999 -9999 -9999 -9999 -9999 -9999 -9999 -9999 -9999 -9999 -9999 -9999 -9999 -9999 -9999 -9999 -9999 -9999 -9999 -9999 -9999 265 263 231 198 185 204 199 222 230 226 229 236 244 240 236 241 249 251 253 253 252 255 259 257 256 252 244 239 242 250 254 261 265 264 266 270 271 273 271 265 259 260 248 267 268 -9999 -9999 -9999 -9999 -9999 -9999
 -9999 -9999 -9999 -9999 -9999 -9999 -9999 -9999 -9999 -9999 -9999 -9999 -9999 -9999 -9999 -9999 -9999 -9999 -9999 -9999 -9999 -9999 -9999 -9999 -9999 -9999 -9999 -9999 -9999 -9999 -9999 -9999 -9999 -9999 -9999 -9999 -9999 -9999 -9999 263 261 212 211 204 186 223 232 240 236 240 237 233 236 237 252 249 254 250 248 254 254 254 253 249 235 236 241 251 254 261 265 267 268 272 269 270 266 256 245 255 271 272 281 278 -9999 -9999 -9999 -9999 -9999
 -9999 -9999 -9999 -9999 -9999 -9999 -9999 -9999 -9999 -9999 -9999 -9999 -9999 -9999 -9999 -9999 -9999 -9999 -9999 -9999 -9999 -9999 -9999 -9999 -9999 -9999 -9999 -9999 -9999 -9999 -9999 -9999 -9999 -9999 -9999 -9999 -9999 -9999 -9999 -9999 261 239 204 211 209 226 246 242 235 236 237 239 232 244 250 248 245 243 248 251 255 249 250 250 244 239 244 252 257 261 265 268 270 269 268 267 263 245 229 237 247 274 282 266 281 -9999 -9999 -9999 -9999
 -9999 -9999 -9999 -9999 -9999 -9999 -9999 -9999 -9999 -9999 -9999 -9999 -9999 -9999 -9999 -9999 -9999 -9999 -9999 -9999 -9999 -9999 -9999 -9999 -9999 -9999 -9999 -9999 -9999 -9999 -9999 -9999 -9999 -9999 -9999 -9999 -9999 -9999 -9999 -9999 261 261 211 239 242 249 241 247 246 241 238 237 236 244 247 245 241 244 250 255 249 247 247 243 241 245 253 254 260 264 266 269 268 269 264 261 260 246 251 265 274 276 277 267 281 275 -9999 -9999 -9999
 -9999 -9999 -9999 -9999 -9999 -9999 -9999 -9999 -9999 -9999 -9999 -9999 -9999 -9999 -9999 -9999 -9999 -9999 -9999 -9999 -9999 -9999 -9999 -9999 -9999 -9999 -9999 -9999 -9999 -9999 -9999 -9999 -9999 -9999 -9999 -9999 -9999 -9999 -9999 -9999 261 261 236 244 246 238 245 236 240 237 231 232 220 242 244 241 240 245 249 248 244 243 248 249 250 252 250 258 264 266 269 267 269 266 267 266 265 271 273 268 270 267 270 270 267 270 272 279 -9999
 -9999 -9999 -9999 -9999 -9999 -9999 -9999 -9999 -9999 -9999 -9999 -9999 -9999 -9999 -9999 -9999 -9999 -9999 -9999 -9999 -9999 -9999 -9999 -9999 -9999 -9999 -9999 -9999 -9999 -9999 -9999 -9999 -9999 -9999 -9999 -9999 -9999 -9999 -9999 -9999 262 261 254 229 237 231 236 228 233 226 233 228 239 244 242 236 242 243 248 245 249 252 255 255 255 253 255 261 265 266 267 266 270 267 270 271 274 269 251 243 250 257 266 263 268 269 270 276 -9999
 -9999 -9999 -9999 -9999 -9999 -9999 -9999 -9999 -9999 -9999 -9999 -9999 -9999 -9999 -9999 -9999 -9999 -9999 -9999 -9999 -9999 -9999 -9999 -9999 -9999 -9999 -9999 -9999 -9999 -9999 -9999 -9999 -9999 -9999 -9999 -9999 -9999 -9999 -9999 -9999 261 261 253 218 235 234 229 234 232 231 223 234 235 240 243 242 238 246 239 245 248 256 258 255 261 258 261 254 267 265 268 272 273 272 271 274 270 250 239 254 253 252 263 265 268 269 274 -9999 -9999
 -9999 -9999 -9999 -9999 -9999 -9999 -9999 -9999 -9999 -9999 -9999 -9999 -9999 -9999 -9999 -9999 -9999 -9999 -9999 -9999 -9999 -9999 -9999 -9999 -9999 -9999 -9999 -9999 -9999 -9999 -9999 -9999 -9999 -9999 -9999 -9999 -9999 -9999 -9999 -9999 260 261 261 217 215 221 235 232 234 230 206 244 234 245 244 244 240 239 243 247 242 253 254 258 264 259 263 265 269 268 269 271 274 276 272 272 272 269 251 249 255 260 264 266 267 275 -9999 -9999 -9999
 -9999 -9999 -9999 -9999 -9999 -9999 -9999 -9999 -9999 -9999 -9999 -9999 -9999 -9999 -9999 -9999 -9999 -9999 -9999 -9999 -9999 -9999 -9999 -9999 -9999 -9999 -9999 -9999 -9999 -9999 -9999 -9999 -9999 -9999 -9999 -9999 -9999 -9999 -9999 -9999 260 260 260 216 215 210 235 238 233 234 234 246 242 247 243 249 244 240 250 251 253 254 256 254 260 264 267 268 270 272 272 273 276 278 277 274 276 274 262 247 253 263 265 279 -9999 -9999 -9999 -9999 -9999
 -9999 -9999 -9999 -9999 -9999 -9999 -9999 -9999 -9999 -9999 -9999 -9999 -9999 -9999 -9999 -9999 -9999 -9999 -9999 -9999 -9999 -9999 -9999 -9999 -9999 -9999 -9999 -9999 -9999 -9999 -9999 -9999 -9999 -9999 -9999 -9999 -9999 -9999 -9999 -9999 -9999 259 249 202 192 217 229 237 227 239 234 246 248 249 251 245 247 249 252 248 252 254 257 260 256 266 270 271 274 274 275 277 275 280 280 279 278 278 273 250 278 -9999 -9999 -9999 -9999 -9999 -9999 -9999 -9999
 -9999 -9999 -9999 -9999 -9999 -9999 -9999 -9999 -9999 -9999 -9999 -9999 -9999 -9999 -9999 -9999 -9999 -9999 -9999 -9999 -9999 -9999 -9999 -9999 -9999 -9999 -9999 -9999 -9999 -9999 -9999 -9999 -9999 -9999 -9999 -9999 -9999 -9999 -9999 -9999 -9999 260 259 215 205 209 233 244 240 243 241 253 247 251 250 251 255 257 257 257 254 249 256 259 256 266 270 274 275 279 279 278 279 276 279 283 284 282 282 282 -9999 -9999 -9999 -9999 -9999 -9999 -9999 -9999 -9999
 -9999 -9999 -9999 -9999 -9999 -9999 -9999 -9999 -9999 -9999 -9999 -9999 -9999 -9999 -9999 -9999 -9999 -9999 -9999 -9999 -9999 -9999 -9999 -9999 -9999 -9999 -9999 -9999 -9999 -9999 -9999 -9999 -9999 -9999 -9999 -9999 -9999 -9999 -9999 -9999 -9999 260 260 257 237 216 219 247 251 251 253 254 258 254 256 256 250 260 259 262 253 250 259 264 268 270 271 274 280 281 282 281 280 282 284 -9999 -9999 -9999 -9999 -9999 -9999 -9999 -9999 -9999 -9999 -9999 -9999 -9999 -9999
 -9999 -9999 -9999 -9999 -9999 -9999 -9999 -9999 -9999 -9999 -9999 -9999 -9999 -9999 -9999 -9999 -9999 -9999 -9999 -9999 -9999 -9999 -9999 -9999 -9999 -9999 -9999 -9999 -9999 -9999 -9999 -9999 -9999 -9999 -9999 -9999 -9999 -9999 -9999 -9999 -9999 260 261 261 262 214 220 235 254 255 256 258 257 260 256 254 256 262 263 264 261 265 265 268 270 271 274 276 -9999 -9999 -9999 -9999 285 -9999 -9999 -9999 -9999 -9999 -9999 -9999 -9999 -9999 -9999 -9999 -9999 -9999 -9999 -9999 -9999
 -9999 -9999 -9999 -9999 -9999 -9999 -9999 -9999 -9999 -9999 -9999 -9999 -9999 -9999 -9999 -9999 -9999 -9999 -9999 -9999 -9999 -9999 -9999 -9999 -9999 -9999 -9999 -9999 -9999 -9999 -9999 -9999 -9999 -9999 -9999 -9999 -9999 -9999 -9999 -9999 -9999 -9999 262 262 263 183 227 251 257 257 258 -9999 -9999 262 263 258 260 265 263 267 267 270 260 272 272 274 275 -9999 -9999 -9999 -9999 -9999 -9999 -9999 -9999 -9999 -9999 -9999 -9999 -9999 -9999 -9999 -9999 -9999 -9999 -9999 -9999 -9999 -9999
 -9999 -9999 -9999 -9999 -9999 -9999 -9999 -9999 -9999 -9999 -9999 -9999 -9999 -9999 -9999 -9999 -9999 -9999 -9999 -9999 -9999 -9999 -9999 -9999 -9999 -9999 -9999 -9999 -9999 -9999 -9999 -9999 -9999 -9999 -9999 -9999 -9999 -9999 -9999 -9999 -9999 -9999 -9999 -9999 -9999 -9999 -9999 -9999 -9999 -9999 -9999 -9999 -9999 -9999 -9999 263 265 266 267 -9999 -9999 -9999 274 275 275 -9999 -9999 -9999 -9999 -9999 -9999 -9999 -9999 -9999 -9999 -9999 -9999 -9999 -9999 -9999 -9999 -9999 -9999 -9999 -9999 -9999 -9999 -9999 -9999
 -9999 -9999 -9999 -9999 -9999 -9999 -9999 -9999 -9999 -9999 -9999 -9999 -9999 -9999 -9999 -9999 -9999 -9999 -9999 -9999 -9999 -9999 -9999 -9999 -9999 -9999 -9999 -9999 -9999 -9999 -9999 -9999 -9999 -9999 -9999 -9999 -9999 -9999 -9999 -9999 -9999 -9999 -9999 -9999 -9999 -9999 -9999 -9999 -9999 -9999 -9999 -9999 -9999 -9999 -9999 -9999 -9999 -9999 -9999 -9999 -9999 -9999 -9999 -9999 -9999 -9999 -9999 -9999 -9999 -9999 -9999 -9999 -9999 -9999 -9999 -9999 -9999 -9999 -9999 -9999 -9999 -9999 -9999 -9999 -9999 -9999 -9999 -9999 -9999
