# Supplementary material for: Climate Change Influences Potential Distribution of Infected Aedes aegypti Co-Occurrence with Dengue Epidemics Risk Areas in Tanzania
Source: PLoS One. 2016 Sep 28;11(9):e0162649. doi: 10.1371/journal.pone.0162649 (PMC5040426; doi:10.1371/journal.pone.0162649)
Supplement: S1 File — (ZIP) [file pone.0162649.s001.zip › S1_File/bioData/bioData-2050/Tz_bio10.asc]

ncols        89
nrows        86
xllcorner    29.371397018433
yllcorner    -11.758983612061
cellsize      0.125
NODATA_value  -9999
 -9999 -9999 -9999 -9999 -9999 -9999 -9999 -9999 -9999 -9999 -9999 226 213 226 221 222 225 228 231 234 235 237 238 238 240 240 242 242 244 245 246 247 248 249 250 251 -9999 -9999 -9999 -9999 -9999 -9999 -9999 -9999 -9999 -9999 -9999 -9999 -9999 -9999 -9999 -9999 -9999 -9999 -9999 -9999 -9999 -9999 -9999 -9999 -9999 -9999 -9999 -9999 -9999 -9999 -9999 -9999 -9999 -9999 -9999 -9999 -9999 -9999 -9999 -9999 -9999 -9999 -9999 -9999 -9999 -9999 -9999 -9999 -9999 -9999 -9999 -9999 -9999
 -9999 -9999 -9999 -9999 -9999 -9999 -9999 -9999 -9999 228 224 217 218 228 228 227 228 228 231 229 234 236 238 239 239 241 242 243 244 245 246 248 248 249 250 251 252 250 246 -9999 -9999 -9999 -9999 -9999 -9999 -9999 -9999 -9999 -9999 -9999 -9999 -9999 -9999 -9999 -9999 -9999 -9999 -9999 -9999 -9999 -9999 -9999 -9999 -9999 -9999 -9999 -9999 -9999 -9999 -9999 -9999 -9999 -9999 -9999 -9999 -9999 -9999 -9999 -9999 -9999 -9999 -9999 -9999 -9999 -9999 -9999 -9999 -9999 -9999
 -9999 -9999 -9999 -9999 -9999 -9999 -9999 -9999 -9999 -9999 226 227 213 208 230 231 230 230 226 229 234 236 237 239 240 241 243 243 245 246 246 248 248 250 251 252 249 243 239 237 229 -9999 -9999 -9999 -9999 -9999 -9999 -9999 -9999 -9999 -9999 -9999 -9999 -9999 -9999 -9999 -9999 -9999 -9999 -9999 -9999 -9999 -9999 -9999 -9999 -9999 -9999 -9999 -9999 -9999 -9999 -9999 -9999 -9999 -9999 -9999 -9999 -9999 -9999 -9999 -9999 -9999 -9999 -9999 -9999 -9999 -9999 -9999 -9999
 -9999 -9999 -9999 -9999 -9999 -9999 -9999 -9999 -9999 -9999 230 210 218 214 230 230 231 232 232 228 235 236 238 238 240 242 242 243 244 246 247 248 249 250 251 252 249 251 248 237 223 224 211 -9999 -9999 -9999 -9999 -9999 -9999 -9999 -9999 -9999 -9999 -9999 -9999 -9999 -9999 -9999 -9999 -9999 -9999 -9999 -9999 -9999 -9999 -9999 -9999 -9999 -9999 -9999 -9999 -9999 -9999 -9999 -9999 -9999 -9999 -9999 -9999 -9999 -9999 -9999 -9999 -9999 -9999 -9999 -9999 -9999 -9999
 -9999 -9999 -9999 -9999 -9999 -9999 -9999 -9999 -9999 -9999 -9999 212 222 214 229 226 230 231 232 234 235 237 238 239 240 241 243 244 245 246 247 248 250 250 250 251 252 250 251 250 248 247 236 232 229 -9999 -9999 -9999 -9999 -9999 -9999 -9999 -9999 -9999 -9999 -9999 -9999 -9999 -9999 -9999 -9999 -9999 -9999 -9999 -9999 -9999 -9999 -9999 -9999 -9999 -9999 -9999 -9999 -9999 -9999 -9999 -9999 -9999 -9999 -9999 -9999 -9999 -9999 -9999 -9999 -9999 -9999 -9999 -9999
 -9999 -9999 -9999 -9999 -9999 -9999 -9999 -9999 -9999 -9999 -9999 -9999 208 219 224 227 232 228 233 235 236 237 239 239 240 242 243 244 246 247 247 248 250 250 251 246 246 249 247 243 226 240 233 231 228 224 -9999 -9999 -9999 -9999 -9999 -9999 -9999 -9999 -9999 -9999 -9999 -9999 -9999 -9999 -9999 -9999 -9999 -9999 -9999 -9999 -9999 -9999 -9999 -9999 -9999 -9999 -9999 -9999 -9999 -9999 -9999 -9999 -9999 -9999 -9999 -9999 -9999 -9999 -9999 -9999 -9999 -9999 -9999
 -9999 -9999 -9999 -9999 -9999 -9999 -9999 -9999 -9999 -9999 -9999 -9999 218 226 216 228 231 213 232 236 237 237 239 240 241 243 244 245 246 246 247 248 249 250 248 247 240 234 239 240 239 231 231 223 219 222 215 202 -9999 -9999 -9999 -9999 -9999 -9999 -9999 -9999 -9999 -9999 -9999 -9999 -9999 -9999 -9999 -9999 -9999 -9999 -9999 -9999 -9999 -9999 -9999 -9999 -9999 -9999 -9999 -9999 -9999 -9999 -9999 -9999 -9999 -9999 -9999 -9999 -9999 -9999 -9999 -9999 -9999
 -9999 -9999 -9999 -9999 -9999 -9999 -9999 -9999 -9999 -9999 -9999 -9999 216 221 234 220 230 224 228 237 238 239 240 241 242 243 244 245 245 244 247 248 247 247 246 249 241 238 238 242 236 235 227 224 225 221 213 192 196 191 -9999 -9999 -9999 -9999 -9999 -9999 -9999 -9999 -9999 -9999 -9999 -9999 -9999 -9999 -9999 -9999 -9999 -9999 -9999 -9999 -9999 -9999 -9999 -9999 -9999 -9999 -9999 -9999 -9999 -9999 -9999 -9999 -9999 -9999 -9999 -9999 -9999 -9999 -9999
 -9999 -9999 -9999 -9999 -9999 -9999 -9999 -9999 -9999 -9999 -9999 -9999 230 214 236 236 235 227 237 237 239 240 240 241 243 244 244 246 240 245 248 248 236 250 249 247 239 248 249 248 238 240 237 237 228 221 211 203 199 182 177 216 -9999 -9999 -9999 -9999 -9999 -9999 -9999 -9999 -9999 -9999 -9999 -9999 -9999 -9999 -9999 -9999 -9999 -9999 -9999 -9999 -9999 -9999 -9999 -9999 -9999 -9999 -9999 -9999 -9999 -9999 -9999 -9999 -9999 -9999 -9999 -9999 -9999
 -9999 -9999 -9999 -9999 -9999 -9999 -9999 -9999 -9999 -9999 -9999 -9999 231 219 230 237 235 236 236 239 239 240 242 243 244 245 245 246 247 248 248 249 246 246 249 251 251 250 249 248 246 241 240 234 230 222 217 204 201 197 199 251 241 -9999 -9999 -9999 -9999 -9999 -9999 -9999 -9999 -9999 -9999 -9999 -9999 -9999 -9999 -9999 -9999 -9999 -9999 -9999 -9999 -9999 -9999 -9999 -9999 -9999 -9999 -9999 -9999 -9999 -9999 -9999 -9999 -9999 -9999 -9999 -9999
 -9999 -9999 -9999 -9999 -9999 -9999 -9999 -9999 -9999 -9999 -9999 -9999 222 228 236 238 227 235 240 237 239 239 242 244 244 245 246 246 247 248 249 250 250 250 250 250 249 248 247 243 244 244 242 237 232 226 216 209 202 211 217 250 257 280 274 -9999 -9999 -9999 -9999 -9999 -9999 -9999 -9999 -9999 -9999 -9999 -9999 -9999 -9999 -9999 -9999 -9999 -9999 -9999 -9999 -9999 -9999 -9999 -9999 -9999 -9999 -9999 -9999 -9999 -9999 -9999 -9999 -9999 -9999
 -9999 -9999 -9999 -9999 -9999 -9999 -9999 -9999 -9999 -9999 -9999 223 227 233 234 233 232 231 239 240 240 241 243 242 246 247 247 246 247 249 250 251 251 251 246 240 244 242 244 242 240 237 238 231 230 225 215 206 199 180 248 250 280 279 274 260 230 -9999 -9999 -9999 -9999 -9999 -9999 -9999 -9999 -9999 -9999 -9999 -9999 -9999 -9999 -9999 -9999 -9999 -9999 -9999 -9999 -9999 -9999 -9999 -9999 -9999 -9999 -9999 -9999 -9999 -9999 -9999 -9999
 -9999 -9999 -9999 -9999 -9999 -9999 -9999 -9999 -9999 221 201 207 215 235 236 234 232 228 239 240 241 242 245 243 247 248 247 247 244 248 252 253 252 249 250 249 245 247 244 240 237 234 229 227 222 221 212 206 207 224 250 254 279 279 243 253 228 219 234 -9999 -9999 -9999 -9999 -9999 -9999 -9999 -9999 -9999 -9999 -9999 -9999 -9999 -9999 -9999 -9999 -9999 -9999 -9999 -9999 -9999 -9999 -9999 -9999 -9999 -9999 -9999 -9999 -9999 -9999
 -9999 -9999 -9999 -9999 -9999 -9999 -9999 -9999 -9999 224 224 220 227 233 234 226 233 237 237 239 241 240 240 237 244 247 245 250 252 252 250 252 251 252 251 250 247 245 242 238 236 226 219 226 220 216 215 209 208 221 247 245 276 241 234 253 219 228 235 238 242 -9999 -9999 -9999 -9999 -9999 -9999 -9999 -9999 -9999 -9999 -9999 -9999 -9999 -9999 -9999 -9999 -9999 -9999 -9999 -9999 -9999 -9999 -9999 -9999 -9999 -9999 -9999 -9999
 -9999 -9999 -9999 -9999 -9999 -9999 -9999 -9999 -9999 216 217 214 227 231 232 228 226 231 234 240 241 243 239 243 246 246 250 250 253 254 251 251 252 251 249 250 248 245 240 237 233 230 219 223 221 217 215 218 212 205 237 218 175 254 256 252 238 223 237 234 244 243 -9999 -9999 -9999 -9999 -9999 -9999 -9999 -9999 -9999 -9999 -9999 -9999 -9999 -9999 -9999 -9999 -9999 -9999 -9999 -9999 -9999 -9999 -9999 -9999 -9999 -9999 -9999
 -9999 -9999 -9999 -9999 -9999 -9999 -9999 -9999 -9999 215 219 221 229 230 227 227 232 234 237 240 240 227 240 243 246 250 253 253 250 257 257 254 253 252 253 249 247 245 241 239 231 229 225 220 221 219 222 225 228 235 211 130 201 257 200 227 243 223 234 239 241 230 190 205 -9999 -9999 -9999 -9999 -9999 -9999 -9999 -9999 -9999 -9999 -9999 -9999 -9999 -9999 -9999 -9999 -9999 -9999 -9999 -9999 -9999 -9999 -9999 -9999 -9999
 -9999 -9999 -9999 -9999 -9999 -9999 -9999 -9999 -9999 -9999 -9999 -9999 223 230 229 235 230 236 235 239 236 237 236 241 242 250 254 252 248 254 257 256 253 251 252 252 249 246 244 240 236 231 225 219 222 221 220 228 235 203 138 155 212 264 259 250 247 228 227 234 237 221 148 82 121 207 -9999 -9999 -9999 -9999 -9999 -9999 -9999 -9999 -9999 -9999 -9999 -9999 -9999 -9999 -9999 -9999 -9999 -9999 -9999 -9999 -9999 -9999 -9999
 -9999 -9999 -9999 -9999 -9999 -9999 -9999 -9999 -9999 -9999 -9999 -9999 215 226 235 227 233 238 236 239 241 242 244 237 248 251 256 257 255 255 259 258 257 255 251 252 250 247 244 241 236 229 222 216 219 219 215 204 208 212 170 150 211 259 267 255 241 224 210 213 226 226 186 146 77 172 246 -9999 -9999 -9999 -9999 -9999 -9999 -9999 -9999 -9999 -9999 -9999 -9999 -9999 -9999 -9999 -9999 -9999 -9999 -9999 -9999 -9999 -9999
 -9999 -9999 -9999 -9999 -9999 -9999 -9999 -9999 -9999 -9999 -9999 -9999 230 232 239 231 237 240 242 244 242 245 245 243 250 254 255 258 258 259 260 260 259 255 254 253 250 252 248 244 240 232 223 222 217 218 216 212 152 174 197 216 251 250 251 211 182 193 190 167 221 233 233 234 199 210 250 -9999 -9999 -9999 -9999 -9999 -9999 -9999 -9999 -9999 -9999 -9999 -9999 -9999 -9999 -9999 -9999 -9999 -9999 -9999 -9999 -9999 -9999
 -9999 -9999 -9999 -9999 -9999 -9999 -9999 -9999 -9999 -9999 222 230 232 222 239 236 240 238 245 245 244 246 243 246 251 254 249 260 261 261 262 262 261 262 260 258 258 255 253 248 240 237 227 220 214 212 224 252 209 226 225 238 248 223 224 224 228 224 224 227 232 251 256 267 267 260 -9999 -9999 -9999 -9999 -9999 -9999 -9999 -9999 -9999 -9999 -9999 -9999 -9999 -9999 -9999 -9999 -9999 -9999 -9999 -9999 -9999 -9999 -9999
 -9999 -9999 -9999 -9999 -9999 -9999 -9999 -9999 -9999 232 231 228 225 236 240 239 240 242 247 246 245 251 254 254 254 250 259 261 261 261 262 261 264 263 262 261 260 258 256 253 248 244 232 222 210 245 251 250 242 228 227 252 251 243 234 230 233 229 234 245 250 255 257 271 271 271 -9999 -9999 -9999 -9999 -9999 -9999 -9999 -9999 -9999 -9999 -9999 -9999 -9999 -9999 -9999 -9999 -9999 -9999 -9999 -9999 -9999 -9999 -9999
 -9999 -9999 -9999 -9999 -9999 -9999 -9999 -9999 -9999 236 222 222 230 242 245 243 238 246 246 250 250 253 255 256 255 257 259 261 261 260 260 262 266 263 262 264 262 261 259 256 252 247 237 253 253 252 251 241 222 217 206 251 250 244 239 234 229 233 243 249 252 245 246 259 272 267 233 -9999 -9999 -9999 -9999 -9999 -9999 -9999 -9999 -9999 -9999 -9999 -9999 -9999 -9999 -9999 -9999 -9999 -9999 -9999 -9999 -9999 -9999
 -9999 -9999 -9999 -9999 -9999 -9999 -9999 -9999 239 235 232 239 242 243 242 247 246 250 250 249 256 256 257 253 256 258 260 261 262 261 258 263 266 266 267 265 264 263 260 258 254 253 254 254 253 249 233 232 211 205 225 252 249 243 233 227 220 230 241 251 243 250 251 250 272 259 237 271 -9999 -9999 -9999 -9999 -9999 -9999 -9999 -9999 -9999 -9999 -9999 -9999 -9999 -9999 -9999 -9999 -9999 -9999 -9999 -9999 -9999
 -9999 -9999 -9999 -9999 -9999 -9999 -9999 238 242 236 231 237 235 239 242 249 251 251 250 250 254 253 254 259 259 253 259 261 262 262 264 267 269 269 268 266 263 263 262 260 259 257 255 252 242 229 235 224 203 203 205 252 250 242 235 225 215 222 224 244 235 248 252 254 271 267 244 262 266 267 -9999 -9999 -9999 -9999 -9999 -9999 -9999 -9999 -9999 -9999 -9999 -9999 -9999 -9999 -9999 -9999 -9999 -9999 -9999
 -9999 -9999 -9999 -9999 -9999 -9999 232 229 221 240 244 244 239 239 244 250 253 254 255 257 257 257 261 263 264 262 262 262 262 263 264 262 260 262 263 265 265 266 264 262 246 250 241 225 231 211 202 201 185 192 243 239 239 244 240 222 222 224 232 228 232 238 235 255 266 277 270 258 264 268 267 267 265 -9999 -9999 -9999 -9999 -9999 -9999 -9999 -9999 -9999 -9999 -9999 -9999 -9999 -9999 -9999 -9999
 -9999 -9999 -9999 -9999 -9999 233 223 231 238 237 240 241 239 244 247 252 254 256 258 258 260 260 264 265 264 262 265 264 264 261 259 260 260 263 264 265 266 265 264 240 231 248 232 227 220 215 218 210 197 219 230 216 242 247 245 233 230 226 234 237 223 231 233 249 274 276 274 253 193 268 271 268 269 270 -9999 -9999 -9999 -9999 -9999 -9999 -9999 -9999 -9999 -9999 -9999 -9999 -9999 -9999 -9999
 -9999 -9999 -9999 -9999 225 223 215 232 236 240 244 242 244 243 249 252 256 257 259 259 261 263 263 264 264 263 264 264 264 264 262 262 260 261 264 264 265 266 263 245 239 241 236 230 225 220 217 227 209 215 227 229 246 249 248 243 239 233 230 244 235 232 235 240 264 274 272 270 197 272 268 268 272 269 273 -9999 -9999 -9999 -9999 -9999 -9999 -9999 -9999 -9999 -9999 -9999 -9999 -9999 -9999
 -9999 257 249 215 228 208 232 228 233 237 244 246 243 243 248 253 256 258 259 259 264 263 266 267 265 264 267 267 266 265 262 262 259 262 261 261 268 266 261 250 239 233 238 231 226 225 211 226 216 228 225 234 250 250 247 250 247 242 239 245 239 238 237 241 242 270 270 270 264 264 264 198 273 275 279 282 285 -9999 -9999 -9999 -9999 -9999 -9999 -9999 -9999 -9999 -9999 -9999 -9999
 -9999 259 220 219 236 217 235 237 238 240 245 244 244 240 246 254 257 259 261 261 264 265 266 267 267 266 269 270 267 266 264 262 263 262 259 266 268 265 257 247 240 238 239 228 228 226 225 236 230 234 239 230 251 246 247 251 247 243 241 250 246 239 242 245 241 256 256 266 266 267 237 190 226 257 274 275 284 291 -9999 -9999 -9999 -9999 -9999 -9999 -9999 -9999 -9999 -9999 -9999
 260 260 251 249 245 235 239 241 244 238 243 247 248 247 252 256 258 259 262 262 264 266 265 264 271 270 266 272 269 266 263 264 264 261 264 269 268 265 258 248 245 236 236 233 230 232 233 230 230 236 243 221 215 246 248 248 249 243 242 249 241 248 245 247 244 251 253 264 259 270 272 195 186 253 268 269 286 290 298 -9999 -9999 -9999 -9999 -9999 -9999 -9999 -9999 -9999 -9999
 260 260 260 252 247 236 242 240 245 241 237 247 250 252 254 257 258 259 259 264 265 265 268 269 269 266 273 271 267 265 261 264 264 262 264 269 268 265 260 254 249 240 237 229 233 242 231 240 241 242 251 244 220 248 249 248 247 243 242 251 242 244 246 251 255 258 253 265 261 273 273 280 206 269 269 282 288 291 -9999 -9999 -9999 -9999 -9999 -9999 -9999 -9999 -9999 -9999 -9999
 261 261 262 258 244 244 244 237 246 245 243 247 251 253 255 257 259 259 261 263 264 264 267 269 270 268 270 268 264 264 264 263 263 262 261 267 268 265 261 256 251 244 230 228 229 245 240 246 244 242 246 242 247 241 243 248 247 242 248 250 242 245 244 247 244 247 257 263 263 270 272 281 228 281 247 290 291 289 -9999 -9999 -9999 -9999 -9999 284 -9999 -9999 -9999 -9999 -9999
 -9999 261 262 262 251 250 238 247 247 249 247 249 250 253 255 257 258 262 264 265 266 268 268 267 269 270 269 266 265 264 260 261 264 263 266 263 267 265 260 253 248 239 236 231 229 238 244 247 252 252 238 254 250 217 229 234 235 240 246 248 241 241 239 240 240 242 245 255 257 264 272 273 272 282 259 287 292 295 -9999 -9999 -9999 -9999 -9999 284 -9999 -9999 -9999 -9999 -9999
 -9999 259 260 261 240 252 240 243 234 238 242 251 252 255 258 259 260 263 265 266 267 269 268 269 269 270 269 268 266 265 261 261 265 265 260 259 262 263 258 254 249 245 236 237 239 240 249 246 251 255 256 254 250 243 244 239 228 213 242 245 241 235 233 236 236 240 246 252 250 259 264 267 277 282 285 284 295 298 -9999 -9999 -9999 -9999 -9999 286 -9999 -9999 -9999 -9999 -9999
 -9999 -9999 260 259 253 244 233 219 234 235 241 246 248 243 257 256 261 264 263 267 269 269 269 267 270 270 269 266 266 266 265 265 265 262 260 259 257 259 256 250 248 245 238 241 239 242 251 255 249 255 253 255 254 248 242 241 230 220 237 237 237 231 212 233 233 242 244 251 252 253 260 263 272 282 299 300 302 -9999 -9999 -9999 -9999 -9999 288 -9999 -9999 -9999 -9999 -9999 -9999
 -9999 -9999 260 249 249 245 231 241 234 222 242 244 241 252 258 257 265 264 266 265 269 269 269 269 270 270 269 267 265 263 265 265 264 261 259 257 251 249 253 249 245 242 239 238 242 246 253 261 263 251 245 245 254 251 235 245 233 218 236 237 236 227 228 232 237 249 252 251 253 258 264 266 272 278 300 294 299 -9999 -9999 -9999 -9999 -9999 -9999 -9999 -9999 -9999 -9999 -9999 -9999
 -9999 -9999 261 262 252 246 254 250 234 240 239 232 244 256 260 263 266 267 267 268 270 270 272 272 271 270 270 269 266 263 266 264 262 258 257 256 253 252 250 247 244 244 238 240 244 255 265 267 265 259 256 234 246 253 247 246 233 233 240 234 235 224 234 230 248 256 254 255 255 258 257 265 273 277 296 301 -9999 -9999 -9999 -9999 -9999 -9999 -9999 -9999 -9999 -9999 -9999 -9999 -9999
 -9999 -9999 262 262 263 249 246 250 244 232 241 242 246 262 265 264 265 268 269 271 272 272 272 272 272 271 271 269 268 265 264 259 259 258 255 253 251 250 248 245 246 246 244 243 254 258 266 267 266 262 256 252 226 239 255 251 242 239 238 228 235 240 241 252 251 250 260 267 257 263 261 272 279 286 298 299 -9999 -9999 -9999 -9999 -9999 -9999 -9999 -9999 -9999 -9999 -9999 -9999 -9999
 -9999 -9999 262 263 266 249 240 247 235 239 236 240 256 263 267 263 268 269 271 270 271 273 273 273 272 272 271 270 269 267 264 258 257 251 246 244 244 247 243 242 244 243 243 245 252 269 269 269 263 261 255 256 255 252 259 256 247 240 231 228 234 237 242 241 234 259 251 270 266 266 271 272 277 282 299 304 -9999 -9999 -9999 301 -9999 -9999 -9999 -9999 -9999 -9999 -9999 -9999 -9999
 -9999 262 262 264 262 248 244 245 229 221 234 253 254 261 265 264 268 271 272 271 272 274 274 273 273 272 270 270 269 268 265 262 254 248 246 244 241 239 241 244 245 245 242 247 262 270 270 270 264 260 256 258 260 258 255 260 250 242 237 230 239 241 226 247 237 242 273 278 277 271 269 273 282 289 296 -9999 -9999 -9999 -9999 299 -9999 -9999 -9999 -9999 -9999 -9999 -9999 -9999 -9999
 -9999 263 264 198 228 246 245 236 243 242 238 254 258 259 267 265 268 270 273 271 272 273 274 274 273 272 271 270 269 267 265 263 260 254 248 239 237 244 244 245 246 246 246 247 251 268 270 271 268 263 257 261 257 261 263 263 254 244 239 233 233 247 250 251 243 234 281 277 280 276 273 278 281 282 292 304 -9999 -9999 -9999 301 -9999 -9999 -9999 -9999 -9999 -9999 -9999 -9999 -9999
 -9999 263 266 231 206 249 254 244 237 244 249 258 264 270 264 273 268 265 273 275 272 273 274 274 272 272 271 270 269 268 265 263 254 253 251 245 239 233 246 247 245 248 249 250 251 251 269 270 266 261 256 248 255 260 258 265 225 235 241 235 225 258 262 271 268 284 285 284 283 281 287 290 292 300 301 302 -9999 -9999 -9999 -9999 306 -9999 -9999 -9999 -9999 -9999 -9999 -9999 -9999
 -9999 -9999 266 269 259 247 260 257 255 242 265 269 275 274 272 275 271 269 272 274 274 272 274 273 272 272 271 269 268 267 264 262 259 253 250 248 244 243 246 246 249 248 252 253 252 252 264 267 265 262 260 255 258 261 264 264 251 240 250 198 202 239 258 279 283 286 285 282 281 276 280 280 283 286 295 299 -9999 -9999 -9999 -9999 -9999 304 -9999 -9999 -9999 -9999 -9999 -9999 -9999
 -9999 -9999 -9999 269 271 273 275 262 262 254 261 274 278 275 279 277 279 268 267 275 274 273 272 273 271 271 269 269 267 266 264 261 258 251 252 245 240 249 249 242 249 249 249 248 252 252 254 264 265 260 261 261 259 246 262 254 218 263 248 245 210 265 280 286 288 287 283 280 278 281 278 279 286 291 295 299 297 297 -9999 -9999 -9999 -9999 -9999 -9999 -9999 -9999 -9999 -9999 -9999
 -9999 -9999 -9999 270 273 275 277 279 269 270 271 274 281 283 281 282 281 281 266 273 272 271 272 270 270 270 269 268 267 264 262 260 257 256 244 249 241 245 251 248 250 251 251 252 254 255 255 261 263 260 249 260 262 266 242 213 247 245 259 260 238 274 284 287 287 285 280 284 279 287 286 287 291 295 297 295 292 291 297 -9999 -9999 -9999 -9999 -9999 -9999 -9999 -9999 -9999 -9999
 -9999 -9999 -9999 -9999 -9999 277 278 281 282 277 279 279 283 285 287 284 284 280 270 260 272 271 272 271 270 268 266 265 265 263 260 260 258 253 248 246 243 246 249 240 237 252 253 252 255 253 255 259 261 260 259 262 270 269 252 212 240 224 256 257 277 276 284 286 285 278 281 280 286 290 290 288 292 297 299 291 285 287 289 -9999 -9999 -9999 -9999 -9999 -9999 -9999 -9999 -9999 -9999
 -9999 -9999 -9999 -9999 -9999 -9999 281 283 286 286 280 284 284 287 289 287 287 279 272 267 272 272 272 272 270 267 267 266 266 265 262 259 257 255 252 250 246 245 251 251 250 254 255 256 255 255 255 258 261 260 261 269 271 268 256 250 212 205 244 257 275 281 284 286 282 276 244 249 251 292 295 292 295 297 296 288 282 281 287 290 292 -9999 -9999 -9999 -9999 -9999 -9999 -9999 -9999
 -9999 -9999 -9999 -9999 -9999 -9999 -9999 286 288 292 281 281 282 289 289 288 288 287 266 265 269 271 272 272 268 268 267 267 265 262 261 259 257 256 254 251 249 251 252 252 253 253 254 253 253 255 258 258 259 268 269 271 270 264 262 224 235 218 218 251 278 282 283 279 273 259 249 289 296 297 295 295 297 297 292 282 276 280 287 287 288 294 -9999 -9999 -9999 -9999 -9999 -9999 -9999
 -9999 -9999 -9999 -9999 -9999 -9999 -9999 -9999 291 294 285 282 282 286 288 289 287 286 280 277 269 271 273 270 271 269 267 264 261 261 257 258 255 253 251 249 250 252 251 251 252 250 252 253 255 254 256 258 262 265 270 271 269 264 270 270 190 247 202 264 274 278 279 273 248 231 228 288 303 300 298 299 297 294 287 275 273 285 285 290 292 -9999 -9999 -9999 -9999 -9999 -9999 -9999 -9999
 -9999 -9999 -9999 -9999 -9999 -9999 -9999 -9999 294 297 290 285 283 283 283 281 286 284 281 277 275 271 272 270 266 265 264 265 260 259 257 254 253 242 250 248 247 248 249 246 250 250 248 252 253 255 258 269 270 270 268 262 238 250 239 272 246 265 226 239 269 272 278 268 269 282 267 287 304 302 299 300 297 290 285 269 282 288 290 291 -9999 -9999 -9999 -9999 -9999 -9999 -9999 -9999 -9999
 -9999 -9999 -9999 -9999 -9999 -9999 -9999 -9999 -9999 298 298 290 284 286 287 286 283 282 281 276 269 269 256 263 263 261 260 258 259 257 254 254 237 235 236 241 248 250 251 247 250 243 247 251 254 253 260 268 268 267 261 235 248 237 200 266 241 237 243 260 266 273 267 245 277 290 295 303 303 301 297 299 295 288 279 282 287 285 290 292 -9999 -9999 -9999 -9999 -9999 -9999 -9999 -9999 -9999
 -9999 -9999 -9999 -9999 -9999 -9999 -9999 -9999 -9999 299 289 292 283 286 290 280 278 279 278 278 273 266 264 247 254 254 255 257 252 252 251 249 245 243 233 235 233 246 245 248 245 245 248 252 255 260 268 266 266 257 243 237 232 222 188 257 268 275 254 266 250 280 282 281 291 299 299 301 300 300 298 298 293 286 290 289 287 291 291 -9999 -9999 -9999 -9999 -9999 -9999 -9999 -9999 -9999 -9999
 -9999 -9999 -9999 -9999 -9999 -9999 -9999 -9999 -9999 298 296 281 279 283 284 286 268 275 275 274 276 277 252 262 246 255 256 240 237 245 237 240 235 232 230 219 245 245 245 246 225 246 249 261 263 264 261 260 253 243 231 230 232 229 211 269 250 256 219 263 263 281 282 281 287 294 280 291 297 299 298 297 294 294 291 282 280 284 286 -9999 -9999 -9999 -9999 -9999 -9999 -9999 -9999 -9999 -9999
 -9999 -9999 -9999 -9999 -9999 -9999 -9999 -9999 -9999 -9999 297 287 271 273 275 269 255 244 272 273 274 275 276 262 258 260 257 258 245 241 231 240 239 234 239 221 234 228 231 242 246 255 261 260 238 258 260 221 221 227 226 222 200 213 237 232 228 199 247 235 281 283 280 285 287 285 288 290 281 297 296 295 294 293 292 290 287 283 289 -9999 -9999 -9999 -9999 -9999 -9999 -9999 -9999 -9999 -9999
 -9999 -9999 -9999 -9999 -9999 -9999 -9999 -9999 -9999 -9999 296 295 270 261 260 253 241 229 220 263 274 275 276 276 262 260 260 263 254 234 240 244 241 238 233 226 226 235 237 248 256 259 259 255 240 253 245 233 200 222 215 217 196 224 231 245 233 244 260 249 285 284 284 287 291 292 292 293 291 288 294 294 294 294 293 291 292 293 294 296 296 -9999 -9999 296 -9999 -9999 -9999 -9999 -9999
 -9999 -9999 -9999 -9999 -9999 -9999 -9999 -9999 -9999 -9999 -9999 294 278 253 249 242 230 224 224 224 272 275 275 277 276 259 266 255 245 251 233 243 244 241 235 227 235 233 247 234 257 258 248 252 256 246 220 203 212 210 210 212 202 217 230 271 279 267 281 275 286 285 282 282 282 287 291 291 288 287 292 293 293 293 292 292 294 294 295 296 296 -9999 -9999 -9999 -9999 -9999 -9999 -9999 -9999
 -9999 -9999 -9999 -9999 -9999 -9999 -9999 -9999 -9999 -9999 -9999 293 291 257 238 233 226 222 220 220 221 274 275 276 276 276 266 258 251 249 247 243 246 244 237 233 243 242 255 257 252 257 258 255 246 222 209 215 214 209 207 199 198 213 274 287 284 285 283 285 284 284 284 283 284 286 292 285 279 281 289 291 291 290 270 284 288 292 294 295 -9999 -9999 -9999 -9999 -9999 -9999 -9999 -9999 -9999
 -9999 -9999 -9999 -9999 -9999 -9999 -9999 -9999 -9999 -9999 -9999 290 289 269 241 231 227 220 220 220 219 272 275 275 276 276 276 259 256 258 252 243 248 245 243 243 249 258 262 261 262 260 258 251 239 225 215 204 203 204 204 199 201 245 290 289 288 286 285 284 285 286 282 284 285 291 287 283 278 279 282 285 288 278 257 264 275 282 290 -9999 -9999 -9999 -9999 -9999 -9999 -9999 -9999 -9999 -9999
 -9999 -9999 -9999 -9999 -9999 -9999 -9999 -9999 -9999 -9999 -9999 -9999 286 284 258 236 229 224 214 226 224 219 273 273 275 275 275 275 264 259 251 248 250 243 242 255 261 263 264 263 263 262 256 246 220 207 199 207 203 212 219 213 213 292 292 290 289 287 284 278 282 283 285 283 289 287 283 274 271 264 274 282 285 285 273 263 249 279 289 294 -9999 -9999 -9999 -9999 -9999 -9999 -9999 -9999 -9999
 -9999 -9999 -9999 -9999 -9999 -9999 -9999 -9999 -9999 -9999 -9999 -9999 -9999 281 256 235 228 223 221 221 231 227 269 272 268 272 273 273 273 272 253 251 247 236 249 261 263 264 265 264 262 260 249 244 236 210 208 202 212 221 228 219 274 294 293 292 289 283 280 279 282 284 286 286 287 283 278 266 265 267 272 279 283 285 269 275 261 279 290 -9999 -9999 -9999 -9999 -9999 -9999 -9999 -9999 -9999 -9999
 -9999 -9999 -9999 -9999 -9999 -9999 -9999 -9999 -9999 -9999 -9999 -9999 -9999 -9999 -9999 -9999 229 219 221 219 228 230 231 270 266 257 261 266 269 269 268 249 241 225 257 260 261 263 264 264 258 255 249 244 224 222 211 209 238 228 242 252 295 295 294 292 289 264 264 278 283 283 285 277 283 281 279 262 262 263 263 276 277 285 280 282 279 281 283 293 -9999 -9999 -9999 -9999 -9999 -9999 -9999 -9999 -9999
 -9999 -9999 -9999 -9999 -9999 -9999 -9999 -9999 -9999 -9999 -9999 -9999 -9999 -9999 -9999 -9999 -9999 -9999 218 223 229 239 236 239 267 258 247 240 239 247 248 249 225 199 252 255 257 260 261 251 251 249 245 242 230 232 243 242 239 251 259 276 293 295 295 294 283 255 233 275 283 277 282 284 282 274 273 262 252 255 269 268 272 281 280 282 289 289 293 291 -9999 -9999 -9999 -9999 -9999 -9999 -9999 -9999 -9999
 -9999 -9999 -9999 -9999 -9999 -9999 -9999 -9999 -9999 -9999 -9999 -9999 -9999 -9999 -9999 -9999 -9999 -9999 223 229 231 233 241 241 237 265 244 230 231 225 242 236 198 211 222 226 214 227 254 235 243 237 235 224 227 233 235 241 244 256 277 290 294 295 294 292 278 247 242 284 279 278 277 286 277 268 269 261 259 259 271 263 274 280 280 283 284 285 289 294 -9999 -9999 -9999 -9999 -9999 -9999 -9999 -9999 -9999
 -9999 -9999 -9999 -9999 -9999 -9999 -9999 -9999 -9999 -9999 -9999 -9999 -9999 -9999 -9999 -9999 -9999 -9999 -9999 -9999 -9999 224 235 242 238 263 258 238 228 223 218 231 216 189 177 154 174 189 219 191 230 221 223 212 219 228 240 251 250 274 279 290 293 293 291 287 271 254 259 279 279 270 274 286 278 274 273 268 263 274 270 279 279 283 277 283 280 288 279 289 295 -9999 -9999 -9999 -9999 -9999 -9999 -9999 -9999
 -9999 -9999 -9999 -9999 -9999 -9999 -9999 -9999 -9999 -9999 -9999 -9999 -9999 -9999 -9999 -9999 -9999 -9999 -9999 -9999 -9999 -9999 -9999 245 -9999 237 256 241 235 223 205 202 193 227 158 221 153 166 204 165 189 216 206 199 209 220 235 223 262 274 277 291 291 291 282 278 273 275 279 279 276 279 282 284 282 274 277 260 259 271 279 275 275 278 276 280 286 287 282 291 292 294 -9999 -9999 -9999 -9999 -9999 -9999 -9999
 -9999 -9999 -9999 -9999 -9999 -9999 -9999 -9999 -9999 -9999 -9999 -9999 -9999 -9999 -9999 -9999 -9999 -9999 -9999 -9999 -9999 -9999 -9999 -9999 -9999 -9999 234 245 241 229 221 202 204 243 236 222 231 173 178 183 188 190 192 199 206 211 216 223 236 265 279 288 288 286 270 250 269 249 268 270 275 285 282 277 275 273 275 276 279 274 277 277 275 273 276 280 284 287 285 279 291 290 -9999 -9999 -9999 -9999 -9999 -9999 -9999
 -9999 -9999 -9999 -9999 -9999 -9999 -9999 -9999 -9999 -9999 -9999 -9999 -9999 -9999 -9999 -9999 -9999 -9999 -9999 -9999 -9999 -9999 -9999 -9999 -9999 -9999 -9999 -9999 233 243 236 234 192 242 253 275 278 199 206 172 161 180 187 192 204 214 215 218 244 265 288 283 287 281 257 259 262 263 275 276 284 279 280 279 273 270 274 273 273 276 276 277 271 273 276 279 280 283 273 278 291 -9999 -9999 -9999 -9999 -9999 -9999 -9999 -9999
 -9999 -9999 -9999 -9999 -9999 -9999 -9999 -9999 -9999 -9999 -9999 -9999 -9999 -9999 -9999 -9999 -9999 -9999 -9999 -9999 -9999 -9999 -9999 -9999 -9999 -9999 -9999 -9999 -9999 -9999 -9999 -9999 240 246 280 285 285 285 235 205 172 180 181 180 199 204 215 225 252 266 270 276 273 258 255 259 276 285 271 282 277 273 281 278 272 268 262 257 269 276 277 275 272 274 275 273 278 283 287 287 283 293 291 -9999 -9999 -9999 -9999 -9999 -9999
 -9999 -9999 -9999 -9999 -9999 -9999 -9999 -9999 -9999 -9999 -9999 -9999 -9999 -9999 -9999 -9999 -9999 -9999 -9999 -9999 -9999 -9999 -9999 -9999 -9999 -9999 -9999 -9999 -9999 -9999 -9999 -9999 -9999 -9999 -9999 -9999 286 286 284 207 211 183 177 193 203 208 217 234 245 247 244 258 248 255 247 259 282 276 274 275 273 274 271 273 271 265 257 259 272 276 276 273 273 274 275 280 281 283 290 288 286 285 289 -9999 -9999 -9999 -9999 -9999 -9999
 -9999 -9999 -9999 -9999 -9999 -9999 -9999 -9999 -9999 -9999 -9999 -9999 -9999 -9999 -9999 -9999 -9999 -9999 -9999 -9999 -9999 -9999 -9999 -9999 -9999 -9999 -9999 -9999 -9999 -9999 -9999 -9999 -9999 -9999 -9999 -9999 -9999 -9999 284 283 214 205 176 191 211 232 232 219 231 237 251 263 248 260 262 269 275 276 273 271 270 278 272 270 263 258 254 261 271 274 278 278 277 279 279 280 286 288 285 281 280 274 292 -9999 -9999 -9999 -9999 -9999 -9999
 -9999 -9999 -9999 -9999 -9999 -9999 -9999 -9999 -9999 -9999 -9999 -9999 -9999 -9999 -9999 -9999 -9999 -9999 -9999 -9999 -9999 -9999 -9999 -9999 -9999 -9999 -9999 -9999 -9999 -9999 -9999 -9999 -9999 -9999 -9999 -9999 -9999 -9999 284 283 250 215 202 221 217 240 249 245 248 255 263 259 255 259 268 269 271 271 269 271 276 274 272 267 260 254 256 265 269 275 279 279 281 285 285 287 284 279 272 272 260 278 279 -9999 -9999 -9999 -9999 -9999 -9999
 -9999 -9999 -9999 -9999 -9999 -9999 -9999 -9999 -9999 -9999 -9999 -9999 -9999 -9999 -9999 -9999 -9999 -9999 -9999 -9999 -9999 -9999 -9999 -9999 -9999 -9999 -9999 -9999 -9999 -9999 -9999 -9999 -9999 -9999 -9999 -9999 -9999 -9999 -9999 283 280 230 229 222 204 241 250 259 255 259 256 252 256 256 271 267 272 268 265 271 270 270 268 265 250 251 256 267 269 276 280 282 283 287 283 284 280 270 258 268 283 283 292 289 -9999 -9999 -9999 -9999 -9999
 -9999 -9999 -9999 -9999 -9999 -9999 -9999 -9999 -9999 -9999 -9999 -9999 -9999 -9999 -9999 -9999 -9999 -9999 -9999 -9999 -9999 -9999 -9999 -9999 -9999 -9999 -9999 -9999 -9999 -9999 -9999 -9999 -9999 -9999 -9999 -9999 -9999 -9999 -9999 -9999 281 258 222 230 227 244 265 261 254 255 256 258 251 263 269 267 263 261 266 268 271 264 265 266 259 254 259 267 273 277 280 283 286 285 283 283 278 259 243 250 260 286 293 277 292 -9999 -9999 -9999 -9999
 -9999 -9999 -9999 -9999 -9999 -9999 -9999 -9999 -9999 -9999 -9999 -9999 -9999 -9999 -9999 -9999 -9999 -9999 -9999 -9999 -9999 -9999 -9999 -9999 -9999 -9999 -9999 -9999 -9999 -9999 -9999 -9999 -9999 -9999 -9999 -9999 -9999 -9999 -9999 -9999 282 281 230 259 261 268 261 266 266 261 258 257 255 263 267 264 260 261 267 271 266 263 262 258 256 260 268 270 276 279 282 285 284 286 281 278 277 262 266 279 287 288 289 278 291 286 -9999 -9999 -9999
 -9999 -9999 -9999 -9999 -9999 -9999 -9999 -9999 -9999 -9999 -9999 -9999 -9999 -9999 -9999 -9999 -9999 -9999 -9999 -9999 -9999 -9999 -9999 -9999 -9999 -9999 -9999 -9999 -9999 -9999 -9999 -9999 -9999 -9999 -9999 -9999 -9999 -9999 -9999 -9999 283 282 256 264 266 257 265 256 260 257 251 252 239 262 264 260 259 262 266 264 260 259 263 263 264 266 265 273 280 282 285 285 287 285 286 285 284 287 288 282 284 280 282 282 278 281 283 289 -9999
 -9999 -9999 -9999 -9999 -9999 -9999 -9999 -9999 -9999 -9999 -9999 -9999 -9999 -9999 -9999 -9999 -9999 -9999 -9999 -9999 -9999 -9999 -9999 -9999 -9999 -9999 -9999 -9999 -9999 -9999 -9999 -9999 -9999 -9999 -9999 -9999 -9999 -9999 -9999 -9999 283 283 275 249 257 252 257 248 254 247 254 248 259 264 262 255 261 261 265 261 264 266 269 269 269 267 270 276 281 282 284 284 288 287 290 291 293 286 267 258 264 271 278 275 280 280 280 286 -9999
 -9999 -9999 -9999 -9999 -9999 -9999 -9999 -9999 -9999 -9999 -9999 -9999 -9999 -9999 -9999 -9999 -9999 -9999 -9999 -9999 -9999 -9999 -9999 -9999 -9999 -9999 -9999 -9999 -9999 -9999 -9999 -9999 -9999 -9999 -9999 -9999 -9999 -9999 -9999 -9999 283 283 274 238 256 255 249 254 252 252 244 255 256 260 263 261 256 263 256 261 263 271 272 268 275 272 275 268 283 281 286 290 292 293 292 295 290 269 256 269 268 265 276 277 279 280 284 -9999 -9999
 -9999 -9999 -9999 -9999 -9999 -9999 -9999 -9999 -9999 -9999 -9999 -9999 -9999 -9999 -9999 -9999 -9999 -9999 -9999 -9999 -9999 -9999 -9999 -9999 -9999 -9999 -9999 -9999 -9999 -9999 -9999 -9999 -9999 -9999 -9999 -9999 -9999 -9999 -9999 -9999 282 282 283 238 235 242 256 253 254 251 226 264 255 265 263 263 259 256 260 263 257 267 267 271 278 273 277 280 284 286 287 290 293 296 293 294 292 287 268 264 269 274 277 279 279 286 -9999 -9999 -9999
 -9999 -9999 -9999 -9999 -9999 -9999 -9999 -9999 -9999 -9999 -9999 -9999 -9999 -9999 -9999 -9999 -9999 -9999 -9999 -9999 -9999 -9999 -9999 -9999 -9999 -9999 -9999 -9999 -9999 -9999 -9999 -9999 -9999 -9999 -9999 -9999 -9999 -9999 -9999 -9999 282 281 282 237 237 232 256 259 254 255 254 267 263 267 263 268 262 258 267 267 268 268 269 266 273 278 282 283 286 289 291 292 295 298 298 295 295 292 279 262 267 277 278 292 -9999 -9999 -9999 -9999 -9999
 -9999 -9999 -9999 -9999 -9999 -9999 -9999 -9999 -9999 -9999 -9999 -9999 -9999 -9999 -9999 -9999 -9999 -9999 -9999 -9999 -9999 -9999 -9999 -9999 -9999 -9999 -9999 -9999 -9999 -9999 -9999 -9999 -9999 -9999 -9999 -9999 -9999 -9999 -9999 -9999 -9999 281 270 224 213 238 250 259 248 261 255 267 269 269 271 264 265 267 269 263 267 268 270 272 267 280 285 286 291 292 294 296 294 300 300 299 297 296 290 265 292 -9999 -9999 -9999 -9999 -9999 -9999 -9999 -9999
 -9999 -9999 -9999 -9999 -9999 -9999 -9999 -9999 -9999 -9999 -9999 -9999 -9999 -9999 -9999 -9999 -9999 -9999 -9999 -9999 -9999 -9999 -9999 -9999 -9999 -9999 -9999 -9999 -9999 -9999 -9999 -9999 -9999 -9999 -9999 -9999 -9999 -9999 -9999 -9999 -9999 281 281 237 227 231 255 266 262 265 263 273 267 271 270 270 273 274 274 274 269 263 268 271 268 280 285 290 293 297 298 297 298 296 298 302 301 299 298 297 -9999 -9999 -9999 -9999 -9999 -9999 -9999 -9999 -9999
 -9999 -9999 -9999 -9999 -9999 -9999 -9999 -9999 -9999 -9999 -9999 -9999 -9999 -9999 -9999 -9999 -9999 -9999 -9999 -9999 -9999 -9999 -9999 -9999 -9999 -9999 -9999 -9999 -9999 -9999 -9999 -9999 -9999 -9999 -9999 -9999 -9999 -9999 -9999 -9999 -9999 281 282 278 259 238 241 269 273 272 275 275 278 274 276 275 269 278 276 280 269 265 273 278 282 285 287 290 298 299 300 300 299 301 302 -9999 -9999 -9999 -9999 -9999 -9999 -9999 -9999 -9999 -9999 -9999 -9999 -9999 -9999
 -9999 -9999 -9999 -9999 -9999 -9999 -9999 -9999 -9999 -9999 -9999 -9999 -9999 -9999 -9999 -9999 -9999 -9999 -9999 -9999 -9999 -9999 -9999 -9999 -9999 -9999 -9999 -9999 -9999 -9999 -9999 -9999 -9999 -9999 -9999 -9999 -9999 -9999 -9999 -9999 -9999 280 282 283 284 237 242 257 276 277 277 279 279 281 276 274 275 280 281 281 277 281 281 283 286 288 291 294 -9999 -9999 -9999 -9999 304 -9999 -9999 -9999 -9999 -9999 -9999 -9999 -9999 -9999 -9999 -9999 -9999 -9999 -9999 -9999 -9999
 -9999 -9999 -9999 -9999 -9999 -9999 -9999 -9999 -9999 -9999 -9999 -9999 -9999 -9999 -9999 -9999 -9999 -9999 -9999 -9999 -9999 -9999 -9999 -9999 -9999 -9999 -9999 -9999 -9999 -9999 -9999 -9999 -9999 -9999 -9999 -9999 -9999 -9999 -9999 -9999 -9999 -9999 283 283 285 205 249 274 279 280 280 -9999 -9999 283 283 278 280 285 282 285 285 287 277 289 290 292 293 -9999 -9999 -9999 -9999 -9999 -9999 -9999 -9999 -9999 -9999 -9999 -9999 -9999 -9999 -9999 -9999 -9999 -9999 -9999 -9999 -9999 -9999
 -9999 -9999 -9999 -9999 -9999 -9999 -9999 -9999 -9999 -9999 -9999 -9999 -9999 -9999 -9999 -9999 -9999 -9999 -9999 -9999 -9999 -9999 -9999 -9999 -9999 -9999 -9999 -9999 -9999 -9999 -9999 -9999 -9999 -9999 -9999 -9999 -9999 -9999 -9999 -9999 -9999 -9999 -9999 -9999 -9999 -9999 -9999 -9999 -9999 -9999 -9999 -9999 -9999 -9999 -9999 284 285 286 287 -9999 -9999 -9999 293 293 293 -9999 -9999 -9999 -9999 -9999 -9999 -9999 -9999 -9999 -9999 -9999 -9999 -9999 -9999 -9999 -9999 -9999 -9999 -9999 -9999 -9999 -9999 -9999 -9999
 -9999 -9999 -9999 -9999 -9999 -9999 -9999 -9999 -9999 -9999 -9999 -9999 -9999 -9999 -9999 -9999 -9999 -9999 -9999 -9999 -9999 -9999 -9999 -9999 -9999 -9999 -9999 -9999 -9999 -9999 -9999 -9999 -9999 -9999 -9999 -9999 -9999 -9999 -9999 -9999 -9999 -9999 -9999 -9999 -9999 -9999 -9999 -9999 -9999 -9999 -9999 -9999 -9999 -9999 -9999 -9999 -9999 -9999 -9999 -9999 -9999 -9999 -9999 -9999 -9999 -9999 -9999 -9999 -9999 -9999 -9999 -9999 -9999 -9999 -9999 -9999 -9999 -9999 -9999 -9999 -9999 -9999 -9999 -9999 -9999 -9999 -9999 -9999 -9999
