# Supplementary material for: Climate Change Influences Potential Distribution of Infected Aedes aegypti Co-Occurrence with Dengue Epidemics Risk Areas in Tanzania
Source: PLoS One. 2016 Sep 28;11(9):e0162649. doi: 10.1371/journal.pone.0162649 (PMC5040426; doi:10.1371/journal.pone.0162649)
Supplement: S1 File — (ZIP) [file pone.0162649.s001.zip › S1_File/bioData/bioData-2050/Tz_bio11.asc]

ncols        89
nrows        86
xllcorner    29.371397018433
yllcorner    -11.758983612061
cellsize     0.125
NODATA_value  -9999
 -9999 -9999 -9999 -9999 -9999 -9999 -9999 -9999 -9999 -9999 -9999 215 202 214 209 210 213 216 217 220 221 223 223 225 225 226 227 228 230 231 232 233 235 235 236 237 -9999 -9999 -9999 -9999 -9999 -9999 -9999 -9999 -9999 -9999 -9999 -9999 -9999 -9999 -9999 -9999 -9999 -9999 -9999 -9999 -9999 -9999 -9999 -9999 -9999 -9999 -9999 -9999 -9999 -9999 -9999 -9999 -9999 -9999 -9999 -9999 -9999 -9999 -9999 -9999 -9999 -9999 -9999 -9999 -9999 -9999 -9999 -9999 -9999 -9999 -9999 -9999 -9999
 -9999 -9999 -9999 -9999 -9999 -9999 -9999 -9999 -9999 220 216 207 208 218 217 216 216 216 218 215 221 222 224 225 226 227 228 230 231 231 233 234 235 236 237 238 237 235 230 -9999 -9999 -9999 -9999 -9999 -9999 -9999 -9999 -9999 -9999 -9999 -9999 -9999 -9999 -9999 -9999 -9999 -9999 -9999 -9999 -9999 -9999 -9999 -9999 -9999 -9999 -9999 -9999 -9999 -9999 -9999 -9999 -9999 -9999 -9999 -9999 -9999 -9999 -9999 -9999 -9999 -9999 -9999 -9999 -9999 -9999 -9999 -9999 -9999 -9999
 -9999 -9999 -9999 -9999 -9999 -9999 -9999 -9999 -9999 -9999 218 218 204 199 219 219 219 219 214 216 221 223 225 226 226 227 229 230 231 232 234 235 236 237 238 239 235 229 224 221 212 -9999 -9999 -9999 -9999 -9999 -9999 -9999 -9999 -9999 -9999 -9999 -9999 -9999 -9999 -9999 -9999 -9999 -9999 -9999 -9999 -9999 -9999 -9999 -9999 -9999 -9999 -9999 -9999 -9999 -9999 -9999 -9999 -9999 -9999 -9999 -9999 -9999 -9999 -9999 -9999 -9999 -9999 -9999 -9999 -9999 -9999 -9999 -9999
 -9999 -9999 -9999 -9999 -9999 -9999 -9999 -9999 -9999 -9999 223 203 211 205 221 220 220 221 221 215 222 223 225 226 227 228 229 231 232 233 234 235 237 238 240 239 236 238 233 222 207 206 193 -9999 -9999 -9999 -9999 -9999 -9999 -9999 -9999 -9999 -9999 -9999 -9999 -9999 -9999 -9999 -9999 -9999 -9999 -9999 -9999 -9999 -9999 -9999 -9999 -9999 -9999 -9999 -9999 -9999 -9999 -9999 -9999 -9999 -9999 -9999 -9999 -9999 -9999 -9999 -9999 -9999 -9999 -9999 -9999 -9999 -9999
 -9999 -9999 -9999 -9999 -9999 -9999 -9999 -9999 -9999 -9999 -9999 205 214 207 220 217 221 221 222 222 223 224 225 227 228 229 230 231 232 233 234 235 237 238 239 240 240 237 237 236 234 231 219 214 211 -9999 -9999 -9999 -9999 -9999 -9999 -9999 -9999 -9999 -9999 -9999 -9999 -9999 -9999 -9999 -9999 -9999 -9999 -9999 -9999 -9999 -9999 -9999 -9999 -9999 -9999 -9999 -9999 -9999 -9999 -9999 -9999 -9999 -9999 -9999 -9999 -9999 -9999 -9999 -9999 -9999 -9999 -9999 -9999
 -9999 -9999 -9999 -9999 -9999 -9999 -9999 -9999 -9999 -9999 -9999 -9999 201 212 216 218 222 218 223 224 225 225 227 228 229 230 231 232 233 234 235 236 237 239 239 234 233 236 233 228 211 225 216 213 209 205 -9999 -9999 -9999 -9999 -9999 -9999 -9999 -9999 -9999 -9999 -9999 -9999 -9999 -9999 -9999 -9999 -9999 -9999 -9999 -9999 -9999 -9999 -9999 -9999 -9999 -9999 -9999 -9999 -9999 -9999 -9999 -9999 -9999 -9999 -9999 -9999 -9999 -9999 -9999 -9999 -9999 -9999 -9999
 -9999 -9999 -9999 -9999 -9999 -9999 -9999 -9999 -9999 -9999 -9999 -9999 211 218 208 220 222 204 222 225 226 226 227 229 230 231 232 232 234 234 235 236 237 238 237 234 228 221 225 225 224 215 215 205 200 202 194 181 -9999 -9999 -9999 -9999 -9999 -9999 -9999 -9999 -9999 -9999 -9999 -9999 -9999 -9999 -9999 -9999 -9999 -9999 -9999 -9999 -9999 -9999 -9999 -9999 -9999 -9999 -9999 -9999 -9999 -9999 -9999 -9999 -9999 -9999 -9999 -9999 -9999 -9999 -9999 -9999 -9999
 -9999 -9999 -9999 -9999 -9999 -9999 -9999 -9999 -9999 -9999 -9999 -9999 209 214 226 212 222 216 219 227 227 228 228 230 231 232 232 233 234 233 235 236 235 235 234 236 228 225 224 227 222 219 209 205 205 200 193 171 174 169 -9999 -9999 -9999 -9999 -9999 -9999 -9999 -9999 -9999 -9999 -9999 -9999 -9999 -9999 -9999 -9999 -9999 -9999 -9999 -9999 -9999 -9999 -9999 -9999 -9999 -9999 -9999 -9999 -9999 -9999 -9999 -9999 -9999 -9999 -9999 -9999 -9999 -9999 -9999
 -9999 -9999 -9999 -9999 -9999 -9999 -9999 -9999 -9999 -9999 -9999 -9999 223 208 228 227 227 218 228 228 228 229 230 231 231 232 233 234 229 233 236 236 224 238 237 234 227 234 234 233 222 224 219 218 208 200 191 181 176 159 154 190 -9999 -9999 -9999 -9999 -9999 -9999 -9999 -9999 -9999 -9999 -9999 -9999 -9999 -9999 -9999 -9999 -9999 -9999 -9999 -9999 -9999 -9999 -9999 -9999 -9999 -9999 -9999 -9999 -9999 -9999 -9999 -9999 -9999 -9999 -9999 -9999 -9999
 -9999 -9999 -9999 -9999 -9999 -9999 -9999 -9999 -9999 -9999 -9999 -9999 224 212 223 228 227 228 227 230 230 231 232 233 233 233 234 234 235 235 236 237 233 234 237 238 237 236 235 232 230 224 221 215 210 201 195 182 178 173 174 222 212 -9999 -9999 -9999 -9999 -9999 -9999 -9999 -9999 -9999 -9999 -9999 -9999 -9999 -9999 -9999 -9999 -9999 -9999 -9999 -9999 -9999 -9999 -9999 -9999 -9999 -9999 -9999 -9999 -9999 -9999 -9999 -9999 -9999 -9999 -9999 -9999
 -9999 -9999 -9999 -9999 -9999 -9999 -9999 -9999 -9999 -9999 -9999 -9999 215 220 229 231 219 227 231 228 231 230 233 233 233 233 234 235 236 236 236 237 237 237 237 237 236 235 233 226 228 227 222 217 211 204 193 185 178 186 191 219 227 250 243 -9999 -9999 -9999 -9999 -9999 -9999 -9999 -9999 -9999 -9999 -9999 -9999 -9999 -9999 -9999 -9999 -9999 -9999 -9999 -9999 -9999 -9999 -9999 -9999 -9999 -9999 -9999 -9999 -9999 -9999 -9999 -9999 -9999 -9999
 -9999 -9999 -9999 -9999 -9999 -9999 -9999 -9999 -9999 -9999 -9999 216 220 227 226 226 224 224 231 231 232 232 234 230 234 234 235 235 236 237 237 237 237 237 232 227 230 228 229 226 223 219 219 211 208 201 190 182 174 155 219 221 250 249 243 228 197 -9999 -9999 -9999 -9999 -9999 -9999 -9999 -9999 -9999 -9999 -9999 -9999 -9999 -9999 -9999 -9999 -9999 -9999 -9999 -9999 -9999 -9999 -9999 -9999 -9999 -9999 -9999 -9999 -9999 -9999 -9999 -9999
 -9999 -9999 -9999 -9999 -9999 -9999 -9999 -9999 -9999 215 195 201 208 227 228 225 226 220 231 232 232 233 234 232 235 236 235 236 231 235 237 238 238 234 236 234 230 231 228 224 220 215 209 206 199 197 188 181 180 195 220 223 248 248 211 222 196 187 200 -9999 -9999 -9999 -9999 -9999 -9999 -9999 -9999 -9999 -9999 -9999 -9999 -9999 -9999 -9999 -9999 -9999 -9999 -9999 -9999 -9999 -9999 -9999 -9999 -9999 -9999 -9999 -9999 -9999 -9999
 -9999 -9999 -9999 -9999 -9999 -9999 -9999 -9999 -9999 217 218 214 220 226 227 217 225 229 229 231 233 231 229 226 231 234 232 237 237 236 235 236 236 236 235 234 231 230 226 222 218 207 199 204 196 191 189 183 181 191 216 213 245 209 202 220 187 195 201 203 208 -9999 -9999 -9999 -9999 -9999 -9999 -9999 -9999 -9999 -9999 -9999 -9999 -9999 -9999 -9999 -9999 -9999 -9999 -9999 -9999 -9999 -9999 -9999 -9999 -9999 -9999 -9999 -9999
 -9999 -9999 -9999 -9999 -9999 -9999 -9999 -9999 -9999 209 211 208 221 225 224 221 218 223 226 232 232 232 228 231 233 233 235 234 237 237 234 234 235 235 232 232 231 228 222 220 215 211 199 201 197 191 188 190 184 176 205 186 147 221 223 219 205 189 202 199 208 207 -9999 -9999 -9999 -9999 -9999 -9999 -9999 -9999 -9999 -9999 -9999 -9999 -9999 -9999 -9999 -9999 -9999 -9999 -9999 -9999 -9999 -9999 -9999 -9999 -9999 -9999 -9999
 -9999 -9999 -9999 -9999 -9999 -9999 -9999 -9999 -9999 207 212 214 222 224 220 219 224 225 229 231 231 216 228 230 233 235 237 237 232 240 239 237 235 235 235 230 229 227 223 220 212 210 204 197 196 192 194 195 197 203 179 103 170 224 169 193 209 189 199 204 205 192 155 170 -9999 -9999 -9999 -9999 -9999 -9999 -9999 -9999 -9999 -9999 -9999 -9999 -9999 -9999 -9999 -9999 -9999 -9999 -9999 -9999 -9999 -9999 -9999 -9999 -9999
 -9999 -9999 -9999 -9999 -9999 -9999 -9999 -9999 -9999 -9999 -9999 -9999 216 223 222 228 222 228 226 230 225 226 224 227 227 234 238 236 230 235 239 238 236 232 234 234 230 227 225 221 216 210 202 196 196 194 192 197 204 171 112 127 180 231 226 217 213 194 193 199 200 183 115 53 88 171 -9999 -9999 -9999 -9999 -9999 -9999 -9999 -9999 -9999 -9999 -9999 -9999 -9999 -9999 -9999 -9999 -9999 -9999 -9999 -9999 -9999 -9999 -9999
 -9999 -9999 -9999 -9999 -9999 -9999 -9999 -9999 -9999 -9999 -9999 -9999 208 219 228 221 225 229 227 229 229 230 230 223 232 234 238 238 236 237 240 239 238 236 232 232 231 228 224 221 216 207 200 192 192 191 186 174 177 180 140 121 178 226 233 221 207 191 177 179 189 188 150 113 48 137 207 -9999 -9999 -9999 -9999 -9999 -9999 -9999 -9999 -9999 -9999 -9999 -9999 -9999 -9999 -9999 -9999 -9999 -9999 -9999 -9999 -9999 -9999
 -9999 -9999 -9999 -9999 -9999 -9999 -9999 -9999 -9999 -9999 -9999 -9999 220 223 229 223 228 230 231 233 230 231 229 228 233 236 237 240 238 239 240 240 240 235 235 233 230 231 228 223 219 209 199 197 191 189 186 179 124 144 165 181 217 215 216 178 149 159 157 133 185 195 193 193 161 171 210 -9999 -9999 -9999 -9999 -9999 -9999 -9999 -9999 -9999 -9999 -9999 -9999 -9999 -9999 -9999 -9999 -9999 -9999 -9999 -9999 -9999 -9999
 -9999 -9999 -9999 -9999 -9999 -9999 -9999 -9999 -9999 -9999 210 218 220 212 228 225 229 226 232 232 230 231 227 228 233 235 230 240 240 241 241 242 240 241 240 238 237 234 232 227 218 214 204 195 186 182 193 220 176 192 191 203 214 189 190 191 194 191 191 193 197 213 217 225 226 219 -9999 -9999 -9999 -9999 -9999 -9999 -9999 -9999 -9999 -9999 -9999 -9999 -9999 -9999 -9999 -9999 -9999 -9999 -9999 -9999 -9999 -9999 -9999
 -9999 -9999 -9999 -9999 -9999 -9999 -9999 -9999 -9999 216 216 215 212 223 227 227 227 228 232 230 230 234 236 235 235 230 238 239 240 240 241 240 243 243 241 240 238 236 234 231 225 220 208 196 183 216 221 218 209 193 193 217 216 209 199 196 199 195 200 210 213 217 217 231 231 230 -9999 -9999 -9999 -9999 -9999 -9999 -9999 -9999 -9999 -9999 -9999 -9999 -9999 -9999 -9999 -9999 -9999 -9999 -9999 -9999 -9999 -9999 -9999
 -9999 -9999 -9999 -9999 -9999 -9999 -9999 -9999 -9999 216 207 209 216 227 229 227 223 230 230 232 231 234 234 235 233 235 238 239 239 239 238 241 244 242 241 241 239 238 235 233 228 223 211 227 225 223 220 208 187 182 171 217 215 209 204 201 195 199 208 213 215 207 207 219 232 227 194 -9999 -9999 -9999 -9999 -9999 -9999 -9999 -9999 -9999 -9999 -9999 -9999 -9999 -9999 -9999 -9999 -9999 -9999 -9999 -9999 -9999 -9999
 -9999 -9999 -9999 -9999 -9999 -9999 -9999 -9999 215 214 213 221 224 226 225 230 229 232 232 229 235 235 234 231 234 234 237 238 240 238 236 241 245 244 244 242 242 240 237 234 231 228 228 227 224 219 201 198 176 170 190 217 215 208 198 192 185 195 206 215 206 212 212 211 232 218 197 230 -9999 -9999 -9999 -9999 -9999 -9999 -9999 -9999 -9999 -9999 -9999 -9999 -9999 -9999 -9999 -9999 -9999 -9999 -9999 -9999 -9999
 -9999 -9999 -9999 -9999 -9999 -9999 -9999 213 219 214 211 217 216 220 223 230 231 231 230 229 231 231 231 234 235 230 234 237 238 239 241 244 246 245 245 242 239 239 238 236 234 232 229 225 213 198 201 189 167 168 169 217 214 207 200 191 180 187 189 208 198 210 213 215 231 226 203 220 225 227 -9999 -9999 -9999 -9999 -9999 -9999 -9999 -9999 -9999 -9999 -9999 -9999 -9999 -9999 -9999 -9999 -9999 -9999 -9999
 -9999 -9999 -9999 -9999 -9999 -9999 210 207 200 219 222 222 219 219 223 229 232 232 232 232 232 231 235 237 237 235 235 235 236 237 238 237 235 237 238 240 241 241 239 237 221 223 213 196 201 180 169 167 152 157 208 203 203 209 206 187 187 189 195 191 195 199 196 214 225 235 227 215 222 227 227 227 226 -9999 -9999 -9999 -9999 -9999 -9999 -9999 -9999 -9999 -9999 -9999 -9999 -9999 -9999 -9999 -9999
 -9999 -9999 -9999 -9999 -9999 214 203 210 217 216 219 219 219 223 226 229 231 232 233 233 234 234 237 237 236 233 236 235 236 234 233 234 234 236 238 239 241 241 238 215 204 220 204 198 190 183 184 175 162 183 195 181 206 211 209 197 194 190 197 200 185 192 195 209 233 234 232 211 152 227 230 228 229 231 -9999 -9999 -9999 -9999 -9999 -9999 -9999 -9999 -9999 -9999 -9999 -9999 -9999 -9999 -9999
 -9999 -9999 -9999 -9999 209 206 197 213 216 219 223 221 222 222 227 229 231 233 233 233 234 235 235 235 235 234 235 235 234 235 235 233 232 233 238 238 239 240 237 219 212 214 207 199 194 188 183 192 174 179 191 194 210 212 211 206 202 197 193 205 197 195 196 200 223 233 230 229 156 231 227 228 232 230 235 -9999 -9999 -9999 -9999 -9999 -9999 -9999 -9999 -9999 -9999 -9999 -9999 -9999 -9999
 -9999 245 236 201 214 192 215 209 214 218 224 224 222 220 225 229 231 233 232 232 235 234 236 236 234 234 237 236 237 235 232 233 231 234 233 234 241 240 235 224 213 205 209 201 195 192 177 189 180 191 189 198 212 213 209 213 210 206 203 208 202 200 198 201 202 229 228 228 222 222 222 157 233 236 241 245 249 -9999 -9999 -9999 -9999 -9999 -9999 -9999 -9999 -9999 -9999 -9999 -9999
 -9999 247 208 206 221 202 219 220 220 221 225 223 222 217 223 230 232 232 233 232 235 235 236 236 236 235 237 239 236 235 234 232 234 234 231 239 240 239 230 221 213 210 209 197 196 194 191 199 194 197 201 192 213 207 208 213 211 206 204 213 208 200 203 204 201 216 215 224 223 225 195 148 185 216 236 237 248 255 -9999 -9999 -9999 -9999 -9999 -9999 -9999 -9999 -9999 -9999 -9999
 248 247 239 236 230 220 223 225 226 220 223 227 225 224 227 231 232 232 233 233 234 235 234 233 239 238 235 241 237 235 232 234 235 232 236 241 240 238 231 222 217 207 205 201 198 199 199 195 194 198 204 183 177 207 209 210 210 205 206 212 204 210 207 207 204 210 212 222 217 228 230 151 144 214 229 231 249 254 262 -9999 -9999 -9999 -9999 -9999 -9999 -9999 -9999 -9999 -9999
 248 248 247 239 233 222 227 224 228 223 218 226 228 229 230 231 231 232 231 233 234 233 236 236 237 234 241 239 235 233 230 234 234 233 235 241 240 238 232 227 221 211 207 197 200 208 196 203 203 204 212 205 183 209 210 209 210 206 205 214 205 206 207 212 215 218 212 224 219 230 231 238 163 228 229 244 252 255 -9999 -9999 -9999 -9999 -9999 -9999 -9999 -9999 -9999 -9999 -9999
 248 249 249 245 230 229 229 221 229 227 224 226 228 230 231 231 233 231 232 233 232 232 234 235 237 235 238 235 232 232 232 232 233 232 231 238 239 237 233 228 221 213 199 197 196 211 205 209 207 204 207 203 208 202 204 210 209 205 210 213 204 208 205 207 205 207 216 223 221 228 230 239 187 241 206 252 255 254 -9999 -9999 -9999 -9999 -9999 255 -9999 -9999 -9999 -9999 -9999
 -9999 248 248 248 236 236 223 231 231 231 229 229 227 230 231 232 231 233 235 235 235 235 235 235 236 238 237 234 233 232 229 229 234 233 237 233 239 237 233 225 219 209 205 199 196 204 208 211 215 214 200 216 210 180 191 196 197 202 209 211 204 203 201 201 200 202 206 215 217 222 230 232 231 241 219 250 256 260 -9999 -9999 -9999 -9999 -9999 254 -9999 -9999 -9999 -9999 -9999
 -9999 247 246 246 225 237 224 227 217 219 223 230 230 232 233 234 233 234 236 236 235 236 236 236 236 238 236 235 234 233 229 230 234 234 230 230 232 234 229 225 218 214 205 204 206 205 213 209 214 217 217 216 210 204 205 201 190 177 204 208 204 198 195 196 197 200 206 212 210 219 224 227 238 242 247 248 259 263 -9999 -9999 -9999 -9999 -9999 257 -9999 -9999 -9999 -9999 -9999
 -9999 -9999 246 245 238 229 216 202 217 217 221 224 226 220 232 230 233 235 234 236 237 237 236 235 237 238 236 232 234 234 233 233 235 232 229 230 228 231 226 221 218 214 206 208 206 207 214 218 212 218 215 217 215 209 204 203 193 183 200 200 200 194 173 195 194 203 205 212 213 215 222 225 234 243 262 264 266 -9999 -9999 -9999 -9999 -9999 257 -9999 -9999 -9999 -9999 -9999 -9999
 -9999 -9999 244 234 233 228 215 224 216 203 221 223 218 228 232 231 237 235 236 235 237 237 237 237 238 237 237 235 233 231 233 234 232 231 230 227 223 222 223 219 214 211 207 206 208 211 217 225 226 214 207 206 215 212 198 207 195 182 199 200 200 191 192 194 198 211 213 213 215 221 227 229 235 242 265 260 265 -9999 -9999 -9999 -9999 -9999 -9999 -9999 -9999 -9999 -9999 -9999 -9999
 -9999 -9999 243 244 235 229 236 232 216 221 218 211 222 233 235 236 239 239 237 239 239 239 240 240 238 237 238 236 234 231 234 232 231 228 227 226 224 223 220 217 214 212 207 207 211 220 229 230 227 222 217 197 207 214 209 208 196 196 203 198 199 189 198 193 210 218 217 217 218 222 221 230 238 242 263 268 -9999 -9999 -9999 -9999 -9999 -9999 -9999 -9999 -9999 -9999 -9999 -9999 -9999
 -9999 -9999 243 244 244 231 228 231 224 212 220 220 223 238 239 238 238 240 240 241 241 241 240 240 240 239 239 236 236 233 233 228 228 227 225 224 222 220 218 215 215 214 211 210 220 223 230 231 228 225 218 214 189 201 216 213 205 201 202 193 200 204 205 215 214 213 223 230 221 228 225 238 245 252 266 268 -9999 -9999 -9999 -9999 -9999 -9999 -9999 -9999 -9999 -9999 -9999 -9999 -9999
 -9999 -9999 242 244 247 230 221 227 215 219 215 217 232 238 241 238 241 242 242 241 241 242 242 242 241 240 239 238 237 235 233 226 226 222 217 216 215 218 213 211 212 211 211 212 218 234 233 232 226 223 218 218 218 214 220 217 210 203 196 194 199 201 206 205 197 221 214 234 231 233 238 239 244 249 268 273 -9999 -9999 -9999 272 -9999 -9999 -9999 -9999 -9999 -9999 -9999 -9999 -9999
 -9999 240 242 243 241 228 223 225 209 201 214 230 232 237 241 239 242 243 243 242 242 242 242 242 241 240 238 238 237 236 234 231 224 219 217 215 212 209 210 213 213 213 210 213 228 234 233 233 226 222 218 220 221 220 217 221 213 207 203 196 205 205 190 210 199 204 237 243 243 239 237 241 250 257 266 -9999 -9999 -9999 -9999 271 -9999 -9999 -9999 -9999 -9999 -9999 -9999 -9999 -9999
 -9999 241 242 180 208 225 223 216 222 220 217 232 236 236 242 240 243 242 245 243 242 244 244 243 242 241 240 238 236 235 234 232 229 224 219 209 208 213 214 214 215 213 213 213 216 233 234 233 230 225 219 223 219 222 224 225 215 210 206 200 200 212 214 214 205 196 245 242 247 243 241 247 250 250 262 273 -9999 -9999 -9999 273 -9999 -9999 -9999 -9999 -9999 -9999 -9999 -9999 -9999
 -9999 241 243 210 186 228 233 223 216 223 227 236 241 246 240 248 243 239 246 246 243 243 243 243 242 241 240 238 238 236 234 231 224 223 221 214 210 203 216 216 213 215 216 216 217 216 234 233 229 223 218 212 218 223 220 228 193 205 210 203 192 221 225 234 230 247 248 249 248 249 256 259 261 269 270 271 -9999 -9999 -9999 -9999 277 -9999 -9999 -9999 -9999 -9999 -9999 -9999 -9999
 -9999 -9999 243 246 236 225 239 236 234 222 243 247 252 250 248 251 245 243 245 246 245 243 243 242 242 241 240 238 237 236 233 231 228 223 220 217 214 212 214 214 216 215 219 219 217 217 227 230 227 224 222 218 220 224 227 229 221 213 220 166 170 204 221 241 246 248 247 245 246 242 248 249 252 255 264 266 -9999 -9999 -9999 -9999 -9999 276 -9999 -9999 -9999 -9999 -9999 -9999 -9999
 -9999 -9999 -9999 246 248 250 253 240 241 232 239 251 253 252 254 253 253 243 242 247 244 244 242 243 241 241 239 238 236 235 233 230 227 220 221 215 209 217 217 210 216 215 215 214 218 218 219 227 228 223 224 224 223 212 227 223 189 230 219 214 177 228 242 246 248 248 244 241 241 246 246 248 255 261 264 266 264 265 -9999 -9999 -9999 -9999 -9999 -9999 -9999 -9999 -9999 -9999 -9999
 -9999 -9999 -9999 246 250 252 254 256 247 248 248 251 256 258 256 256 254 253 240 245 244 242 241 240 239 239 238 237 235 233 231 229 226 225 213 219 210 212 219 215 217 217 218 218 220 220 219 225 226 224 214 225 226 231 210 182 217 216 226 225 205 235 245 247 247 243 239 243 240 251 254 256 260 264 266 263 260 259 264 -9999 -9999 -9999 -9999 -9999 -9999 -9999 -9999 -9999 -9999
 -9999 -9999 -9999 -9999 -9999 253 256 258 260 255 256 256 259 260 261 258 257 252 242 234 243 241 241 240 239 238 236 235 234 233 229 229 227 222 217 216 211 213 216 206 205 218 220 218 220 219 220 223 224 224 224 227 235 234 220 182 210 194 223 223 239 237 245 246 244 236 239 238 247 253 256 256 261 265 268 260 253 255 256 -9999 -9999 -9999 -9999 -9999 -9999 -9999 -9999 -9999 -9999
 -9999 -9999 -9999 -9999 -9999 -9999 258 261 263 263 258 261 260 262 262 259 258 251 243 239 242 242 241 241 240 237 236 235 235 234 230 228 226 223 220 217 214 213 218 216 216 219 221 221 221 221 221 223 226 225 227 235 237 233 223 218 181 174 211 222 236 242 244 245 241 234 202 207 209 255 261 259 263 266 265 257 251 249 254 256 259 -9999 -9999 -9999 -9999 -9999 -9999 -9999 -9999
 -9999 -9999 -9999 -9999 -9999 -9999 -9999 264 266 269 259 259 259 262 261 259 257 254 238 236 239 240 240 240 237 237 236 236 235 231 229 228 225 224 221 218 217 218 218 218 219 218 219 219 219 221 224 224 225 234 235 236 236 231 228 193 204 187 185 216 238 242 243 239 232 217 206 247 256 261 260 263 266 266 261 251 244 248 254 254 256 263 -9999 -9999 -9999 -9999 -9999 -9999 -9999
 -9999 -9999 -9999 -9999 -9999 -9999 -9999 -9999 269 271 263 258 258 260 260 258 255 253 247 244 237 239 239 238 239 238 236 233 230 230 226 226 223 221 218 215 216 218 217 217 218 215 218 218 220 220 222 225 228 231 236 236 236 231 235 235 158 213 169 227 235 239 239 233 207 190 187 248 265 263 263 265 266 263 256 243 241 253 253 258 260 -9999 -9999 -9999 -9999 -9999 -9999 -9999 -9999
 -9999 -9999 -9999 -9999 -9999 -9999 -9999 -9999 272 275 267 262 259 258 257 254 252 249 246 242 241 238 238 238 234 233 234 234 228 228 225 222 221 209 216 214 214 213 214 213 216 215 214 217 218 221 224 234 236 236 234 228 207 218 208 235 212 229 193 204 230 232 237 229 229 241 226 248 267 267 264 267 266 258 255 237 250 258 259 260 -9999 -9999 -9999 -9999 -9999 -9999 -9999 -9999 -9999
 -9999 -9999 -9999 -9999 -9999 -9999 -9999 -9999 -9999 276 275 266 258 259 260 258 249 245 243 239 234 235 225 232 232 230 230 228 227 226 223 221 204 202 202 207 214 214 215 212 214 209 212 216 219 219 226 234 234 234 227 204 216 206 170 230 207 204 208 223 226 233 227 205 236 250 256 264 267 267 263 266 263 256 248 252 257 255 260 263 -9999 -9999 -9999 -9999 -9999 -9999 -9999 -9999 -9999
 -9999 -9999 -9999 -9999 -9999 -9999 -9999 -9999 -9999 277 266 267 258 259 261 251 242 239 238 240 236 232 232 217 224 224 225 227 222 220 219 216 212 209 200 201 198 211 209 213 210 209 212 217 219 224 232 232 231 223 210 205 201 191 156 222 230 235 217 226 212 235 238 238 249 260 260 264 264 265 264 265 261 254 260 259 258 261 261 -9999 -9999 -9999 -9999 -9999 -9999 -9999 -9999 -9999 -9999
 -9999 -9999 -9999 -9999 -9999 -9999 -9999 -9999 -9999 275 273 258 253 256 255 257 240 232 234 236 238 241 221 231 217 226 227 211 208 214 206 208 202 198 196 186 209 210 209 210 189 209 212 225 227 229 225 225 219 209 198 198 200 197 180 231 214 219 184 223 223 233 236 238 246 254 242 254 262 265 264 264 262 263 261 252 251 255 257 -9999 -9999 -9999 -9999 -9999 -9999 -9999 -9999 -9999 -9999
 -9999 -9999 -9999 -9999 -9999 -9999 -9999 -9999 -9999 -9999 273 263 247 246 247 240 226 212 232 235 237 240 243 232 229 231 227 227 214 208 199 207 205 200 204 187 199 193 195 205 210 218 223 223 201 221 223 186 186 193 193 189 167 179 203 198 193 165 209 198 237 236 235 242 245 244 250 253 247 263 263 263 263 263 263 261 258 255 260 -9999 -9999 -9999 -9999 -9999 -9999 -9999 -9999 -9999 -9999
 -9999 -9999 -9999 -9999 -9999 -9999 -9999 -9999 -9999 -9999 272 270 247 236 233 225 212 199 197 227 237 240 243 244 233 231 230 231 223 203 207 210 206 203 197 191 190 198 201 211 219 221 222 217 203 215 207 196 165 188 182 184 162 189 197 209 197 207 220 210 241 240 240 244 249 251 254 257 257 254 262 263 264 264 263 263 264 266 266 268 269 -9999 -9999 269 -9999 -9999 -9999 -9999 -9999
 -9999 -9999 -9999 -9999 -9999 -9999 -9999 -9999 -9999 -9999 -9999 270 253 229 223 215 201 196 197 199 238 240 242 245 245 230 236 224 215 218 200 209 209 204 199 191 199 196 209 197 219 220 209 214 218 209 182 165 175 174 175 177 168 182 195 232 237 227 237 232 242 242 239 240 241 248 253 255 253 253 259 263 263 263 263 264 266 267 268 268 269 -9999 -9999 -9999 -9999 -9999 -9999 -9999 -9999
 -9999 -9999 -9999 -9999 -9999 -9999 -9999 -9999 -9999 -9999 -9999 268 267 233 213 207 198 195 193 195 194 240 242 244 246 246 235 227 220 217 213 207 209 207 201 196 205 205 217 218 214 219 219 216 208 183 169 176 175 172 170 163 163 177 235 247 242 240 239 241 241 242 241 241 243 247 254 249 244 248 257 260 261 261 241 256 261 266 267 269 -9999 -9999 -9999 -9999 -9999 -9999 -9999 -9999 -9999
 -9999 -9999 -9999 -9999 -9999 -9999 -9999 -9999 -9999 -9999 -9999 265 264 244 214 205 199 193 191 192 192 240 243 245 245 245 244 229 226 226 217 208 211 209 205 204 210 219 223 223 224 222 220 212 200 185 176 165 164 166 167 162 165 208 250 248 245 242 240 240 242 243 241 243 245 252 249 247 244 246 250 254 258 248 228 237 249 256 264 -9999 -9999 -9999 -9999 -9999 -9999 -9999 -9999 -9999 -9999
 -9999 -9999 -9999 -9999 -9999 -9999 -9999 -9999 -9999 -9999 -9999 -9999 259 257 231 208 202 196 188 197 196 192 242 243 245 244 244 243 232 227 218 214 213 206 204 217 222 224 224 225 224 224 218 206 180 167 159 166 164 173 180 175 176 253 252 250 247 244 241 235 239 241 244 243 250 248 246 239 236 231 242 251 255 257 245 236 221 253 263 269 -9999 -9999 -9999 -9999 -9999 -9999 -9999 -9999 -9999
 -9999 -9999 -9999 -9999 -9999 -9999 -9999 -9999 -9999 -9999 -9999 -9999 -9999 253 229 210 200 194 193 193 203 199 239 242 239 241 243 242 241 239 219 216 210 199 211 222 224 224 225 226 226 225 211 204 196 170 167 162 172 181 189 179 235 254 253 251 248 241 238 237 240 242 245 245 248 245 241 230 230 233 240 248 253 257 241 249 235 253 264 -9999 -9999 -9999 -9999 -9999 -9999 -9999 -9999 -9999 -9999
 -9999 -9999 -9999 -9999 -9999 -9999 -9999 -9999 -9999 -9999 -9999 -9999 -9999 -9999 -9999 -9999 201 192 193 192 201 204 205 240 237 229 232 236 237 236 234 215 205 187 218 221 222 223 224 224 224 220 211 204 184 182 170 169 198 188 202 212 254 254 253 252 248 222 223 237 241 242 245 237 244 243 242 227 227 230 232 245 247 257 252 255 253 254 257 267 -9999 -9999 -9999 -9999 -9999 -9999 -9999 -9999 -9999
 -9999 -9999 -9999 -9999 -9999 -9999 -9999 -9999 -9999 -9999 -9999 -9999 -9999 -9999 -9999 -9999 -9999 -9999 190 195 201 212 210 213 238 230 219 212 210 216 215 214 186 162 215 216 218 220 222 214 216 214 207 203 190 192 203 201 199 211 219 235 252 254 253 252 241 213 191 233 242 236 242 244 244 237 237 226 218 221 237 238 242 252 251 254 262 262 267 265 -9999 -9999 -9999 -9999 -9999 -9999 -9999 -9999 -9999
 -9999 -9999 -9999 -9999 -9999 -9999 -9999 -9999 -9999 -9999 -9999 -9999 -9999 -9999 -9999 -9999 -9999 -9999 195 201 203 206 214 215 212 236 219 202 201 192 209 202 161 170 181 187 175 188 215 197 206 199 196 183 187 193 194 201 204 215 237 250 253 253 253 250 236 205 200 242 239 237 237 247 239 231 234 226 224 226 238 232 243 251 252 256 257 258 262 268 -9999 -9999 -9999 -9999 -9999 -9999 -9999 -9999 -9999
 -9999 -9999 -9999 -9999 -9999 -9999 -9999 -9999 -9999 -9999 -9999 -9999 -9999 -9999 -9999 -9999 -9999 -9999 -9999 -9999 -9999 197 209 217 213 235 230 210 197 190 182 195 175 153 143 123 139 151 180 152 192 182 183 171 178 187 200 210 209 232 238 248 251 252 250 246 228 212 217 237 238 230 234 247 240 237 238 233 229 240 237 248 249 253 248 256 253 261 253 264 269 -9999 -9999 -9999 -9999 -9999 -9999 -9999 -9999
 -9999 -9999 -9999 -9999 -9999 -9999 -9999 -9999 -9999 -9999 -9999 -9999 -9999 -9999 -9999 -9999 -9999 -9999 -9999 -9999 -9999 -9999 -9999 218 -9999 213 228 214 205 191 171 166 156 188 126 184 120 130 164 127 149 176 166 156 167 179 193 182 221 232 234 249 249 249 241 234 232 232 237 237 236 238 243 246 244 238 241 224 225 238 248 244 244 249 247 252 259 261 256 265 266 269 -9999 -9999 -9999 -9999 -9999 -9999 -9999
 -9999 -9999 -9999 -9999 -9999 -9999 -9999 -9999 -9999 -9999 -9999 -9999 -9999 -9999 -9999 -9999 -9999 -9999 -9999 -9999 -9999 -9999 -9999 -9999 -9999 -9999 211 217 211 196 186 165 166 204 197 184 192 135 139 143 148 149 150 157 164 168 174 181 193 222 236 245 246 243 227 207 227 207 227 229 233 244 243 239 237 237 238 241 244 241 245 246 245 243 247 251 256 260 258 252 265 265 -9999 -9999 -9999 -9999 -9999 -9999 -9999
 -9999 -9999 -9999 -9999 -9999 -9999 -9999 -9999 -9999 -9999 -9999 -9999 -9999 -9999 -9999 -9999 -9999 -9999 -9999 -9999 -9999 -9999 -9999 -9999 -9999 -9999 -9999 -9999 203 208 199 196 155 202 213 235 238 159 166 133 123 138 144 150 162 172 172 175 201 223 245 240 244 237 213 216 219 221 234 235 242 238 241 241 236 234 238 239 239 242 244 245 240 242 246 250 252 255 245 250 265 -9999 -9999 -9999 -9999 -9999 -9999 -9999 -9999
 -9999 -9999 -9999 -9999 -9999 -9999 -9999 -9999 -9999 -9999 -9999 -9999 -9999 -9999 -9999 -9999 -9999 -9999 -9999 -9999 -9999 -9999 -9999 -9999 -9999 -9999 -9999 -9999 -9999 -9999 -9999 -9999 198 204 238 244 244 244 195 164 132 139 139 138 156 161 172 183 209 222 226 232 229 214 211 216 233 243 230 241 236 233 241 240 235 232 227 222 235 243 244 243 240 243 245 243 249 255 259 260 256 266 266 -9999 -9999 -9999 -9999 -9999 -9999
 -9999 -9999 -9999 -9999 -9999 -9999 -9999 -9999 -9999 -9999 -9999 -9999 -9999 -9999 -9999 -9999 -9999 -9999 -9999 -9999 -9999 -9999 -9999 -9999 -9999 -9999 -9999 -9999 -9999 -9999 -9999 -9999 -9999 -9999 -9999 -9999 244 243 243 166 170 141 136 150 160 165 173 191 201 202 199 213 204 210 204 215 238 234 231 234 233 235 233 236 234 228 221 224 238 242 242 241 241 243 245 249 251 253 261 260 258 258 263 -9999 -9999 -9999 -9999 -9999 -9999
 -9999 -9999 -9999 -9999 -9999 -9999 -9999 -9999 -9999 -9999 -9999 -9999 -9999 -9999 -9999 -9999 -9999 -9999 -9999 -9999 -9999 -9999 -9999 -9999 -9999 -9999 -9999 -9999 -9999 -9999 -9999 -9999 -9999 -9999 -9999 -9999 -9999 -9999 242 240 172 162 135 149 167 188 188 175 187 192 206 219 204 215 218 225 231 234 231 230 230 239 234 233 226 222 219 226 237 240 244 245 245 248 248 249 256 258 256 252 251 246 264 -9999 -9999 -9999 -9999 -9999 -9999
 -9999 -9999 -9999 -9999 -9999 -9999 -9999 -9999 -9999 -9999 -9999 -9999 -9999 -9999 -9999 -9999 -9999 -9999 -9999 -9999 -9999 -9999 -9999 -9999 -9999 -9999 -9999 -9999 -9999 -9999 -9999 -9999 -9999 -9999 -9999 -9999 -9999 -9999 241 239 206 172 159 178 172 196 204 199 202 209 217 213 208 214 223 225 228 228 227 231 235 234 234 230 223 217 221 229 235 242 245 245 248 251 253 255 253 248 242 243 231 251 252 -9999 -9999 -9999 -9999 -9999 -9999
 -9999 -9999 -9999 -9999 -9999 -9999 -9999 -9999 -9999 -9999 -9999 -9999 -9999 -9999 -9999 -9999 -9999 -9999 -9999 -9999 -9999 -9999 -9999 -9999 -9999 -9999 -9999 -9999 -9999 -9999 -9999 -9999 -9999 -9999 -9999 -9999 -9999 -9999 -9999 238 236 186 184 177 159 196 204 212 208 213 209 205 209 210 225 222 228 225 223 230 231 231 230 227 214 215 220 231 234 242 245 248 249 253 250 251 247 238 227 238 254 256 265 263 -9999 -9999 -9999 -9999 -9999
 -9999 -9999 -9999 -9999 -9999 -9999 -9999 -9999 -9999 -9999 -9999 -9999 -9999 -9999 -9999 -9999 -9999 -9999 -9999 -9999 -9999 -9999 -9999 -9999 -9999 -9999 -9999 -9999 -9999 -9999 -9999 -9999 -9999 -9999 -9999 -9999 -9999 -9999 -9999 -9999 235 213 177 184 181 198 218 214 207 207 208 210 204 216 222 221 218 218 223 226 232 226 228 228 222 218 223 232 237 241 245 248 250 250 248 248 243 225 211 219 230 258 265 250 265 -9999 -9999 -9999 -9999
 -9999 -9999 -9999 -9999 -9999 -9999 -9999 -9999 -9999 -9999 -9999 -9999 -9999 -9999 -9999 -9999 -9999 -9999 -9999 -9999 -9999 -9999 -9999 -9999 -9999 -9999 -9999 -9999 -9999 -9999 -9999 -9999 -9999 -9999 -9999 -9999 -9999 -9999 -9999 -9999 234 234 183 211 213 221 213 219 217 212 209 208 207 215 219 218 215 218 225 231 226 224 226 221 220 224 233 234 240 243 245 248 247 248 243 239 239 226 232 247 257 259 260 250 264 259 -9999 -9999 -9999
 -9999 -9999 -9999 -9999 -9999 -9999 -9999 -9999 -9999 -9999 -9999 -9999 -9999 -9999 -9999 -9999 -9999 -9999 -9999 -9999 -9999 -9999 -9999 -9999 -9999 -9999 -9999 -9999 -9999 -9999 -9999 -9999 -9999 -9999 -9999 -9999 -9999 -9999 -9999 -9999 233 233 208 216 217 209 215 206 211 206 201 203 191 213 216 214 214 219 224 224 221 220 226 228 229 231 229 237 243 245 248 246 248 244 244 243 243 250 253 248 252 249 253 253 251 253 256 263 -9999
 -9999 -9999 -9999 -9999 -9999 -9999 -9999 -9999 -9999 -9999 -9999 -9999 -9999 -9999 -9999 -9999 -9999 -9999 -9999 -9999 -9999 -9999 -9999 -9999 -9999 -9999 -9999 -9999 -9999 -9999 -9999 -9999 -9999 -9999 -9999 -9999 -9999 -9999 -9999 -9999 233 233 225 200 208 202 207 198 202 196 203 198 209 214 213 208 215 217 223 221 226 229 233 234 235 232 234 240 244 245 246 244 247 245 247 247 252 247 230 223 231 239 248 246 252 252 253 260 -9999
 -9999 -9999 -9999 -9999 -9999 -9999 -9999 -9999 -9999 -9999 -9999 -9999 -9999 -9999 -9999 -9999 -9999 -9999 -9999 -9999 -9999 -9999 -9999 -9999 -9999 -9999 -9999 -9999 -9999 -9999 -9999 -9999 -9999 -9999 -9999 -9999 -9999 -9999 -9999 -9999 232 232 224 188 206 204 199 203 202 201 194 205 205 210 214 214 210 219 214 221 225 234 237 234 241 237 240 233 246 243 247 250 250 249 248 250 246 228 218 234 234 233 246 248 251 252 257 -9999 -9999
 -9999 -9999 -9999 -9999 -9999 -9999 -9999 -9999 -9999 -9999 -9999 -9999 -9999 -9999 -9999 -9999 -9999 -9999 -9999 -9999 -9999 -9999 -9999 -9999 -9999 -9999 -9999 -9999 -9999 -9999 -9999 -9999 -9999 -9999 -9999 -9999 -9999 -9999 -9999 -9999 232 231 232 187 185 191 206 202 203 199 176 214 203 216 215 216 213 213 218 223 219 231 233 238 244 239 243 244 248 247 247 249 251 253 248 248 249 246 230 228 235 241 246 248 250 257 -9999 -9999 -9999
 -9999 -9999 -9999 -9999 -9999 -9999 -9999 -9999 -9999 -9999 -9999 -9999 -9999 -9999 -9999 -9999 -9999 -9999 -9999 -9999 -9999 -9999 -9999 -9999 -9999 -9999 -9999 -9999 -9999 -9999 -9999 -9999 -9999 -9999 -9999 -9999 -9999 -9999 -9999 -9999 231 231 231 186 185 181 205 208 203 204 203 216 212 219 215 221 217 214 225 227 230 232 235 233 240 244 247 248 249 250 250 250 252 254 254 250 253 252 241 227 233 244 246 260 -9999 -9999 -9999 -9999 -9999
 -9999 -9999 -9999 -9999 -9999 -9999 -9999 -9999 -9999 -9999 -9999 -9999 -9999 -9999 -9999 -9999 -9999 -9999 -9999 -9999 -9999 -9999 -9999 -9999 -9999 -9999 -9999 -9999 -9999 -9999 -9999 -9999 -9999 -9999 -9999 -9999 -9999 -9999 -9999 -9999 -9999 230 219 171 162 187 199 208 197 210 204 217 220 220 223 217 221 223 228 224 229 232 237 240 236 246 249 250 253 252 253 255 251 257 256 256 255 256 252 229 258 -9999 -9999 -9999 -9999 -9999 -9999 -9999 -9999
 -9999 -9999 -9999 -9999 -9999 -9999 -9999 -9999 -9999 -9999 -9999 -9999 -9999 -9999 -9999 -9999 -9999 -9999 -9999 -9999 -9999 -9999 -9999 -9999 -9999 -9999 -9999 -9999 -9999 -9999 -9999 -9999 -9999 -9999 -9999 -9999 -9999 -9999 -9999 -9999 -9999 230 229 184 175 179 203 215 211 214 212 224 218 223 221 223 228 231 232 234 231 227 235 239 237 245 249 253 253 256 257 255 256 253 256 260 261 260 261 261 -9999 -9999 -9999 -9999 -9999 -9999 -9999 -9999 -9999
 -9999 -9999 -9999 -9999 -9999 -9999 -9999 -9999 -9999 -9999 -9999 -9999 -9999 -9999 -9999 -9999 -9999 -9999 -9999 -9999 -9999 -9999 -9999 -9999 -9999 -9999 -9999 -9999 -9999 -9999 -9999 -9999 -9999 -9999 -9999 -9999 -9999 -9999 -9999 -9999 -9999 231 231 228 207 187 189 218 223 222 225 226 230 225 229 228 223 234 235 238 229 227 238 244 247 249 250 252 258 259 259 258 257 259 261 -9999 -9999 -9999 -9999 -9999 -9999 -9999 -9999 -9999 -9999 -9999 -9999 -9999 -9999
 -9999 -9999 -9999 -9999 -9999 -9999 -9999 -9999 -9999 -9999 -9999 -9999 -9999 -9999 -9999 -9999 -9999 -9999 -9999 -9999 -9999 -9999 -9999 -9999 -9999 -9999 -9999 -9999 -9999 -9999 -9999 -9999 -9999 -9999 -9999 -9999 -9999 -9999 -9999 -9999 -9999 232 232 234 233 184 190 206 226 227 228 230 230 232 229 227 229 236 237 240 238 242 243 246 248 250 252 254 -9999 -9999 -9999 -9999 262 -9999 -9999 -9999 -9999 -9999 -9999 -9999 -9999 -9999 -9999 -9999 -9999 -9999 -9999 -9999 -9999
 -9999 -9999 -9999 -9999 -9999 -9999 -9999 -9999 -9999 -9999 -9999 -9999 -9999 -9999 -9999 -9999 -9999 -9999 -9999 -9999 -9999 -9999 -9999 -9999 -9999 -9999 -9999 -9999 -9999 -9999 -9999 -9999 -9999 -9999 -9999 -9999 -9999 -9999 -9999 -9999 -9999 -9999 235 235 236 154 199 224 230 229 230 -9999 -9999 235 236 231 233 240 238 243 243 246 237 249 250 251 252 -9999 -9999 -9999 -9999 -9999 -9999 -9999 -9999 -9999 -9999 -9999 -9999 -9999 -9999 -9999 -9999 -9999 -9999 -9999 -9999 -9999 -9999
 -9999 -9999 -9999 -9999 -9999 -9999 -9999 -9999 -9999 -9999 -9999 -9999 -9999 -9999 -9999 -9999 -9999 -9999 -9999 -9999 -9999 -9999 -9999 -9999 -9999 -9999 -9999 -9999 -9999 -9999 -9999 -9999 -9999 -9999 -9999 -9999 -9999 -9999 -9999 -9999 -9999 -9999 -9999 -9999 -9999 -9999 -9999 -9999 -9999 -9999 -9999 -9999 -9999 -9999 -9999 236 239 239 242 -9999 -9999 -9999 250 252 251 -9999 -9999 -9999 -9999 -9999 -9999 -9999 -9999 -9999 -9999 -9999 -9999 -9999 -9999 -9999 -9999 -9999 -9999 -9999 -9999 -9999 -9999 -9999 -9999
 -9999 -9999 -9999 -9999 -9999 -9999 -9999 -9999 -9999 -9999 -9999 -9999 -9999 -9999 -9999 -9999 -9999 -9999 -9999 -9999 -9999 -9999 -9999 -9999 -9999 -9999 -9999 -9999 -9999 -9999 -9999 -9999 -9999 -9999 -9999 -9999 -9999 -9999 -9999 -9999 -9999 -9999 -9999 -9999 -9999 -9999 -9999 -9999 -9999 -9999 -9999 -9999 -9999 -9999 -9999 -9999 -9999 -9999 -9999 -9999 -9999 -9999 -9999 -9999 -9999 -9999 -9999 -9999 -9999 -9999 -9999 -9999 -9999 -9999 -9999 -9999 -9999 -9999 -9999 -9999 -9999 -9999 -9999 -9999 -9999 -9999 -9999 -9999 -9999
