# Supplementary material for: Climate Change Influences Potential Distribution of Infected Aedes aegypti Co-Occurrence with Dengue Epidemics Risk Areas in Tanzania
Source: PLoS One. 2016 Sep 28;11(9):e0162649. doi: 10.1371/journal.pone.0162649 (PMC5040426; doi:10.1371/journal.pone.0162649)
Supplement: S1 File — (ZIP) [file pone.0162649.s001.zip › S1_File/bioData/bioData-2050/Tz_bio12.asc]

ncols        89
nrows        86
xllcorner    29.371397018433
yllcorner    -11.758983612061
cellsize      0.125
NODATA_value  -9999
 -9999 -9999 -9999 -9999 -9999 -9999 -9999 -9999 -9999 -9999 -9999 1008 922 948 946 1000 1097 1251 1443 1634 1782 1876 1926 1947 1936 1898 1838 1753 1659 1550 1445 1339 1234 1138 1050 992 -9999 -9999 -9999 -9999 -9999 -9999 -9999 -9999 -9999 -9999 -9999 -9999 -9999 -9999 -9999 -9999 -9999 -9999 -9999 -9999 -9999 -9999 -9999 -9999 -9999 -9999 -9999 -9999 -9999 -9999 -9999 -9999 -9999 -9999 -9999 -9999 -9999 -9999 -9999 -9999 -9999 -9999 -9999 -9999 -9999 -9999 -9999 -9999 -9999 -9999 -9999 -9999 -9999
 -9999 -9999 -9999 -9999 -9999 -9999 -9999 -9999 -9999 881 927 970 962 981 1015 1090 1210 1394 1605 1775 1893 1940 1952 1943 1912 1872 1811 1730 1635 1535 1427 1316 1212 1121 1037 972 939 980 1116 -9999 -9999 -9999 -9999 -9999 -9999 -9999 -9999 -9999 -9999 -9999 -9999 -9999 -9999 -9999 -9999 -9999 -9999 -9999 -9999 -9999 -9999 -9999 -9999 -9999 -9999 -9999 -9999 -9999 -9999 -9999 -9999 -9999 -9999 -9999 -9999 -9999 -9999 -9999 -9999 -9999 -9999 -9999 -9999 -9999 -9999 -9999 -9999 -9999 -9999
 -9999 -9999 -9999 -9999 -9999 -9999 -9999 -9999 -9999 -9999 895 929 1027 1037 1073 1165 1303 1511 1721 1945 1999 1993 1965 1936 1893 1842 1778 1704 1618 1516 1410 1296 1192 1095 1012 961 976 1082 1203 1295 1421 -9999 -9999 -9999 -9999 -9999 -9999 -9999 -9999 -9999 -9999 -9999 -9999 -9999 -9999 -9999 -9999 -9999 -9999 -9999 -9999 -9999 -9999 -9999 -9999 -9999 -9999 -9999 -9999 -9999 -9999 -9999 -9999 -9999 -9999 -9999 -9999 -9999 -9999 -9999 -9999 -9999 -9999 -9999 -9999 -9999 -9999 -9999 -9999
 -9999 -9999 -9999 -9999 -9999 -9999 -9999 -9999 -9999 -9999 913 1131 1045 1058 1114 1207 1340 1554 1857 2014 2031 1990 1941 1899 1857 1806 1744 1681 1600 1499 1390 1273 1170 1074 993 932 962 955 1040 1270 1449 1388 1400 -9999 -9999 -9999 -9999 -9999 -9999 -9999 -9999 -9999 -9999 -9999 -9999 -9999 -9999 -9999 -9999 -9999 -9999 -9999 -9999 -9999 -9999 -9999 -9999 -9999 -9999 -9999 -9999 -9999 -9999 -9999 -9999 -9999 -9999 -9999 -9999 -9999 -9999 -9999 -9999 -9999 -9999 -9999 -9999 -9999 -9999
 -9999 -9999 -9999 -9999 -9999 -9999 -9999 -9999 -9999 -9999 -9999 1155 1047 1048 1144 1214 1348 1508 1755 1920 1950 1923 1881 1838 1799 1759 1711 1658 1582 1492 1377 1259 1141 1051 976 915 898 952 964 990 1007 1007 1106 1088 1041 -9999 -9999 -9999 -9999 -9999 -9999 -9999 -9999 -9999 -9999 -9999 -9999 -9999 -9999 -9999 -9999 -9999 -9999 -9999 -9999 -9999 -9999 -9999 -9999 -9999 -9999 -9999 -9999 -9999 -9999 -9999 -9999 -9999 -9999 -9999 -9999 -9999 -9999 -9999 -9999 -9999 -9999 -9999 -9999
 -9999 -9999 -9999 -9999 -9999 -9999 -9999 -9999 -9999 -9999 -9999 -9999 985 1022 1141 1238 1360 1460 1655 1768 1813 1810 1782 1757 1722 1693 1661 1628 1573 1491 1368 1235 1119 1034 962 970 980 946 984 1050 1237 1039 1088 1047 1009 962 -9999 -9999 -9999 -9999 -9999 -9999 -9999 -9999 -9999 -9999 -9999 -9999 -9999 -9999 -9999 -9999 -9999 -9999 -9999 -9999 -9999 -9999 -9999 -9999 -9999 -9999 -9999 -9999 -9999 -9999 -9999 -9999 -9999 -9999 -9999 -9999 -9999 -9999 -9999 -9999 -9999 -9999 -9999
 -9999 -9999 -9999 -9999 -9999 -9999 -9999 -9999 -9999 -9999 -9999 -9999 942 1068 1013 1244 1341 1272 1537 1625 1660 1673 1669 1651 1630 1620 1603 1593 1571 1507 1359 1198 1090 1016 984 966 1042 1092 1049 1033 1031 1084 1041 1053 1015 937 912 915 -9999 -9999 -9999 -9999 -9999 -9999 -9999 -9999 -9999 -9999 -9999 -9999 -9999 -9999 -9999 -9999 -9999 -9999 -9999 -9999 -9999 -9999 -9999 -9999 -9999 -9999 -9999 -9999 -9999 -9999 -9999 -9999 -9999 -9999 -9999 -9999 -9999 -9999 -9999 -9999 -9999
 -9999 -9999 -9999 -9999 -9999 -9999 -9999 -9999 -9999 -9999 -9999 -9999 919 993 1179 1130 1310 1315 1402 1486 1524 1543 1544 1532 1521 1524 1526 1531 1537 1535 1370 1159 1087 1024 995 940 1013 1017 1001 963 992 984 1021 991 930 901 887 935 878 867 -9999 -9999 -9999 -9999 -9999 -9999 -9999 -9999 -9999 -9999 -9999 -9999 -9999 -9999 -9999 -9999 -9999 -9999 -9999 -9999 -9999 -9999 -9999 -9999 -9999 -9999 -9999 -9999 -9999 -9999 -9999 -9999 -9999 -9999 -9999 -9999 -9999 -9999 -9999
 -9999 -9999 -9999 -9999 -9999 -9999 -9999 -9999 -9999 -9999 -9999 -9999 989 944 1162 1242 1325 1296 1351 1387 1415 1431 1429 1416 1405 1412 1423 1442 1495 1487 1373 1192 1193 990 965 952 992 905 888 884 944 913 908 866 881 873 866 864 848 905 900 716 -9999 -9999 -9999 -9999 -9999 -9999 -9999 -9999 -9999 -9999 -9999 -9999 -9999 -9999 -9999 -9999 -9999 -9999 -9999 -9999 -9999 -9999 -9999 -9999 -9999 -9999 -9999 -9999 -9999 -9999 -9999 -9999 -9999 -9999 -9999 -9999 -9999
 -9999 -9999 -9999 -9999 -9999 -9999 -9999 -9999 -9999 -9999 -9999 -9999 976 959 1108 1225 1339 1417 1319 1322 1336 1337 1316 1297 1276 1295 1319 1333 1331 1296 1224 1099 1064 1010 944 908 887 874 864 857 859 873 861 848 831 826 807 832 813 819 793 540 574 -9999 -9999 -9999 -9999 -9999 -9999 -9999 -9999 -9999 -9999 -9999 -9999 -9999 -9999 -9999 -9999 -9999 -9999 -9999 -9999 -9999 -9999 -9999 -9999 -9999 -9999 -9999 -9999 -9999 -9999 -9999 -9999 -9999 -9999 -9999 -9999
 -9999 -9999 -9999 -9999 -9999 -9999 -9999 -9999 -9999 -9999 -9999 -9999 934 997 1103 1183 1183 1347 1297 1277 1270 1270 1231 1197 1138 1196 1220 1233 1204 1157 1103 1043 1003 972 941 908 887 870 855 869 844 828 821 812 794 781 783 783 794 721 683 533 493 428 443 -9999 -9999 -9999 -9999 -9999 -9999 -9999 -9999 -9999 -9999 -9999 -9999 -9999 -9999 -9999 -9999 -9999 -9999 -9999 -9999 -9999 -9999 -9999 -9999 -9999 -9999 -9999 -9999 -9999 -9999 -9999 -9999 -9999 -9999
 -9999 -9999 -9999 -9999 -9999 -9999 -9999 -9999 -9999 -9999 -9999 911 940 997 1046 1103 1144 1190 1200 1189 1190 1189 1162 1165 1078 1115 1155 1159 1104 1047 1024 1005 992 987 1002 990 927 896 863 856 848 849 816 812 775 753 758 767 789 882 526 511 421 420 435 479 578 -9999 -9999 -9999 -9999 -9999 -9999 -9999 -9999 -9999 -9999 -9999 -9999 -9999 -9999 -9999 -9999 -9999 -9999 -9999 -9999 -9999 -9999 -9999 -9999 -9999 -9999 -9999 -9999 -9999 -9999 -9999 -9999
 -9999 -9999 -9999 -9999 -9999 -9999 -9999 -9999 -9999 889 1034 966 940 979 1019 1048 1079 1085 1094 1081 1086 1094 1081 1093 1062 1073 1106 1100 1101 1026 981 967 968 1025 982 930 908 867 852 852 851 848 844 813 787 746 744 745 719 614 505 482 418 415 528 493 592 623 598 -9999 -9999 -9999 -9999 -9999 -9999 -9999 -9999 -9999 -9999 -9999 -9999 -9999 -9999 -9999 -9999 -9999 -9999 -9999 -9999 -9999 -9999 -9999 -9999 -9999 -9999 -9999 -9999 -9999 -9999
 -9999 -9999 -9999 -9999 -9999 -9999 -9999 -9999 -9999 906 904 918 930 962 993 997 1029 1034 1013 980 993 1032 1058 1093 1057 1045 1078 1028 1003 984 970 941 943 945 941 906 883 859 851 849 847 874 874 809 782 746 709 702 693 607 500 509 416 533 576 497 646 586 587 594 594 -9999 -9999 -9999 -9999 -9999 -9999 -9999 -9999 -9999 -9999 -9999 -9999 -9999 -9999 -9999 -9999 -9999 -9999 -9999 -9999 -9999 -9999 -9999 -9999 -9999 -9999 -9999 -9999
 -9999 -9999 -9999 -9999 -9999 -9999 -9999 -9999 -9999 964 934 942 930 955 981 1001 1005 1001 983 911 953 983 1024 1026 1013 1024 1008 1008 965 942 928 906 888 894 922 886 857 844 851 851 861 855 870 825 776 739 690 615 639 710 533 654 946 468 474 506 570 628 582 584 613 658 -9999 -9999 -9999 -9999 -9999 -9999 -9999 -9999 -9999 -9999 -9999 -9999 -9999 -9999 -9999 -9999 -9999 -9999 -9999 -9999 -9999 -9999 -9999 -9999 -9999 -9999 -9999
 -9999 -9999 -9999 -9999 -9999 -9999 -9999 -9999 -9999 1008 957 936 939 953 979 1007 995 989 980 970 989 1067 1009 1002 991 983 962 953 960 889 862 845 821 835 851 868 846 830 840 842 867 863 859 835 791 730 635 534 491 518 700 1174 823 451 870 659 574 670 608 605 637 649 973 848 -9999 -9999 -9999 -9999 -9999 -9999 -9999 -9999 -9999 -9999 -9999 -9999 -9999 -9999 -9999 -9999 -9999 -9999 -9999 -9999 -9999 -9999 -9999 -9999 -9999
 -9999 -9999 -9999 -9999 -9999 -9999 -9999 -9999 -9999 -9999 -9999 -9999 950 953 967 981 1001 997 1024 1046 1073 1046 1031 1007 1004 966 935 937 941 888 837 817 823 851 839 832 833 826 825 834 848 866 868 855 809 745 662 523 525 792 1129 1072 790 443 478 544 584 696 698 656 670 790 1296 1652 1474 977 -9999 -9999 -9999 -9999 -9999 -9999 -9999 -9999 -9999 -9999 -9999 -9999 -9999 -9999 -9999 -9999 -9999 -9999 -9999 -9999 -9999 -9999 -9999
 -9999 -9999 -9999 -9999 -9999 -9999 -9999 -9999 -9999 -9999 -9999 -9999 994 971 971 994 1002 1007 1045 1077 1095 1048 1008 1020 973 950 919 907 901 872 821 794 787 795 838 839 827 819 822 830 844 871 877 868 833 792 769 826 794 789 1011 1108 862 481 470 540 656 790 979 953 843 992 1170 1327 1694 1214 963 -9999 -9999 -9999 -9999 -9999 -9999 -9999 -9999 -9999 -9999 -9999 -9999 -9999 -9999 -9999 -9999 -9999 -9999 -9999 -9999 -9999 -9999
 -9999 -9999 -9999 -9999 -9999 -9999 -9999 -9999 -9999 -9999 -9999 -9999 1017 997 985 998 998 1007 1022 1034 1046 1021 999 986 953 932 924 898 884 861 819 779 736 769 802 827 825 797 803 807 822 852 871 861 854 827 816 840 1047 999 970 898 559 568 567 896 1291 1414 1498 1321 1125 1278 1513 1627 1207 1231 885 -9999 -9999 -9999 -9999 -9999 -9999 -9999 -9999 -9999 -9999 -9999 -9999 -9999 -9999 -9999 -9999 -9999 -9999 -9999 -9999 -9999 -9999
 -9999 -9999 -9999 -9999 -9999 -9999 -9999 -9999 -9999 -9999 1154 1088 1050 1059 1000 1007 997 1014 1002 1007 1011 987 984 963 935 928 948 903 888 864 831 791 750 733 778 789 776 774 771 783 809 813 839 851 864 865 793 642 940 856 891 743 602 844 825 832 835 908 1112 1076 1059 852 889 842 812 781 -9999 -9999 -9999 -9999 -9999 -9999 -9999 -9999 -9999 -9999 -9999 -9999 -9999 -9999 -9999 -9999 -9999 -9999 -9999 -9999 -9999 -9999 -9999
 -9999 -9999 -9999 -9999 -9999 -9999 -9999 -9999 -9999 1183 1156 1139 1118 1046 1017 1006 1000 1000 982 985 983 949 922 916 916 940 918 916 910 897 867 833 795 799 805 787 770 760 751 754 758 766 799 826 867 693 662 669 721 849 872 609 607 675 760 805 798 880 871 734 728 703 736 567 571 549 -9999 -9999 -9999 -9999 -9999 -9999 -9999 -9999 -9999 -9999 -9999 -9999 -9999 -9999 -9999 -9999 -9999 -9999 -9999 -9999 -9999 -9999 -9999
 -9999 -9999 -9999 -9999 -9999 -9999 -9999 -9999 -9999 1196 1234 1190 1119 1044 1019 1010 1019 986 977 958 946 923 906 895 896 910 934 941 941 937 919 872 819 828 815 784 766 746 739 733 731 734 759 678 664 662 666 714 844 911 1010 644 642 676 717 757 825 810 724 683 669 828 882 655 502 549 1198 -9999 -9999 -9999 -9999 -9999 -9999 -9999 -9999 -9999 -9999 -9999 -9999 -9999 -9999 -9999 -9999 -9999 -9999 -9999 -9999 -9999 -9999
 -9999 -9999 -9999 -9999 -9999 -9999 -9999 -9999 1218 1205 1192 1122 1080 1050 1039 1003 994 969 955 953 912 894 883 887 864 898 957 956 963 982 973 905 840 820 790 783 758 743 731 721 710 702 683 662 654 659 687 736 910 997 871 664 664 697 764 816 885 804 722 646 754 702 723 764 492 661 1082 590 -9999 -9999 -9999 -9999 -9999 -9999 -9999 -9999 -9999 -9999 -9999 -9999 -9999 -9999 -9999 -9999 -9999 -9999 -9999 -9999 -9999
 -9999 -9999 -9999 -9999 -9999 -9999 -9999 1228 1183 1193 1197 1141 1119 1079 1051 1005 981 965 954 940 907 890 878 874 882 905 954 961 968 985 966 890 839 808 789 777 765 741 724 709 697 684 666 659 656 671 639 750 1002 1016 943 691 683 716 746 801 878 819 810 677 770 696 681 683 547 589 932 679 666 682 -9999 -9999 -9999 -9999 -9999 -9999 -9999 -9999 -9999 -9999 -9999 -9999 -9999 -9999 -9999 -9999 -9999 -9999 -9999
 -9999 -9999 -9999 -9999 -9999 -9999 1231 1239 1264 1149 1111 1096 1107 1086 1045 1007 982 962 943 923 903 886 863 864 885 899 903 906 896 883 866 855 844 817 796 775 748 728 711 698 737 703 706 736 693 763 784 793 825 867 866 826 785 723 714 772 744 693 640 623 621 656 713 680 700 741 663 695 693 747 770 774 787 -9999 -9999 -9999 -9999 -9999 -9999 -9999 -9999 -9999 -9999 -9999 -9999 -9999 -9999 -9999 -9999
 -9999 -9999 -9999 -9999 -9999 1233 1279 1217 1169 1153 1124 1107 1093 1060 1035 1000 979 962 941 930 910 896 881 884 892 901 889 881 858 832 820 822 821 804 785 768 739 726 711 786 810 706 735 732 740 753 755 784 798 820 828 847 769 716 695 709 680 657 605 584 564 612 674 687 840 864 760 684 1184 784 789 791 791 792 -9999 -9999 -9999 -9999 -9999 -9999 -9999 -9999 -9999 -9999 -9999 -9999 -9999 -9999 -9999
 -9999 -9999 -9999 -9999 1323 1313 1346 1201 1160 1128 1089 1091 1069 1063 1024 1006 982 967 952 940 926 918 908 908 907 907 894 875 840 795 773 797 809 806 776 761 743 719 710 760 765 728 720 723 726 737 753 749 797 808 806 803 747 712 681 666 643 621 595 578 574 601 647 682 758 848 751 702 1090 747 760 796 792 827 840 -9999 -9999 -9999 -9999 -9999 -9999 -9999 -9999 -9999 -9999 -9999 -9999 -9999 -9999
 -9999 1153 1176 1547 1298 1457 1211 1227 1174 1127 1077 1066 1069 1069 1032 1006 989 975 968 960 939 939 927 923 928 924 903 883 845 808 791 802 812 795 788 768 731 715 707 724 746 750 715 714 720 724 760 746 786 781 805 791 730 705 688 652 630 608 591 581 583 601 635 665 694 757 703 646 651 661 723 926 791 830 876 923 980 -9999 -9999 -9999 -9999 -9999 -9999 -9999 -9999 -9999 -9999 -9999 -9999
 -9999 1118 1443 1456 1222 1376 1177 1146 1126 1104 1063 1067 1063 1076 1044 1008 991 986 973 975 960 959 956 955 949 947 923 897 866 839 824 821 817 806 794 752 724 707 713 723 731 718 700 716 706 706 715 709 740 755 768 803 720 720 689 648 631 610 595 593 595 604 629 657 685 698 686 618 571 514 877 803 1085 994 950 1036 1080 1118 -9999 -9999 -9999 -9999 -9999 -9999 -9999 -9999 -9999 -9999 -9999
 1103 1089 1118 1124 1140 1200 1139 1107 1077 1102 1066 1041 1039 1044 1022 1005 995 994 990 986 981 983 984 987 971 969 953 923 894 875 869 859 840 827 787 746 724 704 702 709 700 712 700 699 693 683 680 699 718 731 746 796 799 716 684 658 633 619 604 599 600 614 631 656 682 697 701 620 668 486 630 1111 1056 1113 1031 1157 1198 1218 1251 -9999 -9999 -9999 -9999 -9999 -9999 -9999 -9999 -9999 -9999
 1078 1056 1048 1085 1107 1171 1103 1102 1056 1073 1093 1035 1025 1019 1016 1012 1012 1012 1009 1000 1001 1007 1002 1004 995 998 986 946 916 916 917 900 871 845 803 752 723 699 685 682 674 680 673 684 668 641 662 650 666 687 693 746 776 700 679 659 639 626 613 610 609 614 632 659 682 691 717 648 709 644 765 818 1558 1026 1115 1288 1297 1319 -9999 -9999 -9999 -9999 -9999 -9999 -9999 -9999 -9999 -9999 -9999
 1062 1039 1025 1035 1113 1093 1083 1115 1042 1041 1050 1029 1018 1020 1021 1020 1021 1024 1024 1020 1022 1034 1038 1028 1015 1005 979 920 940 973 966 947 908 868 825 766 725 697 674 664 659 659 665 664 655 612 614 606 619 652 682 714 696 699 684 661 648 633 629 624 617 623 635 662 696 734 738 721 766 797 887 951 1845 1208 1660 1382 1335 1413 -9999 -9999 -9999 -9999 -9999 1857 -9999 -9999 -9999 -9999 -9999
 -9999 1039 1024 1014 1059 1046 1109 1034 1022 1018 1028 1019 1030 1029 1031 1031 1037 1031 1030 1030 1038 1054 1065 1047 1027 1008 988 981 1029 1066 1023 983 936 890 828 783 728 694 669 661 654 653 642 642 635 603 586 578 597 622 660 669 681 722 692 671 649 641 645 642 629 632 638 662 709 773 835 834 878 897 928 1042 1171 1301 1577 1402 1344 1463 -9999 -9999 -9999 -9999 -9999 1768 -9999 -9999 -9999 -9999 -9999
 -9999 1046 1031 1014 1127 1038 1102 1065 1124 1099 1071 1028 1032 1033 1037 1039 1047 1043 1038 1042 1049 1057 1059 1049 1032 1016 1008 1023 1077 1108 1053 1002 952 906 856 795 739 696 671 655 647 641 636 622 609 594 582 568 593 627 654 673 682 682 682 671 660 690 663 663 654 650 652 661 724 825 895 917 990 967 985 1061 1162 1328 1446 1436 1309 1454 -9999 -9999 -9999 -9999 -9999 1364 -9999 -9999 -9999 -9999 -9999
 -9999 -9999 1035 1024 1050 1087 1152 1232 1129 1121 1091 1078 1075 1105 1056 1068 1058 1054 1056 1052 1052 1053 1049 1048 1029 1018 1016 1032 1054 1059 1034 989 945 914 855 788 743 697 673 661 647 637 637 619 608 591 585 589 596 636 666 684 700 699 692 692 670 682 685 686 682 689 782 692 761 903 974 989 1006 1036 1015 1043 1160 1345 1253 1255 1282 -9999 -9999 -9999 -9999 -9999 2227 -9999 -9999 -9999 -9999 -9999 -9999
 -9999 -9999 1042 1088 1078 1092 1160 1102 1136 1202 1108 1102 1127 1088 1073 1082 1058 1066 1057 1062 1052 1052 1043 1035 1023 1009 1006 1011 1021 1021 991 955 921 883 829 779 743 708 675 660 653 644 636 624 610 599 593 603 619 633 646 667 718 727 682 724 694 698 715 719 717 735 747 773 847 970 1028 1054 1049 1002 961 972 1133 1297 1186 1350 1396 -9999 -9999 -9999 -9999 -9999 -9999 -9999 -9999 -9999 -9999 -9999 -9999
 -9999 -9999 1043 1038 1069 1094 1051 1074 1150 1123 1138 1169 1132 1096 1086 1082 1069 1065 1064 1055 1045 1044 1033 1022 1013 1002 987 984 984 980 948 920 882 847 803 760 723 692 670 659 647 638 637 627 613 600 600 604 618 640 666 639 692 753 750 762 714 727 754 754 757 784 798 847 951 1027 1087 1092 1085 1052 1107 1055 1132 1264 1189 1217 -9999 -9999 -9999 -9999 -9999 -9999 -9999 -9999 -9999 -9999 -9999 -9999 -9999
 -9999 -9999 1056 1038 1028 1092 1102 1093 1121 1170 1144 1151 1144 1100 1092 1091 1087 1068 1061 1055 1041 1036 1027 1012 1001 988 975 968 953 943 919 893 852 811 775 736 706 684 663 654 639 634 632 629 618 604 598 597 612 635 660 693 640 685 823 820 774 769 776 774 794 813 851 922 1003 1092 1099 1048 1118 1060 1112 1066 1107 1157 1127 1220 -9999 -9999 -9999 -9999 -9999 -9999 -9999 -9999 -9999 -9999 -9999 -9999 -9999
 -9999 -9999 1053 1045 1025 1100 1134 1114 1160 1152 1166 1165 1134 1120 1109 1109 1092 1078 1064 1053 1040 1030 1016 1006 990 978 962 945 931 910 882 863 822 794 765 730 700 668 663 652 639 631 627 631 633 601 594 589 600 618 632 701 768 772 859 885 818 785 774 793 816 844 887 947 1025 1104 1170 1080 1083 1063 1048 1093 1129 1177 1088 1147 -9999 -9999 -9999 1923 -9999 -9999 -9999 -9999 -9999 -9999 -9999 -9999 -9999
 -9999 1069 1053 1045 1054 1109 1128 1129 1170 1197 1172 1155 1160 1154 1135 1127 1098 1078 1058 1053 1037 1020 1010 995 982 963 953 934 912 885 859 824 806 775 741 717 700 682 659 637 627 622 619 620 608 599 597 603 592 597 601 660 739 763 787 942 813 787 792 809 833 865 942 964 1052 1124 1156 1084 1042 1046 1090 1110 1099 1089 1071 -9999 -9999 -9999 -9999 2041 -9999 -9999 -9999 -9999 -9999 -9999 -9999 -9999 -9999
 -9999 1060 1046 1332 1193 1125 1130 1147 1140 1152 1166 1162 1172 1173 1156 1136 1106 1086 1057 1047 1032 1018 1002 988 974 959 938 921 897 871 842 803 768 739 714 723 700 655 639 630 621 612 609 606 605 594 591 592 590 583 583 614 654 687 684 674 706 754 779 814 848 859 899 972 1065 1156 1142 1111 1042 1042 1074 1091 1120 1144 1068 1046 -9999 -9999 -9999 1836 -9999 -9999 -9999 -9999 -9999 -9999 -9999 -9999 -9999
 -9999 1051 1036 1202 1268 1112 1101 1131 1144 1148 1151 1165 1176 1189 1160 1117 1101 1089 1051 1034 1024 1014 996 981 968 949 931 911 889 862 830 796 775 731 696 692 686 690 630 618 615 608 601 598 595 590 586 587 575 567 564 596 618 634 641 622 743 757 766 809 873 848 912 1010 1062 1093 1087 1056 1030 1020 1012 1033 1042 975 969 1004 -9999 -9999 -9999 -9999 1688 -9999 -9999 -9999 -9999 -9999 -9999 -9999 -9999
 -9999 -9999 1024 1020 1067 1123 1080 1099 1113 1140 1130 1144 1146 1181 1155 1101 1087 1075 1050 1030 1016 1007 989 975 965 948 931 908 886 857 828 792 759 732 705 681 671 654 634 625 612 607 598 593 589 585 581 578 572 569 564 586 609 615 606 604 646 730 701 906 947 917 940 1020 1026 1033 1033 1021 1010 1024 1006 1031 1056 1067 1029 1045 -9999 -9999 -9999 -9999 -9999 1713 -9999 -9999 -9999 -9999 -9999 -9999 -9999
 -9999 -9999 -9999 1009 1008 1015 1018 1080 1090 1122 1126 1123 1118 1141 1110 1082 1050 1066 1051 1021 1010 1001 986 973 960 946 928 905 884 860 833 802 765 750 708 700 696 645 634 635 612 603 596 593 584 580 575 574 573 572 580 593 608 659 608 638 766 610 708 778 947 888 986 1000 999 995 962 973 1002 994 996 1016 1050 1053 1056 1095 1159 1144 -9999 -9999 -9999 -9999 -9999 -9999 -9999 -9999 -9999 -9999 -9999
 -9999 -9999 -9999 989 993 998 1007 1016 1068 1081 1089 1096 1088 1082 1073 1052 1035 1022 1044 1015 1005 996 986 971 961 941 930 911 891 870 843 814 783 749 749 701 699 668 635 629 612 603 596 588 583 579 575 572 568 572 591 587 592 590 677 760 681 713 653 715 901 972 993 988 996 948 862 972 1037 1017 986 1070 1077 1068 1084 1122 1130 1093 1050 -9999 -9999 -9999 -9999 -9999 -9999 -9999 -9999 -9999 -9999
 -9999 -9999 -9999 -9999 -9999 978 990 1001 1018 1045 1054 1063 1053 1048 1035 1034 1019 1015 1027 1035 994 990 978 969 956 946 934 918 900 880 861 824 793 769 747 722 706 677 649 655 642 606 597 588 580 574 570 569 568 568 568 568 559 581 642 779 736 819 738 793 967 1066 972 988 1003 953 927 1029 1212 1126 1036 1072 1081 1077 1096 1107 1083 1095 1127 -9999 -9999 -9999 -9999 -9999 -9999 -9999 -9999 -9999 -9999
 -9999 -9999 -9999 -9999 -9999 -9999 969 981 993 999 1029 1026 1028 1017 1010 1007 997 1006 1009 1011 986 980 973 962 957 950 938 921 901 881 859 836 806 778 752 730 708 689 656 642 624 608 593 582 574 565 561 553 556 554 547 535 541 579 643 699 835 898 856 877 967 991 979 1008 1042 1074 1899 1772 1648 1325 1159 1106 1074 1076 1094 1096 1083 1119 1209 1231 1310 -9999 -9999 -9999 -9999 -9999 -9999 -9999 -9999
 -9999 -9999 -9999 -9999 -9999 -9999 -9999 956 958 966 1005 1019 1017 1000 997 992 983 976 1014 1004 985 977 968 965 960 951 941 924 910 898 870 847 820 792 765 743 716 689 665 645 629 612 597 583 570 555 543 534 525 515 516 519 527 586 658 786 816 899 955 972 993 981 998 1020 1086 1352 1972 1807 1681 1456 1269 1129 1077 1073 1093 1116 1127 1145 1215 1278 1352 1426 -9999 -9999 -9999 -9999 -9999 -9999 -9999
 -9999 -9999 -9999 -9999 -9999 -9999 -9999 -9999 942 942 982 1003 1011 1002 988 978 971 967 967 971 977 972 964 967 958 952 949 937 925 905 889 862 837 813 782 760 730 701 677 657 635 619 603 589 569 551 529 507 491 492 511 526 547 615 708 815 963 940 1029 1069 1047 1016 1022 1088 1360 1453 1501 1782 1546 1428 1279 1150 1093 1092 1113 1161 1175 1170 1233 1293 1371 -9999 -9999 -9999 -9999 -9999 -9999 -9999 -9999
 -9999 -9999 -9999 -9999 -9999 -9999 -9999 -9999 923 921 955 988 1002 1009 994 995 966 961 959 960 964 966 967 970 970 966 959 946 940 921 901 884 856 851 802 776 750 721 696 678 650 631 616 594 572 549 518 499 489 494 511 545 652 686 769 900 931 1088 1052 1129 1131 1074 1059 1179 1300 1415 1575 1605 1389 1324 1254 1150 1112 1119 1123 1220 1159 1181 1242 1320 -9999 -9999 -9999 -9999 -9999 -9999 -9999 -9999 -9999
 -9999 -9999 -9999 -9999 -9999 -9999 -9999 -9999 -9999 912 929 973 1004 1000 998 982 969 961 958 958 966 974 982 979 979 980 975 969 954 943 921 897 907 883 850 804 760 731 702 686 663 653 629 605 583 564 530 512 496 501 526 645 665 742 880 971 991 1067 1157 1264 1228 1153 1195 1399 1306 1303 1323 1298 1282 1254 1221 1139 1114 1129 1164 1137 1147 1204 1260 1340 -9999 -9999 -9999 -9999 -9999 -9999 -9999 -9999 -9999
 -9999 -9999 -9999 -9999 -9999 -9999 -9999 -9999 -9999 932 979 983 1011 1001 980 976 973 962 959 959 960 972 979 992 993 994 991 982 975 964 945 925 902 880 871 837 814 751 728 696 679 662 638 622 604 584 568 548 541 538 608 663 717 784 968 1035 1184 1275 1297 1358 1359 1310 1270 1276 1238 1172 1205 1212 1207 1183 1158 1110 1103 1124 1084 1099 1142 1188 1267 -9999 -9999 -9999 -9999 -9999 -9999 -9999 -9999 -9999 -9999
 -9999 -9999 -9999 -9999 -9999 -9999 -9999 -9999 -9999 969 989 1028 1028 1005 991 975 979 970 964 965 968 975 985 996 997 1000 1002 1003 1001 986 975 956 940 919 896 908 797 766 736 712 747 680 661 643 629 620 607 598 600 626 660 687 749 820 911 1200 1203 1328 1246 1468 1476 1442 1387 1353 1289 1216 1341 1223 1150 1126 1105 1083 1070 1051 1059 1125 1168 1211 1298 -9999 -9999 -9999 -9999 -9999 -9999 -9999 -9999 -9999 -9999
 -9999 -9999 -9999 -9999 -9999 -9999 -9999 -9999 -9999 -9999 1032 1055 1045 1030 1004 984 974 968 978 979 975 981 984 1002 1012 1013 1008 1008 1008 1002 1002 978 950 931 891 910 837 827 790 733 702 688 686 674 675 661 660 697 697 690 694 722 878 877 1024 1103 1185 1224 1458 1461 1690 1544 1492 1384 1324 1308 1234 1186 1237 1087 1076 1055 1038 1024 1026 1056 1115 1205 1276 -9999 -9999 -9999 -9999 -9999 -9999 -9999 -9999 -9999 -9999
 -9999 -9999 -9999 -9999 -9999 -9999 -9999 -9999 -9999 -9999 1074 1103 1070 1053 1024 1002 1000 982 1079 983 985 986 995 1003 1016 1021 1022 1023 1028 1024 1018 1003 971 939 916 912 881 817 781 733 713 709 714 704 697 699 701 716 812 740 765 773 959 946 1088 1295 1306 1476 1621 1609 1664 1598 1512 1406 1322 1259 1201 1150 1124 1130 1069 1044 1021 998 989 1023 1090 1159 1249 1373 1525 -9999 -9999 1874 -9999 -9999 -9999 -9999 -9999
 -9999 -9999 -9999 -9999 -9999 -9999 -9999 -9999 -9999 -9999 -9999 1149 1135 1073 1046 1022 999 992 988 1018 996 998 998 1008 1016 1018 1035 1040 1038 1046 1030 1035 992 950 922 921 862 835 764 778 715 718 714 724 734 730 780 828 800 823 849 878 990 1026 1192 1604 1593 1666 1599 1704 1612 1585 1546 1470 1405 1297 1218 1167 1150 1130 1079 1044 1019 990 965 1008 1078 1152 1242 1354 1491 -9999 -9999 -9999 -9999 -9999 -9999 -9999 -9999
 -9999 -9999 -9999 -9999 -9999 -9999 -9999 -9999 -9999 -9999 -9999 1187 1229 1109 1079 1050 1017 1015 992 1023 991 1001 1004 1012 1025 1038 1043 1054 1059 1061 1062 1036 1003 965 935 918 853 819 763 732 717 719 730 743 749 804 842 838 854 899 956 1046 1106 1134 1714 1590 1578 1532 1535 1557 1580 1557 1517 1467 1399 1315 1221 1225 1227 1177 1098 1071 1043 1025 1145 1070 1105 1162 1232 1319 -9999 -9999 -9999 -9999 -9999 -9999 -9999 -9999 -9999
 -9999 -9999 -9999 -9999 -9999 -9999 -9999 -9999 -9999 -9999 -9999 1199 1219 1181 1102 1071 1039 1026 978 970 991 1001 1007 1015 1032 1051 1073 1076 1093 1111 1090 1038 1018 976 944 908 859 806 763 732 719 720 732 751 763 829 872 908 965 1025 1075 1160 1206 1439 1635 1584 1539 1514 1526 1555 1549 1525 1518 1440 1375 1279 1262 1240 1237 1198 1149 1118 1083 1122 1232 1183 1163 1189 1220 -9999 -9999 -9999 -9999 -9999 -9999 -9999 -9999 -9999 -9999
 -9999 -9999 -9999 -9999 -9999 -9999 -9999 -9999 -9999 -9999 -9999 -9999 1205 1200 1156 1102 1065 1027 1060 973 969 988 1003 1010 1032 1063 1098 1133 1146 1159 1134 1088 1056 987 970 947 892 833 775 732 710 711 725 744 929 1106 1155 1033 1137 1131 1176 1254 1317 1571 1561 1527 1501 1501 1547 1623 1570 1535 1471 1436 1335 1302 1285 1298 1284 1294 1208 1147 1131 1132 1167 1193 1287 1207 1204 1222 -9999 -9999 -9999 -9999 -9999 -9999 -9999 -9999 -9999
 -9999 -9999 -9999 -9999 -9999 -9999 -9999 -9999 -9999 -9999 -9999 -9999 -9999 1192 1169 1133 1095 1054 1017 991 966 963 981 997 1002 1060 1121 1175 1222 1258 1220 1193 1070 1006 1045 1035 951 862 786 728 703 710 738 773 850 1338 1541 1507 1273 1266 1319 1399 1603 1488 1473 1437 1448 1535 1601 1611 1556 1510 1440 1400 1330 1322 1306 1351 1320 1277 1221 1183 1169 1176 1214 1212 1203 1213 1189 -9999 -9999 -9999 -9999 -9999 -9999 -9999 -9999 -9999 -9999
 -9999 -9999 -9999 -9999 -9999 -9999 -9999 -9999 -9999 -9999 -9999 -9999 -9999 -9999 -9999 -9999 1121 1094 1045 1020 976 960 956 1000 1012 1033 1110 1198 1272 1332 1382 1325 1145 1038 1220 1135 1021 910 806 725 693 716 765 821 1074 1221 1751 1782 1263 1393 1458 1562 1437 1427 1404 1366 1402 1782 1781 1630 1543 1493 1424 1441 1339 1308 1281 1346 1323 1279 1257 1208 1212 1222 1258 1286 1270 1241 1196 1120 -9999 -9999 -9999 -9999 -9999 -9999 -9999 -9999 -9999
 -9999 -9999 -9999 -9999 -9999 -9999 -9999 -9999 -9999 -9999 -9999 -9999 -9999 -9999 -9999 -9999 -9999 -9999 1074 1025 984 961 953 957 1036 1054 1093 1149 1227 1368 1453 1498 1083 1322 1375 1271 1138 985 855 771 737 767 820 882 1053 1134 1150 1270 1387 1484 1568 1559 1427 1393 1372 1383 1522 1844 2000 1658 1516 1515 1413 1348 1308 1319 1282 1323 1346 1305 1222 1226 1227 1247 1290 1335 1354 1253 1161 1099 -9999 -9999 -9999 -9999 -9999 -9999 -9999 -9999 -9999
 -9999 -9999 -9999 -9999 -9999 -9999 -9999 -9999 -9999 -9999 -9999 -9999 -9999 -9999 -9999 -9999 -9999 -9999 1077 1021 992 968 954 955 975 1099 1096 1122 1217 1218 1558 1610 1324 1123 1334 1395 1432 1231 950 964 859 888 918 1038 1112 1191 1306 1385 1494 1597 1539 1445 1405 1380 1372 1406 1567 1865 1888 1553 1501 1448 1396 1287 1307 1319 1273 1286 1275 1256 1195 1222 1211 1242 1287 1333 1324 1248 1165 1085 -9999 -9999 -9999 -9999 -9999 -9999 -9999 -9999 -9999
 -9999 -9999 -9999 -9999 -9999 -9999 -9999 -9999 -9999 -9999 -9999 -9999 -9999 -9999 -9999 -9999 -9999 -9999 -9999 -9999 -9999 993 957 954 963 1091 1149 1170 1220 1253 1216 1592 1258 2013 2422 2009 2113 1778 1298 1371 1019 1017 1012 1100 1189 1294 1365 1474 1593 1565 1553 1461 1411 1391 1401 1434 1589 1721 1630 1434 1408 1420 1360 1240 1251 1234 1200 1207 1210 1148 1161 1151 1170 1203 1235 1263 1247 1202 1170 1094 1050 -9999 -9999 -9999 -9999 -9999 -9999 -9999 -9999
 -9999 -9999 -9999 -9999 -9999 -9999 -9999 -9999 -9999 -9999 -9999 -9999 -9999 -9999 -9999 -9999 -9999 -9999 -9999 -9999 -9999 -9999 -9999 955 -9999 970 1124 1160 1268 1286 1298 1395 1765 2001 2084 2020 1975 1931 1473 1651 1237 1081 1065 1128 1218 1382 1464 1697 1646 1609 1600 1452 1437 1418 1474 1507 1507 1459 1375 1343 1335 1301 1248 1200 1178 1179 1138 1207 1187 1120 1090 1117 1141 1159 1186 1193 1181 1150 1130 1069 1046 1035 -9999 -9999 -9999 -9999 -9999 -9999 -9999
 -9999 -9999 -9999 -9999 -9999 -9999 -9999 -9999 -9999 -9999 -9999 -9999 -9999 -9999 -9999 -9999 -9999 -9999 -9999 -9999 -9999 -9999 -9999 -9999 -9999 -9999 958 1129 1245 1311 1385 1539 1703 2453 2438 2233 2005 1903 1665 1398 1209 1142 1123 1131 1253 1435 1636 1740 1737 1722 1585 1482 1456 1457 1574 1716 1503 1652 1405 1343 1290 1213 1196 1189 1167 1136 1098 1065 1042 1055 1051 1064 1092 1115 1129 1135 1122 1100 1086 1091 1028 1027 -9999 -9999 -9999 -9999 -9999 -9999 -9999
 -9999 -9999 -9999 -9999 -9999 -9999 -9999 -9999 -9999 -9999 -9999 -9999 -9999 -9999 -9999 -9999 -9999 -9999 -9999 -9999 -9999 -9999 -9999 -9999 -9999 -9999 -9999 -9999 1148 1316 1436 1638 1865 2413 2593 2644 2433 1761 1574 1521 1562 1316 1267 1253 1312 1457 1622 1750 1735 1747 1471 1523 1455 1489 1662 1601 1529 1469 1326 1283 1207 1198 1161 1127 1121 1097 1046 1022 1004 999 1005 1020 1054 1072 1079 1084 1080 1068 1095 1066 1001 -9999 -9999 -9999 -9999 -9999 -9999 -9999 -9999
 -9999 -9999 -9999 -9999 -9999 -9999 -9999 -9999 -9999 -9999 -9999 -9999 -9999 -9999 -9999 -9999 -9999 -9999 -9999 -9999 -9999 -9999 -9999 -9999 -9999 -9999 -9999 -9999 -9999 -9999 -9999 -9999 1738 2138 2685 2760 2440 2039 1642 1449 1428 1366 1443 1473 1368 1468 1584 1659 1730 1722 1659 1565 1560 1649 1629 1551 1376 1273 1321 1211 1204 1191 1112 1088 1084 1065 1060 1069 969 942 953 980 1009 1021 1034 1055 1046 1031 1005 996 1008 966 975 -9999 -9999 -9999 -9999 -9999 -9999
 -9999 -9999 -9999 -9999 -9999 -9999 -9999 -9999 -9999 -9999 -9999 -9999 -9999 -9999 -9999 -9999 -9999 -9999 -9999 -9999 -9999 -9999 -9999 -9999 -9999 -9999 -9999 -9999 -9999 -9999 -9999 -9999 -9999 -9999 -9999 -9999 2171 1839 1608 1476 1381 1375 1407 1391 1393 1467 1541 1594 1662 1705 1732 1667 1687 1619 1635 1519 1301 1299 1271 1223 1195 1149 1126 1075 1050 1047 1064 1013 898 901 916 942 969 979 994 995 999 994 965 968 973 975 956 -9999 -9999 -9999 -9999 -9999 -9999
 -9999 -9999 -9999 -9999 -9999 -9999 -9999 -9999 -9999 -9999 -9999 -9999 -9999 -9999 -9999 -9999 -9999 -9999 -9999 -9999 -9999 -9999 -9999 -9999 -9999 -9999 -9999 -9999 -9999 -9999 -9999 -9999 -9999 -9999 -9999 -9999 -9999 -9999 1408 1323 1392 1363 1363 1417 1380 1388 1464 1577 1606 1636 1624 1545 1618 1531 1480 1392 1314 1265 1246 1219 1187 1097 1093 1061 1071 1062 1064 972 876 874 884 903 924 934 950 962 952 951 961 979 981 1012 917 -9999 -9999 -9999 -9999 -9999 -9999
 -9999 -9999 -9999 -9999 -9999 -9999 -9999 -9999 -9999 -9999 -9999 -9999 -9999 -9999 -9999 -9999 -9999 -9999 -9999 -9999 -9999 -9999 -9999 -9999 -9999 -9999 -9999 -9999 -9999 -9999 -9999 -9999 -9999 -9999 -9999 -9999 -9999 -9999 1234 1204 1278 1338 1372 1297 1352 1328 1369 1435 1487 1500 1479 1499 1515 1467 1392 1347 1298 1265 1236 1186 1125 1101 1071 1058 1071 1078 1025 940 894 865 866 884 892 895 907 915 933 964 1006 1007 1088 974 973 -9999 -9999 -9999 -9999 -9999 -9999
 -9999 -9999 -9999 -9999 -9999 -9999 -9999 -9999 -9999 -9999 -9999 -9999 -9999 -9999 -9999 -9999 -9999 -9999 -9999 -9999 -9999 -9999 -9999 -9999 -9999 -9999 -9999 -9999 -9999 -9999 -9999 -9999 -9999 -9999 -9999 -9999 -9999 -9999 -9999 1115 1100 1278 1253 1289 1388 1270 1292 1317 1377 1395 1422 1459 1449 1437 1320 1318 1257 1252 1235 1162 1134 1093 1073 1057 1123 1093 1027 930 905 866 860 865 873 873 897 906 933 994 1084 1019 952 952 919 935 -9999 -9999 -9999 -9999 -9999
 -9999 -9999 -9999 -9999 -9999 -9999 -9999 -9999 -9999 -9999 -9999 -9999 -9999 -9999 -9999 -9999 -9999 -9999 -9999 -9999 -9999 -9999 -9999 -9999 -9999 -9999 -9999 -9999 -9999 -9999 -9999 -9999 -9999 -9999 -9999 -9999 -9999 -9999 -9999 -9999 1047 1110 1287 1241 1260 1210 1194 1246 1304 1338 1354 1362 1409 1337 1291 1281 1279 1268 1205 1157 1103 1109 1068 1038 1053 1063 1003 933 897 875 863 859 863 873 886 901 936 1063 1198 1160 1079 951 937 1014 950 -9999 -9999 -9999 -9999
 -9999 -9999 -9999 -9999 -9999 -9999 -9999 -9999 -9999 -9999 -9999 -9999 -9999 -9999 -9999 -9999 -9999 -9999 -9999 -9999 -9999 -9999 -9999 -9999 -9999 -9999 -9999 -9999 -9999 -9999 -9999 -9999 -9999 -9999 -9999 -9999 -9999 -9999 -9999 -9999 1020 1008 1237 1067 1083 1107 1157 1180 1211 1253 1290 1316 1334 1286 1266 1265 1268 1236 1167 1113 1115 1104 1079 1073 1066 1018 949 935 889 872 870 860 870 876 900 933 947 1049 1024 953 934 950 961 1025 960 1009 -9999 -9999 -9999
 -9999 -9999 -9999 -9999 -9999 -9999 -9999 -9999 -9999 -9999 -9999 -9999 -9999 -9999 -9999 -9999 -9999 -9999 -9999 -9999 -9999 -9999 -9999 -9999 -9999 -9999 -9999 -9999 -9999 -9999 -9999 -9999 -9999 -9999 -9999 -9999 -9999 -9999 -9999 -9999 1009 990 1053 1028 1056 1099 1121 1169 1188 1225 1273 1303 1422 1261 1242 1260 1252 1204 1156 1138 1135 1117 1064 1027 1001 975 973 923 886 878 870 877 875 895 904 918 925 910 903 933 945 984 1010 1030 1072 1082 1105 1083 -9999
 -9999 -9999 -9999 -9999 -9999 -9999 -9999 -9999 -9999 -9999 -9999 -9999 -9999 -9999 -9999 -9999 -9999 -9999 -9999 -9999 -9999 -9999 -9999 -9999 -9999 -9999 -9999 -9999 -9999 -9999 -9999 -9999 -9999 -9999 -9999 -9999 -9999 -9999 -9999 -9999 1013 983 994 1086 1063 1103 1126 1176 1183 1231 1238 1311 1252 1216 1229 1266 1216 1198 1147 1138 1096 1055 1015 998 974 971 952 920 897 891 888 896 887 908 900 907 892 921 1034 1110 1051 1037 1054 1101 1096 1105 1117 1091 -9999
 -9999 -9999 -9999 -9999 -9999 -9999 -9999 -9999 -9999 -9999 -9999 -9999 -9999 -9999 -9999 -9999 -9999 -9999 -9999 -9999 -9999 -9999 -9999 -9999 -9999 -9999 -9999 -9999 -9999 -9999 -9999 -9999 -9999 -9999 -9999 -9999 -9999 -9999 -9999 -9999 1063 1038 1047 1163 1098 1114 1147 1154 1176 1199 1324 1252 1252 1219 1204 1209 1231 1169 1194 1138 1093 1025 996 997 950 953 934 966 905 912 904 891 890 901 918 906 929 1052 1144 1068 1096 1138 1107 1137 1130 1115 1089 -9999 -9999
 -9999 -9999 -9999 -9999 -9999 -9999 -9999 -9999 -9999 -9999 -9999 -9999 -9999 -9999 -9999 -9999 -9999 -9999 -9999 -9999 -9999 -9999 -9999 -9999 -9999 -9999 -9999 -9999 -9999 -9999 -9999 -9999 -9999 -9999 -9999 -9999 -9999 -9999 -9999 -9999 1149 1147 1148 1187 1180 1166 1162 1186 1187 1210 1555 1179 1246 1178 1188 1189 1207 1204 1162 1119 1126 1045 1017 978 946 951 937 930 910 912 914 911 902 902 930 934 930 947 1088 1168 1204 1161 1143 1157 1142 1085 -9999 -9999 -9999
 -9999 -9999 -9999 -9999 -9999 -9999 -9999 -9999 -9999 -9999 -9999 -9999 -9999 -9999 -9999 -9999 -9999 -9999 -9999 -9999 -9999 -9999 -9999 -9999 -9999 -9999 -9999 -9999 -9999 -9999 -9999 -9999 -9999 -9999 -9999 -9999 -9999 -9999 -9999 -9999 1251 1275 1265 1213 1211 1244 1216 1210 1224 1229 1240 1168 1179 1165 1184 1156 1180 1198 1126 1099 1068 1036 1007 998 966 947 935 934 926 918 920 925 913 908 918 933 928 947 1031 1190 1327 1173 1160 1062 -9999 -9999 -9999 -9999 -9999
 -9999 -9999 -9999 -9999 -9999 -9999 -9999 -9999 -9999 -9999 -9999 -9999 -9999 -9999 -9999 -9999 -9999 -9999 -9999 -9999 -9999 -9999 -9999 -9999 -9999 -9999 -9999 -9999 -9999 -9999 -9999 -9999 -9999 -9999 -9999 -9999 -9999 -9999 -9999 -9999 -9999 1398 1351 1242 1272 1274 1287 1264 1311 1238 1266 1184 1167 1163 1155 1182 1170 1150 1119 1129 1087 1053 1016 985 983 959 945 946 929 933 928 918 933 914 920 921 933 945 991 1152 1029 -9999 -9999 -9999 -9999 -9999 -9999 -9999 -9999
 -9999 -9999 -9999 -9999 -9999 -9999 -9999 -9999 -9999 -9999 -9999 -9999 -9999 -9999 -9999 -9999 -9999 -9999 -9999 -9999 -9999 -9999 -9999 -9999 -9999 -9999 -9999 -9999 -9999 -9999 -9999 -9999 -9999 -9999 -9999 -9999 -9999 -9999 -9999 -9999 -9999 1436 1421 1313 1296 1329 1354 1290 1286 1257 1250 1186 1197 1171 1176 1167 1140 1122 1111 1096 1094 1100 1039 1009 1007 983 969 957 955 939 936 941 936 947 938 925 928 944 961 983 -9999 -9999 -9999 -9999 -9999 -9999 -9999 -9999 -9999
 -9999 -9999 -9999 -9999 -9999 -9999 -9999 -9999 -9999 -9999 -9999 -9999 -9999 -9999 -9999 -9999 -9999 -9999 -9999 -9999 -9999 -9999 -9999 -9999 -9999 -9999 -9999 -9999 -9999 -9999 -9999 -9999 -9999 -9999 -9999 -9999 -9999 -9999 -9999 -9999 -9999 1459 1430 1400 1433 1397 1408 1318 1270 1249 1218 1197 1175 1179 1162 1157 1177 1122 1117 1090 1120 1128 1057 1024 1010 1000 999 992 964 958 950 947 955 943 931 -9999 -9999 -9999 -9999 -9999 -9999 -9999 -9999 -9999 -9999 -9999 -9999 -9999 -9999
 -9999 -9999 -9999 -9999 -9999 -9999 -9999 -9999 -9999 -9999 -9999 -9999 -9999 -9999 -9999 -9999 -9999 -9999 -9999 -9999 -9999 -9999 -9999 -9999 -9999 -9999 -9999 -9999 -9999 -9999 -9999 -9999 -9999 -9999 -9999 -9999 -9999 -9999 -9999 -9999 -9999 1474 1434 1394 1357 1422 1438 1403 1280 1250 1228 1204 1191 1170 1178 1182 1169 1135 1120 1105 1111 1084 1073 1054 1044 1037 1024 1015 -9999 -9999 -9999 -9999 950 -9999 -9999 -9999 -9999 -9999 -9999 -9999 -9999 -9999 -9999 -9999 -9999 -9999 -9999 -9999 -9999
 -9999 -9999 -9999 -9999 -9999 -9999 -9999 -9999 -9999 -9999 -9999 -9999 -9999 -9999 -9999 -9999 -9999 -9999 -9999 -9999 -9999 -9999 -9999 -9999 -9999 -9999 -9999 -9999 -9999 -9999 -9999 -9999 -9999 -9999 -9999 -9999 -9999 -9999 -9999 -9999 -9999 -9999 1425 1375 1339 1358 1449 1324 1277 1257 1238 -9999 -9999 1180 1172 1182 1168 1138 1143 1119 1116 1096 1146 1082 1075 1062 1058 -9999 -9999 -9999 -9999 -9999 -9999 -9999 -9999 -9999 -9999 -9999 -9999 -9999 -9999 -9999 -9999 -9999 -9999 -9999 -9999 -9999 -9999
 -9999 -9999 -9999 -9999 -9999 -9999 -9999 -9999 -9999 -9999 -9999 -9999 -9999 -9999 -9999 -9999 -9999 -9999 -9999 -9999 -9999 -9999 -9999 -9999 -9999 -9999 -9999 -9999 -9999 -9999 -9999 -9999 -9999 -9999 -9999 -9999 -9999 -9999 -9999 -9999 -9999 -9999 -9999 -9999 -9999 -9999 -9999 -9999 -9999 -9999 -9999 -9999 -9999 -9999 -9999 1177 1161 1155 1146 -9999 -9999 -9999 1109 1107 1106 -9999 -9999 -9999 -9999 -9999 -9999 -9999 -9999 -9999 -9999 -9999 -9999 -9999 -9999 -9999 -9999 -9999 -9999 -9999 -9999 -9999 -9999 -9999 -9999
 -9999 -9999 -9999 -9999 -9999 -9999 -9999 -9999 -9999 -9999 -9999 -9999 -9999 -9999 -9999 -9999 -9999 -9999 -9999 -9999 -9999 -9999 -9999 -9999 -9999 -9999 -9999 -9999 -9999 -9999 -9999 -9999 -9999 -9999 -9999 -9999 -9999 -9999 -9999 -9999 -9999 -9999 -9999 -9999 -9999 -9999 -9999 -9999 -9999 -9999 -9999 -9999 -9999 -9999 -9999 -9999 -9999 -9999 -9999 -9999 -9999 -9999 -9999 -9999 -9999 -9999 -9999 -9999 -9999 -9999 -9999 -9999 -9999 -9999 -9999 -9999 -9999 -9999 -9999 -9999 -9999 -9999 -9999 -9999 -9999 -9999 -9999 -9999 -9999
