# Supplementary material for: Climate Change Influences Potential Distribution of Infected Aedes aegypti Co-Occurrence with Dengue Epidemics Risk Areas in Tanzania
Source: PLoS One. 2016 Sep 28;11(9):e0162649. doi: 10.1371/journal.pone.0162649 (PMC5040426; doi:10.1371/journal.pone.0162649)
Supplement: S1 File — (ZIP) [file pone.0162649.s001.zip › S1_File/bioData/bioData-2050/Tz_bio13.asc]

ncols        89
nrows        86
xllcorner    29.371397018433
yllcorner    -11.758983612061
cellsize     0.125
NODATA_value  -9999
 -9999 -9999 -9999 -9999 -9999 -9999 -9999 -9999 -9999 -9999 -9999 190 160 185 178 191 212 248 289 325 349 362 367 365 354 343 329 310 293 273 255 237 219 206 192 184 -9999 -9999 -9999 -9999 -9999 -9999 -9999 -9999 -9999 -9999 -9999 -9999 -9999 -9999 -9999 -9999 -9999 -9999 -9999 -9999 -9999 -9999 -9999 -9999 -9999 -9999 -9999 -9999 -9999 -9999 -9999 -9999 -9999 -9999 -9999 -9999 -9999 -9999 -9999 -9999 -9999 -9999 -9999 -9999 -9999 -9999 -9999 -9999 -9999 -9999 -9999 -9999 -9999
 -9999 -9999 -9999 -9999 -9999 -9999 -9999 -9999 -9999 141 153 168 174 192 200 217 244 285 329 356 373 377 374 367 353 341 326 307 289 270 253 235 219 208 196 189 188 196 212 -9999 -9999 -9999 -9999 -9999 -9999 -9999 -9999 -9999 -9999 -9999 -9999 -9999 -9999 -9999 -9999 -9999 -9999 -9999 -9999 -9999 -9999 -9999 -9999 -9999 -9999 -9999 -9999 -9999 -9999 -9999 -9999 -9999 -9999 -9999 -9999 -9999 -9999 -9999 -9999 -9999 -9999 -9999 -9999 -9999 -9999 -9999 -9999 -9999 -9999
 -9999 -9999 -9999 -9999 -9999 -9999 -9999 -9999 -9999 -9999 143 161 191 199 216 237 269 317 356 393 396 389 378 366 353 336 321 305 286 267 250 232 217 206 197 191 194 207 217 221 217 -9999 -9999 -9999 -9999 -9999 -9999 -9999 -9999 -9999 -9999 -9999 -9999 -9999 -9999 -9999 -9999 -9999 -9999 -9999 -9999 -9999 -9999 -9999 -9999 -9999 -9999 -9999 -9999 -9999 -9999 -9999 -9999 -9999 -9999 -9999 -9999 -9999 -9999 -9999 -9999 -9999 -9999 -9999 -9999 -9999 -9999 -9999 -9999
 -9999 -9999 -9999 -9999 -9999 -9999 -9999 -9999 -9999 -9999 156 214 196 206 225 246 277 328 401 415 410 393 374 360 346 332 315 301 282 262 244 226 212 203 196 190 191 189 197 215 219 207 210 -9999 -9999 -9999 -9999 -9999 -9999 -9999 -9999 -9999 -9999 -9999 -9999 -9999 -9999 -9999 -9999 -9999 -9999 -9999 -9999 -9999 -9999 -9999 -9999 -9999 -9999 -9999 -9999 -9999 -9999 -9999 -9999 -9999 -9999 -9999 -9999 -9999 -9999 -9999 -9999 -9999 -9999 -9999 -9999 -9999 -9999
 -9999 -9999 -9999 -9999 -9999 -9999 -9999 -9999 -9999 -9999 -9999 223 199 204 231 248 280 315 372 401 397 381 366 348 335 323 307 295 278 258 239 220 204 197 192 188 176 181 180 182 180 172 172 168 161 -9999 -9999 -9999 -9999 -9999 -9999 -9999 -9999 -9999 -9999 -9999 -9999 -9999 -9999 -9999 -9999 -9999 -9999 -9999 -9999 -9999 -9999 -9999 -9999 -9999 -9999 -9999 -9999 -9999 -9999 -9999 -9999 -9999 -9999 -9999 -9999 -9999 -9999 -9999 -9999 -9999 -9999 -9999 -9999
 -9999 -9999 -9999 -9999 -9999 -9999 -9999 -9999 -9999 -9999 -9999 -9999 182 194 232 255 284 304 349 367 367 357 345 333 319 309 298 289 274 255 234 211 195 188 182 181 178 173 177 183 197 174 173 166 160 154 -9999 -9999 -9999 -9999 -9999 -9999 -9999 -9999 -9999 -9999 -9999 -9999 -9999 -9999 -9999 -9999 -9999 -9999 -9999 -9999 -9999 -9999 -9999 -9999 -9999 -9999 -9999 -9999 -9999 -9999 -9999 -9999 -9999 -9999 -9999 -9999 -9999 -9999 -9999 -9999 -9999 -9999 -9999
 -9999 -9999 -9999 -9999 -9999 -9999 -9999 -9999 -9999 -9999 -9999 -9999 171 211 190 259 280 257 317 331 332 326 319 310 299 294 286 281 272 257 227 198 184 178 176 174 177 177 175 175 173 176 168 167 161 152 152 160 -9999 -9999 -9999 -9999 -9999 -9999 -9999 -9999 -9999 -9999 -9999 -9999 -9999 -9999 -9999 -9999 -9999 -9999 -9999 -9999 -9999 -9999 -9999 -9999 -9999 -9999 -9999 -9999 -9999 -9999 -9999 -9999 -9999 -9999 -9999 -9999 -9999 -9999 -9999 -9999 -9999
 -9999 -9999 -9999 -9999 -9999 -9999 -9999 -9999 -9999 -9999 -9999 -9999 167 187 244 226 271 267 281 295 298 295 290 283 276 274 271 271 268 267 236 189 186 179 175 167 170 166 165 162 164 163 164 158 149 147 149 168 163 167 -9999 -9999 -9999 -9999 -9999 -9999 -9999 -9999 -9999 -9999 -9999 -9999 -9999 -9999 -9999 -9999 -9999 -9999 -9999 -9999 -9999 -9999 -9999 -9999 -9999 -9999 -9999 -9999 -9999 -9999 -9999 -9999 -9999 -9999 -9999 -9999 -9999 -9999 -9999
 -9999 -9999 -9999 -9999 -9999 -9999 -9999 -9999 -9999 -9999 -9999 -9999 190 176 236 256 273 260 264 268 270 267 260 256 251 253 253 255 263 263 249 216 217 176 171 168 167 157 153 151 157 154 149 141 141 141 146 152 159 178 181 147 -9999 -9999 -9999 -9999 -9999 -9999 -9999 -9999 -9999 -9999 -9999 -9999 -9999 -9999 -9999 -9999 -9999 -9999 -9999 -9999 -9999 -9999 -9999 -9999 -9999 -9999 -9999 -9999 -9999 -9999 -9999 -9999 -9999 -9999 -9999 -9999 -9999
 -9999 -9999 -9999 -9999 -9999 -9999 -9999 -9999 -9999 -9999 -9999 -9999 185 182 221 250 276 290 256 253 251 245 233 227 224 232 236 237 232 223 216 200 198 186 170 163 156 153 150 147 146 147 141 135 131 133 133 147 152 161 162 108 121 -9999 -9999 -9999 -9999 -9999 -9999 -9999 -9999 -9999 -9999 -9999 -9999 -9999 -9999 -9999 -9999 -9999 -9999 -9999 -9999 -9999 -9999 -9999 -9999 -9999 -9999 -9999 -9999 -9999 -9999 -9999 -9999 -9999 -9999 -9999 -9999
 -9999 -9999 -9999 -9999 -9999 -9999 -9999 -9999 -9999 -9999 -9999 -9999 174 191 219 238 238 276 255 245 238 233 212 202 191 220 221 218 209 198 193 190 186 181 172 163 159 155 149 148 142 138 132 127 122 122 127 134 146 135 133 105 102 91 98 -9999 -9999 -9999 -9999 -9999 -9999 -9999 -9999 -9999 -9999 -9999 -9999 -9999 -9999 -9999 -9999 -9999 -9999 -9999 -9999 -9999 -9999 -9999 -9999 -9999 -9999 -9999 -9999 -9999 -9999 -9999 -9999 -9999 -9999
 -9999 -9999 -9999 -9999 -9999 -9999 -9999 -9999 -9999 -9999 -9999 163 174 190 204 219 229 237 234 226 223 217 205 204 185 203 209 206 190 179 181 185 190 192 199 193 174 164 152 147 141 137 128 127 122 119 123 130 145 171 95 100 88 90 97 111 137 -9999 -9999 -9999 -9999 -9999 -9999 -9999 -9999 -9999 -9999 -9999 -9999 -9999 -9999 -9999 -9999 -9999 -9999 -9999 -9999 -9999 -9999 -9999 -9999 -9999 -9999 -9999 -9999 -9999 -9999 -9999 -9999
 -9999 -9999 -9999 -9999 -9999 -9999 -9999 -9999 -9999 146 194 179 174 184 196 203 212 213 210 202 200 198 189 191 183 189 195 194 193 180 176 179 188 216 204 185 176 161 152 146 139 136 136 133 130 124 125 124 126 106 91 94 88 90 122 117 142 145 138 -9999 -9999 -9999 -9999 -9999 -9999 -9999 -9999 -9999 -9999 -9999 -9999 -9999 -9999 -9999 -9999 -9999 -9999 -9999 -9999 -9999 -9999 -9999 -9999 -9999 -9999 -9999 -9999 -9999 -9999
 -9999 -9999 -9999 -9999 -9999 -9999 -9999 -9999 -9999 152 157 163 170 179 188 190 198 198 190 179 179 185 188 194 183 181 187 179 174 173 176 176 186 196 197 185 174 162 152 145 141 145 148 139 136 132 124 121 119 106 91 101 88 121 135 118 156 144 137 129 126 -9999 -9999 -9999 -9999 -9999 -9999 -9999 -9999 -9999 -9999 -9999 -9999 -9999 -9999 -9999 -9999 -9999 -9999 -9999 -9999 -9999 -9999 -9999 -9999 -9999 -9999 -9999 -9999
 -9999 -9999 -9999 -9999 -9999 -9999 -9999 -9999 -9999 167 164 169 170 177 184 188 192 190 183 161 170 174 180 176 170 173 172 173 165 163 168 169 172 182 196 182 169 159 149 143 147 148 154 148 141 136 126 109 109 135 99 140 201 107 112 122 141 156 135 126 135 143 -9999 -9999 -9999 -9999 -9999 -9999 -9999 -9999 -9999 -9999 -9999 -9999 -9999 -9999 -9999 -9999 -9999 -9999 -9999 -9999 -9999 -9999 -9999 -9999 -9999 -9999 -9999
 -9999 -9999 -9999 -9999 -9999 -9999 -9999 -9999 -9999 178 170 166 173 178 184 187 188 187 182 176 179 197 178 166 165 164 160 160 164 151 149 152 151 159 167 171 161 150 144 147 153 155 158 157 152 141 121 100 89 89 148 205 191 104 208 163 142 163 142 137 142 123 182 160 -9999 -9999 -9999 -9999 -9999 -9999 -9999 -9999 -9999 -9999 -9999 -9999 -9999 -9999 -9999 -9999 -9999 -9999 -9999 -9999 -9999 -9999 -9999 -9999 -9999
 -9999 -9999 -9999 -9999 -9999 -9999 -9999 -9999 -9999 -9999 -9999 -9999 176 181 185 187 191 189 194 196 200 191 182 170 168 159 154 154 157 148 141 142 145 153 151 150 149 142 146 150 155 162 165 165 160 149 131 99 91 164 197 205 192 101 114 135 147 170 165 151 150 158 240 268 252 195 -9999 -9999 -9999 -9999 -9999 -9999 -9999 -9999 -9999 -9999 -9999 -9999 -9999 -9999 -9999 -9999 -9999 -9999 -9999 -9999 -9999 -9999 -9999
 -9999 -9999 -9999 -9999 -9999 -9999 -9999 -9999 -9999 -9999 -9999 -9999 184 187 186 191 192 192 199 203 204 190 178 178 162 157 148 146 144 140 132 128 127 130 140 141 138 144 151 155 160 167 171 173 171 163 159 157 155 175 205 208 216 111 111 134 166 195 233 224 195 234 235 240 270 224 193 -9999 -9999 -9999 -9999 -9999 -9999 -9999 -9999 -9999 -9999 -9999 -9999 -9999 -9999 -9999 -9999 -9999 -9999 -9999 -9999 -9999 -9999
 -9999 -9999 -9999 -9999 -9999 -9999 -9999 -9999 -9999 -9999 -9999 -9999 194 192 189 193 192 192 193 194 194 186 178 172 161 154 149 142 137 133 126 119 112 117 127 137 145 151 155 158 163 168 172 175 176 171 165 159 184 201 234 233 126 133 137 214 300 339 355 279 284 365 460 477 226 216 185 -9999 -9999 -9999 -9999 -9999 -9999 -9999 -9999 -9999 -9999 -9999 -9999 -9999 -9999 -9999 -9999 -9999 -9999 -9999 -9999 -9999 -9999
 -9999 -9999 -9999 -9999 -9999 -9999 -9999 -9999 -9999 -9999 217 202 200 206 192 194 192 195 191 190 189 181 178 169 161 156 156 142 138 138 132 125 119 119 133 143 152 158 158 159 164 164 169 174 178 177 156 127 196 202 224 182 135 214 204 204 207 225 299 300 290 236 249 242 214 172 -9999 -9999 -9999 -9999 -9999 -9999 -9999 -9999 -9999 -9999 -9999 -9999 -9999 -9999 -9999 -9999 -9999 -9999 -9999 -9999 -9999 -9999 -9999
 -9999 -9999 -9999 -9999 -9999 -9999 -9999 -9999 -9999 201 210 215 215 200 195 194 193 192 187 186 184 174 165 161 159 160 150 146 144 145 139 139 139 140 146 150 158 162 159 159 159 159 165 169 177 144 137 134 146 199 215 132 135 161 187 198 200 224 231 193 194 189 198 156 139 115 -9999 -9999 -9999 -9999 -9999 -9999 -9999 -9999 -9999 -9999 -9999 -9999 -9999 -9999 -9999 -9999 -9999 -9999 -9999 -9999 -9999 -9999 -9999
 -9999 -9999 -9999 -9999 -9999 -9999 -9999 -9999 -9999 203 232 227 212 196 194 194 196 189 186 181 178 170 163 159 158 156 155 152 150 151 150 145 140 147 150 153 157 158 158 156 154 154 158 146 143 142 141 146 185 218 251 144 147 161 173 185 203 205 185 176 172 213 221 155 107 106 206 -9999 -9999 -9999 -9999 -9999 -9999 -9999 -9999 -9999 -9999 -9999 -9999 -9999 -9999 -9999 -9999 -9999 -9999 -9999 -9999 -9999 -9999
 -9999 -9999 -9999 -9999 -9999 -9999 -9999 -9999 213 208 211 202 199 195 198 191 191 185 182 180 170 164 159 157 152 156 160 158 160 167 166 150 143 147 148 151 152 154 153 151 149 149 146 143 143 143 146 152 203 235 214 153 153 165 183 195 210 197 180 161 187 170 170 170 103 128 177 107 -9999 -9999 -9999 -9999 -9999 -9999 -9999 -9999 -9999 -9999 -9999 -9999 -9999 -9999 -9999 -9999 -9999 -9999 -9999 -9999 -9999
 -9999 -9999 -9999 -9999 -9999 -9999 -9999 215 208 208 212 206 207 202 198 191 186 183 181 178 169 164 159 153 148 155 158 158 160 169 167 150 147 146 146 147 150 149 147 146 146 144 142 141 142 143 140 154 225 238 217 161 159 168 173 185 202 192 190 161 181 160 150 142 106 113 154 121 119 123 -9999 -9999 -9999 -9999 -9999 -9999 -9999 -9999 -9999 -9999 -9999 -9999 -9999 -9999 -9999 -9999 -9999 -9999 -9999
 -9999 -9999 -9999 -9999 -9999 -9999 221 222 224 205 197 196 202 201 194 189 184 179 175 171 166 162 156 150 148 148 149 153 152 150 146 144 143 142 142 141 140 138 137 138 139 138 138 142 140 149 155 158 162 168 202 185 172 158 154 162 158 148 137 131 130 133 138 132 137 144 115 115 120 138 141 136 131 -9999 -9999 -9999 -9999 -9999 -9999 -9999 -9999 -9999 -9999 -9999 -9999 -9999 -9999 -9999 -9999
 -9999 -9999 -9999 -9999 -9999 219 228 219 209 207 200 199 200 195 191 186 181 178 174 170 165 161 155 152 151 151 153 156 154 150 148 144 142 143 142 142 139 138 136 154 156 137 144 138 140 143 146 149 155 153 162 156 156 147 142 142 137 132 123 119 106 117 125 128 175 175 136 110 215 148 147 143 133 121 -9999 -9999 -9999 -9999 -9999 -9999 -9999 -9999 -9999 -9999 -9999 -9999 -9999 -9999 -9999
 -9999 -9999 -9999 -9999 231 234 238 219 209 202 195 196 194 194 189 186 180 177 173 170 166 162 157 154 154 156 158 162 159 152 148 146 146 148 146 146 145 141 141 156 159 151 148 145 140 138 141 142 146 146 141 141 142 138 132 129 125 120 114 115 109 111 117 120 145 174 132 111 192 155 139 144 129 136 142 -9999 -9999 -9999 -9999 -9999 -9999 -9999 -9999 -9999 -9999 -9999 -9999 -9999 -9999
 -9999 197 204 279 229 254 221 223 212 202 193 192 195 195 190 185 180 177 174 171 165 163 159 157 157 161 163 166 162 156 149 150 152 151 153 152 146 145 146 154 163 163 153 151 148 143 148 137 141 142 144 143 133 130 126 123 120 116 112 112 110 111 113 116 116 146 121 101 110 118 123 152 131 142 153 170 200 -9999 -9999 -9999 -9999 -9999 -9999 -9999 -9999 -9999 -9999 -9999 -9999
 -9999 194 250 253 218 246 213 207 202 198 190 193 194 198 193 186 180 177 173 171 167 165 161 162 163 166 166 166 163 159 154 154 153 155 158 153 149 148 152 158 163 161 155 159 152 147 144 133 138 141 144 152 131 134 127 118 115 112 110 112 111 109 112 115 116 121 116 100 89 83 144 143 207 194 170 191 221 270 -9999 -9999 -9999 -9999 -9999 -9999 -9999 -9999 -9999 -9999 -9999
 191 191 198 200 202 215 204 197 190 197 193 192 193 194 190 185 180 178 175 174 171 170 167 169 168 170 169 168 164 163 160 161 158 161 160 155 153 152 154 160 159 165 161 161 156 146 141 142 140 141 146 154 154 135 127 120 114 110 109 112 110 113 114 116 116 117 119 109 116 95 133 249 197 238 198 221 245 299 345 -9999 -9999 -9999 -9999 -9999 -9999 -9999 -9999 -9999 -9999
 187 187 187 193 197 208 194 193 184 190 197 193 193 191 189 185 182 182 180 179 177 175 173 174 173 174 174 169 166 170 170 171 165 165 165 158 154 153 153 155 156 159 159 162 153 140 144 133 132 134 139 158 154 136 126 122 116 112 110 112 109 110 112 115 118 117 123 120 135 137 162 154 434 220 225 230 275 330 -9999 -9999 -9999 -9999 -9999 -9999 -9999 -9999 -9999 -9999 -9999
 186 182 180 182 195 190 187 194 178 184 192 195 194 192 189 185 183 184 183 183 182 184 181 181 178 177 174 168 172 184 184 181 173 170 170 162 158 154 154 154 154 156 161 159 155 136 134 125 126 133 142 147 146 137 131 123 118 114 112 112 109 109 111 115 119 124 127 132 151 172 200 218 508 290 390 275 308 363 -9999 -9999 -9999 -9999 -9999 511 -9999 -9999 -9999 -9999 -9999
 -9999 184 180 177 183 180 191 178 177 180 189 194 195 192 189 185 187 185 185 184 186 188 189 187 184 182 180 184 197 207 196 190 180 174 170 167 159 156 154 156 156 158 156 156 152 141 129 123 122 127 137 137 140 142 136 131 125 118 114 114 111 109 109 112 120 131 140 148 167 188 216 271 304 325 349 275 307 410 -9999 -9999 -9999 -9999 -9999 490 -9999 -9999 -9999 -9999 -9999
 -9999 188 185 181 196 178 190 184 199 194 192 191 192 190 188 187 188 188 187 188 189 191 191 191 188 188 188 196 211 220 205 195 185 179 178 172 165 159 156 156 157 157 157 153 147 141 131 125 124 126 132 136 138 135 129 128 130 133 116 116 113 111 110 109 122 140 147 155 182 188 213 249 294 319 319 293 298 383 -9999 -9999 -9999 -9999 -9999 317 -9999 -9999 -9999 -9999 -9999
 -9999 -9999 190 185 186 189 202 224 200 200 196 195 195 201 193 194 193 193 192 192 191 193 192 193 190 191 195 201 209 210 205 194 184 184 180 173 168 162 160 160 160 159 160 154 149 143 135 131 131 131 135 139 143 139 132 131 128 130 121 120 117 117 139 113 127 150 154 160 170 186 199 216 251 282 252 254 284 -9999 -9999 -9999 -9999 -9999 663 -9999 -9999 -9999 -9999 -9999 -9999
 -9999 -9999 194 199 196 194 204 195 204 225 201 200 207 200 198 200 195 197 195 196 194 194 193 194 194 193 195 198 203 203 197 189 180 182 177 174 172 168 162 162 163 162 161 159 154 148 141 135 132 138 138 140 149 146 130 135 131 131 126 124 122 126 126 126 136 140 153 165 172 173 174 180 217 242 208 232 256 -9999 -9999 -9999 -9999 -9999 -9999 -9999 -9999 -9999 -9999 -9999 -9999
 -9999 -9999 199 194 197 196 187 193 208 204 208 219 208 205 202 202 198 198 197 197 194 195 195 193 194 195 193 195 196 196 189 183 178 179 175 172 169 167 164 164 164 163 164 162 157 149 138 135 136 141 146 140 148 154 146 141 132 131 130 129 129 136 131 141 138 146 160 171 178 181 198 189 202 224 191 174 -9999 -9999 -9999 -9999 -9999 -9999 -9999 -9999 -9999 -9999 -9999 -9999 -9999
 -9999 -9999 202 196 190 199 199 200 204 219 212 215 212 208 207 206 206 201 200 197 197 197 195 195 193 193 191 192 189 188 184 180 177 174 174 171 168 167 166 166 164 164 164 164 160 150 140 135 138 142 151 160 140 143 158 150 140 136 132 132 133 132 135 141 144 158 166 166 186 183 196 189 194 199 183 197 -9999 -9999 -9999 -9999 -9999 -9999 -9999 -9999 -9999 -9999 -9999 -9999 -9999
 -9999 -9999 204 199 191 201 205 205 216 215 220 220 216 213 212 211 208 206 201 201 198 197 194 194 192 192 191 189 187 182 177 178 175 177 175 174 171 167 169 169 167 167 167 167 166 140 138 134 141 145 152 166 175 166 162 161 146 138 134 135 137 141 141 149 168 162 181 178 181 184 184 193 198 205 182 197 -9999 -9999 -9999 492 -9999 -9999 -9999 -9999 -9999 -9999 -9999 -9999 -9999
 -9999 209 203 198 196 206 210 211 223 236 225 220 221 222 218 216 210 207 202 201 198 196 196 194 193 192 189 187 182 178 173 171 175 175 173 173 173 171 169 165 164 164 165 164 149 139 135 132 139 145 148 153 166 162 153 167 145 141 141 141 141 143 168 152 178 182 196 189 183 184 190 196 193 189 183 -9999 -9999 -9999 -9999 516 -9999 -9999 -9999 -9999 -9999 -9999 -9999 -9999 -9999
 -9999 203 199 240 219 212 212 215 214 220 225 223 227 226 225 219 214 208 204 201 199 196 195 194 191 190 186 184 179 175 171 170 168 169 169 175 175 167 165 164 163 163 163 162 157 139 135 133 136 142 148 148 151 149 142 137 140 144 145 146 146 146 150 159 186 210 203 197 184 184 190 195 197 199 182 185 -9999 -9999 -9999 430 -9999 -9999 -9999 -9999 -9999 -9999 -9999 -9999 -9999
 -9999 199 198 229 234 215 213 218 220 221 222 227 231 236 226 219 213 211 204 202 198 198 194 193 192 188 186 182 178 174 170 168 171 168 165 169 171 175 162 161 162 159 157 156 154 153 135 133 135 141 147 151 152 148 150 137 157 154 149 147 156 146 152 186 190 198 193 187 181 180 183 189 186 161 164 179 -9999 -9999 -9999 -9999 436 -9999 -9999 -9999 -9999 -9999 -9999 -9999 -9999
 -9999 -9999 201 201 210 220 214 217 218 221 223 227 228 235 227 215 211 209 203 201 199 197 195 192 190 189 185 182 177 172 171 167 166 167 167 166 167 166 163 162 158 158 154 151 151 149 138 134 135 139 141 147 147 145 142 139 146 154 138 166 169 179 175 208 205 194 185 178 173 174 174 184 190 187 176 204 -9999 -9999 -9999 -9999 -9999 477 -9999 -9999 -9999 -9999 -9999 -9999 -9999
 -9999 -9999 -9999 207 206 207 207 219 220 224 225 227 226 230 222 215 207 210 205 200 198 197 194 193 190 188 186 181 178 174 171 168 167 171 166 169 172 161 160 164 157 155 153 152 148 145 142 133 132 135 136 137 142 152 141 148 166 125 141 143 171 168 205 208 202 190 173 167 169 163 163 177 190 192 196 214 237 229 -9999 -9999 -9999 -9999 -9999 -9999 -9999 -9999 -9999 -9999 -9999
 -9999 -9999 -9999 209 210 209 210 209 220 221 222 225 222 221 217 211 206 202 204 199 197 196 195 192 191 187 185 183 178 175 173 171 171 168 176 168 173 167 159 159 156 153 151 148 144 141 139 133 131 132 142 134 136 134 155 171 148 147 126 136 178 190 204 206 205 187 155 165 173 168 163 189 198 203 213 225 230 215 201 -9999 -9999 -9999 -9999 -9999 -9999 -9999 -9999 -9999 -9999
 -9999 -9999 -9999 -9999 -9999 212 211 212 212 220 221 223 220 219 214 211 206 203 202 204 196 195 193 192 189 188 185 183 181 178 176 172 171 172 174 171 172 167 161 167 164 151 148 145 141 138 135 131 128 128 131 132 128 132 145 173 156 165 143 150 184 199 193 206 214 204 173 180 212 200 194 200 207 216 229 223 210 227 234 -9999 -9999 -9999 -9999 -9999 -9999 -9999 -9999 -9999 -9999
 -9999 -9999 -9999 -9999 -9999 -9999 214 213 216 217 223 221 219 216 211 209 203 202 200 199 194 193 191 191 190 188 186 184 180 177 176 176 175 173 172 171 170 168 159 157 154 148 144 141 138 135 132 127 125 124 126 126 128 133 144 149 176 178 164 166 180 182 193 212 232 253 415 359 321 246 222 211 210 221 234 224 213 228 264 261 288 -9999 -9999 -9999 -9999 -9999 -9999 -9999 -9999
 -9999 -9999 -9999 -9999 -9999 -9999 -9999 219 218 220 224 223 220 217 212 208 203 200 200 199 195 194 191 190 189 189 187 187 185 184 180 179 178 176 174 173 169 164 159 156 152 148 144 140 137 133 126 123 119 117 120 125 130 137 142 170 165 176 184 185 185 179 201 229 262 299 396 336 313 279 243 214 212 221 229 227 224 239 266 278 297 325 -9999 -9999 -9999 -9999 -9999 -9999 -9999
 -9999 -9999 -9999 -9999 -9999 -9999 -9999 -9999 223 222 226 223 218 217 212 207 202 199 195 194 193 192 189 190 189 190 191 191 190 188 188 184 184 182 180 178 171 165 160 156 151 149 146 142 137 134 127 120 115 115 119 126 132 139 152 174 193 187 201 204 196 193 208 245 292 317 316 352 304 280 249 226 219 224 230 235 241 256 273 293 314 -9999 -9999 -9999 -9999 -9999 -9999 -9999 -9999
 -9999 -9999 -9999 -9999 -9999 -9999 -9999 -9999 228 227 228 226 219 214 207 201 203 198 196 193 192 190 190 192 194 196 197 198 197 196 193 192 189 197 184 180 176 170 164 160 153 149 147 141 137 131 124 114 112 113 117 126 151 149 162 194 190 222 208 221 220 209 213 259 300 343 360 356 283 268 251 232 228 230 235 249 252 269 286 308 -9999 -9999 -9999 -9999 -9999 -9999 -9999 -9999 -9999
 -9999 -9999 -9999 -9999 -9999 -9999 -9999 -9999 -9999 232 233 228 217 211 202 199 202 199 194 193 192 192 192 195 198 200 203 204 204 203 199 197 209 207 201 190 178 170 163 160 155 156 149 143 139 137 126 117 114 114 120 154 146 161 190 209 203 216 230 257 247 227 243 296 306 324 318 283 268 259 249 234 231 236 243 247 258 276 296 320 -9999 -9999 -9999 -9999 -9999 -9999 -9999 -9999 -9999
 -9999 -9999 -9999 -9999 -9999 -9999 -9999 -9999 -9999 237 236 235 220 212 203 202 204 198 196 193 193 191 195 199 202 206 209 211 211 211 208 208 208 205 207 200 195 175 170 160 157 153 147 143 142 137 128 124 120 123 139 149 160 174 200 221 253 273 266 286 280 289 287 297 306 299 296 275 262 249 241 232 230 236 234 245 261 279 302 -9999 -9999 -9999 -9999 -9999 -9999 -9999 -9999 -9999 -9999
 -9999 -9999 -9999 -9999 -9999 -9999 -9999 -9999 -9999 240 243 232 218 211 204 195 196 200 196 194 194 200 196 204 204 210 214 218 223 219 225 222 222 220 215 217 187 179 171 163 180 154 147 139 139 138 138 134 134 140 146 150 158 172 192 264 256 280 256 319 319 339 327 319 314 301 320 282 250 239 231 226 223 223 229 247 264 283 307 -9999 -9999 -9999 -9999 -9999 -9999 -9999 -9999 -9999 -9999
 -9999 -9999 -9999 -9999 -9999 -9999 -9999 -9999 -9999 -9999 246 245 222 212 206 199 195 192 199 198 200 206 212 210 212 218 220 224 223 228 235 229 226 223 213 218 200 197 187 168 156 145 144 138 156 147 145 162 161 152 151 162 191 191 222 237 252 255 305 300 405 374 357 334 319 314 291 267 271 228 223 220 215 216 221 233 255 281 305 -9999 -9999 -9999 -9999 -9999 -9999 -9999 -9999 -9999 -9999
 -9999 -9999 -9999 -9999 -9999 -9999 -9999 -9999 -9999 -9999 251 254 231 219 209 202 201 195 217 199 207 212 221 226 222 225 229 235 235 237 239 235 231 226 221 219 211 193 183 165 155 156 158 142 156 152 155 157 179 160 170 174 208 207 238 283 281 317 366 344 407 390 365 336 316 296 274 254 239 234 220 214 210 206 209 221 244 270 299 337 382 -9999 -9999 475 -9999 -9999 -9999 -9999 -9999
 -9999 -9999 -9999 -9999 -9999 -9999 -9999 -9999 -9999 -9999 -9999 260 250 223 213 207 199 200 199 207 215 222 228 235 238 228 239 237 237 245 245 245 235 229 223 221 204 197 176 181 157 156 151 148 149 157 169 185 177 185 190 196 217 226 262 391 404 400 404 415 398 387 370 347 326 299 273 253 241 234 219 212 206 199 196 212 237 265 294 329 370 -9999 -9999 -9999 -9999 -9999 -9999 -9999 -9999
 -9999 -9999 -9999 -9999 -9999 -9999 -9999 -9999 -9999 -9999 -9999 266 274 235 219 211 202 202 197 204 197 227 236 243 246 248 244 244 246 249 251 246 237 231 225 219 200 191 172 162 161 155 153 154 160 173 189 184 191 201 210 226 238 247 436 421 416 410 400 394 389 376 358 342 319 294 267 261 254 239 219 212 206 201 229 218 236 259 284 313 -9999 -9999 -9999 -9999 -9999 -9999 -9999 -9999 -9999
 -9999 -9999 -9999 -9999 -9999 -9999 -9999 -9999 -9999 -9999 -9999 266 266 255 227 216 208 203 191 189 198 233 244 251 254 255 258 253 258 265 259 245 240 232 224 213 196 178 168 161 159 159 160 165 168 181 198 216 218 222 228 244 255 317 440 423 408 401 394 389 378 364 351 330 307 282 270 257 250 237 223 216 209 217 242 238 240 254 271 -9999 -9999 -9999 -9999 -9999 -9999 -9999 -9999 -9999 -9999
 -9999 -9999 -9999 -9999 -9999 -9999 -9999 -9999 -9999 -9999 -9999 -9999 262 260 245 224 214 203 208 194 194 198 240 249 251 256 263 269 271 275 269 257 249 236 226 214 197 182 169 164 162 165 171 174 210 248 252 230 234 234 243 258 275 422 416 405 393 386 385 392 370 357 336 319 292 277 266 261 252 252 231 217 211 213 222 234 255 247 256 270 -9999 -9999 -9999 -9999 -9999 -9999 -9999 -9999 -9999
 -9999 -9999 -9999 -9999 -9999 -9999 -9999 -9999 -9999 -9999 -9999 -9999 -9999 258 248 234 221 211 204 199 198 196 225 233 230 249 265 276 285 291 288 281 250 235 236 227 206 185 170 165 166 172 183 180 192 284 373 362 266 257 274 287 417 402 393 377 370 380 383 379 357 343 319 304 282 273 263 264 253 240 227 219 215 215 224 227 233 239 240 -9999 -9999 -9999 -9999 -9999 -9999 -9999 -9999 -9999 -9999
 -9999 -9999 -9999 -9999 -9999 -9999 -9999 -9999 -9999 -9999 -9999 -9999 -9999 -9999 -9999 -9999 231 220 213 206 202 198 200 228 228 231 254 277 293 304 310 306 260 228 262 243 216 192 173 164 165 180 194 190 241 265 460 485 266 306 339 387 386 379 368 351 348 409 398 366 343 326 306 299 275 261 249 259 251 239 231 217 216 215 221 228 230 231 229 224 -9999 -9999 -9999 -9999 -9999 -9999 -9999 -9999 -9999
 -9999 -9999 -9999 -9999 -9999 -9999 -9999 -9999 -9999 -9999 -9999 -9999 -9999 -9999 -9999 -9999 -9999 -9999 220 212 205 204 202 204 236 238 245 256 275 311 329 333 231 272 282 260 235 207 184 174 174 186 198 207 239 252 254 271 311 371 411 419 382 367 354 350 367 409 440 364 328 322 295 275 261 261 251 258 262 251 226 225 222 221 225 230 230 222 211 205 -9999 -9999 -9999 -9999 -9999 -9999 -9999 -9999 -9999
 -9999 -9999 -9999 -9999 -9999 -9999 -9999 -9999 -9999 -9999 -9999 -9999 -9999 -9999 -9999 -9999 -9999 -9999 226 216 211 207 207 208 211 253 245 240 264 257 344 349 265 230 275 290 316 270 207 222 203 210 218 243 252 264 282 302 361 433 418 388 374 360 348 347 367 407 412 340 322 306 292 264 265 263 251 254 249 243 224 229 223 224 228 233 226 214 204 194 -9999 -9999 -9999 -9999 -9999 -9999 -9999 -9999 -9999
 -9999 -9999 -9999 -9999 -9999 -9999 -9999 -9999 -9999 -9999 -9999 -9999 -9999 -9999 -9999 -9999 -9999 -9999 -9999 -9999 -9999 210 207 211 211 253 265 256 256 258 248 324 247 416 532 431 477 408 291 320 237 239 239 257 267 283 296 354 414 433 424 391 373 360 351 348 367 376 350 304 298 298 283 254 254 247 237 237 236 220 221 214 217 220 224 224 217 203 202 193 190 -9999 -9999 -9999 -9999 -9999 -9999 -9999 -9999
 -9999 -9999 -9999 -9999 -9999 -9999 -9999 -9999 -9999 -9999 -9999 -9999 -9999 -9999 -9999 -9999 -9999 -9999 -9999 -9999 -9999 -9999 -9999 213 -9999 213 259 256 271 260 257 277 341 464 434 440 425 430 333 369 289 253 253 264 273 298 313 390 448 439 435 383 373 362 362 360 343 321 290 280 278 272 258 246 239 236 225 241 234 217 206 211 214 214 218 215 206 196 192 186 186 191 -9999 -9999 -9999 -9999 -9999 -9999 -9999
 -9999 -9999 -9999 -9999 -9999 -9999 -9999 -9999 -9999 -9999 -9999 -9999 -9999 -9999 -9999 -9999 -9999 -9999 -9999 -9999 -9999 -9999 -9999 -9999 -9999 -9999 208 250 267 268 275 299 329 680 654 537 478 422 373 320 282 265 261 263 277 304 353 397 427 468 422 387 372 365 383 396 339 353 297 283 269 253 247 244 238 229 218 210 202 204 200 201 207 210 210 208 199 191 184 188 181 185 -9999 -9999 -9999 -9999 -9999 -9999 -9999
 -9999 -9999 -9999 -9999 -9999 -9999 -9999 -9999 -9999 -9999 -9999 -9999 -9999 -9999 -9999 -9999 -9999 -9999 -9999 -9999 -9999 -9999 -9999 -9999 -9999 -9999 -9999 -9999 241 275 288 339 357 673 785 868 789 376 337 338 342 300 294 288 284 303 345 393 438 465 378 389 362 366 393 367 336 312 281 270 252 250 240 231 229 222 210 205 200 196 195 194 202 203 203 202 197 191 197 186 174 -9999 -9999 -9999 -9999 -9999 -9999 -9999 -9999
 -9999 -9999 -9999 -9999 -9999 -9999 -9999 -9999 -9999 -9999 -9999 -9999 -9999 -9999 -9999 -9999 -9999 -9999 -9999 -9999 -9999 -9999 -9999 -9999 -9999 -9999 -9999 -9999 -9999 -9999 -9999 -9999 379 563 904 955 816 638 360 315 316 308 330 338 296 303 338 380 438 445 423 394 384 394 378 348 297 271 281 257 252 249 230 224 221 216 214 215 200 194 191 192 195 195 196 202 195 188 178 173 173 168 172 -9999 -9999 -9999 -9999 -9999 -9999
 -9999 -9999 -9999 -9999 -9999 -9999 -9999 -9999 -9999 -9999 -9999 -9999 -9999 -9999 -9999 -9999 -9999 -9999 -9999 -9999 -9999 -9999 -9999 -9999 -9999 -9999 -9999 -9999 -9999 -9999 -9999 -9999 -9999 -9999 -9999 -9999 703 548 436 315 293 306 312 307 295 301 328 371 406 420 423 405 398 374 365 331 281 279 273 261 255 241 235 222 216 216 217 210 197 193 191 189 189 188 191 189 188 185 172 172 170 171 169 -9999 -9999 -9999 -9999 -9999 -9999
 -9999 -9999 -9999 -9999 -9999 -9999 -9999 -9999 -9999 -9999 -9999 -9999 -9999 -9999 -9999 -9999 -9999 -9999 -9999 -9999 -9999 -9999 -9999 -9999 -9999 -9999 -9999 -9999 -9999 -9999 -9999 -9999 -9999 -9999 -9999 -9999 -9999 -9999 344 322 291 292 297 309 291 297 323 343 370 383 384 360 367 342 326 304 286 275 269 262 255 233 229 221 221 220 219 208 195 192 190 188 188 184 182 185 179 177 178 182 180 187 165 -9999 -9999 -9999 -9999 -9999 -9999
 -9999 -9999 -9999 -9999 -9999 -9999 -9999 -9999 -9999 -9999 -9999 -9999 -9999 -9999 -9999 -9999 -9999 -9999 -9999 -9999 -9999 -9999 -9999 -9999 -9999 -9999 -9999 -9999 -9999 -9999 -9999 -9999 -9999 -9999 -9999 -9999 -9999 -9999 323 307 281 281 294 275 286 288 302 330 343 341 331 333 337 328 311 301 287 278 270 257 242 235 225 221 223 224 215 207 199 193 190 189 186 183 178 174 178 188 198 198 216 179 177 -9999 -9999 -9999 -9999 -9999 -9999
 -9999 -9999 -9999 -9999 -9999 -9999 -9999 -9999 -9999 -9999 -9999 -9999 -9999 -9999 -9999 -9999 -9999 -9999 -9999 -9999 -9999 -9999 -9999 -9999 -9999 -9999 -9999 -9999 -9999 -9999 -9999 -9999 -9999 -9999 -9999 -9999 -9999 -9999 -9999 289 275 271 267 277 298 280 289 298 311 316 322 330 328 326 301 298 281 279 273 255 245 235 226 221 237 228 217 205 203 196 192 190 187 182 181 175 183 204 230 206 177 174 167 169 -9999 -9999 -9999 -9999 -9999
 -9999 -9999 -9999 -9999 -9999 -9999 -9999 -9999 -9999 -9999 -9999 -9999 -9999 -9999 -9999 -9999 -9999 -9999 -9999 -9999 -9999 -9999 -9999 -9999 -9999 -9999 -9999 -9999 -9999 -9999 -9999 -9999 -9999 -9999 -9999 -9999 -9999 -9999 -9999 -9999 264 259 279 272 277 271 273 285 299 308 312 315 325 310 298 294 289 284 267 255 240 240 226 220 222 223 217 208 204 199 195 192 189 186 184 177 187 230 264 251 224 172 168 188 182 -9999 -9999 -9999 -9999
 -9999 -9999 -9999 -9999 -9999 -9999 -9999 -9999 -9999 -9999 -9999 -9999 -9999 -9999 -9999 -9999 -9999 -9999 -9999 -9999 -9999 -9999 -9999 -9999 -9999 -9999 -9999 -9999 -9999 -9999 -9999 -9999 -9999 -9999 -9999 -9999 -9999 -9999 -9999 -9999 257 249 272 243 248 254 266 273 282 291 302 309 314 305 297 294 292 279 261 246 245 239 232 227 226 220 211 210 203 198 198 194 193 189 187 184 192 227 218 192 176 175 175 193 188 204 -9999 -9999 -9999
 -9999 -9999 -9999 -9999 -9999 -9999 -9999 -9999 -9999 -9999 -9999 -9999 -9999 -9999 -9999 -9999 -9999 -9999 -9999 -9999 -9999 -9999 -9999 -9999 -9999 -9999 -9999 -9999 -9999 -9999 -9999 -9999 -9999 -9999 -9999 -9999 -9999 -9999 -9999 -9999 250 241 240 237 242 251 258 272 278 286 297 307 325 303 296 295 289 274 259 253 249 243 228 222 221 218 217 211 204 201 199 198 195 192 186 183 187 184 180 190 187 194 192 195 205 210 210 196 -9999
 -9999 -9999 -9999 -9999 -9999 -9999 -9999 -9999 -9999 -9999 -9999 -9999 -9999 -9999 -9999 -9999 -9999 -9999 -9999 -9999 -9999 -9999 -9999 -9999 -9999 -9999 -9999 -9999 -9999 -9999 -9999 -9999 -9999 -9999 -9999 -9999 -9999 -9999 -9999 -9999 245 234 232 248 243 254 260 276 275 285 289 305 299 294 294 296 283 275 259 254 241 231 222 221 219 220 217 211 207 205 204 203 197 197 190 188 182 192 227 248 232 218 208 216 206 208 206 202 -9999
 -9999 -9999 -9999 -9999 -9999 -9999 -9999 -9999 -9999 -9999 -9999 -9999 -9999 -9999 -9999 -9999 -9999 -9999 -9999 -9999 -9999 -9999 -9999 -9999 -9999 -9999 -9999 -9999 -9999 -9999 -9999 -9999 -9999 -9999 -9999 -9999 -9999 -9999 -9999 -9999 249 240 240 271 251 256 267 269 272 276 297 291 294 290 285 283 284 268 267 253 241 223 220 224 218 218 217 220 210 210 208 203 200 199 198 192 195 232 254 239 245 248 224 222 214 205 196 -9999 -9999
 -9999 -9999 -9999 -9999 -9999 -9999 -9999 -9999 -9999 -9999 -9999 -9999 -9999 -9999 -9999 -9999 -9999 -9999 -9999 -9999 -9999 -9999 -9999 -9999 -9999 -9999 -9999 -9999 -9999 -9999 -9999 -9999 -9999 -9999 -9999 -9999 -9999 -9999 -9999 -9999 261 258 257 280 286 281 265 272 272 274 338 274 286 276 278 276 278 275 261 249 249 229 227 222 219 221 219 216 211 211 209 208 204 201 205 203 199 202 239 262 270 248 233 228 220 199 -9999 -9999 -9999
 -9999 -9999 -9999 -9999 -9999 -9999 -9999 -9999 -9999 -9999 -9999 -9999 -9999 -9999 -9999 -9999 -9999 -9999 -9999 -9999 -9999 -9999 -9999 -9999 -9999 -9999 -9999 -9999 -9999 -9999 -9999 -9999 -9999 -9999 -9999 -9999 -9999 -9999 -9999 -9999 272 277 275 286 294 307 278 276 280 279 279 269 271 270 274 268 271 273 255 245 236 229 229 229 226 222 220 218 215 213 211 212 208 204 205 205 201 199 216 259 295 247 238 206 -9999 -9999 -9999 -9999 -9999
 -9999 -9999 -9999 -9999 -9999 -9999 -9999 -9999 -9999 -9999 -9999 -9999 -9999 -9999 -9999 -9999 -9999 -9999 -9999 -9999 -9999 -9999 -9999 -9999 -9999 -9999 -9999 -9999 -9999 -9999 -9999 -9999 -9999 -9999 -9999 -9999 -9999 -9999 -9999 -9999 -9999 294 290 286 292 312 303 291 301 281 286 270 268 268 266 271 268 262 254 254 240 234 233 229 230 225 221 220 216 215 214 210 213 207 207 204 204 200 204 242 210 -9999 -9999 -9999 -9999 -9999 -9999 -9999 -9999
 -9999 -9999 -9999 -9999 -9999 -9999 -9999 -9999 -9999 -9999 -9999 -9999 -9999 -9999 -9999 -9999 -9999 -9999 -9999 -9999 -9999 -9999 -9999 -9999 -9999 -9999 -9999 -9999 -9999 -9999 -9999 -9999 -9999 -9999 -9999 -9999 -9999 -9999 -9999 -9999 -9999 294 291 307 305 319 319 295 295 286 283 269 272 268 269 267 260 256 253 248 243 243 237 235 235 229 226 221 220 215 215 214 214 214 212 205 202 200 200 202 -9999 -9999 -9999 -9999 -9999 -9999 -9999 -9999 -9999
 -9999 -9999 -9999 -9999 -9999 -9999 -9999 -9999 -9999 -9999 -9999 -9999 -9999 -9999 -9999 -9999 -9999 -9999 -9999 -9999 -9999 -9999 -9999 -9999 -9999 -9999 -9999 -9999 -9999 -9999 -9999 -9999 -9999 -9999 -9999 -9999 -9999 -9999 -9999 -9999 -9999 292 285 285 328 334 337 299 287 283 275 272 267 269 266 265 269 257 255 249 254 254 240 234 233 229 229 226 221 218 217 215 218 213 210 -9999 -9999 -9999 -9999 -9999 -9999 -9999 -9999 -9999 -9999 -9999 -9999 -9999 -9999
 -9999 -9999 -9999 -9999 -9999 -9999 -9999 -9999 -9999 -9999 -9999 -9999 -9999 -9999 -9999 -9999 -9999 -9999 -9999 -9999 -9999 -9999 -9999 -9999 -9999 -9999 -9999 -9999 -9999 -9999 -9999 -9999 -9999 -9999 -9999 -9999 -9999 -9999 -9999 -9999 -9999 290 285 279 279 336 341 327 286 280 276 272 270 267 269 270 268 260 257 254 255 249 243 240 238 237 235 233 -9999 -9999 -9999 -9999 217 -9999 -9999 -9999 -9999 -9999 -9999 -9999 -9999 -9999 -9999 -9999 -9999 -9999 -9999 -9999 -9999
 -9999 -9999 -9999 -9999 -9999 -9999 -9999 -9999 -9999 -9999 -9999 -9999 -9999 -9999 -9999 -9999 -9999 -9999 -9999 -9999 -9999 -9999 -9999 -9999 -9999 -9999 -9999 -9999 -9999 -9999 -9999 -9999 -9999 -9999 -9999 -9999 -9999 -9999 -9999 -9999 -9999 -9999 283 277 276 302 339 295 283 279 276 -9999 -9999 268 267 270 268 261 263 259 258 255 266 253 250 249 248 -9999 -9999 -9999 -9999 -9999 -9999 -9999 -9999 -9999 -9999 -9999 -9999 -9999 -9999 -9999 -9999 -9999 -9999 -9999 -9999 -9999 -9999
 -9999 -9999 -9999 -9999 -9999 -9999 -9999 -9999 -9999 -9999 -9999 -9999 -9999 -9999 -9999 -9999 -9999 -9999 -9999 -9999 -9999 -9999 -9999 -9999 -9999 -9999 -9999 -9999 -9999 -9999 -9999 -9999 -9999 -9999 -9999 -9999 -9999 -9999 -9999 -9999 -9999 -9999 -9999 -9999 -9999 -9999 -9999 -9999 -9999 -9999 -9999 -9999 -9999 -9999 -9999 270 267 267 266 -9999 -9999 -9999 262 263 266 -9999 -9999 -9999 -9999 -9999 -9999 -9999 -9999 -9999 -9999 -9999 -9999 -9999 -9999 -9999 -9999 -9999 -9999 -9999 -9999 -9999 -9999 -9999 -9999
 -9999 -9999 -9999 -9999 -9999 -9999 -9999 -9999 -9999 -9999 -9999 -9999 -9999 -9999 -9999 -9999 -9999 -9999 -9999 -9999 -9999 -9999 -9999 -9999 -9999 -9999 -9999 -9999 -9999 -9999 -9999 -9999 -9999 -9999 -9999 -9999 -9999 -9999 -9999 -9999 -9999 -9999 -9999 -9999 -9999 -9999 -9999 -9999 -9999 -9999 -9999 -9999 -9999 -9999 -9999 -9999 -9999 -9999 -9999 -9999 -9999 -9999 -9999 -9999 -9999 -9999 -9999 -9999 -9999 -9999 -9999 -9999 -9999 -9999 -9999 -9999 -9999 -9999 -9999 -9999 -9999 -9999 -9999 -9999 -9999 -9999 -9999 -9999 -9999
