# Supplementary material for: Climate Change Influences Potential Distribution of Infected Aedes aegypti Co-Occurrence with Dengue Epidemics Risk Areas in Tanzania
Source: PLoS One. 2016 Sep 28;11(9):e0162649. doi: 10.1371/journal.pone.0162649 (PMC5040426; doi:10.1371/journal.pone.0162649)
Supplement: S1 File — (ZIP) [file pone.0162649.s001.zip › S1_File/bioData/bioData-2050/Tz_bio15.qsc]

ncols        89
nrows        86
xllcorner    29.371397018433
yllcorner    -11.758983612061
cellsize      0.125
NODATA_value  -9999
 -9999 -9999 -9999 -9999 -9999 -9999 -9999 -9999 -9999 -9999 -9999 57 55 61 59 59 60 61 62 61 60 59 58 57 55 55 54 54 55 55 56 57 58 60 62 62 -9999 -9999 -9999 -9999 -9999 -9999 -9999 -9999 -9999 -9999 -9999 -9999 -9999 -9999 -9999 -9999 -9999 -9999 -9999 -9999 -9999 -9999 -9999 -9999 -9999 -9999 -9999 -9999 -9999 -9999 -9999 -9999 -9999 -9999 -9999 -9999 -9999 -9999 -9999 -9999 -9999 -9999 -9999 -9999 -9999 -9999 -9999 -9999 -9999 -9999 -9999 -9999 -9999
 -9999 -9999 -9999 -9999 -9999 -9999 -9999 -9999 -9999 51 52 55 57 62 62 62 63 63 63 62 60 59 58 57 56 55 55 54 55 55 57 58 59 61 62 63 64 62 57 -9999 -9999 -9999 -9999 -9999 -9999 -9999 -9999 -9999 -9999 -9999 -9999 -9999 -9999 -9999 -9999 -9999 -9999 -9999 -9999 -9999 -9999 -9999 -9999 -9999 -9999 -9999 -9999 -9999 -9999 -9999 -9999 -9999 -9999 -9999 -9999 -9999 -9999 -9999 -9999 -9999 -9999 -9999 -9999 -9999 -9999 -9999 -9999 -9999 -9999
 -9999 -9999 -9999 -9999 -9999 -9999 -9999 -9999 -9999 -9999 53 56 58 60 63 63 64 64 63 61 60 59 58 57 56 55 55 54 55 55 56 57 59 61 63 63 62 57 52 49 44 -9999 -9999 -9999 -9999 -9999 -9999 -9999 -9999 -9999 -9999 -9999 -9999 -9999 -9999 -9999 -9999 -9999 -9999 -9999 -9999 -9999 -9999 -9999 -9999 -9999 -9999 -9999 -9999 -9999 -9999 -9999 -9999 -9999 -9999 -9999 -9999 -9999 -9999 -9999 -9999 -9999 -9999 -9999 -9999 -9999 -9999 -9999 -9999
 -9999 -9999 -9999 -9999 -9999 -9999 -9999 -9999 -9999 -9999 54 58 59 61 64 64 64 65 65 62 61 60 58 57 56 55 55 54 54 55 56 57 59 62 64 66 62 61 56 48 43 42 41 -9999 -9999 -9999 -9999 -9999 -9999 -9999 -9999 -9999 -9999 -9999 -9999 -9999 -9999 -9999 -9999 -9999 -9999 -9999 -9999 -9999 -9999 -9999 -9999 -9999 -9999 -9999 -9999 -9999 -9999 -9999 -9999 -9999 -9999 -9999 -9999 -9999 -9999 -9999 -9999 -9999 -9999 -9999 -9999 -9999 -9999
 -9999 -9999 -9999 -9999 -9999 -9999 -9999 -9999 -9999 -9999 -9999 60 60 62 64 64 65 64 64 63 61 60 58 57 56 55 54 54 54 55 56 57 59 62 64 66 63 59 56 53 49 47 43 43 43 -9999 -9999 -9999 -9999 -9999 -9999 -9999 -9999 -9999 -9999 -9999 -9999 -9999 -9999 -9999 -9999 -9999 -9999 -9999 -9999 -9999 -9999 -9999 -9999 -9999 -9999 -9999 -9999 -9999 -9999 -9999 -9999 -9999 -9999 -9999 -9999 -9999 -9999 -9999 -9999 -9999 -9999 -9999 -9999
 -9999 -9999 -9999 -9999 -9999 -9999 -9999 -9999 -9999 -9999 -9999 -9999 60 62 65 65 66 65 65 63 61 60 58 57 56 55 54 54 54 54 55 58 59 61 63 61 58 57 53 50 44 45 44 44 45 47 -9999 -9999 -9999 -9999 -9999 -9999 -9999 -9999 -9999 -9999 -9999 -9999 -9999 -9999 -9999 -9999 -9999 -9999 -9999 -9999 -9999 -9999 -9999 -9999 -9999 -9999 -9999 -9999 -9999 -9999 -9999 -9999 -9999 -9999 -9999 -9999 -9999 -9999 -9999 -9999 -9999 -9999 -9999
 -9999 -9999 -9999 -9999 -9999 -9999 -9999 -9999 -9999 -9999 -9999 -9999 62 65 64 67 67 64 65 63 61 60 58 57 56 55 55 54 54 54 56 58 60 62 61 60 56 51 50 49 47 45 45 45 47 49 52 57 -9999 -9999 -9999 -9999 -9999 -9999 -9999 -9999 -9999 -9999 -9999 -9999 -9999 -9999 -9999 -9999 -9999 -9999 -9999 -9999 -9999 -9999 -9999 -9999 -9999 -9999 -9999 -9999 -9999 -9999 -9999 -9999 -9999 -9999 -9999 -9999 -9999 -9999 -9999 -9999 -9999
 -9999 -9999 -9999 -9999 -9999 -9999 -9999 -9999 -9999 -9999 -9999 -9999 63 65 68 67 68 67 65 64 61 60 58 57 56 55 55 55 55 56 58 60 61 62 62 61 57 53 51 50 48 47 46 47 48 50 55 60 63 66 -9999 -9999 -9999 -9999 -9999 -9999 -9999 -9999 -9999 -9999 -9999 -9999 -9999 -9999 -9999 -9999 -9999 -9999 -9999 -9999 -9999 -9999 -9999 -9999 -9999 -9999 -9999 -9999 -9999 -9999 -9999 -9999 -9999 -9999 -9999 -9999 -9999 -9999 -9999
 -9999 -9999 -9999 -9999 -9999 -9999 -9999 -9999 -9999 -9999 -9999 -9999 66 66 69 70 70 68 66 64 62 60 58 56 56 56 56 57 58 59 62 63 62 64 63 62 58 58 55 53 50 49 48 47 49 52 57 61 66 69 69 73 -9999 -9999 -9999 -9999 -9999 -9999 -9999 -9999 -9999 -9999 -9999 -9999 -9999 -9999 -9999 -9999 -9999 -9999 -9999 -9999 -9999 -9999 -9999 -9999 -9999 -9999 -9999 -9999 -9999 -9999 -9999 -9999 -9999 -9999 -9999 -9999 -9999
 -9999 -9999 -9999 -9999 -9999 -9999 -9999 -9999 -9999 -9999 -9999 -9999 67 68 69 70 72 71 68 65 63 61 58 57 57 58 59 59 60 61 63 66 67 66 66 65 63 61 58 55 53 52 50 50 50 55 58 63 68 70 73 72 77 -9999 -9999 -9999 -9999 -9999 -9999 -9999 -9999 -9999 -9999 -9999 -9999 -9999 -9999 -9999 -9999 -9999 -9999 -9999 -9999 -9999 -9999 -9999 -9999 -9999 -9999 -9999 -9999 -9999 -9999 -9999 -9999 -9999 -9999 -9999 -9999
 -9999 -9999 -9999 -9999 -9999 -9999 -9999 -9999 -9999 -9999 -9999 -9999 67 68 71 71 71 72 69 67 65 63 59 58 57 61 61 62 62 64 66 68 69 68 67 66 65 63 60 57 56 54 52 51 52 55 60 64 68 70 73 74 76 78 81 -9999 -9999 -9999 -9999 -9999 -9999 -9999 -9999 -9999 -9999 -9999 -9999 -9999 -9999 -9999 -9999 -9999 -9999 -9999 -9999 -9999 -9999 -9999 -9999 -9999 -9999 -9999 -9999 -9999 -9999 -9999 -9999 -9999 -9999
 -9999 -9999 -9999 -9999 -9999 -9999 -9999 -9999 -9999 -9999 -9999 66 67 69 70 71 71 71 69 67 66 64 62 61 60 62 63 63 64 66 67 69 71 71 71 69 66 65 63 60 59 57 54 55 56 59 62 66 70 70 72 75 77 77 80 84 84 -9999 -9999 -9999 -9999 -9999 -9999 -9999 -9999 -9999 -9999 -9999 -9999 -9999 -9999 -9999 -9999 -9999 -9999 -9999 -9999 -9999 -9999 -9999 -9999 -9999 -9999 -9999 -9999 -9999 -9999 -9999 -9999
 -9999 -9999 -9999 -9999 -9999 -9999 -9999 -9999 -9999 63 66 67 68 69 70 70 71 70 69 67 66 64 63 62 62 63 63 65 66 68 69 70 72 74 74 72 70 67 65 63 62 60 59 60 61 62 65 67 70 70 73 75 79 80 83 84 86 85 85 -9999 -9999 -9999 -9999 -9999 -9999 -9999 -9999 -9999 -9999 -9999 -9999 -9999 -9999 -9999 -9999 -9999 -9999 -9999 -9999 -9999 -9999 -9999 -9999 -9999 -9999 -9999 -9999 -9999 -9999
 -9999 -9999 -9999 -9999 -9999 -9999 -9999 -9999 -9999 65 66 67 69 69 70 69 70 69 69 68 67 65 64 64 64 64 65 66 67 68 70 71 73 75 75 74 72 70 68 66 65 64 65 64 65 67 68 69 71 73 75 78 80 83 84 85 87 89 86 80 78 -9999 -9999 -9999 -9999 -9999 -9999 -9999 -9999 -9999 -9999 -9999 -9999 -9999 -9999 -9999 -9999 -9999 -9999 -9999 -9999 -9999 -9999 -9999 -9999 -9999 -9999 -9999 -9999
 -9999 -9999 -9999 -9999 -9999 -9999 -9999 -9999 -9999 66 68 69 70 70 71 70 70 69 69 68 67 67 65 65 65 65 66 67 68 69 71 72 72 75 77 76 73 72 70 69 68 67 68 69 70 71 71 71 72 74 75 80 77 83 85 85 88 89 84 81 78 78 -9999 -9999 -9999 -9999 -9999 -9999 -9999 -9999 -9999 -9999 -9999 -9999 -9999 -9999 -9999 -9999 -9999 -9999 -9999 -9999 -9999 -9999 -9999 -9999 -9999 -9999 -9999
 -9999 -9999 -9999 -9999 -9999 -9999 -9999 -9999 -9999 68 70 69 71 71 71 71 71 71 70 70 69 69 66 66 67 67 67 69 69 70 72 72 72 74 76 76 74 73 72 71 71 72 72 73 74 76 76 74 74 74 79 65 83 84 85 89 87 87 83 80 78 72 77 78 -9999 -9999 -9999 -9999 -9999 -9999 -9999 -9999 -9999 -9999 -9999 -9999 -9999 -9999 -9999 -9999 -9999 -9999 -9999 -9999 -9999 -9999 -9999 -9999 -9999
 -9999 -9999 -9999 -9999 -9999 -9999 -9999 -9999 -9999 -9999 -9999 -9999 72 73 72 72 72 72 72 72 72 70 69 68 68 69 70 70 71 71 73 73 73 75 75 76 76 75 75 74 74 74 75 76 77 78 78 77 75 77 67 71 87 85 86 87 88 86 83 81 80 73 73 62 68 81 -9999 -9999 -9999 -9999 -9999 -9999 -9999 -9999 -9999 -9999 -9999 -9999 -9999 -9999 -9999 -9999 -9999 -9999 -9999 -9999 -9999 -9999 -9999
 -9999 -9999 -9999 -9999 -9999 -9999 -9999 -9999 -9999 -9999 -9999 -9999 74 74 74 73 73 74 74 74 73 72 71 70 70 71 72 72 72 74 73 74 74 74 77 78 78 77 77 76 76 77 77 79 81 81 82 80 78 83 73 71 89 84 84 86 88 87 85 84 82 87 76 73 61 78 70 -9999 -9999 -9999 -9999 -9999 -9999 -9999 -9999 -9999 -9999 -9999 -9999 -9999 -9999 -9999 -9999 -9999 -9999 -9999 -9999 -9999 -9999
 -9999 -9999 -9999 -9999 -9999 -9999 -9999 -9999 -9999 -9999 -9999 -9999 75 75 74 74 75 75 75 75 74 74 73 73 72 73 73 75 75 76 75 76 75 75 78 79 80 80 80 80 80 79 80 81 82 83 81 80 69 73 86 92 84 85 86 86 85 89 89 77 92 109 113 108 74 75 74 -9999 -9999 -9999 -9999 -9999 -9999 -9999 -9999 -9999 -9999 -9999 -9999 -9999 -9999 -9999 -9999 -9999 -9999 -9999 -9999 -9999 -9999
 -9999 -9999 -9999 -9999 -9999 -9999 -9999 -9999 -9999 -9999 76 76 76 77 76 77 76 77 77 77 76 76 75 75 76 75 75 76 76 78 78 78 77 77 79 81 82 83 82 82 82 82 82 83 82 82 80 80 82 86 89 88 84 89 89 88 88 87 92 96 99 100 100 98 92 79 -9999 -9999 -9999 -9999 -9999 -9999 -9999 -9999 -9999 -9999 -9999 -9999 -9999 -9999 -9999 -9999 -9999 -9999 -9999 -9999 -9999 -9999 -9999
 -9999 -9999 -9999 -9999 -9999 -9999 -9999 -9999 -9999 74 76 78 78 77 78 78 78 78 78 77 78 77 77 77 77 77 78 78 80 80 79 80 80 80 81 82 84 85 85 85 84 84 84 84 83 82 81 82 81 86 88 84 84 86 88 87 88 88 91 90 92 93 92 89 83 77 -9999 -9999 -9999 -9999 -9999 -9999 -9999 -9999 -9999 -9999 -9999 -9999 -9999 -9999 -9999 -9999 -9999 -9999 -9999 -9999 -9999 -9999 -9999
 -9999 -9999 -9999 -9999 -9999 -9999 -9999 -9999 -9999 75 79 79 79 78 79 79 80 79 79 80 80 80 79 79 79 79 79 79 80 80 81 81 81 81 83 84 86 86 86 86 87 85 85 85 84 84 84 83 84 87 88 86 86 87 88 87 87 88 88 89 89 89 88 82 79 75 69 -9999 -9999 -9999 -9999 -9999 -9999 -9999 -9999 -9999 -9999 -9999 -9999 -9999 -9999 -9999 -9999 -9999 -9999 -9999 -9999 -9999 -9999
 -9999 -9999 -9999 -9999 -9999 -9999 -9999 -9999 75 76 78 78 79 80 81 80 81 81 81 81 80 81 81 81 79 80 80 81 81 81 81 81 81 82 84 84 85 88 88 87 87 87 87 86 87 86 84 84 85 85 88 87 86 86 87 86 85 86 86 87 86 84 82 78 76 75 69 71 -9999 -9999 -9999 -9999 -9999 -9999 -9999 -9999 -9999 -9999 -9999 -9999 -9999 -9999 -9999 -9999 -9999 -9999 -9999 -9999 -9999
 -9999 -9999 -9999 -9999 -9999 -9999 -9999 75 76 78 79 80 81 82 81 82 82 82 82 82 83 82 82 83 82 81 81 81 82 81 82 82 83 84 85 86 87 88 88 88 88 88 88 89 88 88 87 85 86 86 85 88 88 87 86 86 84 84 83 83 82 80 79 76 74 72 70 70 69 70 -9999 -9999 -9999 -9999 -9999 -9999 -9999 -9999 -9999 -9999 -9999 -9999 -9999 -9999 -9999 -9999 -9999 -9999 -9999
 -9999 -9999 -9999 -9999 -9999 -9999 78 79 80 81 81 82 83 84 84 85 85 85 85 86 85 86 86 85 85 84 83 83 83 83 84 84 85 85 87 88 88 90 90 90 90 90 91 89 90 88 86 85 84 83 90 88 86 86 85 84 83 84 82 82 80 77 74 72 71 70 66 66 67 71 71 69 65 -9999 -9999 -9999 -9999 -9999 -9999 -9999 -9999 -9999 -9999 -9999 -9999 -9999 -9999 -9999 -9999
 -9999 -9999 -9999 -9999 -9999 79 79 80 81 82 83 83 84 85 85 86 86 86 86 86 87 87 86 86 85 85 84 85 85 86 86 86 86 86 88 88 90 91 91 91 91 93 91 90 90 89 87 85 85 83 84 82 85 86 86 83 84 84 83 82 82 77 74 71 75 73 66 64 75 73 74 71 67 61 -9999 -9999 -9999 -9999 -9999 -9999 -9999 -9999 -9999 -9999 -9999 -9999 -9999 -9999 -9999
 -9999 -9999 -9999 -9999 78 79 80 81 83 83 84 85 85 86 87 87 87 87 87 87 87 87 87 87 87 86 86 86 86 88 90 88 87 88 90 91 92 93 92 93 94 94 93 93 92 90 88 86 85 83 83 84 85 85 86 84 84 85 84 80 80 76 74 72 72 73 66 65 74 76 72 71 65 61 55 -9999 -9999 -9999 -9999 -9999 -9999 -9999 -9999 -9999 -9999 -9999 -9999 -9999 -9999
 -9999 75 77 76 79 79 82 82 84 85 86 86 87 87 87 88 88 88 89 88 88 88 88 88 87 87 87 87 87 89 91 90 89 90 92 91 94 94 95 95 95 95 96 96 93 92 89 88 86 85 84 86 87 87 86 85 85 84 83 81 79 76 75 72 70 70 66 64 64 67 67 64 64 58 54 54 57 -9999 -9999 -9999 -9999 -9999 -9999 -9999 -9999 -9999 -9999 -9999 -9999
 -9999 76 77 78 81 81 82 84 85 85 87 88 88 89 89 89 89 89 89 89 89 90 89 89 88 89 89 89 88 90 90 90 90 91 92 94 95 96 96 97 98 98 98 98 97 95 93 90 90 90 88 88 88 88 87 86 85 85 83 80 79 77 74 71 70 67 65 63 63 65 60 66 57 59 53 52 56 66 -9999 -9999 -9999 -9999 -9999 -9999 -9999 -9999 -9999 -9999 -9999
 76 78 79 80 81 81 84 84 85 87 88 89 90 89 90 91 91 91 90 90 90 90 89 89 90 90 90 90 90 91 90 91 91 93 95 95 96 98 98 98 99 100 100 100 99 97 96 93 93 93 93 90 89 91 89 89 86 85 83 81 78 75 74 71 69 66 64 63 62 63 69 69 59 61 54 53 57 68 78 -9999 -9999 -9999 -9999 -9999 -9999 -9999 -9999 -9999 -9999
 77 78 79 81 82 83 84 85 85 87 88 90 91 92 92 91 91 91 91 91 91 91 91 91 91 90 91 92 90 90 91 91 93 94 97 98 98 99 99 101 101 102 101 101 100 99 97 95 96 96 98 100 92 93 91 90 87 85 83 81 80 76 74 70 67 65 64 63 63 67 67 59 78 59 55 51 59 71 -9999 -9999 -9999 -9999 -9999 -9999 -9999 -9999 -9999 -9999 -9999
 77 78 80 81 82 83 83 86 87 88 90 93 93 92 92 91 91 92 91 91 91 91 91 92 91 92 92 92 90 90 91 92 93 95 97 99 100 100 101 102 103 103 103 102 102 100 99 98 98 98 100 100 98 95 91 89 87 86 83 80 80 76 74 69 66 64 62 62 64 67 68 68 81 70 67 57 65 74 -9999 -9999 -9999 -9999 -9999 88 -9999 -9999 -9999 -9999 -9999
 -9999 79 80 81 82 83 84 85 86 89 91 94 94 94 93 93 92 93 93 92 92 92 92 92 92 92 92 92 90 90 91 93 93 95 96 99 100 102 103 103 104 104 104 104 104 102 101 99 99 98 99 97 98 93 93 92 89 86 84 81 80 77 74 70 66 62 61 61 62 65 70 80 78 73 63 56 64 80 -9999 -9999 -9999 -9999 -9999 91 -9999 -9999 -9999 -9999 -9999
 -9999 79 81 82 84 84 85 87 88 90 91 93 93 93 93 93 93 93 93 93 92 92 92 93 92 93 92 92 91 90 92 93 95 97 98 100 102 102 104 105 106 105 105 106 105 104 102 101 99 97 97 96 98 97 95 92 89 88 83 81 80 78 76 71 66 61 58 59 60 62 66 71 77 72 63 58 62 76 -9999 -9999 -9999 -9999 -9999 74 -9999 -9999 -9999 -9999 -9999
 -9999 -9999 80 82 83 85 86 88 89 90 92 93 93 93 93 93 93 94 93 93 93 94 93 93 93 93 93 92 93 92 93 94 96 97 99 102 104 104 104 105 107 106 106 106 106 105 103 101 102 98 98 97 97 96 95 92 91 89 84 82 80 78 75 72 65 57 55 56 58 59 61 63 65 63 56 55 62 -9999 -9999 -9999 -9999 -9999 101 -9999 -9999 -9999 -9999 -9999 -9999
 -9999 -9999 82 83 84 85 87 89 90 90 91 93 93 94 94 93 94 94 93 94 94 94 94 94 94 94 94 94 93 93 95 96 98 100 100 103 105 105 106 106 107 108 106 106 108 107 105 102 102 103 103 102 100 98 98 93 92 89 85 83 81 78 74 69 62 56 55 55 57 58 58 57 58 56 48 46 49 -9999 -9999 -9999 -9999 -9999 -9999 -9999 -9999 -9999 -9999 -9999 -9999
 -9999 -9999 83 83 84 86 87 89 90 91 92 92 93 93 94 93 93 94 94 94 94 94 94 94 95 95 95 95 95 96 96 98 99 101 103 104 105 107 108 109 110 108 108 108 107 106 103 104 104 105 105 105 104 100 97 93 93 89 86 83 80 77 73 69 60 58 55 55 57 58 57 57 56 54 46 37 -9999 -9999 -9999 -9999 -9999 -9999 -9999 -9999 -9999 -9999 -9999 -9999 -9999
 -9999 -9999 82 84 85 87 88 89 90 92 92 93 93 94 93 95 94 94 94 94 95 94 95 95 95 95 95 96 96 97 98 99 100 102 104 105 107 107 109 109 109 111 110 109 109 107 106 106 105 108 109 110 106 103 96 92 91 89 86 85 80 77 73 67 62 58 58 60 58 60 59 58 56 54 49 48 -9999 -9999 -9999 -9999 -9999 -9999 -9999 -9999 -9999 -9999 -9999 -9999 -9999
 -9999 -9999 83 84 86 88 89 90 91 92 92 93 94 94 94 94 94 95 95 95 95 95 95 96 96 96 96 98 98 99 100 101 102 104 106 108 108 110 110 111 111 112 111 111 112 106 107 106 108 111 114 112 108 105 95 90 90 90 89 85 81 78 74 70 66 62 59 63 62 62 61 59 57 55 52 52 -9999 -9999 -9999 85 -9999 -9999 -9999 -9999 -9999 -9999 -9999 -9999 -9999
 -9999 82 84 85 87 89 89 91 92 93 93 93 94 94 94 94 94 95 94 95 95 95 95 96 96 97 97 98 98 100 101 102 103 105 107 109 109 111 113 111 112 113 113 113 110 109 107 106 110 113 114 112 110 106 99 85 92 92 89 86 82 78 75 71 68 64 66 66 66 65 63 61 59 57 55 -9999 -9999 -9999 -9999 83 -9999 -9999 -9999 -9999 -9999 -9999 -9999 -9999 -9999
 -9999 83 85 87 88 90 90 92 92 93 94 94 94 94 94 94 94 94 94 95 95 96 96 96 96 98 97 99 100 100 101 104 104 107 108 109 110 112 112 113 114 113 115 114 113 109 108 108 109 113 114 112 112 107 102 97 97 95 92 88 84 81 78 74 70 67 69 67 66 65 62 62 61 59 57 58 -9999 -9999 -9999 79 -9999 -9999 -9999 -9999 -9999 -9999 -9999 -9999 -9999
 -9999 84 86 88 89 90 91 92 93 94 95 94 94 94 94 94 94 95 94 95 95 96 96 97 97 97 98 99 99 101 101 103 105 108 108 111 111 112 113 114 114 115 114 115 114 113 111 110 112 112 113 114 113 111 109 103 102 97 93 89 86 82 79 79 75 73 70 66 65 63 62 63 62 60 60 61 -9999 -9999 -9999 -9999 91 -9999 -9999 -9999 -9999 -9999 -9999 -9999 -9999
 -9999 -9999 87 88 90 91 92 93 94 94 94 95 95 94 94 94 94 95 94 95 96 97 97 97 97 97 98 100 100 101 101 103 105 107 110 111 113 113 115 113 113 115 115 114 113 114 111 110 112 113 113 114 113 109 108 105 104 99 93 89 86 84 80 83 79 73 69 65 63 60 60 59 59 60 62 65 -9999 -9999 -9999 -9999 -9999 100 -9999 -9999 -9999 -9999 -9999 -9999 -9999
 -9999 -9999 -9999 90 90 92 94 94 95 95 95 95 95 94 95 94 94 95 95 95 95 96 97 97 97 99 99 99 101 101 102 104 106 108 108 110 111 114 114 116 114 115 115 115 115 114 114 112 112 112 111 111 111 109 108 104 102 96 93 90 86 81 84 82 78 75 69 64 61 60 57 58 61 63 64 68 71 70 -9999 -9999 -9999 -9999 -9999 -9999 -9999 -9999 -9999 -9999 -9999
 -9999 -9999 -9999 91 93 93 95 96 95 95 96 96 96 95 95 95 95 95 95 96 96 96 97 98 98 98 99 100 100 101 102 104 105 107 109 110 111 113 114 114 114 114 115 114 114 113 114 112 111 111 111 111 109 107 106 103 101 96 91 87 87 76 82 81 78 73 68 62 60 60 60 64 65 65 68 69 68 67 68 -9999 -9999 -9999 -9999 -9999 -9999 -9999 -9999 -9999 -9999
 -9999 -9999 -9999 -9999 -9999 96 96 97 97 96 97 97 97 96 96 95 96 96 96 97 97 97 97 98 99 100 100 100 100 101 102 104 105 106 109 110 112 112 113 115 115 114 115 113 113 114 112 111 110 110 110 110 110 107 105 103 99 97 89 85 76 73 80 80 79 75 67 63 61 62 64 64 66 68 71 69 66 70 74 -9999 -9999 -9999 -9999 -9999 -9999 -9999 -9999 -9999 -9999
 -9999 -9999 -9999 -9999 -9999 -9999 98 98 98 98 98 97 97 97 96 97 96 97 96 97 97 98 97 98 99 99 99 101 100 102 103 104 105 108 109 111 111 112 113 114 113 114 113 114 114 112 113 110 109 109 111 111 110 106 105 100 100 96 90 84 77 76 79 79 80 80 69 63 61 65 66 65 67 69 70 69 66 70 77 75 78 -9999 -9999 -9999 -9999 -9999 -9999 -9999 -9999
 -9999 -9999 -9999 -9999 -9999 -9999 -9999 99 99 99 98 99 98 98 97 97 98 97 97 98 97 98 99 98 99 100 100 101 102 103 104 105 106 107 109 111 112 112 112 114 113 112 114 114 113 112 111 111 110 110 108 110 113 108 102 102 97 96 93 85 77 77 79 82 84 74 63 65 66 68 67 66 68 69 69 68 68 72 76 77 79 83 -9999 -9999 -9999 -9999 -9999 -9999 -9999
 -9999 -9999 -9999 -9999 -9999 -9999 -9999 -9999 100 100 100 99 98 98 98 98 99 98 98 98 98 98 98 99 100 100 100 101 102 103 104 106 107 109 109 111 112 112 112 113 114 114 113 112 113 114 111 110 111 107 108 110 110 104 98 94 96 90 93 82 79 79 80 83 76 77 73 68 71 70 69 68 68 69 69 67 69 74 75 78 81 -9999 -9999 -9999 -9999 -9999 -9999 -9999 -9999
 -9999 -9999 -9999 -9999 -9999 -9999 -9999 -9999 101 101 100 99 99 98 99 98 99 98 99 98 98 98 99 100 100 100 102 103 103 104 105 107 107 110 110 111 111 111 111 112 111 112 112 112 113 113 110 108 108 106 107 107 107 102 100 91 93 87 92 88 81 81 81 82 83 84 78 75 74 72 71 71 70 69 70 68 72 75 77 79 -9999 -9999 -9999 -9999 -9999 -9999 -9999 -9999 -9999
 -9999 -9999 -9999 -9999 -9999 -9999 -9999 -9999 -9999 101 101 100 100 99 98 99 100 99 100 100 99 99 100 100 100 101 101 103 104 105 106 108 109 111 112 111 111 112 112 111 111 112 111 111 111 111 109 107 105 105 105 109 103 103 101 93 93 91 89 84 83 81 82 81 85 87 84 78 76 74 72 72 72 71 70 73 75 76 77 81 -9999 -9999 -9999 -9999 -9999 -9999 -9999 -9999 -9999
 -9999 -9999 -9999 -9999 -9999 -9999 -9999 -9999 -9999 103 102 103 100 99 99 99 100 100 101 101 99 99 99 101 101 102 102 104 104 106 107 108 109 110 112 113 113 112 112 110 112 110 109 110 109 110 105 106 103 105 106 105 105 104 100 93 91 88 88 85 85 83 84 85 87 91 87 81 78 76 74 74 73 73 74 76 76 78 79 -9999 -9999 -9999 -9999 -9999 -9999 -9999 -9999 -9999 -9999
 -9999 -9999 -9999 -9999 -9999 -9999 -9999 -9999 -9999 104 103 102 100 100 99 98 98 102 101 101 101 100 99 99 101 101 102 105 106 107 109 111 111 112 113 113 112 113 112 111 112 110 108 107 107 106 106 105 102 104 106 105 102 100 101 93 91 90 91 87 86 85 86 86 87 88 84 82 79 77 75 75 74 75 76 76 77 79 79 -9999 -9999 -9999 -9999 -9999 -9999 -9999 -9999 -9999 -9999
 -9999 -9999 -9999 -9999 -9999 -9999 -9999 -9999 -9999 -9999 104 104 99 99 99 97 97 97 102 102 101 102 101 100 100 101 102 103 105 108 110 111 112 113 113 113 114 114 114 111 109 106 104 104 107 104 102 107 108 106 107 107 103 102 95 94 93 92 90 89 89 88 87 87 87 86 85 82 79 78 77 77 75 76 77 77 80 79 81 -9999 -9999 -9999 -9999 -9999 -9999 -9999 -9999 -9999 -9999
 -9999 -9999 -9999 -9999 -9999 -9999 -9999 -9999 -9999 -9999 105 107 101 99 98 98 97 97 100 102 102 102 103 103 102 102 103 104 106 109 111 111 113 113 114 113 113 113 112 110 107 104 103 103 105 102 103 104 107 106 108 107 101 99 95 94 92 91 91 89 92 90 89 88 87 87 84 83 82 79 78 77 76 76 77 77 79 81 82 84 86 -9999 -9999 90 -9999 -9999 -9999 -9999 -9999
 -9999 -9999 -9999 -9999 -9999 -9999 -9999 -9999 -9999 -9999 -9999 107 104 98 97 97 96 97 98 100 103 103 103 103 104 103 103 105 107 108 112 112 113 113 115 114 114 114 112 113 108 106 105 102 101 103 104 104 105 104 104 102 99 97 94 98 99 96 98 94 94 92 90 89 87 86 85 83 82 80 80 78 78 77 76 77 79 80 82 84 86 -9999 -9999 -9999 -9999 -9999 -9999 -9999 -9999
 -9999 -9999 -9999 -9999 -9999 -9999 -9999 -9999 -9999 -9999 -9999 107 108 101 98 97 97 97 98 99 99 104 105 105 105 104 105 105 106 108 110 112 113 114 115 114 113 113 111 110 111 108 104 103 102 105 104 103 101 101 99 96 95 95 101 102 101 101 100 97 95 93 91 89 88 87 86 84 82 81 80 79 78 77 75 76 78 80 82 83 -9999 -9999 -9999 -9999 -9999 -9999 -9999 -9999 -9999
 -9999 -9999 -9999 -9999 -9999 -9999 -9999 -9999 -9999 -9999 -9999 107 107 104 99 97 97 97 97 98 99 105 107 107 105 105 104 105 105 106 109 113 113 113 114 113 112 110 111 109 111 108 105 104 107 105 103 102 98 96 95 93 93 95 104 103 102 101 99 97 95 93 91 90 89 88 86 84 83 82 81 79 78 77 76 76 77 78 81 -9999 -9999 -9999 -9999 -9999 -9999 -9999 -9999 -9999 -9999
 -9999 -9999 -9999 -9999 -9999 -9999 -9999 -9999 -9999 -9999 -9999 -9999 106 106 103 99 98 97 98 98 99 99 106 107 105 104 103 102 103 104 107 110 110 113 113 108 106 108 110 111 112 112 111 110 104 97 94 95 91 92 92 92 92 104 103 103 101 100 99 96 95 94 92 91 89 88 86 84 83 82 81 80 79 78 77 76 75 77 79 80 -9999 -9999 -9999 -9999 -9999 -9999 -9999 -9999 -9999
 -9999 -9999 -9999 -9999 -9999 -9999 -9999 -9999 -9999 -9999 -9999 -9999 -9999 105 102 99 97 97 97 98 100 100 105 104 104 103 102 102 100 100 105 106 110 112 106 101 102 106 109 113 116 116 117 114 109 95 95 92 90 92 93 91 101 103 103 103 102 100 98 96 95 94 92 91 90 88 87 85 83 82 82 81 80 79 77 77 76 77 78 -9999 -9999 -9999 -9999 -9999 -9999 -9999 -9999 -9999 -9999
 -9999 -9999 -9999 -9999 -9999 -9999 -9999 -9999 -9999 -9999 -9999 -9999 -9999 -9999 -9999 -9999 98 97 98 98 100 100 102 103 102 102 102 101 99 98 97 102 107 108 97 97 99 103 107 114 120 120 119 113 100 96 97 97 95 93 96 98 103 103 101 102 101 96 95 96 95 94 93 91 91 88 88 86 84 83 82 82 80 80 79 78 78 77 77 78 -9999 -9999 -9999 -9999 -9999 -9999 -9999 -9999 -9999
 -9999 -9999 -9999 -9999 -9999 -9999 -9999 -9999 -9999 -9999 -9999 -9999 -9999 -9999 -9999 -9999 -9999 -9999 98 99 100 101 101 103 102 103 101 102 101 100 100 98 104 100 92 93 95 99 105 114 118 119 116 110 101 99 98 97 96 99 101 102 103 101 100 100 99 95 92 96 96 94 94 92 90 90 89 87 85 85 84 82 81 81 80 79 79 78 78 78 -9999 -9999 -9999 -9999 -9999 -9999 -9999 -9999 -9999
 -9999 -9999 -9999 -9999 -9999 -9999 -9999 -9999 -9999 -9999 -9999 -9999 -9999 -9999 -9999 -9999 -9999 -9999 100 100 101 102 103 103 102 101 101 99 98 99 98 98 98 99 93 91 95 97 101 106 112 111 110 104 101 98 97 97 98 101 102 102 102 101 99 99 98 94 93 97 95 95 93 93 92 90 89 88 87 86 85 84 83 82 81 80 79 78 78 79 -9999 -9999 -9999 -9999 -9999 -9999 -9999 -9999 -9999
 -9999 -9999 -9999 -9999 -9999 -9999 -9999 -9999 -9999 -9999 -9999 -9999 -9999 -9999 -9999 -9999 -9999 -9999 -9999 -9999 -9999 101 102 103 101 102 101 97 95 95 97 93 93 91 92 93 93 94 96 97 105 105 105 102 99 98 98 99 100 104 103 102 102 101 100 99 97 95 95 97 96 94 94 94 92 92 90 89 88 88 87 86 85 83 83 81 80 80 79 79 82 -9999 -9999 -9999 -9999 -9999 -9999 -9999 -9999
 -9999 -9999 -9999 -9999 -9999 -9999 -9999 -9999 -9999 -9999 -9999 -9999 -9999 -9999 -9999 -9999 -9999 -9999 -9999 -9999 -9999 -9999 -9999 103 -9999 100 101 97 95 93 93 91 86 84 90 85 92 92 94 94 98 103 104 101 99 96 96 95 102 103 103 102 101 100 99 98 97 97 97 97 96 95 94 94 94 93 93 91 90 89 89 87 86 85 84 83 82 82 80 81 82 83 -9999 -9999 -9999 -9999 -9999 -9999 -9999
 -9999 -9999 -9999 -9999 -9999 -9999 -9999 -9999 -9999 -9999 -9999 -9999 -9999 -9999 -9999 -9999 -9999 -9999 -9999 -9999 -9999 -9999 -9999 -9999 -9999 -9999 97 96 95 92 91 87 85 92 90 86 87 90 92 94 98 101 102 102 99 96 95 95 98 103 102 102 101 100 99 96 97 95 96 97 96 96 96 95 94 94 94 94 93 92 90 89 87 87 85 84 83 83 82 82 83 83 -9999 -9999 -9999 -9999 -9999 -9999 -9999
 -9999 -9999 -9999 -9999 -9999 -9999 -9999 -9999 -9999 -9999 -9999 -9999 -9999 -9999 -9999 -9999 -9999 -9999 -9999 -9999 -9999 -9999 -9999 -9999 -9999 -9999 -9999 -9999 94 92 90 87 82 93 99 110 110 88 90 93 92 97 100 100 98 97 95 95 100 102 102 102 101 100 98 97 97 97 98 98 98 98 97 97 96 96 95 95 95 93 92 90 89 88 87 85 84 84 83 84 84 -9999 -9999 -9999 -9999 -9999 -9999 -9999 -9999
 -9999 -9999 -9999 -9999 -9999 -9999 -9999 -9999 -9999 -9999 -9999 -9999 -9999 -9999 -9999 -9999 -9999 -9999 -9999 -9999 -9999 -9999 -9999 -9999 -9999 -9999 -9999 -9999 -9999 -9999 -9999 -9999 87 91 113 117 114 109 90 94 93 97 98 98 98 96 95 97 100 102 101 101 100 99 98 98 99 98 97 99 98 97 98 98 97 98 97 95 97 96 95 93 91 89 88 88 86 86 85 84 84 85 84 -9999 -9999 -9999 -9999 -9999 -9999
 -9999 -9999 -9999 -9999 -9999 -9999 -9999 -9999 -9999 -9999 -9999 -9999 -9999 -9999 -9999 -9999 -9999 -9999 -9999 -9999 -9999 -9999 -9999 -9999 -9999 -9999 -9999 -9999 -9999 -9999 -9999 -9999 -9999 -9999 -9999 -9999 112 107 103 93 95 97 97 100 98 97 97 99 100 100 99 100 99 99 98 98 99 99 99 99 99 99 99 99 99 99 98 98 101 98 97 95 93 91 90 89 87 87 86 86 85 85 86 -9999 -9999 -9999 -9999 -9999 -9999
 -9999 -9999 -9999 -9999 -9999 -9999 -9999 -9999 -9999 -9999 -9999 -9999 -9999 -9999 -9999 -9999 -9999 -9999 -9999 -9999 -9999 -9999 -9999 -9999 -9999 -9999 -9999 -9999 -9999 -9999 -9999 -9999 -9999 -9999 -9999 -9999 -9999 -9999 103 102 95 97 96 98 98 99 99 97 99 99 100 101 100 100 99 99 100 99 100 99 100 100 99 100 99 100 99 100 102 101 99 96 94 93 91 89 89 87 87 86 86 86 87 -9999 -9999 -9999 -9999 -9999 -9999
 -9999 -9999 -9999 -9999 -9999 -9999 -9999 -9999 -9999 -9999 -9999 -9999 -9999 -9999 -9999 -9999 -9999 -9999 -9999 -9999 -9999 -9999 -9999 -9999 -9999 -9999 -9999 -9999 -9999 -9999 -9999 -9999 -9999 -9999 -9999 -9999 -9999 -9999 105 103 97 97 97 98 98 100 100 101 102 100 101 101 100 100 100 100 100 100 100 100 101 101 101 100 101 100 101 102 103 101 100 99 96 95 93 91 90 89 88 88 87 86 86 -9999 -9999 -9999 -9999 -9999 -9999
 -9999 -9999 -9999 -9999 -9999 -9999 -9999 -9999 -9999 -9999 -9999 -9999 -9999 -9999 -9999 -9999 -9999 -9999 -9999 -9999 -9999 -9999 -9999 -9999 -9999 -9999 -9999 -9999 -9999 -9999 -9999 -9999 -9999 -9999 -9999 -9999 -9999 -9999 -9999 106 105 97 98 98 98 101 101 102 102 101 101 101 101 101 101 101 101 101 101 102 101 101 102 102 101 100 102 103 103 103 102 99 99 97 95 93 92 90 90 89 86 86 87 88 -9999 -9999 -9999 -9999 -9999
 -9999 -9999 -9999 -9999 -9999 -9999 -9999 -9999 -9999 -9999 -9999 -9999 -9999 -9999 -9999 -9999 -9999 -9999 -9999 -9999 -9999 -9999 -9999 -9999 -9999 -9999 -9999 -9999 -9999 -9999 -9999 -9999 -9999 -9999 -9999 -9999 -9999 -9999 -9999 -9999 107 102 98 99 99 101 102 102 102 101 102 101 101 102 102 102 101 101 101 102 103 103 102 104 103 102 104 104 105 104 103 102 100 98 96 93 91 91 92 91 89 86 87 87 87 -9999 -9999 -9999 -9999
 -9999 -9999 -9999 -9999 -9999 -9999 -9999 -9999 -9999 -9999 -9999 -9999 -9999 -9999 -9999 -9999 -9999 -9999 -9999 -9999 -9999 -9999 -9999 -9999 -9999 -9999 -9999 -9999 -9999 -9999 -9999 -9999 -9999 -9999 -9999 -9999 -9999 -9999 -9999 -9999 106 106 99 103 103 103 102 103 103 102 103 103 102 103 103 103 102 101 103 104 104 103 104 104 104 105 105 106 105 105 103 102 100 98 95 93 93 93 92 90 89 87 87 88 88 88 -9999 -9999 -9999
 -9999 -9999 -9999 -9999 -9999 -9999 -9999 -9999 -9999 -9999 -9999 -9999 -9999 -9999 -9999 -9999 -9999 -9999 -9999 -9999 -9999 -9999 -9999 -9999 -9999 -9999 -9999 -9999 -9999 -9999 -9999 -9999 -9999 -9999 -9999 -9999 -9999 -9999 -9999 -9999 104 106 103 104 102 103 103 102 103 103 103 104 101 104 104 103 103 103 104 104 104 103 105 106 106 106 106 107 107 105 104 102 102 98 95 94 93 94 92 92 91 90 89 90 89 87 86 84 -9999
 -9999 -9999 -9999 -9999 -9999 -9999 -9999 -9999 -9999 -9999 -9999 -9999 -9999 -9999 -9999 -9999 -9999 -9999 -9999 -9999 -9999 -9999 -9999 -9999 -9999 -9999 -9999 -9999 -9999 -9999 -9999 -9999 -9999 -9999 -9999 -9999 -9999 -9999 -9999 -9999 103 104 104 102 103 103 103 102 103 104 105 104 105 105 105 104 104 105 105 105 105 107 107 107 107 108 107 108 107 106 104 103 102 100 97 97 96 96 95 95 95 93 92 91 89 87 86 84 -9999
 -9999 -9999 -9999 -9999 -9999 -9999 -9999 -9999 -9999 -9999 -9999 -9999 -9999 -9999 -9999 -9999 -9999 -9999 -9999 -9999 -9999 -9999 -9999 -9999 -9999 -9999 -9999 -9999 -9999 -9999 -9999 -9999 -9999 -9999 -9999 -9999 -9999 -9999 -9999 -9999 100 101 101 102 102 103 103 103 104 106 103 105 105 105 105 105 104 105 104 105 106 108 108 108 109 109 109 107 108 106 105 104 102 101 100 100 99 99 97 96 96 95 93 92 90 89 86 -9999 -9999
 -9999 -9999 -9999 -9999 -9999 -9999 -9999 -9999 -9999 -9999 -9999 -9999 -9999 -9999 -9999 -9999 -9999 -9999 -9999 -9999 -9999 -9999 -9999 -9999 -9999 -9999 -9999 -9999 -9999 -9999 -9999 -9999 -9999 -9999 -9999 -9999 -9999 -9999 -9999 -9999 97 97 98 102 103 104 104 104 105 105 100 106 105 105 105 105 105 105 106 106 107 108 110 110 111 110 109 109 109 107 106 106 104 103 102 102 102 102 100 99 98 96 94 93 91 89 -9999 -9999 -9999
 -9999 -9999 -9999 -9999 -9999 -9999 -9999 -9999 -9999 -9999 -9999 -9999 -9999 -9999 -9999 -9999 -9999 -9999 -9999 -9999 -9999 -9999 -9999 -9999 -9999 -9999 -9999 -9999 -9999 -9999 -9999 -9999 -9999 -9999 -9999 -9999 -9999 -9999 -9999 -9999 92 93 94 101 104 104 103 105 104 105 105 106 105 105 106 106 106 106 108 108 108 109 112 111 112 111 111 110 109 108 108 106 105 105 104 104 103 103 102 100 99 97 96 93 -9999 -9999 -9999 -9999 -9999
 -9999 -9999 -9999 -9999 -9999 -9999 -9999 -9999 -9999 -9999 -9999 -9999 -9999 -9999 -9999 -9999 -9999 -9999 -9999 -9999 -9999 -9999 -9999 -9999 -9999 -9999 -9999 -9999 -9999 -9999 -9999 -9999 -9999 -9999 -9999 -9999 -9999 -9999 -9999 -9999 -9999 90 93 101 100 104 104 104 104 104 104 106 106 107 106 106 107 108 108 108 110 111 112 112 113 112 111 110 109 109 108 108 107 106 106 105 105 104 102 101 99 -9999 -9999 -9999 -9999 -9999 -9999 -9999 -9999
 -9999 -9999 -9999 -9999 -9999 -9999 -9999 -9999 -9999 -9999 -9999 -9999 -9999 -9999 -9999 -9999 -9999 -9999 -9999 -9999 -9999 -9999 -9999 -9999 -9999 -9999 -9999 -9999 -9999 -9999 -9999 -9999 -9999 -9999 -9999 -9999 -9999 -9999 -9999 -9999 -9999 89 90 100 101 103 104 103 104 105 105 106 106 107 106 107 107 108 109 109 109 110 112 112 113 112 112 111 110 109 108 108 107 108 106 105 105 104 102 102 -9999 -9999 -9999 -9999 -9999 -9999 -9999 -9999 -9999
 -9999 -9999 -9999 -9999 -9999 -9999 -9999 -9999 -9999 -9999 -9999 -9999 -9999 -9999 -9999 -9999 -9999 -9999 -9999 -9999 -9999 -9999 -9999 -9999 -9999 -9999 -9999 -9999 -9999 -9999 -9999 -9999 -9999 -9999 -9999 -9999 -9999 -9999 -9999 -9999 -9999 88 89 92 99 103 103 103 104 105 106 107 108 107 108 108 107 109 109 111 110 109 111 112 112 111 111 110 110 110 109 109 109 108 107 -9999 -9999 -9999 -9999 -9999 -9999 -9999 -9999 -9999 -9999 -9999 -9999 -9999 -9999
 -9999 -9999 -9999 -9999 -9999 -9999 -9999 -9999 -9999 -9999 -9999 -9999 -9999 -9999 -9999 -9999 -9999 -9999 -9999 -9999 -9999 -9999 -9999 -9999 -9999 -9999 -9999 -9999 -9999 -9999 -9999 -9999 -9999 -9999 -9999 -9999 -9999 -9999 -9999 -9999 -9999 87 89 91 95 102 103 104 105 105 106 107 107 108 108 108 109 109 109 110 111 111 111 112 111 111 110 110 -9999 -9999 -9999 -9999 109 -9999 -9999 -9999 -9999 -9999 -9999 -9999 -9999 -9999 -9999 -9999 -9999 -9999 -9999 -9999 -9999
 -9999 -9999 -9999 -9999 -9999 -9999 -9999 -9999 -9999 -9999 -9999 -9999 -9999 -9999 -9999 -9999 -9999 -9999 -9999 -9999 -9999 -9999 -9999 -9999 -9999 -9999 -9999 -9999 -9999 -9999 -9999 -9999 -9999 -9999 -9999 -9999 -9999 -9999 -9999 -9999 -9999 -9999 90 93 96 99 103 104 105 106 106 -9999 -9999 108 109 109 109 110 109 110 110 111 110 111 111 111 110 -9999 -9999 -9999 -9999 -9999 -9999 -9999 -9999 -9999 -9999 -9999 -9999 -9999 -9999 -9999 -9999 -9999 -9999 -9999 -9999 -9999 -9999
 -9999 -9999 -9999 -9999 -9999 -9999 -9999 -9999 -9999 -9999 -9999 -9999 -9999 -9999 -9999 -9999 -9999 -9999 -9999 -9999 -9999 -9999 -9999 -9999 -9999 -9999 -9999 -9999 -9999 -9999 -9999 -9999 -9999 -9999 -9999 -9999 -9999 -9999 -9999 -9999 -9999 -9999 -9999 -9999 -9999 -9999 -9999 -9999 -9999 -9999 -9999 -9999 -9999 -9999 -9999 109 110 109 110 -9999 -9999 -9999 111 110 110 -9999 -9999 -9999 -9999 -9999 -9999 -9999 -9999 -9999 -9999 -9999 -9999 -9999 -9999 -9999 -9999 -9999 -9999 -9999 -9999 -9999 -9999 -9999 -9999
 -9999 -9999 -9999 -9999 -9999 -9999 -9999 -9999 -9999 -9999 -9999 -9999 -9999 -9999 -9999 -9999 -9999 -9999 -9999 -9999 -9999 -9999 -9999 -9999 -9999 -9999 -9999 -9999 -9999 -9999 -9999 -9999 -9999 -9999 -9999 -9999 -9999 -9999 -9999 -9999 -9999 -9999 -9999 -9999 -9999 -9999 -9999 -9999 -9999 -9999 -9999 -9999 -9999 -9999 -9999 -9999 -9999 -9999 -9999 -9999 -9999 -9999 -9999 -9999 -9999 -9999 -9999 -9999 -9999 -9999 -9999 -9999 -9999 -9999 -9999 -9999 -9999 -9999 -9999 -9999 -9999 -9999 -9999 -9999 -9999 -9999 -9999 -9999 -9999
