# Supplementary material for: Climate Change Influences Potential Distribution of Infected Aedes aegypti Co-Occurrence with Dengue Epidemics Risk Areas in Tanzania
Source: PLoS One. 2016 Sep 28;11(9):e0162649. doi: 10.1371/journal.pone.0162649 (PMC5040426; doi:10.1371/journal.pone.0162649)
Supplement: S1 File — (ZIP) [file pone.0162649.s001.zip › S1_File/bioData/bioData-2050/Tz_bio16.asc]

ncols        89
nrows        86
xllcorner    29.371397018433
yllcorner    -11.758983612061
cellsize      0.125
NODATA_value  -9999
 -9999 -9999 -9999 -9999 -9999 -9999 -9999 -9999 -9999 -9999 -9999 412 355 399 393 426 482 571 672 760 824 859 879 879 866 847 816 777 739 692 650 607 565 528 494 471 -9999 -9999 -9999 -9999 -9999 -9999 -9999 -9999 -9999 -9999 -9999 -9999 -9999 -9999 -9999 -9999 -9999 -9999 -9999 -9999 -9999 -9999 -9999 -9999 -9999 -9999 -9999 -9999 -9999 -9999 -9999 -9999 -9999 -9999 -9999 -9999 -9999 -9999 -9999 -9999 -9999 -9999 -9999 -9999 -9999 -9999 -9999 -9999 -9999 -9999 -9999 -9999 -9999
 -9999 -9999 -9999 -9999 -9999 -9999 -9999 -9999 -9999 322 350 374 381 414 434 474 540 636 744 816 868 882 882 869 849 827 800 761 722 681 639 595 555 522 489 464 453 460 495 -9999 -9999 -9999 -9999 -9999 -9999 -9999 -9999 -9999 -9999 -9999 -9999 -9999 -9999 -9999 -9999 -9999 -9999 -9999 -9999 -9999 -9999 -9999 -9999 -9999 -9999 -9999 -9999 -9999 -9999 -9999 -9999 -9999 -9999 -9999 -9999 -9999 -9999 -9999 -9999 -9999 -9999 -9999 -9999 -9999 -9999 -9999 -9999 -9999 -9999
 -9999 -9999 -9999 -9999 -9999 -9999 -9999 -9999 -9999 -9999 333 359 407 418 459 509 582 688 787 884 904 894 876 857 834 804 775 741 707 666 625 582 544 509 479 458 458 483 513 537 565 -9999 -9999 -9999 -9999 -9999 -9999 -9999 -9999 -9999 -9999 -9999 -9999 -9999 -9999 -9999 -9999 -9999 -9999 -9999 -9999 -9999 -9999 -9999 -9999 -9999 -9999 -9999 -9999 -9999 -9999 -9999 -9999 -9999 -9999 -9999 -9999 -9999 -9999 -9999 -9999 -9999 -9999 -9999 -9999 -9999 -9999 -9999 -9999
 -9999 -9999 -9999 -9999 -9999 -9999 -9999 -9999 -9999 -9999 347 453 413 428 473 521 592 702 856 907 913 883 854 829 805 777 749 722 690 647 608 565 529 495 469 446 448 442 460 523 567 546 545 -9999 -9999 -9999 -9999 -9999 -9999 -9999 -9999 -9999 -9999 -9999 -9999 -9999 -9999 -9999 -9999 -9999 -9999 -9999 -9999 -9999 -9999 -9999 -9999 -9999 -9999 -9999 -9999 -9999 -9999 -9999 -9999 -9999 -9999 -9999 -9999 -9999 -9999 -9999 -9999 -9999 -9999 -9999 -9999 -9999 -9999
 -9999 -9999 -9999 -9999 -9999 -9999 -9999 -9999 -9999 -9999 -9999 474 415 422 480 517 591 669 792 862 866 843 815 785 764 742 719 699 669 634 593 547 507 479 455 434 419 429 426 428 424 417 444 438 422 -9999 -9999 -9999 -9999 -9999 -9999 -9999 -9999 -9999 -9999 -9999 -9999 -9999 -9999 -9999 -9999 -9999 -9999 -9999 -9999 -9999 -9999 -9999 -9999 -9999 -9999 -9999 -9999 -9999 -9999 -9999 -9999 -9999 -9999 -9999 -9999 -9999 -9999 -9999 -9999 -9999 -9999 -9999 -9999
 -9999 -9999 -9999 -9999 -9999 -9999 -9999 -9999 -9999 -9999 -9999 -9999 393 408 473 523 589 641 736 780 790 777 754 734 713 696 682 670 651 618 576 526 487 460 438 431 427 413 420 435 488 423 438 424 413 397 -9999 -9999 -9999 -9999 -9999 -9999 -9999 -9999 -9999 -9999 -9999 -9999 -9999 -9999 -9999 -9999 -9999 -9999 -9999 -9999 -9999 -9999 -9999 -9999 -9999 -9999 -9999 -9999 -9999 -9999 -9999 -9999 -9999 -9999 -9999 -9999 -9999 -9999 -9999 -9999 -9999 -9999 -9999
 -9999 -9999 -9999 -9999 -9999 -9999 -9999 -9999 -9999 -9999 -9999 -9999 371 433 406 522 569 537 659 693 701 696 685 667 654 647 640 638 634 613 558 498 463 443 429 420 428 431 422 420 418 432 420 424 415 391 390 407 -9999 -9999 -9999 -9999 -9999 -9999 -9999 -9999 -9999 -9999 -9999 -9999 -9999 -9999 -9999 -9999 -9999 -9999 -9999 -9999 -9999 -9999 -9999 -9999 -9999 -9999 -9999 -9999 -9999 -9999 -9999 -9999 -9999 -9999 -9999 -9999 -9999 -9999 -9999 -9999 -9999
 -9999 -9999 -9999 -9999 -9999 -9999 -9999 -9999 -9999 -9999 -9999 -9999 367 401 495 469 548 542 575 608 620 619 610 597 587 587 590 597 605 614 555 471 454 436 425 406 412 404 399 393 400 398 410 401 383 377 384 424 410 418 -9999 -9999 -9999 -9999 -9999 -9999 -9999 -9999 -9999 -9999 -9999 -9999 -9999 -9999 -9999 -9999 -9999 -9999 -9999 -9999 -9999 -9999 -9999 -9999 -9999 -9999 -9999 -9999 -9999 -9999 -9999 -9999 -9999 -9999 -9999 -9999 -9999 -9999 -9999
 -9999 -9999 -9999 -9999 -9999 -9999 -9999 -9999 -9999 -9999 -9999 -9999 409 384 493 531 565 541 542 550 554 553 542 536 531 536 545 560 587 587 555 486 487 425 413 405 404 382 374 370 384 375 371 355 364 365 377 391 401 442 446 363 -9999 -9999 -9999 -9999 -9999 -9999 -9999 -9999 -9999 -9999 -9999 -9999 -9999 -9999 -9999 -9999 -9999 -9999 -9999 -9999 -9999 -9999 -9999 -9999 -9999 -9999 -9999 -9999 -9999 -9999 -9999 -9999 -9999 -9999 -9999 -9999 -9999
 -9999 -9999 -9999 -9999 -9999 -9999 -9999 -9999 -9999 -9999 -9999 -9999 406 399 474 531 586 614 539 529 524 514 497 486 476 485 502 518 519 506 484 455 449 432 409 395 383 374 368 361 359 361 353 346 341 349 352 378 384 401 400 265 291 -9999 -9999 -9999 -9999 -9999 -9999 -9999 -9999 -9999 -9999 -9999 -9999 -9999 -9999 -9999 -9999 -9999 -9999 -9999 -9999 -9999 -9999 -9999 -9999 -9999 -9999 -9999 -9999 -9999 -9999 -9999 -9999 -9999 -9999 -9999 -9999
 -9999 -9999 -9999 -9999 -9999 -9999 -9999 -9999 -9999 -9999 -9999 -9999 389 423 478 518 517 595 547 522 507 496 465 450 414 445 467 482 479 461 441 430 428 422 410 396 385 374 364 363 353 346 339 334 331 334 348 359 375 345 335 259 244 217 229 -9999 -9999 -9999 -9999 -9999 -9999 -9999 -9999 -9999 -9999 -9999 -9999 -9999 -9999 -9999 -9999 -9999 -9999 -9999 -9999 -9999 -9999 -9999 -9999 -9999 -9999 -9999 -9999 -9999 -9999 -9999 -9999 -9999 -9999
 -9999 -9999 -9999 -9999 -9999 -9999 -9999 -9999 -9999 -9999 -9999 378 397 428 455 484 505 521 512 492 481 470 450 451 402 417 447 462 447 427 419 415 425 432 438 432 402 387 370 365 361 359 344 345 332 331 345 357 377 428 249 248 210 212 223 249 306 -9999 -9999 -9999 -9999 -9999 -9999 -9999 -9999 -9999 -9999 -9999 -9999 -9999 -9999 -9999 -9999 -9999 -9999 -9999 -9999 -9999 -9999 -9999 -9999 -9999 -9999 -9999 -9999 -9999 -9999 -9999 -9999
 -9999 -9999 -9999 -9999 -9999 -9999 -9999 -9999 -9999 360 433 403 395 422 444 458 474 473 469 452 445 438 422 424 404 410 432 443 452 423 408 408 417 455 442 418 405 381 372 369 368 367 367 356 351 339 346 352 344 292 242 237 209 210 274 257 315 326 312 -9999 -9999 -9999 -9999 -9999 -9999 -9999 -9999 -9999 -9999 -9999 -9999 -9999 -9999 -9999 -9999 -9999 -9999 -9999 -9999 -9999 -9999 -9999 -9999 -9999 -9999 -9999 -9999 -9999 -9999
 -9999 -9999 -9999 -9999 -9999 -9999 -9999 -9999 -9999 371 375 385 396 416 433 433 450 451 436 413 410 419 423 434 413 407 427 414 406 402 406 402 415 428 434 416 399 383 375 374 374 388 394 365 360 351 337 338 335 294 244 253 209 275 303 259 348 315 309 302 299 -9999 -9999 -9999 -9999 -9999 -9999 -9999 -9999 -9999 -9999 -9999 -9999 -9999 -9999 -9999 -9999 -9999 -9999 -9999 -9999 -9999 -9999 -9999 -9999 -9999 -9999 -9999 -9999
 -9999 -9999 -9999 -9999 -9999 -9999 -9999 -9999 -9999 399 391 397 401 414 427 436 437 437 426 388 401 404 413 407 398 405 402 406 389 384 392 392 396 415 441 415 390 377 378 380 388 387 402 383 366 356 335 301 312 346 262 336 488 242 246 264 307 340 305 293 318 341 -9999 -9999 -9999 -9999 -9999 -9999 -9999 -9999 -9999 -9999 -9999 -9999 -9999 -9999 -9999 -9999 -9999 -9999 -9999 -9999 -9999 -9999 -9999 -9999 -9999 -9999 -9999
 -9999 -9999 -9999 -9999 -9999 -9999 -9999 -9999 -9999 425 407 400 409 416 427 439 434 434 428 420 423 452 413 400 398 398 391 391 394 368 364 366 366 384 400 406 385 370 378 383 398 400 404 400 384 361 317 267 243 256 358 538 445 232 478 360 311 361 320 318 336 301 434 352 -9999 -9999 -9999 -9999 -9999 -9999 -9999 -9999 -9999 -9999 -9999 -9999 -9999 -9999 -9999 -9999 -9999 -9999 -9999 -9999 -9999 -9999 -9999 -9999 -9999
 -9999 -9999 -9999 -9999 -9999 -9999 -9999 -9999 -9999 -9999 -9999 -9999 417 421 424 432 439 441 453 464 470 446 430 411 409 400 388 391 394 374 357 357 370 391 388 384 382 375 379 386 395 410 417 417 400 376 339 265 262 400 521 524 438 226 245 292 322 380 374 351 358 382 584 703 634 439 -9999 -9999 -9999 -9999 -9999 -9999 -9999 -9999 -9999 -9999 -9999 -9999 -9999 -9999 -9999 -9999 -9999 -9999 -9999 -9999 -9999 -9999 -9999
 -9999 -9999 -9999 -9999 -9999 -9999 -9999 -9999 -9999 -9999 -9999 -9999 438 431 431 437 442 447 466 478 479 451 425 428 405 399 390 387 383 371 353 346 348 358 384 388 383 380 385 391 401 418 428 431 422 409 403 421 398 419 504 535 489 245 243 292 367 439 547 528 464 567 559 585 715 513 455 -9999 -9999 -9999 -9999 -9999 -9999 -9999 -9999 -9999 -9999 -9999 -9999 -9999 -9999 -9999 -9999 -9999 -9999 -9999 -9999 -9999 -9999
 -9999 -9999 -9999 -9999 -9999 -9999 -9999 -9999 -9999 -9999 -9999 -9999 458 449 443 445 446 450 458 462 462 446 430 420 402 397 397 389 384 372 356 341 323 343 366 385 389 379 382 388 398 416 430 432 437 429 425 432 471 490 540 523 284 295 302 492 728 830 879 684 675 835 1004 1049 534 503 454 -9999 -9999 -9999 -9999 -9999 -9999 -9999 -9999 -9999 -9999 -9999 -9999 -9999 -9999 -9999 -9999 -9999 -9999 -9999 -9999 -9999 -9999
 -9999 -9999 -9999 -9999 -9999 -9999 -9999 -9999 -9999 -9999 521 490 475 482 454 456 450 459 452 454 453 436 432 417 403 399 410 396 392 386 371 352 335 330 359 372 375 382 381 386 399 400 418 430 444 447 409 328 495 475 513 410 313 480 463 467 474 515 669 666 670 546 571 530 496 438 -9999 -9999 -9999 -9999 -9999 -9999 -9999 -9999 -9999 -9999 -9999 -9999 -9999 -9999 -9999 -9999 -9999 -9999 -9999 -9999 -9999 -9999 -9999
 -9999 -9999 -9999 -9999 -9999 -9999 -9999 -9999 -9999 520 522 521 512 479 466 462 459 459 449 449 445 425 409 403 400 412 403 409 413 410 393 381 370 372 380 382 387 390 384 385 387 389 405 420 444 353 340 346 373 462 489 314 317 366 424 451 453 506 519 442 444 431 451 335 326 295 -9999 -9999 -9999 -9999 -9999 -9999 -9999 -9999 -9999 -9999 -9999 -9999 -9999 -9999 -9999 -9999 -9999 -9999 -9999 -9999 -9999 -9999 -9999
 -9999 -9999 -9999 -9999 -9999 -9999 -9999 -9999 -9999 530 566 548 516 480 471 468 471 457 452 442 436 422 410 402 397 402 416 424 427 431 428 407 381 391 392 390 390 388 384 383 379 380 392 344 338 340 345 374 443 498 569 337 341 366 395 421 462 464 422 404 397 502 529 375 274 285 515 -9999 -9999 -9999 -9999 -9999 -9999 -9999 -9999 -9999 -9999 -9999 -9999 -9999 -9999 -9999 -9999 -9999 -9999 -9999 -9999 -9999 -9999
 -9999 -9999 -9999 -9999 -9999 -9999 -9999 -9999 551 540 540 512 498 487 485 468 466 455 448 446 427 416 409 407 389 402 434 438 449 466 465 427 392 393 389 394 389 389 386 381 375 370 355 341 335 339 354 388 479 539 476 351 353 377 419 449 488 453 413 372 439 406 413 422 259 336 459 280 -9999 -9999 -9999 -9999 -9999 -9999 -9999 -9999 -9999 -9999 -9999 -9999 -9999 -9999 -9999 -9999 -9999 -9999 -9999 -9999 -9999
 -9999 -9999 -9999 -9999 -9999 -9999 -9999 557 538 541 545 525 520 506 493 473 463 456 452 447 431 423 418 414 413 416 438 448 457 474 468 425 399 394 392 393 396 390 384 379 373 365 352 344 342 344 327 394 531 547 502 366 363 384 402 433 478 448 446 377 430 388 372 363 283 294 407 305 293 294 -9999 -9999 -9999 -9999 -9999 -9999 -9999 -9999 -9999 -9999 -9999 -9999 -9999 -9999 -9999 -9999 -9999 -9999 -9999
 -9999 -9999 -9999 -9999 -9999 -9999 564 571 583 532 514 511 521 514 497 484 472 464 457 448 440 435 424 422 428 430 427 434 432 431 425 421 420 410 407 402 394 388 384 380 404 386 388 400 373 401 407 405 411 438 475 438 410 377 371 395 382 357 330 319 312 331 352 343 358 375 314 296 288 311 318 321 326 -9999 -9999 -9999 -9999 -9999 -9999 -9999 -9999 -9999 -9999 -9999 -9999 -9999 -9999 -9999 -9999
 -9999 -9999 -9999 -9999 -9999 568 593 570 547 542 529 522 518 507 497 484 474 469 460 455 448 442 435 435 437 436 427 430 428 429 429 420 415 410 405 402 393 392 388 430 440 393 410 403 402 401 390 395 405 403 415 413 397 372 361 364 350 339 313 298 290 300 321 334 442 445 366 289 507 329 326 333 335 333 -9999 -9999 -9999 -9999 -9999 -9999 -9999 -9999 -9999 -9999 -9999 -9999 -9999 -9999 -9999
 -9999 -9999 -9999 -9999 608 613 626 572 553 538 519 522 513 511 495 489 478 472 467 464 457 453 450 450 447 444 434 430 428 427 426 423 423 419 407 403 401 391 391 422 427 411 408 407 402 401 400 380 399 395 392 385 386 370 354 344 334 322 309 292 287 292 303 320 382 433 359 317 457 328 318 345 341 353 351 -9999 -9999 -9999 -9999 -9999 -9999 -9999 -9999 -9999 -9999 -9999 -9999 -9999 -9999
 -9999 519 534 706 606 669 581 592 569 546 523 518 521 523 504 492 484 480 478 475 464 466 462 459 461 456 443 435 431 433 436 435 436 426 423 412 396 393 394 409 426 428 409 409 408 402 415 392 404 386 389 386 377 368 358 340 328 315 304 293 289 290 296 311 323 376 335 294 286 286 316 389 350 358 368 385 420 -9999 -9999 -9999 -9999 -9999 -9999 -9999 -9999 -9999 -9999 -9999 -9999
 -9999 508 657 665 579 650 570 557 550 542 521 526 526 535 516 498 492 489 483 484 478 477 476 476 474 473 459 449 445 447 447 450 443 438 435 412 397 393 402 413 420 416 406 416 408 403 401 387 398 399 402 412 375 374 360 341 329 317 305 296 292 290 293 306 319 331 322 285 259 232 405 352 502 449 398 429 463 514 -9999 -9999 -9999 -9999 -9999 -9999 -9999 -9999 -9999 -9999 -9999
 502 500 519 528 541 578 554 540 529 547 529 518 519 523 513 505 500 501 498 496 494 497 496 497 489 488 479 467 461 463 468 469 459 456 437 416 406 399 402 410 408 419 413 413 408 396 391 397 401 409 419 426 419 384 361 346 331 320 310 301 296 292 292 305 316 327 327 292 315 232 316 570 501 518 437 482 514 563 624 -9999 -9999 -9999 -9999 -9999 -9999 -9999 -9999 -9999 -9999
 492 489 487 512 529 568 539 542 522 535 549 521 519 518 516 513 515 517 516 512 513 517 514 513 505 508 502 483 475 482 490 488 476 469 452 425 414 404 401 402 400 405 403 411 398 378 390 378 386 401 403 454 426 389 362 349 336 327 316 306 301 294 294 303 317 324 338 310 344 321 385 388 799 464 478 527 565 621 -9999 -9999 -9999 -9999 -9999 -9999 -9999 -9999 -9999 -9999 -9999
 484 479 477 487 532 530 529 552 518 522 531 526 521 523 524 523 525 529 529 529 531 540 539 533 524 521 508 491 490 509 509 510 497 484 467 439 421 410 401 398 395 396 404 403 397 366 368 359 366 388 409 432 410 399 373 351 341 329 323 313 305 298 296 297 314 337 345 344 375 401 450 476 992 598 787 596 600 681 -9999 -9999 -9999 -9999 -9999 1026 -9999 -9999 -9999 -9999 -9999
 -9999 477 475 476 507 505 544 511 510 513 522 524 532 532 534 536 539 536 537 538 546 555 559 551 539 531 522 520 533 549 539 528 511 496 468 454 426 413 403 403 398 397 391 393 390 369 354 347 351 359 395 375 389 403 380 356 343 336 331 324 312 303 299 300 312 349 385 394 425 447 477 561 613 657 729 597 596 709 -9999 -9999 -9999 -9999 -9999 1009 -9999 -9999 -9999 -9999 -9999
 -9999 479 476 475 542 501 542 530 569 561 549 530 536 539 541 543 548 547 546 549 555 561 562 557 547 540 535 541 558 573 555 539 522 506 489 465 441 419 409 402 398 394 392 383 375 366 353 345 351 361 368 376 384 384 372 356 349 359 341 334 322 314 307 300 316 368 403 422 470 469 490 541 608 662 668 623 578 719 -9999 -9999 -9999 -9999 -9999 685 -9999 -9999 -9999 -9999 -9999
 -9999 -9999 474 478 500 528 571 621 573 575 565 561 561 580 555 564 558 558 559 559 559 563 561 563 551 547 546 553 559 560 553 537 521 514 492 465 448 425 414 408 401 395 396 383 376 367 357 357 361 372 383 388 395 390 380 368 354 358 354 347 336 332 372 312 331 393 425 441 462 489 485 496 559 636 554 543 587 -9999 -9999 -9999 -9999 -9999 1359 -9999 -9999 -9999 -9999 -9999 -9999
 -9999 -9999 476 509 513 531 576 553 581 623 576 576 594 574 566 573 560 567 563 568 563 565 559 559 552 548 546 549 552 552 540 527 515 506 483 465 451 436 417 409 407 402 397 390 380 372 365 366 373 383 391 396 413 408 380 385 365 363 369 361 352 354 347 344 357 399 430 455 473 464 443 437 516 581 495 552 593 -9999 -9999 -9999 -9999 -9999 -9999 -9999 -9999 -9999 -9999 -9999 -9999
 -9999 -9999 477 482 508 533 519 540 591 583 595 619 600 582 576 575 569 568 569 566 562 563 558 554 552 549 542 543 542 544 527 518 503 492 474 458 443 428 418 413 407 400 401 394 383 370 367 371 381 398 413 394 414 430 414 405 378 378 387 378 369 376 364 374 388 422 446 470 487 484 509 477 508 559 489 458 -9999 -9999 -9999 -9999 -9999 -9999 -9999 -9999 -9999 -9999 -9999 -9999 -9999
 -9999 -9999 482 485 491 534 548 553 576 613 603 612 610 585 580 582 582 571 567 564 560 559 557 551 547 543 538 536 529 527 518 511 495 478 465 450 437 428 418 413 404 401 400 397 381 374 370 372 385 403 424 440 394 410 450 430 406 397 394 388 385 379 383 399 416 448 474 479 509 498 518 492 499 506 477 520 -9999 -9999 -9999 -9999 -9999 -9999 -9999 -9999 -9999 -9999 -9999 -9999 -9999
 -9999 -9999 482 492 492 540 570 568 606 607 621 624 607 599 593 595 584 578 571 568 562 559 551 548 542 540 534 529 523 515 505 502 485 478 468 454 440 424 422 418 411 408 406 403 395 371 372 372 387 404 421 456 484 467 465 459 425 409 400 398 396 398 400 410 455 481 507 513 516 513 503 514 518 525 471 507 -9999 -9999 -9999 1098 -9999 -9999 -9999 -9999 -9999 -9999 -9999 -9999 -9999
 -9999 482 487 495 511 550 573 582 617 642 629 619 624 622 609 604 587 576 568 565 558 551 548 545 540 534 530 523 513 504 494 481 481 471 457 449 443 436 423 412 408 406 408 404 381 374 373 377 382 392 405 435 469 466 452 478 429 418 413 409 407 407 435 423 479 506 556 532 515 520 527 528 513 492 470 -9999 -9999 -9999 -9999 1169 -9999 -9999 -9999 -9999 -9999 -9999 -9999 -9999 -9999
 -9999 488 494 668 588 564 576 600 602 618 632 628 635 635 622 610 593 582 567 564 559 552 545 542 536 531 523 517 507 498 487 474 460 453 445 455 446 422 414 411 408 405 404 402 394 375 373 375 380 384 385 399 424 430 413 391 400 416 418 418 417 413 417 438 494 549 562 542 510 509 518 524 531 529 474 457 -9999 -9999 -9999 1006 -9999 -9999 -9999 -9999 -9999 -9999 -9999 -9999 -9999
 -9999 499 502 581 648 564 570 597 614 620 625 632 639 646 627 597 589 588 562 556 553 551 542 537 533 525 519 512 502 492 480 468 467 449 435 438 438 445 409 404 406 401 397 395 390 388 372 373 373 373 373 390 401 404 408 376 433 430 420 420 433 417 433 506 514 534 524 505 491 486 482 497 494 448 430 436 -9999 -9999 -9999 -9999 997 -9999 -9999 -9999 -9999 -9999 -9999 -9999 -9999
 -9999 -9999 511 519 543 577 569 586 600 622 615 625 624 644 623 585 581 579 564 555 551 549 542 535 531 525 517 509 500 490 480 467 455 451 440 432 430 425 414 410 402 400 393 389 387 384 374 370 370 373 373 382 395 394 383 374 395 424 390 468 472 453 456 540 518 498 483 471 465 470 459 469 487 496 479 493 -9999 -9999 -9999 -9999 -9999 1061 -9999 -9999 -9999 -9999 -9999 -9999 -9999
 -9999 -9999 -9999 530 534 544 551 586 595 616 619 616 611 622 599 579 559 578 570 551 547 545 539 533 528 523 517 506 501 491 481 470 457 460 440 443 445 417 410 418 402 397 393 391 384 379 373 366 366 369 376 382 389 410 381 393 450 353 394 408 477 453 520 515 492 468 431 428 448 447 445 455 488 503 516 548 587 573 -9999 -9999 -9999 -9999 -9999 -9999 -9999 -9999 -9999 -9999 -9999
 -9999 -9999 -9999 540 544 551 559 565 595 600 605 608 599 594 584 569 558 552 571 551 546 544 542 534 530 521 517 510 500 494 484 475 467 455 466 441 447 431 412 410 401 395 391 384 379 374 371 364 361 362 376 375 376 370 415 456 403 406 361 374 466 490 521 509 492 440 369 416 455 460 451 510 521 528 550 572 568 534 519 -9999 -9999 -9999 -9999 -9999 -9999 -9999 -9999 -9999 -9999
 -9999 -9999 -9999 -9999 -9999 557 562 570 576 590 591 595 586 581 569 565 553 551 563 573 543 541 534 532 526 524 518 512 506 499 494 479 469 465 462 453 450 435 419 429 423 394 388 384 377 373 369 364 360 359 360 360 354 362 391 462 427 459 392 406 477 521 504 506 498 453 406 447 546 522 494 517 531 542 566 566 537 558 592 -9999 -9999 -9999 -9999 -9999 -9999 -9999 -9999 -9999 -9999
 -9999 -9999 -9999 -9999 -9999 -9999 563 568 573 572 586 582 577 570 562 557 547 553 557 558 540 536 532 527 526 526 522 515 506 499 492 488 480 471 464 457 449 441 420 415 405 394 385 379 375 369 365 357 353 352 348 339 345 359 389 409 482 501 449 448 477 489 499 512 523 549 960 841 769 634 565 539 528 541 559 557 542 580 654 660 718 -9999 -9999 -9999 -9999 -9999 -9999 -9999 -9999
 -9999 -9999 -9999 -9999 -9999 -9999 -9999 563 560 559 578 584 579 567 561 554 547 538 564 557 542 537 528 527 526 526 521 518 515 513 505 498 491 482 471 464 452 437 423 414 406 398 390 382 375 365 354 346 336 323 323 329 339 364 389 459 459 496 510 504 491 489 507 524 561 658 896 850 810 723 622 547 529 539 553 562 568 598 652 691 743 805 -9999 -9999 -9999 -9999 -9999 -9999 -9999
 -9999 -9999 -9999 -9999 -9999 -9999 -9999 -9999 555 551 571 582 582 573 562 554 546 541 537 536 539 534 525 528 525 527 529 530 529 523 523 512 506 498 487 478 462 445 430 420 410 404 396 388 377 367 350 332 316 310 315 331 346 374 403 433 545 491 552 547 529 514 521 563 680 738 727 864 775 719 634 567 541 546 559 579 595 617 658 704 761 -9999 -9999 -9999 -9999 -9999 -9999 -9999 -9999
 -9999 -9999 -9999 -9999 -9999 -9999 -9999 -9999 549 543 560 578 581 581 567 564 548 540 535 532 530 527 526 528 535 537 538 538 542 539 535 532 522 530 500 488 475 457 441 433 417 408 404 390 380 365 342 314 302 302 312 332 395 401 441 474 498 567 557 598 582 552 543 610 682 775 826 831 708 669 626 573 554 556 565 610 599 628 669 722 -9999 -9999 -9999 -9999 -9999 -9999 -9999 -9999 -9999
 -9999 -9999 -9999 -9999 -9999 -9999 -9999 -9999 -9999 542 549 575 587 581 572 561 556 546 538 533 534 533 542 539 542 550 552 558 556 557 553 546 565 557 539 511 482 464 444 435 422 424 410 397 386 378 346 318 303 300 315 401 389 432 523 519 528 565 614 665 643 594 618 729 700 735 734 686 657 634 607 565 554 562 582 582 600 639 679 737 -9999 -9999 -9999 -9999 -9999 -9999 -9999 -9999 -9999
 -9999 -9999 -9999 -9999 -9999 -9999 -9999 -9999 -9999 563 588 589 593 582 564 562 563 552 541 535 529 531 534 557 553 562 569 569 577 580 574 571 564 554 555 537 522 478 461 437 431 422 409 401 396 382 353 335 322 324 370 397 423 467 565 558 645 696 699 726 725 681 662 679 695 684 681 646 617 591 574 550 547 558 548 567 599 635 687 -9999 -9999 -9999 -9999 -9999 -9999 -9999 -9999 -9999 -9999
 -9999 -9999 -9999 -9999 -9999 -9999 -9999 -9999 -9999 596 605 619 601 586 573 555 554 561 548 542 534 537 545 547 566 566 576 599 608 604 610 603 598 588 576 582 509 489 468 448 482 427 414 396 395 388 383 365 363 379 401 412 433 473 532 668 652 727 663 799 796 771 744 728 714 682 724 640 573 553 540 530 525 521 533 575 608 643 697 -9999 -9999 -9999 -9999 -9999 -9999 -9999 -9999 -9999 -9999
 -9999 -9999 -9999 -9999 -9999 -9999 -9999 -9999 -9999 -9999 640 649 608 592 575 560 548 541 559 550 543 545 547 551 560 571 580 590 610 622 633 623 610 601 576 585 539 532 507 462 433 412 400 396 430 411 400 433 434 420 423 449 535 524 552 588 633 654 799 790 948 850 813 758 724 708 651 598 611 528 519 512 504 505 511 536 580 635 686 -9999 -9999 -9999 -9999 -9999 -9999 -9999 -9999 -9999 -9999
 -9999 -9999 -9999 -9999 -9999 -9999 -9999 -9999 -9999 -9999 674 696 638 605 584 567 561 546 614 556 555 555 559 564 567 578 589 598 619 643 650 643 627 610 596 591 568 525 498 459 433 420 414 405 430 420 425 427 508 457 481 488 570 540 587 710 705 810 909 883 949 896 834 768 715 670 616 580 560 554 520 506 492 484 484 509 555 605 664 753 859 -9999 -9999 1095 -9999 -9999 -9999 -9999 -9999
 -9999 -9999 -9999 -9999 -9999 -9999 -9999 -9999 -9999 -9999 -9999 729 701 616 593 576 553 551 554 580 567 566 566 571 575 582 594 617 637 646 661 666 641 620 602 597 555 537 483 494 435 426 421 413 413 428 465 511 490 506 517 530 577 578 642 930 937 959 945 979 921 892 852 796 748 682 630 596 577 562 532 509 491 472 462 493 542 592 652 732 829 -9999 -9999 -9999 -9999 -9999 -9999 -9999 -9999
 -9999 -9999 -9999 -9999 -9999 -9999 -9999 -9999 -9999 -9999 -9999 756 786 655 604 586 561 563 549 578 556 573 577 579 584 590 602 622 643 658 671 671 650 629 609 595 547 523 477 457 446 434 426 422 434 482 511 498 509 531 558 595 617 624 1005 948 939 911 906 906 903 875 838 799 750 694 638 631 625 592 546 527 508 492 553 517 545 585 632 696 -9999 -9999 -9999 -9999 -9999 -9999 -9999 -9999 -9999
 -9999 -9999 -9999 -9999 -9999 -9999 -9999 -9999 -9999 -9999 -9999 754 769 722 626 596 574 562 532 532 552 577 581 587 591 596 605 630 649 662 673 673 655 633 610 582 542 499 471 454 446 442 440 436 458 496 518 545 556 573 589 625 645 800 977 947 916 896 895 901 886 858 840 788 740 682 664 643 635 607 576 554 532 549 606 577 566 589 616 -9999 -9999 -9999 -9999 -9999 -9999 -9999 -9999 -9999 -9999
 -9999 -9999 -9999 -9999 -9999 -9999 -9999 -9999 -9999 -9999 -9999 -9999 750 745 686 621 589 561 585 537 539 555 580 586 590 599 612 627 652 675 692 684 667 640 618 573 531 500 474 457 450 454 460 469 548 610 619 569 591 592 623 661 699 935 930 911 892 885 900 933 892 865 819 790 723 696 678 676 662 665 614 575 561 557 575 586 625 587 593 610 -9999 -9999 -9999 -9999 -9999 -9999 -9999 -9999 -9999
 -9999 -9999 -9999 -9999 -9999 -9999 -9999 -9999 -9999 -9999 -9999 -9999 -9999 725 686 637 599 575 556 548 543 543 562 568 569 595 621 653 679 698 711 710 676 640 624 578 538 503 475 459 456 471 491 496 517 733 853 816 668 672 711 747 930 885 877 859 860 898 924 922 883 851 801 769 722 708 693 708 687 657 622 600 588 585 603 596 592 586 570 -9999 -9999 -9999 -9999 -9999 -9999 -9999 -9999 -9999 -9999
 -9999 -9999 -9999 -9999 -9999 -9999 -9999 -9999 -9999 -9999 -9999 -9999 -9999 -9999 -9999 -9999 620 598 577 564 549 545 547 565 570 587 620 659 705 740 766 745 691 631 643 598 552 513 482 467 463 490 520 529 601 659 993 1036 686 754 810 882 846 840 828 811 829 1004 996 923 872 836 791 789 728 701 679 708 690 662 645 615 614 611 624 634 621 601 569 526 -9999 -9999 -9999 -9999 -9999 -9999 -9999 -9999 -9999
 -9999 -9999 -9999 -9999 -9999 -9999 -9999 -9999 -9999 -9999 -9999 -9999 -9999 -9999 -9999 -9999 -9999 -9999 590 570 555 548 545 551 576 592 620 652 693 743 780 805 632 731 714 654 583 531 495 488 488 516 545 560 600 619 621 693 765 840 900 906 834 811 796 806 876 1024 1088 930 853 841 781 738 708 708 682 699 704 680 631 629 625 628 643 661 658 603 551 513 -9999 -9999 -9999 -9999 -9999 -9999 -9999 -9999 -9999
 -9999 -9999 -9999 -9999 -9999 -9999 -9999 -9999 -9999 -9999 -9999 -9999 -9999 -9999 -9999 -9999 -9999 -9999 598 574 564 554 550 551 563 603 616 631 672 673 838 853 717 610 676 701 743 654 529 571 540 560 575 609 625 646 711 767 839 922 897 845 820 799 788 806 888 1026 1030 870 833 800 767 707 708 706 678 680 670 654 620 631 620 631 645 663 649 604 553 503 -9999 -9999 -9999 -9999 -9999 -9999 -9999 -9999 -9999
 -9999 -9999 -9999 -9999 -9999 -9999 -9999 -9999 -9999 -9999 -9999 -9999 -9999 -9999 -9999 -9999 -9999 -9999 -9999 -9999 -9999 566 551 551 555 599 624 640 652 663 651 833 634 1030 1250 1043 1101 926 685 740 596 602 603 628 650 704 752 835 912 918 907 854 822 805 803 817 895 952 899 795 779 778 742 679 677 662 645 644 640 609 610 600 603 614 624 630 616 585 561 511 488 -9999 -9999 -9999 -9999 -9999 -9999 -9999 -9999
 -9999 -9999 -9999 -9999 -9999 -9999 -9999 -9999 -9999 -9999 -9999 -9999 -9999 -9999 -9999 -9999 -9999 -9999 -9999 -9999 -9999 -9999 -9999 554 -9999 556 617 628 665 668 682 712 865 1001 1062 1024 1013 991 757 852 674 623 622 639 671 757 808 937 958 940 934 848 835 821 843 857 849 817 767 743 733 714 683 654 646 648 626 656 644 609 591 594 600 598 603 600 586 562 543 503 488 488 -9999 -9999 -9999 -9999 -9999 -9999 -9999
 -9999 -9999 -9999 -9999 -9999 -9999 -9999 -9999 -9999 -9999 -9999 -9999 -9999 -9999 -9999 -9999 -9999 -9999 -9999 -9999 -9999 -9999 -9999 -9999 -9999 -9999 541 612 653 681 717 763 846 1391 1362 1190 1062 966 844 724 655 643 642 637 689 788 898 961 978 1004 926 866 847 840 898 964 848 916 781 743 710 671 659 658 652 637 621 604 589 591 582 580 585 587 584 576 560 540 526 522 485 483 -9999 -9999 -9999 -9999 -9999 -9999 -9999
 -9999 -9999 -9999 -9999 -9999 -9999 -9999 -9999 -9999 -9999 -9999 -9999 -9999 -9999 -9999 -9999 -9999 -9999 -9999 -9999 -9999 -9999 -9999 -9999 -9999 -9999 -9999 -9999 615 686 742 848 894 1378 1590 1773 1630 892 804 776 801 699 692 683 713 796 889 967 993 1017 861 887 845 860 944 906 861 821 741 713 667 663 649 639 640 631 607 595 583 575 571 569 575 574 567 560 548 532 538 515 476 -9999 -9999 -9999 -9999 -9999 -9999 -9999 -9999
 -9999 -9999 -9999 -9999 -9999 -9999 -9999 -9999 -9999 -9999 -9999 -9999 -9999 -9999 -9999 -9999 -9999 -9999 -9999 -9999 -9999 -9999 -9999 -9999 -9999 -9999 -9999 -9999 -9999 -9999 -9999 -9999 904 1187 1829 1930 1675 1337 862 748 736 722 785 815 743 801 871 928 996 1000 965 912 906 946 928 881 781 720 738 677 664 667 636 627 631 624 622 622 576 558 555 559 564 557 552 553 536 521 499 485 483 464 468 -9999 -9999 -9999 -9999 -9999 -9999
 -9999 -9999 -9999 -9999 -9999 -9999 -9999 -9999 -9999 -9999 -9999 -9999 -9999 -9999 -9999 -9999 -9999 -9999 -9999 -9999 -9999 -9999 -9999 -9999 -9999 -9999 -9999 -9999 -9999 -9999 -9999 -9999 -9999 -9999 -9999 -9999 1455 1171 964 760 711 725 753 750 752 798 851 904 958 982 997 964 969 931 929 864 740 736 712 681 672 655 650 631 622 625 630 606 554 548 545 547 550 542 540 529 521 510 485 481 476 472 463 -9999 -9999 -9999 -9999 -9999 -9999
 -9999 -9999 -9999 -9999 -9999 -9999 -9999 -9999 -9999 -9999 -9999 -9999 -9999 -9999 -9999 -9999 -9999 -9999 -9999 -9999 -9999 -9999 -9999 -9999 -9999 -9999 -9999 -9999 -9999 -9999 -9999 -9999 -9999 -9999 -9999 -9999 -9999 -9999 834 773 714 710 715 763 748 776 825 880 917 938 940 899 931 885 853 799 749 715 700 683 678 639 642 630 637 635 634 593 548 539 534 533 534 527 522 517 504 493 490 492 488 502 449 -9999 -9999 -9999 -9999 -9999 -9999
 -9999 -9999 -9999 -9999 -9999 -9999 -9999 -9999 -9999 -9999 -9999 -9999 -9999 -9999 -9999 -9999 -9999 -9999 -9999 -9999 -9999 -9999 -9999 -9999 -9999 -9999 -9999 -9999 -9999 -9999 -9999 -9999 -9999 -9999 -9999 -9999 -9999 -9999 729 698 694 692 724 696 734 746 783 832 863 870 858 868 874 850 803 775 742 716 697 678 656 650 638 634 644 646 622 583 557 537 529 530 523 512 507 500 499 506 519 517 553 489 485 -9999 -9999 -9999 -9999 -9999 -9999
 -9999 -9999 -9999 -9999 -9999 -9999 -9999 -9999 -9999 -9999 -9999 -9999 -9999 -9999 -9999 -9999 -9999 -9999 -9999 -9999 -9999 -9999 -9999 -9999 -9999 -9999 -9999 -9999 -9999 -9999 -9999 -9999 -9999 -9999 -9999 -9999 -9999 -9999 -9999 649 658 673 669 695 750 716 738 758 796 808 823 842 837 830 767 761 719 710 705 677 668 653 646 640 670 657 627 579 566 541 530 523 517 505 507 500 503 525 570 532 485 479 466 470 -9999 -9999 -9999 -9999 -9999
 -9999 -9999 -9999 -9999 -9999 -9999 -9999 -9999 -9999 -9999 -9999 -9999 -9999 -9999 -9999 -9999 -9999 -9999 -9999 -9999 -9999 -9999 -9999 -9999 -9999 -9999 -9999 -9999 -9999 -9999 -9999 -9999 -9999 -9999 -9999 -9999 -9999 -9999 -9999 -9999 645 638 690 678 693 681 682 712 746 766 776 784 811 776 749 740 730 724 699 681 662 668 649 638 645 649 621 584 565 548 534 526 517 511 508 502 510 568 645 622 575 482 481 526 486 -9999 -9999 -9999 -9999
 -9999 -9999 -9999 -9999 -9999 -9999 -9999 -9999 -9999 -9999 -9999 -9999 -9999 -9999 -9999 -9999 -9999 -9999 -9999 -9999 -9999 -9999 -9999 -9999 -9999 -9999 -9999 -9999 -9999 -9999 -9999 -9999 -9999 -9999 -9999 -9999 -9999 -9999 -9999 -9999 628 627 676 607 616 634 656 670 690 711 740 754 767 751 738 734 732 718 692 669 675 671 661 659 655 632 599 590 563 549 542 528 524 517 514 516 520 576 562 516 493 495 502 543 503 532 -9999 -9999 -9999
 -9999 -9999 -9999 -9999 -9999 -9999 -9999 -9999 -9999 -9999 -9999 -9999 -9999 -9999 -9999 -9999 -9999 -9999 -9999 -9999 -9999 -9999 -9999 -9999 -9999 -9999 -9999 -9999 -9999 -9999 -9999 -9999 -9999 -9999 -9999 -9999 -9999 -9999 -9999 -9999 614 612 600 592 605 617 640 667 687 714 749 767 807 739 727 736 735 714 695 689 690 682 659 643 632 617 616 589 564 554 545 541 531 528 517 515 521 514 506 521 520 538 544 553 573 572 574 534 -9999
 -9999 -9999 -9999 -9999 -9999 -9999 -9999 -9999 -9999 -9999 -9999 -9999 -9999 -9999 -9999 -9999 -9999 -9999 -9999 -9999 -9999 -9999 -9999 -9999 -9999 -9999 -9999 -9999 -9999 -9999 -9999 -9999 -9999 -9999 -9999 -9999 -9999 -9999 -9999 -9999 605 595 591 612 597 612 641 677 693 732 743 782 744 723 729 748 729 721 698 698 679 662 644 636 623 621 609 590 573 566 558 555 543 545 530 529 519 534 599 639 607 588 581 601 589 585 576 545 -9999
 -9999 -9999 -9999 -9999 -9999 -9999 -9999 -9999 -9999 -9999 -9999 -9999 -9999 -9999 -9999 -9999 -9999 -9999 -9999 -9999 -9999 -9999 -9999 -9999 -9999 -9999 -9999 -9999 -9999 -9999 -9999 -9999 -9999 -9999 -9999 -9999 -9999 -9999 -9999 -9999 610 603 604 646 609 629 662 676 696 721 776 755 754 734 727 729 740 715 725 702 685 653 638 641 615 614 605 616 582 582 572 559 551 552 555 545 556 623 667 629 641 653 617 624 610 587 557 -9999 -9999
 -9999 -9999 -9999 -9999 -9999 -9999 -9999 -9999 -9999 -9999 -9999 -9999 -9999 -9999 -9999 -9999 -9999 -9999 -9999 -9999 -9999 -9999 -9999 -9999 -9999 -9999 -9999 -9999 -9999 -9999 -9999 -9999 -9999 -9999 -9999 -9999 -9999 -9999 -9999 -9999 630 634 641 672 684 686 677 700 710 729 875 722 755 722 725 727 738 738 719 701 705 668 657 635 618 619 609 602 588 586 581 576 565 559 571 573 567 572 648 687 696 659 638 636 619 574 -9999 -9999 -9999
 -9999 -9999 -9999 -9999 -9999 -9999 -9999 -9999 -9999 -9999 -9999 -9999 -9999 -9999 -9999 -9999 -9999 -9999 -9999 -9999 -9999 -9999 -9999 -9999 -9999 -9999 -9999 -9999 -9999 -9999 -9999 -9999 -9999 -9999 -9999 -9999 -9999 -9999 -9999 -9999 668 684 682 692 706 728 713 718 734 740 749 720 728 722 731 720 733 741 709 698 684 668 658 652 634 620 612 607 600 591 589 588 578 570 571 578 569 572 615 698 753 662 648 581 -9999 -9999 -9999 -9999 -9999
 -9999 -9999 -9999 -9999 -9999 -9999 -9999 -9999 -9999 -9999 -9999 -9999 -9999 -9999 -9999 -9999 -9999 -9999 -9999 -9999 -9999 -9999 -9999 -9999 -9999 -9999 -9999 -9999 -9999 -9999 -9999 -9999 -9999 -9999 -9999 -9999 -9999 -9999 -9999 -9999 -9999 738 723 713 720 749 760 751 779 750 766 734 729 728 725 738 733 725 712 719 700 684 666 650 647 631 620 616 605 603 598 588 594 577 578 573 573 572 586 673 589 -9999 -9999 -9999 -9999 -9999 -9999 -9999 -9999
 -9999 -9999 -9999 -9999 -9999 -9999 -9999 -9999 -9999 -9999 -9999 -9999 -9999 -9999 -9999 -9999 -9999 -9999 -9999 -9999 -9999 -9999 -9999 -9999 -9999 -9999 -9999 -9999 -9999 -9999 -9999 -9999 -9999 -9999 -9999 -9999 -9999 -9999 -9999 -9999 -9999 748 741 743 747 772 796 768 774 766 767 739 746 736 740 736 726 718 716 709 709 712 682 667 663 648 638 626 622 608 604 603 598 600 591 575 571 572 574 576 -9999 -9999 -9999 -9999 -9999 -9999 -9999 -9999 -9999
 -9999 -9999 -9999 -9999 -9999 -9999 -9999 -9999 -9999 -9999 -9999 -9999 -9999 -9999 -9999 -9999 -9999 -9999 -9999 -9999 -9999 -9999 -9999 -9999 -9999 -9999 -9999 -9999 -9999 -9999 -9999 -9999 -9999 -9999 -9999 -9999 -9999 -9999 -9999 -9999 -9999 754 737 729 803 813 828 788 773 769 758 752 745 748 740 738 749 724 724 711 726 731 696 676 668 659 656 649 629 622 616 609 612 601 589 -9999 -9999 -9999 -9999 -9999 -9999 -9999 -9999 -9999 -9999 -9999 -9999 -9999 -9999
 -9999 -9999 -9999 -9999 -9999 -9999 -9999 -9999 -9999 -9999 -9999 -9999 -9999 -9999 -9999 -9999 -9999 -9999 -9999 -9999 -9999 -9999 -9999 -9999 -9999 -9999 -9999 -9999 -9999 -9999 -9999 -9999 -9999 -9999 -9999 -9999 -9999 -9999 -9999 -9999 -9999 757 739 730 746 825 845 840 785 776 770 761 759 750 753 755 751 734 727 722 725 712 704 693 687 681 672 663 -9999 -9999 -9999 -9999 612 -9999 -9999 -9999 -9999 -9999 -9999 -9999 -9999 -9999 -9999 -9999 -9999 -9999 -9999 -9999 -9999
 -9999 -9999 -9999 -9999 -9999 -9999 -9999 -9999 -9999 -9999 -9999 -9999 -9999 -9999 -9999 -9999 -9999 -9999 -9999 -9999 -9999 -9999 -9999 -9999 -9999 -9999 -9999 -9999 -9999 -9999 -9999 -9999 -9999 -9999 -9999 -9999 -9999 -9999 -9999 -9999 -9999 -9999 741 739 756 768 857 807 795 788 782 -9999 -9999 759 757 762 755 741 744 733 732 721 747 711 705 697 692 -9999 -9999 -9999 -9999 -9999 -9999 -9999 -9999 -9999 -9999 -9999 -9999 -9999 -9999 -9999 -9999 -9999 -9999 -9999 -9999 -9999 -9999
 -9999 -9999 -9999 -9999 -9999 -9999 -9999 -9999 -9999 -9999 -9999 -9999 -9999 -9999 -9999 -9999 -9999 -9999 -9999 -9999 -9999 -9999 -9999 -9999 -9999 -9999 -9999 -9999 -9999 -9999 -9999 -9999 -9999 -9999 -9999 -9999 -9999 -9999 -9999 -9999 -9999 -9999 -9999 -9999 -9999 -9999 -9999 -9999 -9999 -9999 -9999 -9999 -9999 -9999 -9999 765 756 752 750 -9999 -9999 -9999 730 726 724 -9999 -9999 -9999 -9999 -9999 -9999 -9999 -9999 -9999 -9999 -9999 -9999 -9999 -9999 -9999 -9999 -9999 -9999 -9999 -9999 -9999 -9999 -9999 -9999
 -9999 -9999 -9999 -9999 -9999 -9999 -9999 -9999 -9999 -9999 -9999 -9999 -9999 -9999 -9999 -9999 -9999 -9999 -9999 -9999 -9999 -9999 -9999 -9999 -9999 -9999 -9999 -9999 -9999 -9999 -9999 -9999 -9999 -9999 -9999 -9999 -9999 -9999 -9999 -9999 -9999 -9999 -9999 -9999 -9999 -9999 -9999 -9999 -9999 -9999 -9999 -9999 -9999 -9999 -9999 -9999 -9999 -9999 -9999 -9999 -9999 -9999 -9999 -9999 -9999 -9999 -9999 -9999 -9999 -9999 -9999 -9999 -9999 -9999 -9999 -9999 -9999 -9999 -9999 -9999 -9999 -9999 -9999 -9999 -9999 -9999 -9999 -9999 -9999
