# Supplementary material for: Climate Change Influences Potential Distribution of Infected Aedes aegypti Co-Occurrence with Dengue Epidemics Risk Areas in Tanzania
Source: PLoS One. 2016 Sep 28;11(9):e0162649. doi: 10.1371/journal.pone.0162649 (PMC5040426; doi:10.1371/journal.pone.0162649)
Supplement: S1 File — (ZIP) [file pone.0162649.s001.zip › S1_File/bioData/bioData-2050/Tz_bio17.asc]

ncols        89
nrows        86
xllcorner    29.371397018433
yllcorner    -11.758983612061
cellsize     0.125
NODATA_value  -9999
 -9999 -9999 -9999 -9999 -9999 -9999 -9999 -9999 -9999 -9999 -9999 66 52 42 44 49 61 78 103 129 153 168 180 188 194 190 185 175 162 148 135 123 111 99 88 86 -9999 -9999 -9999 -9999 -9999 -9999 -9999 -9999 -9999 -9999 -9999 -9999 -9999 -9999 -9999 -9999 -9999 -9999 -9999 -9999 -9999 -9999 -9999 -9999 -9999 -9999 -9999 -9999 -9999 -9999 -9999 -9999 -9999 -9999 -9999 -9999 -9999 -9999 -9999 -9999 -9999 -9999 -9999 -9999 -9999 -9999 -9999 -9999 -9999 -9999 -9999 -9999 -9999
 -9999 -9999 -9999 -9999 -9999 -9999 -9999 -9999 -9999 56 56 54 47 39 40 48 63 83 109 134 155 166 174 178 180 179 174 167 155 144 129 115 103 93 85 81 84 96 118 -9999 -9999 -9999 -9999 -9999 -9999 -9999 -9999 -9999 -9999 -9999 -9999 -9999 -9999 -9999 -9999 -9999 -9999 -9999 -9999 -9999 -9999 -9999 -9999 -9999 -9999 -9999 -9999 -9999 -9999 -9999 -9999 -9999 -9999 -9999 -9999 -9999 -9999 -9999 -9999 -9999 -9999 -9999 -9999 -9999 -9999 -9999 -9999 -9999 -9999
 -9999 -9999 -9999 -9999 -9999 -9999 -9999 -9999 -9999 -9999 47 43 49 48 41 50 65 87 113 145 158 164 166 169 169 167 163 156 148 135 123 110 96 85 77 76 83 102 126 145 174 -9999 -9999 -9999 -9999 -9999 -9999 -9999 -9999 -9999 -9999 -9999 -9999 -9999 -9999 -9999 -9999 -9999 -9999 -9999 -9999 -9999 -9999 -9999 -9999 -9999 -9999 -9999 -9999 -9999 -9999 -9999 -9999 -9999 -9999 -9999 -9999 -9999 -9999 -9999 -9999 -9999 -9999 -9999 -9999 -9999 -9999 -9999 -9999
 -9999 -9999 -9999 -9999 -9999 -9999 -9999 -9999 -9999 -9999 43 58 45 43 41 49 62 82 115 143 152 153 155 155 158 156 151 148 141 129 117 102 90 78 69 63 73 81 101 138 169 171 181 -9999 -9999 -9999 -9999 -9999 -9999 -9999 -9999 -9999 -9999 -9999 -9999 -9999 -9999 -9999 -9999 -9999 -9999 -9999 -9999 -9999 -9999 -9999 -9999 -9999 -9999 -9999 -9999 -9999 -9999 -9999 -9999 -9999 -9999 -9999 -9999 -9999 -9999 -9999 -9999 -9999 -9999 -9999 -9999 -9999 -9999
 -9999 -9999 -9999 -9999 -9999 -9999 -9999 -9999 -9999 -9999 -9999 55 42 42 40 44 54 73 98 121 132 136 140 141 144 143 143 139 134 125 112 97 82 71 61 55 60 75 88 103 117 123 137 135 129 -9999 -9999 -9999 -9999 -9999 -9999 -9999 -9999 -9999 -9999 -9999 -9999 -9999 -9999 -9999 -9999 -9999 -9999 -9999 -9999 -9999 -9999 -9999 -9999 -9999 -9999 -9999 -9999 -9999 -9999 -9999 -9999 -9999 -9999 -9999 -9999 -9999 -9999 -9999 -9999 -9999 -9999 -9999 -9999
 -9999 -9999 -9999 -9999 -9999 -9999 -9999 -9999 -9999 -9999 -9999 -9999 41 33 34 40 49 59 78 96 109 116 121 125 128 130 130 130 128 121 106 89 76 66 58 59 67 71 86 106 131 121 127 123 117 107 -9999 -9999 -9999 -9999 -9999 -9999 -9999 -9999 -9999 -9999 -9999 -9999 -9999 -9999 -9999 -9999 -9999 -9999 -9999 -9999 -9999 -9999 -9999 -9999 -9999 -9999 -9999 -9999 -9999 -9999 -9999 -9999 -9999 -9999 -9999 -9999 -9999 -9999 -9999 -9999 -9999 -9999 -9999
 -9999 -9999 -9999 -9999 -9999 -9999 -9999 -9999 -9999 -9999 -9999 -9999 32 30 26 34 40 41 63 76 88 96 104 110 114 117 118 120 123 118 100 82 69 58 56 56 70 84 89 96 106 117 116 115 109 97 85 74 -9999 -9999 -9999 -9999 -9999 -9999 -9999 -9999 -9999 -9999 -9999 -9999 -9999 -9999 -9999 -9999 -9999 -9999 -9999 -9999 -9999 -9999 -9999 -9999 -9999 -9999 -9999 -9999 -9999 -9999 -9999 -9999 -9999 -9999 -9999 -9999 -9999 -9999 -9999 -9999 -9999
 -9999 -9999 -9999 -9999 -9999 -9999 -9999 -9999 -9999 -9999 -9999 -9999 26 23 27 25 31 34 45 58 68 79 88 94 99 103 104 106 109 109 90 71 62 55 53 50 61 71 79 84 94 100 104 102 95 88 76 69 55 48 -9999 -9999 -9999 -9999 -9999 -9999 -9999 -9999 -9999 -9999 -9999 -9999 -9999 -9999 -9999 -9999 -9999 -9999 -9999 -9999 -9999 -9999 -9999 -9999 -9999 -9999 -9999 -9999 -9999 -9999 -9999 -9999 -9999 -9999 -9999 -9999 -9999 -9999 -9999
 -9999 -9999 -9999 -9999 -9999 -9999 -9999 -9999 -9999 -9999 -9999 -9999 23 21 23 24 26 27 37 44 55 64 74 81 83 86 87 88 91 86 75 62 61 47 48 49 57 55 62 71 82 88 90 90 86 80 67 57 49 46 45 28 -9999 -9999 -9999 -9999 -9999 -9999 -9999 -9999 -9999 -9999 -9999 -9999 -9999 -9999 -9999 -9999 -9999 -9999 -9999 -9999 -9999 -9999 -9999 -9999 -9999 -9999 -9999 -9999 -9999 -9999 -9999 -9999 -9999 -9999 -9999 -9999 -9999
 -9999 -9999 -9999 -9999 -9999 -9999 -9999 -9999 -9999 -9999 -9999 -9999 19 18 19 18 19 22 26 34 43 53 63 69 71 72 72 71 67 60 53 44 41 40 41 42 45 49 54 61 69 76 82 82 78 69 60 51 42 37 31 17 15 -9999 -9999 -9999 -9999 -9999 -9999 -9999 -9999 -9999 -9999 -9999 -9999 -9999 -9999 -9999 -9999 -9999 -9999 -9999 -9999 -9999 -9999 -9999 -9999 -9999 -9999 -9999 -9999 -9999 -9999 -9999 -9999 -9999 -9999 -9999 -9999
 -9999 -9999 -9999 -9999 -9999 -9999 -9999 -9999 -9999 -9999 -9999 -9999 18 16 16 16 16 17 22 27 33 41 53 58 59 60 59 57 52 45 39 35 32 35 36 38 40 44 48 54 61 66 72 75 71 63 53 44 38 30 24 16 11 10 9 -9999 -9999 -9999 -9999 -9999 -9999 -9999 -9999 -9999 -9999 -9999 -9999 -9999 -9999 -9999 -9999 -9999 -9999 -9999 -9999 -9999 -9999 -9999 -9999 -9999 -9999 -9999 -9999 -9999 -9999 -9999 -9999 -9999 -9999
 -9999 -9999 -9999 -9999 -9999 -9999 -9999 -9999 -9999 -9999 -9999 18 16 15 15 14 14 16 18 22 26 32 39 46 47 49 49 47 40 34 31 29 28 28 29 32 35 37 41 47 51 59 63 64 60 54 45 40 34 38 16 13 8 8 8 6 6 -9999 -9999 -9999 -9999 -9999 -9999 -9999 -9999 -9999 -9999 -9999 -9999 -9999 -9999 -9999 -9999 -9999 -9999 -9999 -9999 -9999 -9999 -9999 -9999 -9999 -9999 -9999 -9999 -9999 -9999 -9999 -9999
 -9999 -9999 -9999 -9999 -9999 -9999 -9999 -9999 -9999 21 23 19 16 14 15 16 15 16 16 18 22 27 31 36 38 40 42 40 36 29 25 23 22 22 23 26 27 31 34 39 45 48 51 53 49 45 38 33 30 22 12 10 8 6 5 5 6 8 6 -9999 -9999 -9999 -9999 -9999 -9999 -9999 -9999 -9999 -9999 -9999 -9999 -9999 -9999 -9999 -9999 -9999 -9999 -9999 -9999 -9999 -9999 -9999 -9999 -9999 -9999 -9999 -9999 -9999 -9999
 -9999 -9999 -9999 -9999 -9999 -9999 -9999 -9999 -9999 20 18 17 15 15 14 17 16 15 15 15 19 23 27 31 31 32 35 31 29 25 24 22 20 19 20 21 21 23 28 32 36 40 41 42 38 35 31 28 25 18 10 8 5 6 6 5 7 6 6 8 10 -9999 -9999 -9999 -9999 -9999 -9999 -9999 -9999 -9999 -9999 -9999 -9999 -9999 -9999 -9999 -9999 -9999 -9999 -9999 -9999 -9999 -9999 -9999 -9999 -9999 -9999 -9999 -9999
 -9999 -9999 -9999 -9999 -9999 -9999 -9999 -9999 -9999 22 18 16 15 14 14 17 18 16 16 15 17 21 24 25 25 28 26 26 25 22 20 18 17 16 15 15 16 18 23 26 30 33 33 34 31 28 25 23 20 19 12 13 30 4 4 5 5 6 7 8 13 17 -9999 -9999 -9999 -9999 -9999 -9999 -9999 -9999 -9999 -9999 -9999 -9999 -9999 -9999 -9999 -9999 -9999 -9999 -9999 -9999 -9999 -9999 -9999 -9999 -9999 -9999 -9999
 -9999 -9999 -9999 -9999 -9999 -9999 -9999 -9999 -9999 20 16 15 13 12 13 14 15 14 16 16 17 21 22 20 20 21 20 19 21 16 15 15 15 14 12 13 13 15 18 21 23 26 27 25 24 20 20 19 17 13 15 60 17 2 16 7 7 8 10 13 17 17 19 15 -9999 -9999 -9999 -9999 -9999 -9999 -9999 -9999 -9999 -9999 -9999 -9999 -9999 -9999 -9999 -9999 -9999 -9999 -9999 -9999 -9999 -9999 -9999 -9999 -9999
 -9999 -9999 -9999 -9999 -9999 -9999 -9999 -9999 -9999 -9999 -9999 -9999 12 11 11 12 14 14 16 16 19 20 19 18 19 17 16 16 15 15 13 12 13 13 12 11 10 13 14 17 20 22 22 22 19 17 16 17 15 17 50 40 13 2 4 5 7 10 13 16 21 26 41 100 64 18 -9999 -9999 -9999 -9999 -9999 -9999 -9999 -9999 -9999 -9999 -9999 -9999 -9999 -9999 -9999 -9999 -9999 -9999 -9999 -9999 -9999 -9999 -9999
 -9999 -9999 -9999 -9999 -9999 -9999 -9999 -9999 -9999 -9999 -9999 -9999 11 10 11 12 13 12 14 16 17 16 15 16 15 13 12 11 12 11 11 10 11 10 9 9 9 9 11 14 17 17 18 16 14 11 10 11 13 14 31 41 13 3 4 5 9 13 23 29 34 55 32 43 104 27 54 -9999 -9999 -9999 -9999 -9999 -9999 -9999 -9999 -9999 -9999 -9999 -9999 -9999 -9999 -9999 -9999 -9999 -9999 -9999 -9999 -9999 -9999
 -9999 -9999 -9999 -9999 -9999 -9999 -9999 -9999 -9999 -9999 -9999 -9999 11 10 10 11 11 12 12 12 14 13 13 13 11 10 10 8 9 8 8 7 7 8 7 7 7 7 9 10 12 14 14 13 12 10 9 10 38 28 17 14 4 4 5 13 37 45 53 42 57 81 99 117 39 46 44 -9999 -9999 -9999 -9999 -9999 -9999 -9999 -9999 -9999 -9999 -9999 -9999 -9999 -9999 -9999 -9999 -9999 -9999 -9999 -9999 -9999 -9999
 -9999 -9999 -9999 -9999 -9999 -9999 -9999 -9999 -9999 -9999 14 12 10 11 9 10 10 11 10 10 10 9 10 9 8 8 8 7 7 6 6 7 7 5 6 6 6 6 7 8 10 11 12 11 9 8 9 8 13 13 13 7 4 10 10 11 14 22 37 45 54 43 48 43 40 35 -9999 -9999 -9999 -9999 -9999 -9999 -9999 -9999 -9999 -9999 -9999 -9999 -9999 -9999 -9999 -9999 -9999 -9999 -9999 -9999 -9999 -9999 -9999
 -9999 -9999 -9999 -9999 -9999 -9999 -9999 -9999 -9999 14 12 12 11 10 9 9 9 9 9 9 10 9 8 8 7 8 5 5 4 5 5 5 4 5 4 5 4 4 5 6 6 7 9 9 10 8 8 7 9 11 11 5 5 6 8 11 14 20 26 26 32 31 36 24 25 24 -9999 -9999 -9999 -9999 -9999 -9999 -9999 -9999 -9999 -9999 -9999 -9999 -9999 -9999 -9999 -9999 -9999 -9999 -9999 -9999 -9999 -9999 -9999
 -9999 -9999 -9999 -9999 -9999 -9999 -9999 -9999 -9999 15 14 14 10 8 8 8 9 7 8 8 7 6 6 5 5 6 6 6 6 6 6 5 4 4 4 3 3 3 4 4 5 6 7 6 6 7 7 8 10 11 13 5 5 5 8 11 14 18 19 21 25 40 46 29 20 20 49 -9999 -9999 -9999 -9999 -9999 -9999 -9999 -9999 -9999 -9999 -9999 -9999 -9999 -9999 -9999 -9999 -9999 -9999 -9999 -9999 -9999 -9999
 -9999 -9999 -9999 -9999 -9999 -9999 -9999 -9999 14 13 12 10 10 8 8 9 7 7 7 7 6 6 5 4 3 5 5 5 7 8 8 7 5 4 3 3 3 3 3 4 4 5 5 5 5 7 8 8 10 13 9 5 5 6 8 11 16 17 18 19 28 28 31 34 18 20 38 20 -9999 -9999 -9999 -9999 -9999 -9999 -9999 -9999 -9999 -9999 -9999 -9999 -9999 -9999 -9999 -9999 -9999 -9999 -9999 -9999 -9999
 -9999 -9999 -9999 -9999 -9999 -9999 -9999 13 12 12 11 9 9 8 9 7 7 7 7 6 6 5 5 4 2 3 5 5 6 7 8 5 5 3 3 3 3 3 3 3 3 4 4 4 5 6 6 7 11 12 10 5 5 6 8 10 14 16 20 21 27 26 27 27 21 20 30 22 22 23 -9999 -9999 -9999 -9999 -9999 -9999 -9999 -9999 -9999 -9999 -9999 -9999 -9999 -9999 -9999 -9999 -9999 -9999 -9999
 -9999 -9999 -9999 -9999 -9999 -9999 11 11 10 8 8 7 8 7 6 6 6 5 5 5 5 4 4 3 3 4 4 4 6 6 3 3 3 3 2 1 1 1 1 1 3 3 3 4 3 5 6 6 9 9 6 6 5 5 6 8 9 9 11 13 14 20 22 26 31 37 25 23 23 23 24 28 37 -9999 -9999 -9999 -9999 -9999 -9999 -9999 -9999 -9999 -9999 -9999 -9999 -9999 -9999 -9999 -9999
 -9999 -9999 -9999 -9999 -9999 11 10 9 8 7 7 7 6 6 6 5 5 4 4 4 4 4 4 3 3 3 3 3 3 4 4 4 2 2 2 2 1 1 1 2 3 1 3 4 4 5 5 6 6 6 6 6 5 5 5 7 7 7 9 10 9 14 19 25 48 50 37 23 28 22 20 24 35 49 -9999 -9999 -9999 -9999 -9999 -9999 -9999 -9999 -9999 -9999 -9999 -9999 -9999 -9999 -9999
 -9999 -9999 -9999 -9999 13 9 9 7 6 6 6 5 5 5 4 4 4 4 4 4 4 4 3 3 3 3 2 2 3 3 3 2 2 2 1 1 1 1 1 2 2 2 2 2 3 4 4 4 5 5 6 5 4 4 4 5 6 6 7 10 11 14 18 23 36 49 38 28 25 18 20 22 36 53 75 -9999 -9999 -9999 -9999 -9999 -9999 -9999 -9999 -9999 -9999 -9999 -9999 -9999 -9999
 -9999 17 14 13 9 9 6 6 6 5 5 5 4 4 4 4 4 4 4 4 3 3 3 3 3 2 2 2 2 2 2 2 2 1 1 1 1 1 1 1 1 1 1 1 1 3 4 4 4 4 5 5 4 4 4 5 6 6 7 10 11 14 17 21 24 41 35 28 26 23 26 41 43 62 87 111 134 -9999 -9999 -9999 -9999 -9999 -9999 -9999 -9999 -9999 -9999 -9999 -9999
 -9999 15 12 9 7 6 6 4 5 5 5 3 3 3 3 3 3 2 2 2 2 2 2 2 2 2 2 2 2 2 2 2 1 1 1 1 1 1 1 1 1 1 0 1 1 1 3 3 3 3 4 3 3 4 4 4 6 6 7 11 13 14 17 24 25 33 32 30 26 21 51 39 98 90 103 130 151 144 -9999 -9999 -9999 -9999 -9999 -9999 -9999 -9999 -9999 -9999 -9999
 16 14 12 10 7 6 4 5 5 4 3 3 3 3 2 2 2 2 2 2 2 2 2 2 1 2 2 1 1 1 2 1 1 1 0 0 0 0 1 1 0 0 0 0 0 1 1 1 3 3 3 3 3 3 3 4 5 6 7 11 13 17 20 26 28 35 38 37 39 30 38 95 95 119 124 156 169 150 130 -9999 -9999 -9999 -9999 -9999 -9999 -9999 -9999 -9999 -9999
 14 12 11 7 6 4 4 5 4 3 3 3 2 2 2 2 2 2 2 2 2 2 2 2 1 2 2 1 1 1 1 1 1 1 0 0 0 0 0 0 0 0 0 0 0 0 1 1 1 1 1 1 3 3 3 3 5 6 8 11 12 17 21 28 35 40 43 42 50 48 60 72 215 122 147 165 180 154 -9999 -9999 -9999 -9999 -9999 -9999 -9999 -9999 -9999 -9999 -9999
 13 12 11 8 6 4 5 4 4 3 3 1 1 1 1 2 2 2 2 2 2 2 2 1 1 0 0 0 0 0 1 1 1 1 1 0 0 0 0 0 0 0 0 0 0 0 0 0 0 1 1 1 1 1 3 3 5 6 9 12 12 18 21 28 35 43 50 52 58 66 81 95 239 157 234 174 164 160 -9999 -9999 -9999 -9999 -9999 177 -9999 -9999 -9999 -9999 -9999
 -9999 11 9 8 6 4 4 4 4 3 2 1 1 1 1 1 2 2 2 2 2 1 1 1 1 0 0 0 0 1 0 1 1 1 1 0 0 0 0 0 0 0 0 0 0 0 0 0 0 1 1 1 1 2 2 3 3 6 9 12 13 17 20 26 37 51 60 63 73 80 91 109 140 175 225 191 174 148 -9999 -9999 -9999 -9999 -9999 135 -9999 -9999 -9999 -9999 -9999
 -9999 10 9 6 4 5 4 4 2 2 2 1 1 1 1 1 1 2 1 1 1 1 1 1 1 1 0 0 1 1 1 1 1 1 1 0 0 0 1 0 0 0 0 0 0 0 0 0 0 0 1 1 1 1 2 3 3 4 9 13 13 16 19 25 38 57 69 72 85 87 99 120 142 177 202 209 171 160 -9999 -9999 -9999 -9999 -9999 77 -9999 -9999 -9999 -9999 -9999
 -9999 -9999 9 6 5 5 3 3 2 2 1 1 1 1 1 1 0 1 1 1 1 1 1 1 1 1 1 1 1 1 0 1 1 1 0 0 0 0 0 0 0 0 0 0 0 0 0 0 0 0 0 1 1 1 2 3 3 4 8 11 15 17 23 26 40 68 76 76 81 88 98 115 140 173 179 189 183 -9999 -9999 -9999 -9999 -9999 149 -9999 -9999 -9999 -9999 -9999 -9999
 -9999 -9999 8 6 5 4 3 2 2 2 1 1 1 1 0 0 0 0 1 1 1 1 1 1 1 1 1 1 1 1 0 0 1 0 0 0 0 0 0 0 1 1 0 0 0 0 0 0 0 0 0 1 1 1 1 3 3 4 10 12 16 19 24 33 49 65 71 78 80 79 85 98 129 160 166 196 205 -9999 -9999 -9999 -9999 -9999 -9999 -9999 -9999 -9999 -9999 -9999 -9999
 -9999 -9999 6 7 5 4 3 2 2 1 1 1 0 0 0 0 0 0 0 1 1 1 1 1 1 1 1 1 1 1 0 0 0 0 0 0 0 0 0 0 0 0 1 0 0 0 0 0 0 0 0 0 1 2 3 5 3 6 11 14 17 21 30 38 56 62 70 75 78 81 99 100 120 147 156 178 -9999 -9999 -9999 -9999 -9999 -9999 -9999 -9999 -9999 -9999 -9999 -9999 -9999
 -9999 -9999 8 6 5 3 2 2 1 1 0 0 0 0 0 0 0 0 0 0 1 1 1 1 1 1 1 1 1 1 0 0 0 0 0 0 0 0 0 0 0 0 0 0 0 0 0 0 0 0 0 0 0 0 5 8 7 8 11 11 19 25 33 44 54 65 64 59 76 74 91 92 105 120 131 156 -9999 -9999 -9999 -9999 -9999 -9999 -9999 -9999 -9999 -9999 -9999 -9999 -9999
 -9999 -9999 8 5 4 3 2 2 1 0 0 0 0 0 0 0 0 0 0 0 0 1 1 1 1 1 1 1 1 1 0 0 0 0 0 0 0 0 0 0 0 0 0 0 0 0 0 0 0 0 0 0 0 1 9 15 11 9 8 13 18 24 35 44 55 59 71 57 65 68 73 87 99 114 111 131 -9999 -9999 -9999 208 -9999 -9999 -9999 -9999 -9999 -9999 -9999 -9999 -9999
 -9999 9 6 5 4 2 2 1 0 0 0 0 0 0 0 0 0 0 0 0 0 0 1 1 1 1 1 1 1 1 0 0 0 0 0 0 0 0 0 0 0 0 1 0 0 0 0 0 0 0 0 0 0 1 5 25 11 9 9 12 18 24 33 42 55 65 55 53 54 61 73 83 87 93 100 -9999 -9999 -9999 -9999 195 -9999 -9999 -9999 -9999 -9999 -9999 -9999 -9999 -9999
 -9999 8 5 4 3 2 2 0 0 0 0 0 0 0 0 0 0 0 0 0 0 0 0 1 1 1 1 1 1 1 1 0 0 0 0 0 0 0 0 0 0 0 0 0 0 0 0 0 0 0 0 0 0 1 4 7 7 6 8 9 15 20 27 37 52 67 49 53 52 59 69 75 84 94 91 96 -9999 -9999 -9999 168 -9999 -9999 -9999 -9999 -9999 -9999 -9999 -9999 -9999
 -9999 6 5 4 2 2 2 0 0 0 0 0 0 0 0 0 0 0 0 0 0 0 0 1 1 1 1 1 1 1 1 0 0 0 0 0 0 0 0 0 0 0 0 0 0 0 0 0 0 0 0 0 0 1 1 5 2 3 6 9 14 20 24 32 40 43 48 49 52 55 58 63 70 68 76 85 -9999 -9999 -9999 -9999 128 -9999 -9999 -9999 -9999 -9999 -9999 -9999 -9999
 -9999 -9999 4 3 2 2 1 0 0 0 0 0 0 0 0 1 1 1 1 1 0 0 0 0 1 1 1 1 1 1 1 0 0 0 0 0 0 0 0 0 0 0 0 0 0 0 0 0 0 0 0 0 0 0 1 2 1 3 6 9 15 17 25 31 35 40 46 50 54 60 59 64 68 73 76 84 -9999 -9999 -9999 -9999 -9999 120 -9999 -9999 -9999 -9999 -9999 -9999 -9999
 -9999 -9999 -9999 2 2 2 0 0 0 0 0 0 0 0 0 1 1 1 1 1 1 0 0 0 1 1 1 1 1 1 1 1 0 0 0 0 0 0 0 0 0 0 0 0 0 0 0 0 0 0 0 0 0 0 1 1 2 4 4 8 14 23 28 31 35 40 46 53 58 58 59 59 57 61 68 81 87 85 -9999 -9999 -9999 -9999 -9999 -9999 -9999 -9999 -9999 -9999 -9999
 -9999 -9999 -9999 2 2 1 0 0 0 0 0 0 0 0 0 1 1 1 1 1 1 0 0 0 0 1 1 1 1 1 1 1 0 0 0 0 0 0 0 0 0 0 0 0 0 0 0 0 0 0 0 0 0 2 0 2 2 3 7 11 12 34 29 29 34 39 44 58 65 58 53 49 51 56 62 75 79 77 73 -9999 -9999 -9999 -9999 -9999 -9999 -9999 -9999 -9999 -9999
 -9999 -9999 -9999 -9999 -9999 0 0 0 0 0 0 0 0 0 0 1 1 1 1 1 0 0 0 0 0 0 1 1 1 1 1 1 0 0 0 0 0 0 0 0 0 0 0 0 0 0 0 0 0 0 0 0 0 2 1 2 2 3 8 13 33 41 23 28 33 36 50 66 80 65 54 54 52 53 57 69 76 67 73 -9999 -9999 -9999 -9999 -9999 -9999 -9999 -9999 -9999 -9999
 -9999 -9999 -9999 -9999 -9999 -9999 0 0 0 0 0 0 0 0 0 1 1 1 1 1 0 0 0 0 0 0 0 1 1 1 1 1 0 0 0 0 0 0 0 0 0 0 0 0 0 0 0 0 0 0 0 0 0 2 1 3 3 5 8 17 29 29 24 27 31 37 130 127 120 79 60 55 52 53 59 68 75 73 78 82 89 -9999 -9999 -9999 -9999 -9999 -9999 -9999 -9999
 -9999 -9999 -9999 -9999 -9999 -9999 -9999 0 0 0 0 0 0 0 0 1 0 0 2 2 0 0 0 0 0 0 0 0 0 1 0 0 0 0 0 0 0 0 0 0 0 0 0 0 0 0 0 0 0 0 0 0 0 2 3 2 3 5 7 16 31 28 25 23 27 54 123 133 108 82 69 57 52 54 61 71 77 76 82 88 96 99 -9999 -9999 -9999 -9999 -9999 -9999 -9999
 -9999 -9999 -9999 -9999 -9999 -9999 -9999 -9999 0 0 0 0 1 1 1 0 0 0 0 0 0 0 0 0 0 0 0 0 0 0 0 0 0 0 0 0 0 0 0 0 0 0 0 0 0 0 0 0 0 0 0 0 0 3 7 12 7 11 9 25 29 27 25 26 44 53 67 118 84 75 66 56 53 54 62 77 80 78 86 92 97 -9999 -9999 -9999 -9999 -9999 -9999 -9999 -9999
 -9999 -9999 -9999 -9999 -9999 -9999 -9999 -9999 0 0 0 0 1 2 2 2 0 0 0 0 0 0 0 0 0 0 0 0 0 0 0 0 0 0 0 0 0 0 0 0 0 0 0 0 0 0 0 0 0 0 0 0 1 4 3 16 8 23 10 15 30 28 27 31 38 52 70 85 65 64 60 53 53 56 62 80 73 76 87 98 -9999 -9999 -9999 -9999 -9999 -9999 -9999 -9999 -9999
 -9999 -9999 -9999 -9999 -9999 -9999 -9999 -9999 -9999 0 0 0 2 2 3 3 0 0 0 0 0 0 0 0 0 0 0 0 0 0 0 0 0 0 0 0 0 0 0 0 0 0 0 0 0 0 0 0 0 0 0 0 2 3 4 14 9 12 17 26 29 31 32 39 38 43 49 51 54 55 55 49 50 54 62 63 66 75 86 94 -9999 -9999 -9999 -9999 -9999 -9999 -9999 -9999 -9999
 -9999 -9999 -9999 -9999 -9999 -9999 -9999 -9999 -9999 0 0 0 2 2 3 1 0 0 0 0 0 0 0 0 0 0 0 0 0 0 0 0 0 0 0 0 0 0 0 0 0 0 0 0 0 0 0 0 0 0 0 1 2 2 6 12 22 30 23 33 28 40 38 35 34 31 36 40 43 45 45 44 46 51 49 53 59 66 77 -9999 -9999 -9999 -9999 -9999 -9999 -9999 -9999 -9999 -9999
 -9999 -9999 -9999 -9999 -9999 -9999 -9999 -9999 -9999 0 0 1 2 2 2 3 3 0 0 0 0 0 0 0 0 0 0 0 0 0 0 0 0 0 0 0 0 0 0 0 0 0 0 0 0 0 1 1 1 1 0 2 3 5 4 20 16 23 17 35 38 45 39 38 35 32 42 39 37 39 40 39 39 39 40 50 56 62 72 -9999 -9999 -9999 -9999 -9999 -9999 -9999 -9999 -9999 -9999
 -9999 -9999 -9999 -9999 -9999 -9999 -9999 -9999 -9999 -9999 0 0 3 4 3 3 2 2 0 0 0 0 0 0 0 0 0 0 0 0 0 0 0 0 0 0 0 0 0 0 0 0 0 0 0 1 1 0 0 1 2 1 3 4 9 11 13 15 27 27 56 46 42 37 35 35 34 35 41 34 35 34 35 34 35 38 43 54 61 -9999 -9999 -9999 -9999 -9999 -9999 -9999 -9999 -9999 -9999
 -9999 -9999 -9999 -9999 -9999 -9999 -9999 -9999 -9999 -9999 0 0 2 3 3 3 3 3 1 0 0 0 0 0 0 0 0 0 0 0 0 0 0 0 0 0 0 0 0 0 0 0 0 0 0 1 1 2 2 2 1 1 7 7 10 17 17 25 34 33 49 45 41 36 33 30 30 30 30 34 32 32 30 31 30 34 39 44 52 60 71 -9999 -9999 79 -9999 -9999 -9999 -9999 -9999
 -9999 -9999 -9999 -9999 -9999 -9999 -9999 -9999 -9999 -9999 -9999 0 0 3 3 3 3 2 2 1 0 0 1 1 1 0 1 0 0 0 0 0 0 0 0 0 0 0 0 0 0 0 0 0 0 0 1 2 2 2 4 4 8 9 12 26 27 32 31 41 40 40 40 36 35 31 30 29 30 30 29 29 29 27 27 30 34 38 43 53 62 -9999 -9999 -9999 -9999 -9999 -9999 -9999 -9999
 -9999 -9999 -9999 -9999 -9999 -9999 -9999 -9999 -9999 -9999 -9999 0 0 2 3 3 2 2 1 1 1 1 1 1 2 2 1 0 0 0 0 0 0 0 0 0 0 0 0 0 0 0 0 0 0 1 3 4 5 7 8 11 13 12 25 22 24 24 27 31 34 35 35 34 32 30 27 29 32 30 28 28 26 26 35 31 32 35 36 45 -9999 -9999 -9999 -9999 -9999 -9999 -9999 -9999 -9999
 -9999 -9999 -9999 -9999 -9999 -9999 -9999 -9999 -9999 -9999 -9999 0 0 1 2 2 1 1 1 1 0 2 2 2 2 2 2 1 1 1 1 0 0 0 0 0 0 0 0 0 0 0 0 0 0 1 4 5 9 11 12 16 16 20 20 20 21 22 25 28 30 31 33 31 29 26 27 28 30 30 28 27 25 29 38 34 34 36 35 -9999 -9999 -9999 -9999 -9999 -9999 -9999 -9999 -9999 -9999
 -9999 -9999 -9999 -9999 -9999 -9999 -9999 -9999 -9999 -9999 -9999 -9999 0 0 1 2 1 1 1 1 0 0 2 2 2 3 3 4 3 2 1 1 1 0 0 1 0 0 0 0 0 0 0 0 3 9 13 11 15 15 17 19 20 17 18 17 19 20 24 28 28 29 28 28 26 25 26 29 30 31 27 26 26 26 29 33 45 34 34 36 -9999 -9999 -9999 -9999 -9999 -9999 -9999 -9999 -9999
 -9999 -9999 -9999 -9999 -9999 -9999 -9999 -9999 -9999 -9999 -9999 -9999 -9999 1 1 2 1 0 0 0 0 0 3 3 3 3 4 6 8 8 2 2 1 1 1 3 3 0 0 0 0 0 0 0 0 16 22 24 20 21 21 25 20 14 15 15 17 20 23 25 25 25 24 25 24 25 26 30 30 29 27 25 23 24 30 30 33 32 32 -9999 -9999 -9999 -9999 -9999 -9999 -9999 -9999 -9999 -9999
 -9999 -9999 -9999 -9999 -9999 -9999 -9999 -9999 -9999 -9999 -9999 -9999 -9999 -9999 -9999 -9999 1 0 0 0 0 0 0 4 4 2 4 5 8 11 13 4 1 1 9 8 4 2 0 0 0 0 0 0 5 13 28 33 16 25 23 24 14 13 13 13 15 28 28 25 22 23 22 24 21 23 24 27 28 28 27 25 23 24 26 26 30 31 31 30 -9999 -9999 -9999 -9999 -9999 -9999 -9999 -9999 -9999
 -9999 -9999 -9999 -9999 -9999 -9999 -9999 -9999 -9999 -9999 -9999 -9999 -9999 -9999 -9999 -9999 -9999 -9999 0 0 1 1 1 1 5 3 2 1 1 4 6 10 1 2 18 14 10 4 1 0 0 0 0 2 6 9 10 15 20 21 23 18 13 11 11 13 17 29 40 24 20 22 19 19 20 21 21 25 27 27 23 24 23 23 25 26 26 26 27 28 -9999 -9999 -9999 -9999 -9999 -9999 -9999 -9999 -9999
 -9999 -9999 -9999 -9999 -9999 -9999 -9999 -9999 -9999 -9999 -9999 -9999 -9999 -9999 -9999 -9999 -9999 -9999 1 1 1 1 1 1 1 5 2 1 1 1 9 9 4 4 12 16 12 9 3 2 0 0 2 3 6 10 15 18 22 25 18 14 12 10 11 12 18 31 34 19 19 18 18 16 18 21 20 21 22 23 19 23 22 20 23 23 25 25 26 25 -9999 -9999 -9999 -9999 -9999 -9999 -9999 -9999 -9999
 -9999 -9999 -9999 -9999 -9999 -9999 -9999 -9999 -9999 -9999 -9999 -9999 -9999 -9999 -9999 -9999 -9999 -9999 -9999 -9999 -9999 1 1 2 2 6 7 3 3 3 3 16 12 28 35 23 26 19 10 11 3 3 3 5 8 12 15 18 23 18 18 14 11 10 11 13 18 24 21 15 15 18 17 14 15 17 16 18 19 17 18 17 17 18 20 22 24 23 26 25 24 -9999 -9999 -9999 -9999 -9999 -9999 -9999 -9999
 -9999 -9999 -9999 -9999 -9999 -9999 -9999 -9999 -9999 -9999 -9999 -9999 -9999 -9999 -9999 -9999 -9999 -9999 -9999 -9999 -9999 -9999 -9999 2 -9999 2 6 5 5 4 10 16 34 64 30 55 27 27 16 19 8 3 4 6 8 14 16 27 22 18 18 13 11 11 13 14 15 14 12 12 13 13 12 12 13 13 13 17 17 16 14 16 16 17 20 19 19 20 23 23 24 25 -9999 -9999 -9999 -9999 -9999 -9999 -9999
 -9999 -9999 -9999 -9999 -9999 -9999 -9999 -9999 -9999 -9999 -9999 -9999 -9999 -9999 -9999 -9999 -9999 -9999 -9999 -9999 -9999 -9999 -9999 -9999 -9999 -9999 1 4 7 10 15 26 39 67 69 66 47 31 23 14 6 4 5 5 9 16 22 27 25 20 16 13 12 12 16 23 15 21 13 11 11 10 10 12 12 12 11 11 12 12 13 14 15 16 17 18 18 19 21 24 22 25 -9999 -9999 -9999 -9999 -9999 -9999 -9999
 -9999 -9999 -9999 -9999 -9999 -9999 -9999 -9999 -9999 -9999 -9999 -9999 -9999 -9999 -9999 -9999 -9999 -9999 -9999 -9999 -9999 -9999 -9999 -9999 -9999 -9999 -9999 -9999 5 14 21 35 47 56 66 42 34 33 23 19 20 10 8 8 10 13 20 25 20 18 11 13 11 12 19 17 14 14 10 9 8 8 9 9 9 9 9 9 9 10 11 12 15 15 16 17 17 18 23 22 21 -9999 -9999 -9999 -9999 -9999 -9999 -9999 -9999
 -9999 -9999 -9999 -9999 -9999 -9999 -9999 -9999 -9999 -9999 -9999 -9999 -9999 -9999 -9999 -9999 -9999 -9999 -9999 -9999 -9999 -9999 -9999 -9999 -9999 -9999 -9999 -9999 -9999 -9999 -9999 -9999 36 44 40 37 28 20 21 15 17 11 12 13 10 14 17 20 16 16 15 14 13 17 17 14 10 8 10 7 7 7 7 7 8 8 9 10 8 8 9 11 12 14 15 16 17 17 18 20 21 22 24 -9999 -9999 -9999 -9999 -9999 -9999
 -9999 -9999 -9999 -9999 -9999 -9999 -9999 -9999 -9999 -9999 -9999 -9999 -9999 -9999 -9999 -9999 -9999 -9999 -9999 -9999 -9999 -9999 -9999 -9999 -9999 -9999 -9999 -9999 -9999 -9999 -9999 -9999 -9999 -9999 -9999 -9999 21 14 11 14 9 11 12 9 10 13 14 14 16 16 19 16 17 15 16 12 7 7 7 7 7 7 6 6 6 6 8 7 5 6 8 9 10 11 13 13 15 16 17 18 21 22 23 -9999 -9999 -9999 -9999 -9999 -9999
 -9999 -9999 -9999 -9999 -9999 -9999 -9999 -9999 -9999 -9999 -9999 -9999 -9999 -9999 -9999 -9999 -9999 -9999 -9999 -9999 -9999 -9999 -9999 -9999 -9999 -9999 -9999 -9999 -9999 -9999 -9999 -9999 -9999 -9999 -9999 -9999 -9999 -9999 6 5 7 7 12 9 8 7 10 14 14 16 14 12 14 11 11 8 7 7 7 6 6 4 5 5 6 6 7 5 4 5 5 8 9 10 12 13 13 16 16 19 20 22 20 -9999 -9999 -9999 -9999 -9999 -9999
 -9999 -9999 -9999 -9999 -9999 -9999 -9999 -9999 -9999 -9999 -9999 -9999 -9999 -9999 -9999 -9999 -9999 -9999 -9999 -9999 -9999 -9999 -9999 -9999 -9999 -9999 -9999 -9999 -9999 -9999 -9999 -9999 -9999 -9999 -9999 -9999 -9999 -9999 4 3 3 4 7 4 6 5 6 8 10 11 9 11 10 9 8 8 7 6 5 5 4 4 4 5 5 7 5 4 3 3 5 5 8 8 10 12 12 16 19 20 24 20 22 -9999 -9999 -9999 -9999 -9999 -9999
 -9999 -9999 -9999 -9999 -9999 -9999 -9999 -9999 -9999 -9999 -9999 -9999 -9999 -9999 -9999 -9999 -9999 -9999 -9999 -9999 -9999 -9999 -9999 -9999 -9999 -9999 -9999 -9999 -9999 -9999 -9999 -9999 -9999 -9999 -9999 -9999 -9999 -9999 -9999 1 1 3 2 4 7 3 4 5 7 8 8 9 9 9 5 6 4 5 5 4 4 3 4 4 7 7 4 3 3 2 3 4 5 7 8 10 13 17 21 19 19 19 22 22 -9999 -9999 -9999 -9999 -9999
 -9999 -9999 -9999 -9999 -9999 -9999 -9999 -9999 -9999 -9999 -9999 -9999 -9999 -9999 -9999 -9999 -9999 -9999 -9999 -9999 -9999 -9999 -9999 -9999 -9999 -9999 -9999 -9999 -9999 -9999 -9999 -9999 -9999 -9999 -9999 -9999 -9999 -9999 -9999 -9999 0 1 3 3 3 3 3 4 6 6 6 7 7 6 5 5 6 5 5 3 3 4 4 4 4 5 4 3 2 2 3 3 5 6 8 10 13 19 24 24 22 20 21 23 24 -9999 -9999 -9999 -9999
 -9999 -9999 -9999 -9999 -9999 -9999 -9999 -9999 -9999 -9999 -9999 -9999 -9999 -9999 -9999 -9999 -9999 -9999 -9999 -9999 -9999 -9999 -9999 -9999 -9999 -9999 -9999 -9999 -9999 -9999 -9999 -9999 -9999 -9999 -9999 -9999 -9999 -9999 -9999 -9999 0 0 2 1 2 2 3 3 4 5 5 5 4 4 4 4 6 6 2 2 2 4 4 4 4 4 3 3 2 2 2 3 4 6 9 12 14 17 16 15 16 18 21 22 22 26 -9999 -9999 -9999
 -9999 -9999 -9999 -9999 -9999 -9999 -9999 -9999 -9999 -9999 -9999 -9999 -9999 -9999 -9999 -9999 -9999 -9999 -9999 -9999 -9999 -9999 -9999 -9999 -9999 -9999 -9999 -9999 -9999 -9999 -9999 -9999 -9999 -9999 -9999 -9999 -9999 -9999 -9999 -9999 3 2 1 1 2 2 3 3 3 4 5 7 9 3 3 3 4 3 2 2 3 4 3 2 2 2 2 1 1 2 2 4 4 7 9 12 12 12 12 12 14 16 19 20 24 28 31 36 -9999
 -9999 -9999 -9999 -9999 -9999 -9999 -9999 -9999 -9999 -9999 -9999 -9999 -9999 -9999 -9999 -9999 -9999 -9999 -9999 -9999 -9999 -9999 -9999 -9999 -9999 -9999 -9999 -9999 -9999 -9999 -9999 -9999 -9999 -9999 -9999 -9999 -9999 -9999 -9999 -9999 4 4 3 2 2 3 3 3 4 5 4 7 4 2 3 4 3 3 3 3 2 1 1 1 1 1 1 1 1 1 3 4 4 6 8 9 9 10 14 16 15 16 18 21 23 28 32 35 -9999
 -9999 -9999 -9999 -9999 -9999 -9999 -9999 -9999 -9999 -9999 -9999 -9999 -9999 -9999 -9999 -9999 -9999 -9999 -9999 -9999 -9999 -9999 -9999 -9999 -9999 -9999 -9999 -9999 -9999 -9999 -9999 -9999 -9999 -9999 -9999 -9999 -9999 -9999 -9999 -9999 7 5 4 3 3 3 3 3 4 4 8 5 4 3 3 3 4 3 4 4 2 1 1 1 1 1 1 2 1 2 2 4 4 4 6 6 8 12 15 14 14 17 18 21 22 27 31 -9999 -9999
 -9999 -9999 -9999 -9999 -9999 -9999 -9999 -9999 -9999 -9999 -9999 -9999 -9999 -9999 -9999 -9999 -9999 -9999 -9999 -9999 -9999 -9999 -9999 -9999 -9999 -9999 -9999 -9999 -9999 -9999 -9999 -9999 -9999 -9999 -9999 -9999 -9999 -9999 -9999 -9999 9 9 9 4 3 3 4 4 4 5 14 4 4 3 3 4 4 4 4 3 2 1 0 0 0 0 1 1 1 1 2 3 3 4 5 5 6 7 11 14 15 16 18 20 22 25 -9999 -9999 -9999
 -9999 -9999 -9999 -9999 -9999 -9999 -9999 -9999 -9999 -9999 -9999 -9999 -9999 -9999 -9999 -9999 -9999 -9999 -9999 -9999 -9999 -9999 -9999 -9999 -9999 -9999 -9999 -9999 -9999 -9999 -9999 -9999 -9999 -9999 -9999 -9999 -9999 -9999 -9999 -9999 13 12 13 6 5 5 6 5 5 5 6 5 4 4 4 3 4 4 3 2 1 0 0 0 0 0 0 1 1 1 1 2 2 3 4 4 5 6 8 13 16 16 17 18 -9999 -9999 -9999 -9999 -9999
 -9999 -9999 -9999 -9999 -9999 -9999 -9999 -9999 -9999 -9999 -9999 -9999 -9999 -9999 -9999 -9999 -9999 -9999 -9999 -9999 -9999 -9999 -9999 -9999 -9999 -9999 -9999 -9999 -9999 -9999 -9999 -9999 -9999 -9999 -9999 -9999 -9999 -9999 -9999 -9999 -9999 17 17 5 6 6 7 7 6 6 6 6 4 4 4 4 4 4 2 2 2 1 0 0 0 0 0 1 1 1 1 1 2 2 3 3 5 5 7 11 11 -9999 -9999 -9999 -9999 -9999 -9999 -9999 -9999
 -9999 -9999 -9999 -9999 -9999 -9999 -9999 -9999 -9999 -9999 -9999 -9999 -9999 -9999 -9999 -9999 -9999 -9999 -9999 -9999 -9999 -9999 -9999 -9999 -9999 -9999 -9999 -9999 -9999 -9999 -9999 -9999 -9999 -9999 -9999 -9999 -9999 -9999 -9999 -9999 -9999 19 20 10 8 8 9 9 8 7 7 5 5 4 4 4 4 4 2 2 2 2 1 0 1 0 0 1 1 1 1 1 2 2 2 3 4 5 5 8 -9999 -9999 -9999 -9999 -9999 -9999 -9999 -9999 -9999
 -9999 -9999 -9999 -9999 -9999 -9999 -9999 -9999 -9999 -9999 -9999 -9999 -9999 -9999 -9999 -9999 -9999 -9999 -9999 -9999 -9999 -9999 -9999 -9999 -9999 -9999 -9999 -9999 -9999 -9999 -9999 -9999 -9999 -9999 -9999 -9999 -9999 -9999 -9999 -9999 -9999 21 22 23 16 9 9 11 9 8 6 6 4 4 4 4 4 4 2 1 2 2 1 0 0 0 1 1 1 1 1 1 2 2 2 -9999 -9999 -9999 -9999 -9999 -9999 -9999 -9999 -9999 -9999 -9999 -9999 -9999 -9999
 -9999 -9999 -9999 -9999 -9999 -9999 -9999 -9999 -9999 -9999 -9999 -9999 -9999 -9999 -9999 -9999 -9999 -9999 -9999 -9999 -9999 -9999 -9999 -9999 -9999 -9999 -9999 -9999 -9999 -9999 -9999 -9999 -9999 -9999 -9999 -9999 -9999 -9999 -9999 -9999 -9999 21 22 22 18 10 9 10 9 8 7 6 4 4 4 4 4 3 3 1 2 1 2 1 1 1 1 1 -9999 -9999 -9999 -9999 1 -9999 -9999 -9999 -9999 -9999 -9999 -9999 -9999 -9999 -9999 -9999 -9999 -9999 -9999 -9999 -9999
 -9999 -9999 -9999 -9999 -9999 -9999 -9999 -9999 -9999 -9999 -9999 -9999 -9999 -9999 -9999 -9999 -9999 -9999 -9999 -9999 -9999 -9999 -9999 -9999 -9999 -9999 -9999 -9999 -9999 -9999 -9999 -9999 -9999 -9999 -9999 -9999 -9999 -9999 -9999 -9999 -9999 -9999 19 19 17 10 11 11 9 8 8 -9999 -9999 4 4 4 3 3 3 2 3 1 3 1 1 1 2 -9999 -9999 -9999 -9999 -9999 -9999 -9999 -9999 -9999 -9999 -9999 -9999 -9999 -9999 -9999 -9999 -9999 -9999 -9999 -9999 -9999 -9999
 -9999 -9999 -9999 -9999 -9999 -9999 -9999 -9999 -9999 -9999 -9999 -9999 -9999 -9999 -9999 -9999 -9999 -9999 -9999 -9999 -9999 -9999 -9999 -9999 -9999 -9999 -9999 -9999 -9999 -9999 -9999 -9999 -9999 -9999 -9999 -9999 -9999 -9999 -9999 -9999 -9999 -9999 -9999 -9999 -9999 -9999 -9999 -9999 -9999 -9999 -9999 -9999 -9999 -9999 -9999 4 3 3 3 -9999 -9999 -9999 2 2 2 -9999 -9999 -9999 -9999 -9999 -9999 -9999 -9999 -9999 -9999 -9999 -9999 -9999 -9999 -9999 -9999 -9999 -9999 -9999 -9999 -9999 -9999 -9999 -9999
 -9999 -9999 -9999 -9999 -9999 -9999 -9999 -9999 -9999 -9999 -9999 -9999 -9999 -9999 -9999 -9999 -9999 -9999 -9999 -9999 -9999 -9999 -9999 -9999 -9999 -9999 -9999 -9999 -9999 -9999 -9999 -9999 -9999 -9999 -9999 -9999 -9999 -9999 -9999 -9999 -9999 -9999 -9999 -9999 -9999 -9999 -9999 -9999 -9999 -9999 -9999 -9999 -9999 -9999 -9999 -9999 -9999 -9999 -9999 -9999 -9999 -9999 -9999 -9999 -9999 -9999 -9999 -9999 -9999 -9999 -9999 -9999 -9999 -9999 -9999 -9999 -9999 -9999 -9999 -9999 -9999 -9999 -9999 -9999 -9999 -9999 -9999 -9999 -9999
