# Supplementary material for: Climate Change Influences Potential Distribution of Infected Aedes aegypti Co-Occurrence with Dengue Epidemics Risk Areas in Tanzania
Source: PLoS One. 2016 Sep 28;11(9):e0162649. doi: 10.1371/journal.pone.0162649 (PMC5040426; doi:10.1371/journal.pone.0162649)
Supplement: S1 File — (ZIP) [file pone.0162649.s001.zip › S1_File/bioData/bioData-2050/Tz_bio18.asc]

ncols        89
nrows        86
xllcorner    29.371397018433
yllcorner    -11.758983612061
cellsize     0.125
NODATA_value  -9999
 -9999 -9999 -9999 -9999 -9999 -9999 -9999 -9999 -9999 -9999 -9999 283 264 275 269 281 303 345 393 442 481 506 520 531 530 525 513 492 468 440 410 380 347 314 284 262 -9999 -9999 -9999 -9999 -9999 -9999 -9999 -9999 -9999 -9999 -9999 -9999 -9999 -9999 -9999 -9999 -9999 -9999 -9999 -9999 -9999 -9999 -9999 -9999 -9999 -9999 -9999 -9999 -9999 -9999 -9999 -9999 -9999 -9999 -9999 -9999 -9999 -9999 -9999 -9999 -9999 -9999 -9999 -9999 -9999 -9999 -9999 -9999 -9999 -9999 -9999 -9999 -9999
 -9999 -9999 -9999 -9999 -9999 -9999 -9999 -9999 -9999 244 259 281 279 289 294 311 338 386 442 488 519 533 535 536 532 525 513 496 472 443 413 381 346 316 284 259 240 236 250 -9999 -9999 -9999 -9999 -9999 -9999 -9999 -9999 -9999 -9999 -9999 -9999 -9999 -9999 -9999 -9999 -9999 -9999 -9999 -9999 -9999 -9999 -9999 -9999 -9999 -9999 -9999 -9999 -9999 -9999 -9999 -9999 -9999 -9999 -9999 -9999 -9999 -9999 -9999 -9999 -9999 -9999 -9999 -9999 -9999 -9999 -9999 -9999 -9999 -9999
 -9999 -9999 -9999 -9999 -9999 -9999 -9999 -9999 -9999 -9999 253 265 307 310 312 335 367 419 473 540 555 554 547 542 532 526 511 497 477 450 418 384 349 316 283 261 254 266 283 298 327 -9999 -9999 -9999 -9999 -9999 -9999 -9999 -9999 -9999 -9999 -9999 -9999 -9999 -9999 -9999 -9999 -9999 -9999 -9999 -9999 -9999 -9999 -9999 -9999 -9999 -9999 -9999 -9999 -9999 -9999 -9999 -9999 -9999 -9999 -9999 -9999 -9999 -9999 -9999 -9999 -9999 -9999 -9999 -9999 -9999 -9999 -9999 -9999
 -9999 -9999 -9999 -9999 -9999 -9999 -9999 -9999 -9999 -9999 267 352 313 319 326 349 380 435 515 556 568 560 547 541 531 522 512 498 482 457 424 388 351 318 285 259 257 247 257 311 354 339 349 -9999 -9999 -9999 -9999 -9999 -9999 -9999 -9999 -9999 -9999 -9999 -9999 -9999 -9999 -9999 -9999 -9999 -9999 -9999 -9999 -9999 -9999 -9999 -9999 -9999 -9999 -9999 -9999 -9999 -9999 -9999 -9999 -9999 -9999 -9999 -9999 -9999 -9999 -9999 -9999 -9999 -9999 -9999 -9999 -9999 -9999
 -9999 -9999 -9999 -9999 -9999 -9999 -9999 -9999 -9999 -9999 -9999 369 317 318 341 359 391 430 498 544 553 548 538 529 520 517 510 503 487 466 432 397 356 321 289 260 250 257 253 253 253 256 287 290 287 -9999 -9999 -9999 -9999 -9999 -9999 -9999 -9999 -9999 -9999 -9999 -9999 -9999 -9999 -9999 -9999 -9999 -9999 -9999 -9999 -9999 -9999 -9999 -9999 -9999 -9999 -9999 -9999 -9999 -9999 -9999 -9999 -9999 -9999 -9999 -9999 -9999 -9999 -9999 -9999 -9999 -9999 -9999 -9999
 -9999 -9999 -9999 -9999 -9999 -9999 -9999 -9999 -9999 -9999 -9999 -9999 308 311 347 375 405 433 484 515 523 523 515 512 504 504 503 501 495 478 445 403 360 326 294 285 280 266 268 280 329 278 297 291 290 287 -9999 -9999 -9999 -9999 -9999 -9999 -9999 -9999 -9999 -9999 -9999 -9999 -9999 -9999 -9999 -9999 -9999 -9999 -9999 -9999 -9999 -9999 -9999 -9999 -9999 -9999 -9999 -9999 -9999 -9999 -9999 -9999 -9999 -9999 -9999 -9999 -9999 -9999 -9999 -9999 -9999 -9999 -9999
 -9999 -9999 -9999 -9999 -9999 -9999 -9999 -9999 -9999 -9999 -9999 -9999 295 334 319 369 393 397 462 484 488 490 487 483 483 487 490 501 505 496 456 406 362 329 307 294 306 312 295 291 289 305 298 310 308 293 370 301 -9999 -9999 -9999 -9999 -9999 -9999 -9999 -9999 -9999 -9999 -9999 -9999 -9999 -9999 -9999 -9999 -9999 -9999 -9999 -9999 -9999 -9999 -9999 -9999 -9999 -9999 -9999 -9999 -9999 -9999 -9999 -9999 -9999 -9999 -9999 -9999 -9999 -9999 -9999 -9999 -9999
 -9999 -9999 -9999 -9999 -9999 -9999 -9999 -9999 -9999 -9999 -9999 -9999 295 319 378 350 397 400 423 453 458 458 454 451 451 458 469 483 499 513 467 403 362 332 315 296 308 303 294 285 293 292 307 306 295 294 299 406 392 394 -9999 -9999 -9999 -9999 -9999 -9999 -9999 -9999 -9999 -9999 -9999 -9999 -9999 -9999 -9999 -9999 -9999 -9999 -9999 -9999 -9999 -9999 -9999 -9999 -9999 -9999 -9999 -9999 -9999 -9999 -9999 -9999 -9999 -9999 -9999 -9999 -9999 -9999 -9999
 -9999 -9999 -9999 -9999 -9999 -9999 -9999 -9999 -9999 -9999 -9999 -9999 328 303 360 384 409 405 415 423 431 429 424 419 419 426 439 458 486 333 301 258 278 322 228 304 310 286 281 278 293 287 288 279 291 297 304 383 389 421 415 245 -9999 -9999 -9999 -9999 -9999 -9999 -9999 -9999 -9999 -9999 -9999 -9999 -9999 -9999 -9999 -9999 -9999 -9999 -9999 -9999 -9999 -9999 -9999 -9999 -9999 -9999 -9999 -9999 -9999 -9999 -9999 -9999 -9999 -9999 -9999 -9999 -9999
 -9999 -9999 -9999 -9999 -9999 -9999 -9999 -9999 -9999 -9999 -9999 -9999 312 314 354 386 420 443 413 408 414 405 393 385 378 384 402 424 437 303 280 243 245 325 218 302 295 289 285 283 282 288 286 287 288 296 296 309 380 392 381 199 205 -9999 -9999 -9999 -9999 -9999 -9999 -9999 -9999 -9999 -9999 -9999 -9999 -9999 -9999 -9999 -9999 -9999 -9999 -9999 -9999 -9999 -9999 -9999 -9999 -9999 -9999 -9999 -9999 -9999 -9999 -9999 -9999 -9999 -9999 -9999 -9999
 -9999 -9999 -9999 -9999 -9999 -9999 -9999 -9999 -9999 -9999 -9999 -9999 324 328 356 379 384 427 406 399 403 392 372 361 339 337 369 394 297 275 257 237 229 222 319 207 304 297 293 298 291 288 286 287 288 291 299 303 304 277 258 203 188 161 165 -9999 -9999 -9999 -9999 -9999 -9999 -9999 -9999 -9999 -9999 -9999 -9999 -9999 -9999 -9999 -9999 -9999 -9999 -9999 -9999 -9999 -9999 -9999 -9999 -9999 -9999 -9999 -9999 -9999 -9999 -9999 -9999 -9999 -9999
 -9999 -9999 -9999 -9999 -9999 -9999 -9999 -9999 -9999 -9999 -9999 329 320 333 345 362 375 388 382 374 370 342 337 335 319 318 314 372 376 250 239 231 227 228 235 231 211 311 304 304 306 308 298 304 296 296 304 304 307 417 213 202 162 158 161 175 198 -9999 -9999 -9999 -9999 -9999 -9999 -9999 -9999 -9999 -9999 -9999 -9999 -9999 -9999 -9999 -9999 -9999 -9999 -9999 -9999 -9999 -9999 -9999 -9999 -9999 -9999 -9999 -9999 -9999 -9999 -9999 -9999
 -9999 -9999 -9999 -9999 -9999 -9999 -9999 -9999 -9999 121 127 347 110 333 342 352 362 366 354 347 303 308 308 310 303 299 299 284 274 247 229 223 223 239 224 205 199 187 311 315 320 324 328 323 320 309 310 306 291 255 242 195 161 158 197 180 209 212 211 -9999 -9999 -9999 -9999 -9999 -9999 -9999 -9999 -9999 -9999 -9999 -9999 -9999 -9999 -9999 -9999 -9999 -9999 -9999 -9999 -9999 -9999 -9999 -9999 -9999 -9999 -9999 -9999 -9999 -9999
 -9999 -9999 -9999 -9999 -9999 -9999 -9999 -9999 -9999 115 108 104 332 334 340 365 352 347 337 323 326 280 285 292 287 281 281 259 246 236 225 214 213 211 205 191 186 178 176 325 333 350 357 338 334 324 309 300 288 255 211 208 161 203 212 181 227 213 211 206 195 -9999 -9999 -9999 -9999 -9999 -9999 -9999 -9999 -9999 -9999 -9999 -9999 -9999 -9999 -9999 -9999 -9999 -9999 -9999 -9999 -9999 -9999 -9999 -9999 -9999 -9999 -9999 -9999
 -9999 -9999 -9999 -9999 -9999 -9999 -9999 -9999 -9999 115 104 102 338 337 339 349 359 354 242 238 248 255 262 265 264 264 255 249 233 221 209 201 193 190 188 178 172 168 170 168 353 357 371 360 346 335 314 282 277 346 225 249 307 179 175 182 206 224 205 203 192 193 -9999 -9999 -9999 -9999 -9999 -9999 -9999 -9999 -9999 -9999 -9999 -9999 -9999 -9999 -9999 -9999 -9999 -9999 -9999 -9999 -9999 -9999 -9999 -9999 -9999 -9999 -9999
 -9999 -9999 -9999 -9999 -9999 -9999 -9999 -9999 -9999 112 100 96 349 344 345 352 356 359 233 236 242 251 244 247 246 243 235 227 223 200 187 176 171 173 170 169 165 160 161 160 257 376 381 379 367 345 307 263 234 229 265 384 279 169 285 236 200 234 207 193 188 201 305 273 -9999 -9999 -9999 -9999 -9999 -9999 -9999 -9999 -9999 -9999 -9999 -9999 -9999 -9999 -9999 -9999 -9999 -9999 -9999 -9999 -9999 -9999 -9999 -9999 -9999
 -9999 -9999 -9999 -9999 -9999 -9999 -9999 -9999 -9999 -9999 -9999 -9999 90 91 349 356 369 223 230 238 242 238 237 234 234 226 217 212 209 191 175 162 161 166 161 157 157 153 151 151 250 253 398 399 386 362 326 262 244 385 490 352 272 164 172 191 197 236 228 201 189 230 398 496 445 324 -9999 -9999 -9999 -9999 -9999 -9999 -9999 -9999 -9999 -9999 -9999 -9999 -9999 -9999 -9999 -9999 -9999 -9999 -9999 -9999 -9999 -9999 -9999
 -9999 -9999 -9999 -9999 -9999 -9999 -9999 -9999 -9999 -9999 -9999 -9999 89 88 89 375 217 218 224 233 238 228 223 224 218 214 205 199 193 181 164 153 148 149 156 154 150 146 145 244 248 256 413 413 404 389 374 365 327 393 452 487 288 177 168 186 219 259 289 266 218 221 357 415 518 394 282 -9999 -9999 -9999 -9999 -9999 -9999 -9999 -9999 -9999 -9999 -9999 -9999 -9999 -9999 -9999 -9999 -9999 -9999 -9999 -9999 -9999 -9999
 -9999 -9999 -9999 -9999 -9999 -9999 -9999 -9999 -9999 -9999 -9999 -9999 89 86 87 88 205 207 210 212 215 211 210 207 204 199 196 188 182 173 157 145 133 138 143 145 143 134 135 134 136 246 251 421 418 404 389 376 465 447 320 298 209 207 202 322 379 388 392 396 257 229 238 268 383 396 252 -9999 -9999 -9999 -9999 -9999 -9999 -9999 -9999 -9999 -9999 -9999 -9999 -9999 -9999 -9999 -9999 -9999 -9999 -9999 -9999 -9999 -9999
 -9999 -9999 -9999 -9999 -9999 -9999 -9999 -9999 -9999 -9999 100 94 87 86 81 195 194 195 194 195 196 194 196 194 189 188 192 182 176 166 153 140 129 122 128 129 125 123 123 125 128 232 238 430 424 447 409 328 470 438 456 271 225 294 292 292 279 290 306 272 239 199 199 196 200 222 -9999 -9999 -9999 -9999 -9999 -9999 -9999 -9999 -9999 -9999 -9999 -9999 -9999 -9999 -9999 -9999 -9999 -9999 -9999 -9999 -9999 -9999 -9999
 -9999 -9999 -9999 -9999 -9999 -9999 -9999 -9999 -9999 221 98 93 89 80 186 185 184 183 178 180 180 175 173 174 177 181 177 175 172 164 151 139 128 124 125 121 118 115 113 113 210 214 221 420 444 353 340 346 373 440 450 308 227 345 270 283 269 283 260 215 200 190 193 165 163 154 -9999 -9999 -9999 -9999 -9999 -9999 -9999 -9999 -9999 -9999 -9999 -9999 -9999 -9999 -9999 -9999 -9999 -9999 -9999 -9999 -9999 -9999 -9999
 -9999 -9999 -9999 -9999 -9999 -9999 -9999 -9999 -9999 217 96 91 83 183 178 176 177 171 169 164 163 161 162 162 167 169 170 169 167 160 151 138 126 126 122 115 112 107 105 104 201 202 210 188 338 340 345 374 443 475 517 330 329 348 259 270 286 269 233 215 203 225 235 205 173 189 359 -9999 -9999 -9999 -9999 -9999 -9999 -9999 -9999 -9999 -9999 -9999 -9999 -9999 -9999 -9999 -9999 -9999 -9999 -9999 -9999 -9999 -9999
 -9999 -9999 -9999 -9999 -9999 -9999 -9999 -9999 218 211 203 191 181 175 172 166 163 158 156 155 148 147 147 153 155 159 165 161 158 157 153 138 128 119 112 109 105 101 98 97 192 190 187 181 335 339 354 388 479 517 461 344 342 260 284 298 316 280 245 216 236 223 227 240 192 237 342 203 -9999 -9999 -9999 -9999 -9999 -9999 -9999 -9999 -9999 -9999 -9999 -9999 -9999 -9999 -9999 -9999 -9999 -9999 -9999 -9999 -9999
 -9999 -9999 -9999 -9999 -9999 -9999 -9999 213 204 200 197 185 180 171 166 159 154 151 148 145 139 138 136 139 146 152 157 155 152 151 144 131 121 113 109 106 102 97 93 91 186 182 179 180 263 342 327 394 531 531 483 362 356 275 385 305 326 301 290 238 259 235 232 236 208 220 314 240 232 233 -9999 -9999 -9999 -9999 -9999 -9999 -9999 -9999 -9999 -9999 -9999 -9999 -9999 -9999 -9999 -9999 -9999 -9999 -9999
 -9999 -9999 -9999 -9999 -9999 -9999 89 88 86 181 173 167 166 161 154 146 141 137 133 129 125 121 118 122 129 133 136 136 135 132 127 121 115 108 101 97 92 87 83 185 187 181 181 188 179 305 310 405 411 438 475 269 260 239 233 323 313 294 271 268 260 260 275 243 232 231 225 255 258 278 275 257 238 -9999 -9999 -9999 -9999 -9999 -9999 -9999 -9999 -9999 -9999 -9999 -9999 -9999 -9999 -9999 -9999
 -9999 -9999 -9999 -9999 -9999 90 92 81 75 178 171 164 159 150 146 139 135 131 127 125 121 119 118 121 124 128 127 127 127 123 118 113 107 101 97 91 86 81 79 87 192 180 182 183 185 307 297 300 310 291 286 303 265 243 234 240 229 256 272 258 270 266 276 255 240 246 246 257 450 305 293 264 238 215 -9999 -9999 -9999 -9999 -9999 -9999 -9999 -9999 -9999 -9999 -9999 -9999 -9999 -9999 -9999
 -9999 -9999 -9999 -9999 104 98 95 76 69 171 161 158 151 148 140 135 132 128 125 122 121 119 120 120 122 124 126 125 120 114 108 104 102 99 91 87 82 77 76 78 186 181 180 180 180 305 302 289 303 297 291 294 265 249 236 229 218 212 281 256 261 266 270 270 245 246 247 260 424 319 286 257 230 220 202 -9999 -9999 -9999 -9999 -9999 -9999 -9999 -9999 -9999 -9999 -9999 -9999 -9999 -9999
 -9999 90 87 126 96 107 78 75 66 60 51 148 146 144 136 131 127 124 122 120 119 120 118 119 121 124 122 120 116 110 106 104 101 94 89 85 78 72 70 70 184 185 180 179 176 307 312 295 302 294 300 295 267 253 245 226 215 207 249 236 262 264 270 268 271 240 240 240 256 264 264 290 223 214 203 189 175 -9999 -9999 -9999 -9999 -9999 -9999 -9999 -9999 -9999 -9999 -9999 -9999
 -9999 85 116 113 84 96 72 67 60 55 150 147 142 140 134 127 123 123 121 121 119 119 120 121 121 122 120 118 116 110 107 102 98 94 89 80 73 69 68 186 185 182 179 180 173 306 299 286 290 291 291 306 269 267 250 228 220 211 256 243 243 245 267 264 269 250 247 225 216 199 291 252 287 239 214 210 192 165 -9999 -9999 -9999 -9999 -9999 -9999 -9999 -9999 -9999 -9999 -9999
 88 81 79 77 75 78 67 62 54 53 44 138 133 131 125 122 120 120 120 120 120 119 122 124 120 121 122 118 114 113 111 105 99 94 85 76 71 66 63 63 180 181 181 179 171 303 292 290 289 286 286 312 309 268 252 238 223 217 208 252 252 245 266 262 267 256 251 216 230 153 180 255 259 242 218 223 212 177 153 -9999 -9999 -9999 -9999 -9999 -9999 -9999 -9999 -9999 -9999
 85 77 73 72 71 73 64 61 52 47 44 133 126 122 121 121 119 120 120 118 120 121 121 122 123 124 120 118 119 119 118 109 101 92 84 74 68 63 59 181 174 173 170 169 164 290 290 275 273 274 266 278 305 263 253 240 228 220 211 205 261 253 251 265 257 226 253 215 225 186 214 233 244 217 218 263 224 184 -9999 -9999 -9999 -9999 -9999 -9999 -9999 -9999 -9999 -9999 -9999
 83 75 69 66 71 66 63 60 50 43 140 125 119 119 119 119 119 119 121 120 122 122 124 123 123 124 122 119 124 127 123 113 103 92 83 71 65 60 56 176 170 165 161 160 156 147 273 260 259 265 268 276 267 269 259 245 234 226 217 211 270 263 260 254 276 273 254 235 233 223 232 239 332 220 268 279 208 184 -9999 -9999 -9999 -9999 -9999 271 -9999 -9999 -9999 -9999 -9999
 -9999 75 70 65 66 60 64 56 48 40 134 121 120 119 120 119 121 120 118 119 120 123 125 123 122 122 123 128 140 142 129 115 102 91 79 70 63 58 54 175 168 162 156 153 299 142 263 254 254 257 270 268 268 289 269 254 239 229 226 220 279 275 272 286 263 287 255 272 265 245 226 216 216 222 261 250 199 176 -9999 -9999 -9999 -9999 -9999 304 -9999 -9999 -9999 -9999 -9999
 -9999 75 70 64 70 59 62 54 52 45 37 126 121 119 119 120 121 119 118 119 120 121 122 121 119 120 122 127 141 144 130 114 98 85 78 68 60 56 51 172 165 161 155 149 290 278 266 256 260 268 274 279 276 271 266 255 247 258 234 230 296 290 285 279 274 302 271 299 299 268 238 217 207 226 235 233 201 191 -9999 -9999 -9999 -9999 -9999 341 -9999 -9999 -9999 -9999 -9999
 -9999 -9999 69 64 63 62 63 66 51 46 145 137 132 134 122 124 122 120 120 119 119 118 117 118 117 116 118 122 127 127 119 105 92 82 73 64 58 52 177 171 163 159 154 150 291 280 271 267 267 278 286 288 288 281 274 266 255 256 246 243 309 306 316 296 292 286 298 329 315 297 252 223 225 254 239 229 213 -9999 -9999 -9999 -9999 -9999 357 -9999 -9999 -9999 -9999 -9999 -9999
 -9999 -9999 177 69 64 62 62 52 51 176 150 143 144 131 127 127 120 121 119 119 116 116 115 113 112 109 110 111 113 113 105 95 85 75 67 60 55 51 176 167 164 159 154 150 297 287 278 276 277 285 287 292 302 300 279 282 268 268 259 259 254 256 320 317 315 334 335 320 332 292 249 222 236 260 253 277 274 -9999 -9999 -9999 -9999 -9999 -9999 -9999 -9999 -9999 -9999 -9999 -9999
 -9999 -9999 174 170 61 60 50 161 170 159 157 158 146 134 130 127 123 120 120 118 114 114 111 109 107 105 103 101 102 100 93 85 76 69 63 56 50 179 170 166 160 156 154 151 300 289 278 276 281 291 302 289 303 316 306 298 281 277 274 271 269 272 341 338 358 365 366 337 347 309 292 254 254 271 273 292 -9999 -9999 -9999 -9999 -9999 -9999 -9999 -9999 -9999 -9999 -9999 -9999 -9999
 -9999 -9999 175 167 161 169 169 162 162 169 157 154 148 134 131 127 126 121 118 117 112 110 108 105 104 100 97 96 94 91 85 79 70 64 57 51 47 175 166 162 156 153 151 149 302 289 279 274 282 294 308 318 292 302 333 320 301 293 288 285 282 284 366 375 384 396 367 319 314 317 304 273 268 268 269 289 -9999 -9999 -9999 -9999 -9999 -9999 -9999 -9999 -9999 -9999 -9999 -9999 -9999
 -9999 -9999 171 164 157 168 173 164 170 164 163 158 145 139 134 131 126 121 118 115 112 108 106 103 100 97 94 90 88 83 77 73 66 60 55 49 179 168 164 158 153 149 146 309 308 281 275 272 282 292 301 327 348 339 345 336 316 305 298 294 293 293 299 385 379 395 394 323 300 329 303 293 285 283 266 272 -9999 -9999 -9999 336 -9999 -9999 -9999 -9999 -9999 -9999 -9999 -9999 -9999
 -9999 177 169 163 160 167 168 164 174 177 165 153 150 144 138 135 128 122 117 115 111 108 103 99 98 93 91 87 83 77 73 67 62 57 51 46 178 171 163 155 149 145 141 302 290 279 275 273 279 286 291 313 338 340 336 343 319 310 306 304 298 300 310 315 388 394 368 322 290 332 323 308 296 282 269 -9999 -9999 -9999 -9999 393 -9999 -9999 -9999 -9999 -9999 -9999 -9999 -9999 -9999
 -9999 172 164 220 186 167 166 170 164 163 161 154 151 148 143 137 129 123 117 114 109 107 103 98 95 92 87 85 79 75 69 62 56 51 47 187 178 162 157 152 147 143 140 298 295 280 276 275 276 280 285 295 309 316 308 294 298 306 305 309 306 299 305 316 394 385 366 340 302 285 330 319 312 303 278 255 -9999 -9999 -9999 351 -9999 -9999 -9999 -9999 -9999 -9999 -9999 -9999 -9999
 -9999 166 157 185 203 161 155 161 164 160 156 152 150 149 143 132 129 124 117 111 109 106 102 98 94 90 87 81 79 73 67 61 57 49 181 178 174 172 155 151 147 145 142 140 293 291 278 276 274 275 278 289 295 297 301 281 324 317 306 307 317 290 297 309 332 379 363 338 315 296 329 324 313 284 266 251 -9999 -9999 -9999 -9999 324 -9999 -9999 -9999 -9999 -9999 -9999 -9999 -9999
 -9999 -9999 152 147 151 159 147 150 149 157 146 145 143 147 142 129 126 121 116 110 107 104 100 97 93 89 87 81 78 72 67 60 55 49 185 175 170 163 156 152 149 147 145 144 291 141 281 278 276 275 272 281 285 287 282 276 287 308 278 350 348 309 298 296 311 369 364 346 323 307 294 322 323 313 285 282 -9999 -9999 -9999 -9999 -9999 312 -9999 -9999 -9999 -9999 -9999 -9999 -9999
 -9999 -9999 -9999 141 138 135 133 142 142 149 146 141 137 140 132 127 118 120 116 109 106 102 99 96 92 89 85 81 76 73 68 62 56 203 187 183 178 162 159 158 152 149 147 146 145 146 285 280 277 276 275 276 281 299 281 291 335 253 282 291 346 281 289 299 312 369 357 345 329 308 295 330 343 327 303 277 283 281 -9999 -9999 -9999 -9999 -9999 -9999 -9999 -9999 -9999 -9999 -9999
 -9999 -9999 -9999 134 132 129 128 126 134 136 136 136 132 129 127 121 116 112 316 108 105 101 98 95 93 88 86 81 77 73 70 64 59 204 200 183 182 171 161 159 154 152 150 151 151 290 288 283 280 279 286 274 276 272 307 340 296 296 256 262 314 296 300 305 317 361 338 352 344 317 291 305 298 340 321 313 302 282 259 -9999 -9999 -9999 -9999 -9999 -9999 -9999 -9999 -9999 -9999
 -9999 -9999 -9999 -9999 -9999 123 123 121 122 126 129 129 126 123 121 118 114 112 312 312 102 100 97 93 91 88 85 82 77 75 72 65 220 210 201 191 184 174 167 168 165 157 156 155 156 155 288 287 285 281 278 272 263 269 292 346 315 338 287 290 323 334 311 313 320 304 350 363 398 348 300 364 359 340 329 329 316 304 284 -9999 -9999 -9999 -9999 -9999 -9999 -9999 -9999 -9999 -9999
 -9999 -9999 -9999 -9999 -9999 -9999 119 118 118 120 125 123 123 118 116 113 314 310 307 304 294 291 287 92 90 88 85 80 77 73 243 235 223 212 201 193 187 181 170 167 162 159 157 156 157 156 157 283 282 279 270 258 258 270 292 306 356 368 329 319 335 337 321 322 325 357 496 491 466 404 337 308 344 336 329 331 281 274 273 279 288 -9999 -9999 -9999 -9999 -9999 -9999 -9999 -9999
 -9999 -9999 -9999 -9999 -9999 -9999 -9999 115 115 115 122 344 339 333 324 318 311 306 306 302 296 290 285 282 279 86 85 263 77 254 244 237 226 215 206 198 190 181 174 169 166 163 160 159 157 154 155 154 151 256 254 252 254 274 294 345 341 365 371 350 348 336 327 320 321 435 590 581 532 442 373 321 340 336 337 340 331 279 278 287 296 304 -9999 -9999 -9999 -9999 -9999 -9999 -9999
 -9999 -9999 -9999 -9999 -9999 -9999 -9999 -9999 116 116 343 341 335 331 324 316 308 303 298 296 292 289 283 282 276 273 84 265 261 254 246 237 228 220 209 201 192 184 177 173 169 166 163 163 159 156 149 144 137 132 129 127 129 280 301 330 400 363 401 375 361 345 334 336 422 507 452 561 489 438 384 335 312 305 352 358 307 287 290 292 302 -9999 -9999 -9999 -9999 -9999 -9999 -9999 -9999
 -9999 -9999 -9999 -9999 -9999 -9999 -9999 -9999 115 115 344 342 332 500 487 480 310 302 298 293 290 287 282 283 279 276 272 265 264 255 247 243 233 230 214 207 198 191 185 181 174 170 169 165 161 156 147 135 128 126 126 134 161 162 180 344 367 390 395 401 381 361 346 364 375 383 485 484 440 414 387 349 330 326 318 338 309 297 296 328 -9999 -9999 -9999 -9999 -9999 -9999 -9999 -9999 -9999
 -9999 -9999 -9999 -9999 -9999 -9999 -9999 -9999 -9999 115 348 343 504 496 483 474 308 303 295 293 289 288 286 283 89 277 275 270 264 259 251 242 246 237 228 213 200 192 185 182 177 178 173 168 164 160 148 135 128 125 130 165 162 178 201 361 384 399 413 420 403 378 383 446 370 340 344 356 360 405 392 363 346 342 344 327 316 356 314 316 -9999 -9999 -9999 -9999 -9999 -9999 -9999 -9999 -9999
 -9999 -9999 -9999 -9999 -9999 -9999 -9999 -9999 -9999 114 352 348 510 496 478 478 311 302 298 292 290 287 287 285 284 281 276 271 267 262 255 249 242 236 232 224 217 198 194 185 183 179 174 173 170 165 153 144 137 137 161 173 182 189 221 381 399 403 432 428 442 393 374 368 332 296 315 337 405 401 390 367 357 357 338 332 333 329 333 -9999 -9999 -9999 -9999 -9999 -9999 -9999 -9999 -9999 -9999
 -9999 -9999 -9999 -9999 -9999 -9999 -9999 -9999 -9999 112 113 346 512 497 484 465 466 305 297 98 291 286 287 286 282 281 277 276 274 266 261 254 250 245 240 244 210 203 195 189 204 184 178 171 171 168 165 157 158 166 180 190 192 197 210 228 244 436 455 447 446 415 397 383 353 327 375 353 350 402 390 377 366 351 347 355 359 356 364 -9999 -9999 -9999 -9999 -9999 -9999 -9999 -9999 -9999 -9999
 -9999 -9999 -9999 -9999 -9999 -9999 -9999 -9999 -9999 -9999 114 115 519 503 488 473 464 290 100 296 95 91 89 93 286 281 278 274 272 267 268 258 250 246 233 245 224 224 214 197 188 177 172 173 191 179 175 186 182 178 181 182 205 204 226 238 252 466 472 488 435 427 416 386 370 371 360 364 451 348 400 382 369 355 350 352 360 371 376 -9999 -9999 -9999 -9999 -9999 -9999 -9999 -9999 -9999 -9999
 -9999 -9999 -9999 -9999 -9999 -9999 -9999 -9999 -9999 -9999 114 112 345 516 496 305 302 297 104 97 92 89 86 85 89 283 84 273 273 273 265 259 253 245 242 243 236 220 211 195 181 175 171 179 193 186 192 192 202 182 185 182 219 219 239 257 269 282 479 502 426 426 416 395 376 367 365 364 367 369 410 393 378 360 352 354 365 375 388 402 421 -9999 -9999 464 -9999 -9999 -9999 -9999 -9999
 -9999 -9999 -9999 -9999 -9999 -9999 -9999 -9999 -9999 -9999 -9999 113 117 337 325 316 306 302 98 95 91 88 85 83 81 85 81 280 277 274 271 267 256 247 242 246 232 226 206 214 183 179 189 186 187 196 214 212 200 198 201 202 225 232 255 265 248 272 420 453 423 426 428 420 410 387 376 372 375 371 424 402 387 371 355 361 374 388 405 417 434 -9999 -9999 -9999 -9999 -9999 -9999 -9999 -9999
 -9999 -9999 -9999 -9999 -9999 -9999 -9999 -9999 -9999 -9999 -9999 115 115 119 121 116 114 106 102 98 95 86 82 80 81 78 80 81 280 277 274 266 258 250 246 246 229 223 202 190 191 182 183 189 202 222 221 216 209 212 220 235 246 248 279 242 427 409 409 415 427 429 429 426 417 402 383 392 397 387 361 351 341 393 418 392 398 407 422 431 -9999 -9999 -9999 -9999 -9999 -9999 -9999 -9999 -9999
 -9999 -9999 -9999 -9999 -9999 -9999 -9999 -9999 -9999 -9999 -9999 117 116 118 124 119 116 110 106 101 98 85 81 79 79 78 78 80 288 287 282 266 261 252 249 243 232 213 198 189 183 182 185 198 214 229 227 214 222 233 243 255 263 283 253 242 233 414 419 432 436 437 444 428 421 398 401 402 405 394 380 369 355 433 453 431 422 426 432 -9999 -9999 -9999 -9999 -9999 -9999 -9999 -9999 -9999 -9999
 -9999 -9999 -9999 -9999 -9999 -9999 -9999 -9999 -9999 -9999 -9999 -9999 116 113 119 122 120 115 111 103 100 99 80 77 78 79 79 80 294 296 293 282 272 258 258 247 231 217 202 190 182 178 186 204 245 258 257 230 240 244 252 268 279 250 247 239 232 232 446 473 461 454 442 439 416 415 417 425 424 425 397 378 370 368 373 376 465 382 384 390 -9999 -9999 -9999 -9999 -9999 -9999 -9999 -9999 -9999
 -9999 -9999 -9999 -9999 -9999 -9999 -9999 -9999 -9999 -9999 -9999 -9999 -9999 116 123 127 126 119 113 106 99 97 80 78 79 79 80 83 85 301 315 308 281 269 277 262 243 225 206 190 181 177 196 216 239 276 276 257 249 264 275 287 280 242 236 231 235 251 265 490 476 465 450 443 427 430 430 448 439 426 408 390 382 380 387 382 378 388 389 -9999 -9999 -9999 -9999 -9999 -9999 -9999 -9999 -9999 -9999
 -9999 -9999 -9999 -9999 -9999 -9999 -9999 -9999 -9999 -9999 -9999 -9999 -9999 -9999 -9999 -9999 127 124 115 110 101 96 93 80 80 85 86 89 312 93 319 344 308 287 303 281 259 236 214 193 181 182 197 221 262 269 293 278 273 286 292 300 240 237 231 227 237 318 319 283 492 477 459 471 442 436 431 455 447 431 424 402 397 393 400 403 401 399 397 383 -9999 -9999 -9999 -9999 -9999 -9999 -9999 -9999 -9999
 -9999 -9999 -9999 -9999 -9999 -9999 -9999 -9999 -9999 -9999 -9999 -9999 -9999 -9999 -9999 -9999 -9999 -9999 121 112 102 93 93 89 82 86 94 102 106 362 378 376 307 354 334 312 285 255 226 216 197 199 212 228 259 267 265 280 292 296 295 278 243 238 233 234 266 344 404 300 268 275 474 454 445 451 441 455 465 448 417 413 408 405 412 418 427 410 395 388 -9999 -9999 -9999 -9999 -9999 -9999 -9999 -9999 -9999
 -9999 -9999 -9999 -9999 -9999 -9999 -9999 -9999 -9999 -9999 -9999 -9999 -9999 -9999 -9999 -9999 -9999 -9999 120 107 102 96 90 90 93 86 101 111 119 347 408 428 360 319 360 368 383 333 255 266 231 236 237 254 265 278 293 296 306 303 277 252 243 239 239 245 284 362 371 285 278 268 482 234 456 463 448 454 448 441 416 421 408 409 418 426 429 418 407 399 -9999 -9999 -9999 -9999 -9999 -9999 -9999 -9999 -9999
 -9999 -9999 -9999 -9999 -9999 -9999 -9999 -9999 -9999 -9999 -9999 -9999 -9999 -9999 -9999 -9999 -9999 -9999 -9999 -9999 -9999 104 96 90 95 87 94 116 129 355 346 420 351 523 646 527 564 475 342 364 270 264 254 256 273 298 303 303 316 287 282 258 248 245 250 259 297 334 314 270 265 271 259 439 238 444 434 436 437 409 411 402 402 406 416 420 420 414 419 413 421 -9999 -9999 -9999 -9999 -9999 -9999 -9999 -9999
 -9999 -9999 -9999 -9999 -9999 -9999 -9999 -9999 -9999 -9999 -9999 -9999 -9999 -9999 -9999 -9999 -9999 -9999 -9999 -9999 -9999 -9999 -9999 90 -9999 102 95 116 130 356 127 377 453 449 544 456 518 511 384 432 328 275 257 255 272 315 328 375 313 300 294 259 258 253 270 280 283 277 260 256 257 248 237 227 225 436 421 446 439 409 394 398 404 403 409 411 410 411 417 411 416 422 -9999 -9999 -9999 -9999 -9999 -9999 -9999
 -9999 -9999 -9999 -9999 -9999 -9999 -9999 -9999 -9999 -9999 -9999 -9999 -9999 -9999 -9999 -9999 -9999 -9999 -9999 -9999 -9999 -9999 -9999 -9999 -9999 -9999 110 113 125 137 370 402 425 457 461 461 416 502 445 378 322 292 276 263 284 325 378 391 365 330 294 269 264 268 299 338 288 329 273 263 252 230 229 231 230 225 417 406 392 398 390 390 395 401 401 402 403 403 406 417 411 415 -9999 -9999 -9999 -9999 -9999 -9999 -9999
 -9999 -9999 -9999 -9999 -9999 -9999 -9999 -9999 -9999 -9999 -9999 -9999 -9999 -9999 -9999 -9999 -9999 -9999 -9999 -9999 -9999 -9999 -9999 -9999 -9999 -9999 -9999 -9999 124 126 138 149 466 441 409 334 310 438 390 402 403 333 520 512 306 334 369 392 353 339 270 284 269 279 325 313 300 289 256 250 233 234 227 221 222 220 210 401 203 385 386 384 393 394 394 394 397 395 410 410 398 -9999 -9999 -9999 -9999 -9999 -9999 -9999 -9999
 -9999 -9999 -9999 -9999 -9999 -9999 -9999 -9999 -9999 -9999 -9999 -9999 -9999 -9999 -9999 -9999 -9999 -9999 -9999 -9999 -9999 -9999 -9999 -9999 -9999 -9999 -9999 -9999 -9999 -9999 -9999 -9999 393 407 324 308 292 278 354 360 371 340 345 567 324 332 353 359 348 339 322 297 298 323 322 306 267 243 259 234 240 238 220 216 218 217 220 426 200 191 373 200 384 384 387 391 390 388 385 388 399 391 396 -9999 -9999 -9999 -9999 -9999 -9999
 -9999 -9999 -9999 -9999 -9999 -9999 -9999 -9999 -9999 -9999 -9999 -9999 -9999 -9999 -9999 -9999 -9999 -9999 -9999 -9999 -9999 -9999 -9999 -9999 -9999 -9999 -9999 -9999 -9999 -9999 -9999 -9999 -9999 -9999 -9999 -9999 284 271 262 362 344 343 343 564 328 333 339 330 331 340 345 328 336 322 330 303 252 254 251 241 238 231 228 217 215 216 224 213 185 184 186 195 378 206 378 377 378 377 373 378 386 391 390 -9999 -9999 -9999 -9999 -9999 -9999
 -9999 -9999 -9999 -9999 -9999 -9999 -9999 -9999 -9999 -9999 -9999 -9999 -9999 -9999 -9999 -9999 -9999 -9999 -9999 -9999 -9999 -9999 -9999 -9999 -9999 -9999 -9999 -9999 -9999 -9999 -9999 -9999 -9999 -9999 -9999 -9999 -9999 -9999 252 247 344 340 340 345 322 299 308 340 327 328 322 303 325 303 292 274 257 250 248 246 240 219 222 218 225 224 227 205 182 179 363 185 190 193 368 369 365 365 371 379 383 399 375 -9999 -9999 -9999 -9999 -9999 -9999
 -9999 -9999 -9999 -9999 -9999 -9999 -9999 -9999 -9999 -9999 -9999 -9999 -9999 -9999 -9999 -9999 -9999 -9999 -9999 -9999 -9999 -9999 -9999 -9999 -9999 -9999 -9999 -9999 -9999 -9999 -9999 -9999 -9999 -9999 -9999 -9999 -9999 -9999 242 239 283 332 336 307 313 280 274 275 284 292 293 299 307 293 276 266 257 253 249 240 227 224 220 220 226 230 220 199 188 179 178 182 183 186 191 355 361 367 381 383 413 385 389 -9999 -9999 -9999 -9999 -9999 -9999
 -9999 -9999 -9999 -9999 -9999 -9999 -9999 -9999 -9999 -9999 -9999 -9999 -9999 -9999 -9999 -9999 -9999 -9999 -9999 -9999 -9999 -9999 -9999 -9999 -9999 -9999 -9999 -9999 -9999 -9999 -9999 -9999 -9999 -9999 -9999 -9999 -9999 -9999 -9999 229 229 304 295 303 330 269 261 261 272 278 287 299 297 294 262 264 251 254 252 237 233 225 224 223 243 236 222 197 191 180 177 177 180 181 188 193 363 219 402 387 366 368 355 369 -9999 -9999 -9999 -9999 -9999
 -9999 -9999 -9999 -9999 -9999 -9999 -9999 -9999 -9999 -9999 -9999 -9999 -9999 -9999 -9999 -9999 -9999 -9999 -9999 -9999 -9999 -9999 -9999 -9999 -9999 -9999 -9999 -9999 -9999 -9999 -9999 -9999 -9999 -9999 -9999 -9999 -9999 -9999 -9999 -9999 215 236 304 286 288 262 244 255 268 278 284 285 296 272 259 258 261 261 249 240 226 232 225 219 226 231 217 199 189 182 179 176 178 181 185 192 204 232 446 433 411 362 354 399 380 -9999 -9999 -9999 -9999
 -9999 -9999 -9999 -9999 -9999 -9999 -9999 -9999 -9999 -9999 -9999 -9999 -9999 -9999 -9999 -9999 -9999 -9999 -9999 -9999 -9999 -9999 -9999 -9999 -9999 -9999 -9999 -9999 -9999 -9999 -9999 -9999 -9999 -9999 -9999 -9999 -9999 -9999 -9999 -9999 203 196 283 223 226 229 244 248 254 270 279 284 287 264 255 256 261 256 242 230 234 233 231 233 234 222 203 199 188 181 180 178 180 182 192 204 208 227 396 369 360 364 371 404 385 410 -9999 -9999 -9999
 -9999 -9999 -9999 -9999 -9999 -9999 -9999 -9999 -9999 -9999 -9999 -9999 -9999 -9999 -9999 -9999 -9999 -9999 -9999 -9999 -9999 -9999 -9999 -9999 -9999 -9999 -9999 -9999 -9999 -9999 -9999 -9999 -9999 -9999 -9999 -9999 -9999 -9999 -9999 -9999 194 183 220 212 223 244 243 262 265 280 297 300 325 259 253 260 262 252 242 241 243 242 230 223 216 211 210 196 188 185 182 183 183 189 196 201 202 196 196 367 370 385 397 408 426 429 428 398 -9999
 -9999 -9999 -9999 -9999 -9999 -9999 -9999 -9999 -9999 -9999 -9999 -9999 -9999 -9999 -9999 -9999 -9999 -9999 -9999 -9999 -9999 -9999 -9999 -9999 -9999 -9999 -9999 -9999 -9999 -9999 -9999 -9999 -9999 -9999 -9999 -9999 -9999 -9999 -9999 -9999 193 181 192 247 242 260 261 278 278 296 298 314 277 250 254 268 255 253 242 244 235 228 218 215 212 212 208 197 191 189 187 189 186 192 192 194 191 199 225 441 418 411 418 435 433 430 422 545 -9999
 -9999 -9999 -9999 -9999 -9999 -9999 -9999 -9999 -9999 -9999 -9999 -9999 -9999 -9999 -9999 -9999 -9999 -9999 -9999 -9999 -9999 -9999 -9999 -9999 -9999 -9999 -9999 -9999 -9999 -9999 -9999 -9999 -9999 -9999 -9999 -9999 -9999 -9999 -9999 -9999 209 201 209 274 257 267 278 275 285 295 321 295 283 262 253 256 266 249 260 247 238 222 217 219 207 210 202 213 193 195 192 186 187 188 191 189 197 230 254 430 437 449 438 450 443 425 400 -9999 -9999
 -9999 -9999 -9999 -9999 -9999 -9999 -9999 -9999 -9999 -9999 -9999 -9999 -9999 -9999 -9999 -9999 -9999 -9999 -9999 -9999 -9999 -9999 -9999 -9999 -9999 -9999 -9999 -9999 -9999 -9999 -9999 -9999 -9999 -9999 -9999 -9999 -9999 -9999 -9999 -9999 232 229 232 281 282 284 282 290 287 294 371 267 282 256 257 256 261 262 254 245 252 230 226 216 206 210 204 203 196 195 195 192 190 189 195 195 201 211 245 477 473 456 451 455 443 403 -9999 -9999 -9999
 -9999 -9999 -9999 -9999 -9999 -9999 -9999 -9999 -9999 -9999 -9999 -9999 -9999 -9999 -9999 -9999 -9999 -9999 -9999 -9999 -9999 -9999 -9999 -9999 -9999 -9999 -9999 -9999 -9999 -9999 -9999 -9999 -9999 -9999 -9999 -9999 -9999 -9999 -9999 -9999 261 262 261 288 289 293 294 289 293 294 294 264 265 255 259 249 257 263 246 242 236 231 225 225 216 210 205 204 202 199 199 198 194 192 194 201 204 213 238 498 512 461 457 410 -9999 -9999 -9999 -9999 -9999
 -9999 -9999 -9999 -9999 -9999 -9999 -9999 -9999 -9999 -9999 -9999 -9999 -9999 -9999 -9999 -9999 -9999 -9999 -9999 -9999 -9999 -9999 -9999 -9999 -9999 -9999 -9999 -9999 -9999 -9999 -9999 -9999 -9999 -9999 -9999 -9999 -9999 -9999 -9999 -9999 -9999 293 293 308 320 300 304 296 311 289 295 266 259 255 250 259 257 252 245 251 242 236 228 221 224 213 208 208 201 202 200 197 200 195 198 202 207 213 228 272 418 -9999 -9999 -9999 -9999 -9999 -9999 -9999 -9999
 -9999 -9999 -9999 -9999 -9999 -9999 -9999 -9999 -9999 -9999 -9999 -9999 -9999 -9999 -9999 -9999 -9999 -9999 -9999 -9999 -9999 -9999 -9999 -9999 -9999 -9999 -9999 -9999 -9999 -9999 -9999 -9999 -9999 -9999 -9999 -9999 -9999 -9999 -9999 -9999 -9999 310 311 307 313 315 310 295 296 286 284 264 268 259 259 256 247 244 242 240 244 249 236 229 231 220 214 210 208 203 203 205 203 207 207 205 206 213 217 411 -9999 -9999 -9999 -9999 -9999 -9999 -9999 -9999 -9999
 -9999 -9999 -9999 -9999 -9999 -9999 -9999 -9999 -9999 -9999 -9999 -9999 -9999 -9999 -9999 -9999 -9999 -9999 -9999 -9999 -9999 -9999 -9999 -9999 -9999 -9999 -9999 -9999 -9999 -9999 -9999 -9999 -9999 -9999 -9999 -9999 -9999 -9999 -9999 -9999 -9999 322 321 318 320 319 322 295 284 279 272 264 257 259 254 252 259 242 243 238 250 255 237 229 224 221 220 218 209 209 206 206 209 205 205 -9999 -9999 -9999 -9999 -9999 -9999 -9999 -9999 -9999 -9999 -9999 -9999 -9999 -9999
 -9999 -9999 -9999 -9999 -9999 -9999 -9999 -9999 -9999 -9999 -9999 -9999 -9999 -9999 -9999 -9999 -9999 -9999 -9999 -9999 -9999 -9999 -9999 -9999 -9999 -9999 -9999 -9999 -9999 -9999 -9999 -9999 -9999 -9999 -9999 -9999 -9999 -9999 -9999 -9999 -9999 331 326 317 305 326 328 314 284 276 271 264 260 253 258 260 256 248 245 243 247 240 239 235 230 229 224 222 -9999 -9999 -9999 -9999 207 -9999 -9999 -9999 -9999 -9999 -9999 -9999 -9999 -9999 -9999 -9999 -9999 -9999 -9999 -9999 -9999
 -9999 -9999 -9999 -9999 -9999 -9999 -9999 -9999 -9999 -9999 -9999 -9999 -9999 -9999 -9999 -9999 -9999 -9999 -9999 -9999 -9999 -9999 -9999 -9999 -9999 -9999 -9999 -9999 -9999 -9999 -9999 -9999 -9999 -9999 -9999 -9999 -9999 -9999 -9999 -9999 -9999 -9999 321 310 299 343 323 293 279 276 270 -9999 -9999 256 254 258 256 247 250 243 244 240 256 237 236 233 231 -9999 -9999 -9999 -9999 -9999 -9999 -9999 -9999 -9999 -9999 -9999 -9999 -9999 -9999 -9999 -9999 -9999 -9999 -9999 -9999 -9999 -9999
 -9999 -9999 -9999 -9999 -9999 -9999 -9999 -9999 -9999 -9999 -9999 -9999 -9999 -9999 -9999 -9999 -9999 -9999 -9999 -9999 -9999 -9999 -9999 -9999 -9999 -9999 -9999 -9999 -9999 -9999 -9999 -9999 -9999 -9999 -9999 -9999 -9999 -9999 -9999 -9999 -9999 -9999 -9999 -9999 -9999 -9999 -9999 -9999 -9999 -9999 -9999 -9999 -9999 -9999 -9999 255 252 252 249 -9999 -9999 -9999 240 241 242 -9999 -9999 -9999 -9999 -9999 -9999 -9999 -9999 -9999 -9999 -9999 -9999 -9999 -9999 -9999 -9999 -9999 -9999 -9999 -9999 -9999 -9999 -9999 -9999
 -9999 -9999 -9999 -9999 -9999 -9999 -9999 -9999 -9999 -9999 -9999 -9999 -9999 -9999 -9999 -9999 -9999 -9999 -9999 -9999 -9999 -9999 -9999 -9999 -9999 -9999 -9999 -9999 -9999 -9999 -9999 -9999 -9999 -9999 -9999 -9999 -9999 -9999 -9999 -9999 -9999 -9999 -9999 -9999 -9999 -9999 -9999 -9999 -9999 -9999 -9999 -9999 -9999 -9999 -9999 -9999 -9999 -9999 -9999 -9999 -9999 -9999 -9999 -9999 -9999 -9999 -9999 -9999 -9999 -9999 -9999 -9999 -9999 -9999 -9999 -9999 -9999 -9999 -9999 -9999 -9999 -9999 -9999 -9999 -9999 -9999 -9999 -9999 -9999
