# Supplementary material for: Climate Change Influences Potential Distribution of Infected Aedes aegypti Co-Occurrence with Dengue Epidemics Risk Areas in Tanzania
Source: PLoS One. 2016 Sep 28;11(9):e0162649. doi: 10.1371/journal.pone.0162649 (PMC5040426; doi:10.1371/journal.pone.0162649)
Supplement: S1 File — (ZIP) [file pone.0162649.s001.zip › S1_File/bioData/bioData-2050/Tz_bio19.asc]

ncols        89
nrows        86
xllcorner    29.371397018433
yllcorner    -11.758983612061
cellsize     0.125
NODATA_value  -9999
 -9999 -9999 -9999 -9999 -9999 -9999 -9999 -9999 -9999 -9999 -9999 114 103 112 44 49 61 78 103 129 153 168 180 188 194 190 186 176 165 149 136 123 111 99 88 86 -9999 -9999 -9999 -9999 -9999 -9999 -9999 -9999 -9999 -9999 -9999 -9999 -9999 -9999 -9999 -9999 -9999 -9999 -9999 -9999 -9999 -9999 -9999 -9999 -9999 -9999 -9999 -9999 -9999 -9999 -9999 -9999 -9999 -9999 -9999 -9999 -9999 -9999 -9999 -9999 -9999 -9999 -9999 -9999 -9999 -9999 -9999 -9999 -9999 -9999 -9999 -9999 -9999
 -9999 -9999 -9999 -9999 -9999 -9999 -9999 -9999 -9999 103 109 111 108 119 133 48 63 83 109 134 155 166 174 178 180 179 174 167 155 144 129 115 103 93 85 81 84 96 118 -9999 -9999 -9999 -9999 -9999 -9999 -9999 -9999 -9999 -9999 -9999 -9999 -9999 -9999 -9999 -9999 -9999 -9999 -9999 -9999 -9999 -9999 -9999 -9999 -9999 -9999 -9999 -9999 -9999 -9999 -9999 -9999 -9999 -9999 -9999 -9999 -9999 -9999 -9999 -9999 -9999 -9999 -9999 -9999 -9999 -9999 -9999 -9999 -9999 -9999
 -9999 -9999 -9999 -9999 -9999 -9999 -9999 -9999 -9999 -9999 107 108 113 48 41 50 65 87 154 145 183 164 166 169 169 167 163 156 148 135 123 110 96 85 77 76 83 102 126 145 174 -9999 -9999 -9999 -9999 -9999 -9999 -9999 -9999 -9999 -9999 -9999 -9999 -9999 -9999 -9999 -9999 -9999 -9999 -9999 -9999 -9999 -9999 -9999 -9999 -9999 -9999 -9999 -9999 -9999 -9999 -9999 -9999 -9999 -9999 -9999 -9999 -9999 -9999 -9999 -9999 -9999 -9999 -9999 -9999 -9999 -9999 -9999 -9999
 -9999 -9999 -9999 -9999 -9999 -9999 -9999 -9999 -9999 -9999 107 119 113 115 41 49 62 82 159 179 182 153 155 155 158 156 151 148 141 129 117 102 90 78 69 63 73 81 101 138 169 171 181 -9999 -9999 -9999 -9999 -9999 -9999 -9999 -9999 -9999 -9999 -9999 -9999 -9999 -9999 -9999 -9999 -9999 -9999 -9999 -9999 -9999 -9999 -9999 -9999 -9999 -9999 -9999 -9999 -9999 -9999 -9999 -9999 -9999 -9999 -9999 -9999 -9999 -9999 -9999 -9999 -9999 -9999 -9999 -9999 -9999 -9999
 -9999 -9999 -9999 -9999 -9999 -9999 -9999 -9999 -9999 -9999 -9999 117 111 111 40 44 54 73 145 162 170 136 140 141 144 143 143 139 134 125 112 97 82 71 61 55 60 75 88 103 117 123 137 135 129 -9999 -9999 -9999 -9999 -9999 -9999 -9999 -9999 -9999 -9999 -9999 -9999 -9999 -9999 -9999 -9999 -9999 -9999 -9999 -9999 -9999 -9999 -9999 -9999 -9999 -9999 -9999 -9999 -9999 -9999 -9999 -9999 -9999 -9999 -9999 -9999 -9999 -9999 -9999 -9999 -9999 -9999 -9999 -9999
 -9999 -9999 -9999 -9999 -9999 -9999 -9999 -9999 -9999 -9999 -9999 -9999 103 107 34 40 49 59 78 96 109 116 121 125 128 130 130 130 128 121 106 89 76 66 58 59 67 71 86 106 131 121 127 123 117 107 -9999 -9999 -9999 -9999 -9999 -9999 -9999 -9999 -9999 -9999 -9999 -9999 -9999 -9999 -9999 -9999 -9999 -9999 -9999 -9999 -9999 -9999 -9999 -9999 -9999 -9999 -9999 -9999 -9999 -9999 -9999 -9999 -9999 -9999 -9999 -9999 -9999 -9999 -9999 -9999 -9999 -9999 -9999
 -9999 -9999 -9999 -9999 -9999 -9999 -9999 -9999 -9999 -9999 -9999 -9999 96 109 103 135 40 41 63 76 88 96 104 110 114 117 118 120 123 118 100 82 69 58 56 56 70 84 89 96 106 117 116 115 109 98 87 79 -9999 -9999 -9999 -9999 -9999 -9999 -9999 -9999 -9999 -9999 -9999 -9999 -9999 -9999 -9999 -9999 -9999 -9999 -9999 -9999 -9999 -9999 -9999 -9999 -9999 -9999 -9999 -9999 -9999 -9999 -9999 -9999 -9999 -9999 -9999 -9999 -9999 -9999 -9999 -9999 -9999
 -9999 -9999 -9999 -9999 -9999 -9999 -9999 -9999 -9999 -9999 -9999 -9999 91 95 27 25 31 34 45 58 68 79 88 94 99 103 104 106 109 109 90 71 62 55 53 50 61 71 79 84 94 100 104 102 95 88 79 73 62 57 -9999 -9999 -9999 -9999 -9999 -9999 -9999 -9999 -9999 -9999 -9999 -9999 -9999 -9999 -9999 -9999 -9999 -9999 -9999 -9999 -9999 -9999 -9999 -9999 -9999 -9999 -9999 -9999 -9999 -9999 -9999 -9999 -9999 -9999 -9999 -9999 -9999 -9999 -9999
 -9999 -9999 -9999 -9999 -9999 -9999 -9999 -9999 -9999 -9999 -9999 -9999 92 89 23 24 26 27 37 44 55 64 74 81 83 86 87 88 91 86 75 62 61 47 48 49 57 55 62 71 82 88 90 90 86 80 69 62 55 54 53 37 -9999 -9999 -9999 -9999 -9999 -9999 -9999 -9999 -9999 -9999 -9999 -9999 -9999 -9999 -9999 -9999 -9999 -9999 -9999 -9999 -9999 -9999 -9999 -9999 -9999 -9999 -9999 -9999 -9999 -9999 -9999 -9999 -9999 -9999 -9999 -9999 -9999
 -9999 -9999 -9999 -9999 -9999 -9999 -9999 -9999 -9999 -9999 -9999 -9999 87 85 93 18 19 22 26 34 43 53 63 69 71 72 72 71 67 60 53 44 41 40 41 42 45 49 54 61 69 76 82 82 78 69 61 55 47 44 39 21 20 -9999 -9999 -9999 -9999 -9999 -9999 -9999 -9999 -9999 -9999 -9999 -9999 -9999 -9999 -9999 -9999 -9999 -9999 -9999 -9999 -9999 -9999 -9999 -9999 -9999 -9999 -9999 -9999 -9999 -9999 -9999 -9999 -9999 -9999 -9999 -9999
 -9999 -9999 -9999 -9999 -9999 -9999 -9999 -9999 -9999 -9999 -9999 -9999 82 84 87 16 16 17 22 27 33 41 53 58 59 60 59 57 52 45 39 35 32 35 38 39 40 44 48 54 61 66 72 75 71 63 55 47 43 36 30 20 14 11 9 -9999 -9999 -9999 -9999 -9999 -9999 -9999 -9999 -9999 -9999 -9999 -9999 -9999 -9999 -9999 -9999 -9999 -9999 -9999 -9999 -9999 -9999 -9999 -9999 -9999 -9999 -9999 -9999 -9999 -9999 -9999 -9999 -9999 -9999
 -9999 -9999 -9999 -9999 -9999 -9999 -9999 -9999 -9999 -9999 -9999 79 79 82 84 85 86 16 18 22 26 32 39 46 47 49 49 47 40 34 31 29 28 28 29 32 35 37 41 47 51 59 63 64 60 54 46 42 39 44 19 16 10 9 9 8 10 -9999 -9999 -9999 -9999 -9999 -9999 -9999 -9999 -9999 -9999 -9999 -9999 -9999 -9999 -9999 -9999 -9999 -9999 -9999 -9999 -9999 -9999 -9999 -9999 -9999 -9999 -9999 -9999 -9999 -9999 -9999 -9999
 -9999 -9999 -9999 -9999 -9999 -9999 -9999 -9999 -9999 76 95 86 81 78 81 85 85 16 16 18 22 27 31 36 38 40 42 40 36 29 25 23 22 22 23 26 27 31 34 39 45 48 51 53 49 45 39 37 34 26 16 12 9 8 8 8 9 11 8 -9999 -9999 -9999 -9999 -9999 -9999 -9999 -9999 -9999 -9999 -9999 -9999 -9999 -9999 -9999 -9999 -9999 -9999 -9999 -9999 -9999 -9999 -9999 -9999 -9999 -9999 -9999 -9999 -9999 -9999
 -9999 -9999 -9999 -9999 -9999 -9999 -9999 -9999 -9999 75 75 77 75 77 80 274 16 15 15 15 19 23 27 31 31 32 35 31 29 96 94 92 20 19 20 21 21 23 28 32 36 40 41 42 38 35 33 31 29 22 13 11 7 8 10 8 11 8 8 10 13 -9999 -9999 -9999 -9999 -9999 -9999 -9999 -9999 -9999 -9999 -9999 -9999 -9999 -9999 -9999 -9999 -9999 -9999 -9999 -9999 -9999 -9999 -9999 -9999 -9999 -9999 -9999 -9999
 -9999 -9999 -9999 -9999 -9999 -9999 -9999 -9999 -9999 78 78 77 72 75 78 84 18 16 16 15 17 21 24 25 25 28 86 87 90 90 87 83 81 16 15 15 16 18 23 26 30 33 33 34 31 29 27 25 23 24 14 17 38 6 7 8 7 9 9 9 18 24 -9999 -9999 -9999 -9999 -9999 -9999 -9999 -9999 -9999 -9999 -9999 -9999 -9999 -9999 -9999 -9999 -9999 -9999 -9999 -9999 -9999 -9999 -9999 -9999 -9999 -9999 -9999
 -9999 -9999 -9999 -9999 -9999 -9999 -9999 -9999 -9999 77 72 70 69 72 13 14 15 14 16 16 17 79 22 20 81 79 79 79 83 79 79 78 74 14 12 13 13 15 18 21 23 26 27 25 25 22 23 22 19 16 19 66 22 6 23 10 10 11 12 16 23 21 22 17 -9999 -9999 -9999 -9999 -9999 -9999 -9999 -9999 -9999 -9999 -9999 -9999 -9999 -9999 -9999 -9999 -9999 -9999 -9999 -9999 -9999 -9999 -9999 -9999 -9999
 -9999 -9999 -9999 -9999 -9999 -9999 -9999 -9999 -9999 -9999 -9999 -9999 67 70 11 12 14 14 16 16 19 20 78 79 80 75 73 74 74 74 72 73 75 73 69 11 10 13 14 17 20 22 22 22 21 19 18 19 18 22 58 49 18 6 7 8 11 13 16 20 28 33 46 103 67 18 -9999 -9999 -9999 -9999 -9999 -9999 -9999 -9999 -9999 -9999 -9999 -9999 -9999 -9999 -9999 -9999 -9999 -9999 -9999 -9999 -9999 -9999 -9999
 -9999 -9999 -9999 -9999 -9999 -9999 -9999 -9999 -9999 -9999 -9999 -9999 68 69 69 69 13 12 14 16 17 16 71 74 73 69 67 66 67 66 66 67 70 68 64 62 9 9 11 14 17 17 18 16 15 13 11 13 18 19 41 51 19 6 8 9 13 18 30 36 46 78 38 46 106 27 60 -9999 -9999 -9999 -9999 -9999 -9999 -9999 -9999 -9999 -9999 -9999 -9999 -9999 -9999 -9999 -9999 -9999 -9999 -9999 -9999 -9999 -9999
 -9999 -9999 -9999 -9999 -9999 -9999 -9999 -9999 -9999 -9999 -9999 -9999 66 66 66 66 65 12 12 12 64 65 67 68 67 64 62 59 57 57 59 61 63 64 62 59 7 59 9 10 12 14 14 14 13 11 11 14 45 38 24 19 7 7 8 19 50 59 70 52 78 121 169 192 43 46 53 -9999 -9999 -9999 -9999 -9999 -9999 -9999 -9999 -9999 -9999 -9999 -9999 -9999 -9999 -9999 -9999 -9999 -9999 -9999 -9999 -9999 -9999
 -9999 -9999 -9999 -9999 -9999 -9999 -9999 -9999 -9999 -9999 70 68 66 65 63 63 63 62 62 61 61 62 63 63 62 60 59 53 51 49 52 56 59 61 62 58 56 6 7 8 10 11 12 12 10 10 13 11 20 18 18 9 8 15 15 16 20 30 50 57 73 56 65 59 55 49 -9999 -9999 -9999 -9999 -9999 -9999 -9999 -9999 -9999 -9999 -9999 -9999 -9999 -9999 -9999 -9999 -9999 -9999 -9999 -9999 -9999 -9999 -9999
 -9999 -9999 -9999 -9999 -9999 -9999 -9999 -9999 -9999 78 70 67 65 64 62 61 60 60 61 60 60 60 58 58 58 58 55 51 46 46 49 52 53 59 59 57 4 52 5 6 6 7 9 10 10 10 9 9 11 15 16 7 7 9 12 16 19 28 34 31 38 38 44 24 29 30 -9999 -9999 -9999 -9999 -9999 -9999 -9999 -9999 -9999 -9999 -9999 -9999 -9999 -9999 -9999 -9999 -9999 -9999 -9999 -9999 -9999 -9999 -9999
 -9999 -9999 -9999 -9999 -9999 -9999 -9999 -9999 -9999 79 71 68 64 61 61 59 59 58 58 58 56 56 54 53 54 55 55 52 51 51 54 53 53 56 56 52 50 3 4 4 5 6 7 7 7 8 8 9 13 16 20 7 7 8 11 15 20 24 24 25 29 49 58 33 20 22 49 -9999 -9999 -9999 -9999 -9999 -9999 -9999 -9999 -9999 -9999 -9999 -9999 -9999 -9999 -9999 -9999 -9999 -9999 -9999 -9999 -9999 -9999
 -9999 -9999 -9999 -9999 -9999 -9999 -9999 -9999 85 78 71 66 63 61 59 58 56 55 55 54 54 51 51 49 50 55 57 54 54 57 58 56 54 54 51 50 47 3 3 4 4 5 5 5 5 7 8 8 13 19 12 6 7 8 12 16 23 23 23 22 36 33 37 39 18 20 38 20 -9999 -9999 -9999 -9999 -9999 -9999 -9999 -9999 -9999 -9999 -9999 -9999 -9999 -9999 -9999 -9999 -9999 -9999 -9999 -9999 -9999
 -9999 -9999 -9999 -9999 -9999 -9999 -9999 87 80 75 70 65 61 59 58 55 55 54 53 51 50 48 47 46 45 50 56 54 56 57 59 53 52 49 48 46 45 42 3 3 3 4 4 4 5 6 6 8 14 17 15 6 6 7 11 15 21 22 27 25 35 32 31 31 23 22 30 22 22 23 -9999 -9999 -9999 -9999 -9999 -9999 -9999 -9999 -9999 -9999 -9999 -9999 -9999 -9999 -9999 -9999 -9999 -9999 -9999
 -9999 -9999 -9999 -9999 -9999 -9999 80 76 72 65 62 58 56 53 52 50 50 48 47 47 45 44 43 43 45 47 49 50 52 50 47 47 47 45 43 39 37 35 1 1 3 3 3 4 3 5 7 8 11 12 6 7 6 6 8 12 13 13 14 16 18 24 28 31 38 44 33 29 27 23 24 28 37 -9999 -9999 -9999 -9999 -9999 -9999 -9999 -9999 -9999 -9999 -9999 -9999 -9999 -9999 -9999 -9999
 -9999 -9999 -9999 -9999 -9999 75 73 69 64 60 57 55 52 50 49 47 46 45 45 44 43 43 42 43 44 44 47 48 46 46 45 46 45 42 39 38 33 32 1 2 3 1 3 4 4 5 5 7 8 8 7 9 5 5 6 9 9 11 11 13 12 17 24 31 59 62 46 34 28 22 20 24 35 49 -9999 -9999 -9999 -9999 -9999 -9999 -9999 -9999 -9999 -9999 -9999 -9999 -9999 -9999 -9999
 -9999 -9999 -9999 -9999 76 70 72 61 57 55 51 50 48 47 45 45 44 43 43 42 42 42 41 42 43 43 45 46 45 42 41 43 43 40 35 33 31 29 1 2 2 2 2 2 3 4 5 4 8 8 7 7 4 5 5 7 8 8 10 13 14 17 23 28 48 63 49 37 25 18 20 22 36 53 79 -9999 -9999 -9999 -9999 -9999 -9999 -9999 -9999 -9999 -9999 -9999 -9999 -9999 -9999
 -9999 84 78 109 68 79 57 57 53 49 47 47 44 43 42 42 42 42 41 41 41 40 40 41 42 42 43 45 43 41 39 40 38 34 31 30 28 27 1 1 1 1 1 1 1 3 5 4 6 5 7 6 4 4 5 6 7 8 9 12 14 17 22 27 32 53 47 38 35 28 27 41 43 62 91 113 134 -9999 -9999 -9999 -9999 -9999 -9999 -9999 -9999 -9999 -9999 -9999 -9999
 -9999 76 88 84 61 66 53 49 48 45 43 42 41 40 40 39 39 39 38 39 38 39 38 39 39 40 41 40 40 39 38 37 34 31 28 25 24 23 1 1 1 1 0 1 1 1 3 3 4 4 4 5 3 4 4 5 7 7 9 13 15 17 22 30 32 45 46 41 36 31 65 39 116 90 106 132 151 165 -9999 -9999 -9999 -9999 -9999 -9999 -9999 -9999 -9999 -9999 -9999
 75 70 66 60 56 54 48 45 43 41 39 38 38 38 36 36 37 37 37 37 37 38 37 37 38 38 37 36 36 35 36 34 32 29 24 21 21 20 21 1 0 0 0 0 0 1 1 1 3 3 3 5 6 4 4 4 6 7 9 12 15 20 25 31 35 45 50 46 51 39 47 119 109 119 124 156 173 184 194 -9999 -9999 -9999 -9999 -9999 -9999 -9999 -9999 -9999 -9999
 70 63 59 54 51 49 44 42 38 37 36 35 34 34 34 34 35 35 35 36 36 37 36 36 36 36 36 32 33 34 34 33 31 28 22 19 18 17 0 18 0 0 0 0 0 0 1 1 1 1 1 2 5 3 4 4 6 7 9 12 14 19 24 33 41 46 52 51 60 55 68 79 260 128 147 183 193 200 -9999 -9999 -9999 -9999 -9999 -9999 -9999 -9999 -9999 -9999 -9999
 66 62 57 52 49 44 41 38 35 34 33 31 31 31 32 33 33 33 35 35 35 36 35 34 34 32 31 28 31 34 35 34 31 26 23 20 17 17 0 0 0 0 0 0 0 0 0 0 0 1 1 2 2 2 4 4 5 7 10 13 13 19 24 31 38 48 56 58 65 71 86 101 291 157 234 201 202 211 -9999 -9999 -9999 -9999 -9999 177 -9999 -9999 -9999 -9999 -9999
 -9999 60 54 51 45 42 38 34 32 31 30 29 29 30 30 31 31 32 33 34 34 34 34 33 33 32 32 31 35 39 36 34 31 27 24 20 18 16 15 0 0 0 0 0 0 0 0 0 0 1 1 1 2 4 4 4 4 7 10 13 13 17 21 28 37 53 63 66 76 83 94 117 140 175 225 207 206 229 -9999 -9999 -9999 -9999 -9999 135 -9999 -9999 -9999 -9999 -9999
 -9999 60 55 49 43 40 35 33 30 29 28 28 28 28 29 29 30 31 31 32 32 33 32 32 33 32 32 33 38 40 36 34 31 27 24 19 17 15 2 1 0 0 0 0 0 0 0 0 0 0 1 1 2 2 3 4 4 6 10 13 13 16 19 26 38 57 69 72 85 87 99 121 142 177 211 214 208 216 -9999 -9999 -9999 -9999 -9999 77 -9999 -9999 -9999 -9999 -9999
 -9999 -9999 55 48 43 39 34 31 28 26 26 25 26 26 27 28 29 29 30 30 31 31 32 31 32 31 32 33 35 36 34 32 29 26 23 18 16 13 1 1 0 0 0 0 0 0 0 0 0 0 0 1 1 2 3 4 4 6 9 12 16 18 25 26 40 68 76 76 81 88 98 121 144 175 182 191 192 -9999 -9999 -9999 -9999 -9999 149 -9999 -9999 -9999 -9999 -9999 -9999
 -9999 -9999 55 48 42 36 31 29 25 23 25 24 24 25 26 27 28 28 29 29 30 30 31 30 31 30 31 32 33 32 30 27 27 23 20 17 15 13 1 1 1 1 0 0 0 0 0 0 0 0 0 1 1 2 2 4 5 6 10 12 16 19 25 33 49 65 71 78 80 79 95 110 139 170 168 196 205 -9999 -9999 -9999 -9999 -9999 -9999 -9999 -9999 -9999 -9999 -9999 -9999
 -9999 -9999 53 49 42 35 33 28 23 23 22 21 22 24 25 26 27 28 28 28 29 29 30 29 29 29 29 29 29 27 27 24 23 20 17 14 13 11 1 1 1 1 1 1 0 0 0 0 0 0 0 1 1 3 4 6 5 8 12 15 18 21 30 38 56 62 70 75 78 81 111 113 131 155 158 178 -9999 -9999 -9999 -9999 -9999 -9999 -9999 -9999 -9999 -9999 -9999 -9999 -9999
 -9999 -9999 8 6 42 34 29 26 23 18 19 19 20 23 25 26 26 27 29 29 29 29 29 29 28 28 28 27 26 25 24 21 19 16 14 12 11 1 1 1 1 1 1 1 0 0 0 0 0 0 0 1 1 2 6 9 8 10 13 13 20 26 33 44 54 65 64 59 76 74 103 105 116 130 136 156 -9999 -9999 -9999 -9999 -9999 -9999 -9999 -9999 -9999 -9999 -9999 -9999 -9999
 -9999 -9999 8 5 40 33 25 24 18 17 16 17 20 22 24 25 26 27 28 28 28 28 28 28 27 27 26 24 24 22 20 18 15 13 11 10 9 0 1 1 1 1 1 1 0 0 0 0 0 0 0 0 1 1 9 15 12 11 10 15 20 25 35 44 55 59 71 57 65 68 86 99 110 123 118 132 -9999 -9999 -9999 208 -9999 -9999 -9999 -9999 -9999 -9999 -9999 -9999 -9999
 -9999 9 6 45 39 30 24 21 13 10 13 18 19 22 23 26 27 28 28 28 28 27 28 27 27 25 24 23 22 20 18 16 13 10 10 8 7 0 0 0 1 1 1 1 0 0 0 0 0 0 0 0 0 1 5 25 12 11 12 14 21 28 35 42 55 65 55 53 54 73 85 94 96 102 106 -9999 -9999 -9999 -9999 195 -9999 -9999 -9999 -9999 -9999 -9999 -9999 -9999 -9999
 -9999 8 48 26 28 28 22 15 15 13 12 17 19 21 24 26 28 28 28 27 27 27 27 25 24 24 23 22 20 18 16 14 12 9 7 7 6 0 0 0 0 0 1 1 0 0 0 0 0 0 0 0 0 1 4 7 8 8 10 12 18 26 33 39 53 67 49 53 52 71 81 85 93 102 97 97 -9999 -9999 -9999 168 -9999 -9999 -9999 -9999 -9999 -9999 -9999 -9999 -9999
 -9999 6 5 35 20 27 24 16 11 12 13 17 19 22 23 28 28 26 29 28 27 26 25 24 24 23 21 21 19 17 15 13 10 8 6 6 5 0 0 0 0 0 0 0 0 0 0 0 0 0 0 0 0 1 1 5 4 5 9 12 17 26 30 33 40 43 48 49 52 55 72 75 79 76 80 85 -9999 -9999 -9999 -9999 128 -9999 -9999 -9999 -9999 -9999 -9999 -9999 -9999
 -9999 -9999 41 37 31 25 23 18 16 12 17 18 21 22 25 31 29 28 29 28 27 25 24 23 23 22 20 19 18 16 14 11 9 7 6 5 5 0 0 0 0 0 0 0 0 0 0 0 0 0 0 0 0 0 1 2 2 4 8 11 17 21 29 31 35 40 46 50 54 60 76 83 85 86 81 84 -9999 -9999 -9999 -9999 -9999 120 -9999 -9999 -9999 -9999 -9999 -9999 -9999
 -9999 -9999 -9999 32 29 26 22 18 16 14 15 19 20 22 25 29 31 27 26 28 26 25 23 23 22 21 19 19 17 15 14 12 9 7 6 5 0 0 0 0 0 0 0 0 0 0 0 0 0 0 0 0 0 0 1 1 3 6 7 11 17 23 28 31 35 40 46 53 58 58 59 59 79 77 76 81 87 85 -9999 -9999 -9999 -9999 -9999 -9999 -9999 -9999 -9999 -9999 -9999
 -9999 -9999 -9999 29 26 23 19 18 16 16 16 17 20 22 24 27 27 27 25 26 25 24 24 22 21 20 18 18 18 16 14 12 9 7 0 0 0 0 0 0 0 0 0 0 0 0 0 0 0 0 0 0 0 2 1 3 3 5 9 13 15 34 29 29 34 39 44 58 65 58 53 74 74 73 74 78 79 77 73 -9999 -9999 -9999 -9999 -9999 -9999 -9999 -9999 -9999 -9999
 -9999 -9999 -9999 -9999 -9999 20 18 16 15 15 16 17 18 20 21 24 24 25 24 23 23 22 23 22 20 19 19 18 17 16 14 11 9 7 6 0 0 0 0 0 0 0 0 0 0 0 0 0 0 0 0 0 0 2 1 3 4 5 10 15 33 41 23 28 33 36 50 66 80 65 54 73 70 69 70 75 76 67 73 -9999 -9999 -9999 -9999 -9999 -9999 -9999 -9999 -9999 -9999
 -9999 -9999 -9999 -9999 -9999 -9999 17 15 14 14 15 16 17 18 19 21 22 23 23 22 22 22 21 21 20 18 18 17 17 15 14 10 9 7 0 0 0 0 0 0 0 0 0 0 0 0 0 0 0 0 0 0 0 2 1 3 4 7 11 18 29 29 24 27 31 37 130 127 120 79 60 55 66 66 69 73 75 73 91 82 89 -9999 -9999 -9999 -9999 -9999 -9999 -9999 -9999
 -9999 -9999 -9999 -9999 -9999 -9999 -9999 15 14 14 15 0 16 16 18 19 19 19 2 2 1 21 20 20 18 17 18 16 15 14 12 10 8 7 0 0 0 0 0 0 0 0 0 0 0 0 0 0 0 0 0 0 0 2 3 3 5 7 10 19 31 28 25 23 27 54 123 134 108 82 69 57 62 64 68 75 77 76 82 88 96 99 -9999 -9999 -9999 -9999 -9999 -9999 -9999
 -9999 -9999 -9999 -9999 -9999 -9999 -9999 -9999 14 14 15 0 1 1 17 17 16 16 17 18 1 19 19 19 18 17 17 16 15 13 12 0 0 0 0 0 0 0 0 0 0 0 0 0 0 0 0 0 0 0 0 0 0 3 7 12 8 14 12 29 29 27 25 26 44 53 67 124 84 75 66 56 60 61 67 78 80 78 86 92 97 -9999 -9999 -9999 -9999 -9999 -9999 -9999 -9999
 -9999 -9999 -9999 -9999 -9999 -9999 -9999 -9999 15 0 0 0 1 2 2 3 14 14 14 15 17 18 18 18 17 18 17 16 0 0 12 0 0 0 0 0 0 0 0 0 0 0 0 0 0 0 0 0 0 0 0 0 1 4 4 16 11 27 13 20 33 28 27 31 39 59 70 95 67 64 60 53 53 56 62 80 73 76 87 98 -9999 -9999 -9999 -9999 -9999 -9999 -9999 -9999 -9999
 -9999 -9999 -9999 -9999 -9999 -9999 -9999 -9999 -9999 0 0 0 2 2 4 4 12 11 12 13 1 17 1 17 18 17 16 15 0 13 0 0 0 0 0 0 0 0 0 0 0 0 0 0 0 0 0 0 0 0 0 0 2 3 4 15 12 16 22 36 34 33 33 39 43 51 58 58 57 55 55 49 50 54 62 63 66 75 86 96 -9999 -9999 -9999 -9999 -9999 -9999 -9999 -9999 -9999
 -9999 -9999 -9999 -9999 -9999 -9999 -9999 -9999 -9999 0 0 0 2 3 4 3 1 9 9 10 12 1 1 0 0 0 0 0 0 0 0 0 7 0 0 0 0 0 0 0 0 0 0 0 0 0 0 0 0 0 0 1 2 2 6 15 26 35 31 40 35 44 42 41 40 37 42 47 48 47 45 44 46 51 49 53 61 66 91 -9999 -9999 -9999 -9999 -9999 -9999 -9999 -9999 -9999 -9999
 -9999 -9999 -9999 -9999 -9999 -9999 -9999 -9999 -9999 0 15 1 3 3 3 5 5 7 8 9 10 13 1 0 0 0 16 0 0 0 0 0 0 0 0 0 0 0 0 0 0 0 0 0 0 0 1 1 1 1 0 2 3 5 5 23 20 29 20 42 45 50 45 44 41 38 47 43 40 41 40 39 39 39 40 50 56 66 84 -9999 -9999 -9999 -9999 -9999 -9999 -9999 -9999 -9999 -9999
 -9999 -9999 -9999 -9999 -9999 -9999 -9999 -9999 -9999 -9999 0 0 3 4 5 5 4 6 8 9 10 12 1 0 0 0 0 0 0 0 0 0 0 0 0 0 0 0 0 0 0 0 0 0 0 1 1 0 0 1 2 1 3 4 11 13 16 17 33 32 64 53 49 43 40 41 39 38 43 35 35 34 35 34 35 38 45 57 69 -9999 -9999 -9999 -9999 -9999 -9999 -9999 -9999 -9999 -9999
 -9999 -9999 -9999 -9999 -9999 -9999 -9999 -9999 -9999 -9999 0 14 2 3 3 4 4 6 1 10 9 11 1 1 0 0 0 0 0 0 0 0 0 0 0 0 0 0 0 0 0 0 0 0 0 1 1 2 2 2 1 1 7 7 11 20 20 30 41 39 56 53 47 42 39 34 35 34 32 35 32 32 30 31 30 34 39 46 58 77 101 -9999 -9999 169 -9999 -9999 -9999 -9999 -9999
 -9999 -9999 -9999 -9999 -9999 -9999 -9999 -9999 -9999 -9999 -9999 15 17 3 3 4 4 3 2 1 1 10 2 2 2 0 1 0 0 0 0 0 0 0 0 0 0 0 0 0 0 0 0 0 0 0 1 2 2 2 4 4 8 9 14 32 33 39 38 48 46 47 45 41 40 35 33 31 32 32 29 29 29 27 27 30 34 40 48 66 87 -9999 -9999 -9999 -9999 -9999 -9999 -9999 -9999
 -9999 -9999 -9999 -9999 -9999 -9999 -9999 -9999 -9999 -9999 -9999 16 16 2 3 3 2 2 1 1 1 2 9 2 2 16 1 0 0 0 0 0 0 0 0 0 0 0 0 0 0 0 0 0 0 1 3 4 5 7 8 12 14 13 31 29 30 30 33 38 40 41 40 39 36 34 29 31 32 30 28 28 26 26 35 31 32 37 40 56 -9999 -9999 -9999 -9999 -9999 -9999 -9999 -9999 -9999
 -9999 -9999 -9999 -9999 -9999 -9999 -9999 -9999 -9999 -9999 -9999 16 16 18 2 2 1 1 1 21 20 7 7 8 3 3 3 1 1 1 1 0 0 0 0 0 0 0 0 0 0 0 0 0 0 1 4 5 9 12 14 18 18 23 26 26 28 28 31 34 36 36 38 35 32 29 29 30 30 30 28 27 25 29 38 34 34 37 40 -9999 -9999 -9999 -9999 -9999 -9999 -9999 -9999 -9999 -9999
 -9999 -9999 -9999 -9999 -9999 -9999 -9999 -9999 -9999 -9999 -9999 -9999 16 15 18 23 1 24 25 19 0 18 8 8 12 4 4 6 3 2 1 1 1 1 1 2 2 1 1 0 0 0 0 0 3 11 17 13 21 18 18 21 22 23 24 24 25 26 30 34 34 34 32 31 29 28 28 30 30 31 27 26 26 26 29 33 45 36 39 43 -9999 -9999 -9999 -9999 -9999 -9999 -9999 -9999 -9999
 -9999 -9999 -9999 -9999 -9999 -9999 -9999 -9999 -9999 -9999 -9999 -9999 -9999 16 18 23 25 24 22 20 15 14 3 3 3 18 8 10 13 13 2 2 1 1 2 7 6 2 1 1 0 0 0 0 0 21 36 47 30 23 22 28 24 19 21 21 22 26 29 30 30 29 27 28 27 27 27 30 30 29 27 26 25 27 30 31 33 34 37 -9999 -9999 -9999 -9999 -9999 -9999 -9999 -9999 -9999 -9999
 -9999 -9999 -9999 -9999 -9999 -9999 -9999 -9999 -9999 -9999 -9999 -9999 -9999 -9999 -9999 -9999 23 24 22 20 16 13 12 14 16 15 4 8 14 19 22 5 2 1 16 15 9 6 2 1 1 0 0 0 5 14 45 58 16 26 23 24 18 18 18 18 20 32 32 29 26 26 25 27 23 25 25 27 28 28 27 26 26 28 30 33 34 34 35 34 -9999 -9999 -9999 -9999 -9999 -9999 -9999 -9999 -9999
 -9999 -9999 -9999 -9999 -9999 -9999 -9999 -9999 -9999 -9999 -9999 -9999 -9999 -9999 -9999 -9999 -9999 -9999 22 19 15 12 12 11 19 17 16 18 1 4 7 14 1 2 30 26 19 10 5 1 1 1 0 2 6 9 10 15 20 21 23 21 17 16 16 18 21 32 44 26 23 24 21 21 21 22 22 25 27 27 23 25 25 28 31 35 37 33 32 31 -9999 -9999 -9999 -9999 -9999 -9999 -9999 -9999 -9999
 -9999 -9999 -9999 -9999 -9999 -9999 -9999 -9999 -9999 -9999 -9999 -9999 -9999 -9999 -9999 -9999 -9999 -9999 20 17 14 13 11 10 11 25 17 1 1 1 10 10 4 4 18 26 17 15 8 4 2 1 2 3 6 10 15 18 22 25 20 17 16 14 15 16 21 33 36 21 21 20 20 17 19 21 20 21 22 23 20 23 24 26 30 33 34 32 31 29 -9999 -9999 -9999 -9999 -9999 -9999 -9999 -9999 -9999
 -9999 -9999 -9999 -9999 -9999 -9999 -9999 -9999 -9999 -9999 -9999 -9999 -9999 -9999 -9999 -9999 -9999 -9999 -9999 -9999 -9999 16 11 11 12 24 29 28 3 3 3 21 15 38 52 29 35 24 16 11 5 4 3 5 8 12 15 18 23 19 19 17 14 13 14 15 20 25 23 17 17 19 18 15 16 17 16 18 19 18 19 19 20 23 25 29 30 29 30 28 28 -9999 -9999 -9999 -9999 -9999 -9999 -9999 -9999
 -9999 -9999 -9999 -9999 -9999 -9999 -9999 -9999 -9999 -9999 -9999 -9999 -9999 -9999 -9999 -9999 -9999 -9999 -9999 -9999 -9999 -9999 -9999 10 -9999 16 26 31 43 4 10 19 45 103 39 89 33 33 21 21 8 5 4 6 8 14 16 27 22 19 19 15 14 14 15 16 16 15 13 13 14 14 13 13 13 13 13 17 17 16 15 17 17 20 23 24 25 25 26 26 27 29 -9999 -9999 -9999 -9999 -9999 -9999 -9999
 -9999 -9999 -9999 -9999 -9999 -9999 -9999 -9999 -9999 -9999 -9999 -9999 -9999 -9999 -9999 -9999 -9999 -9999 -9999 -9999 -9999 -9999 -9999 -9999 -9999 -9999 24 32 9 10 15 33 52 160 159 119 95 38 26 14 6 4 5 5 9 16 22 27 25 20 17 15 13 13 16 23 15 21 13 11 11 11 11 12 12 12 11 11 12 12 14 15 16 18 20 21 21 22 24 26 25 27 -9999 -9999 -9999 -9999 -9999 -9999 -9999
 -9999 -9999 -9999 -9999 -9999 -9999 -9999 -9999 -9999 -9999 -9999 -9999 -9999 -9999 -9999 -9999 -9999 -9999 -9999 -9999 -9999 -9999 -9999 -9999 -9999 -9999 -9999 -9999 40 19 28 51 65 144 194 198 162 47 35 20 21 10 8 8 10 13 20 25 20 18 13 14 13 13 19 17 14 14 10 9 8 8 9 9 9 9 9 9 9 10 11 12 15 16 17 19 19 20 24 23 23 -9999 -9999 -9999 -9999 -9999 -9999 -9999 -9999
 -9999 -9999 -9999 -9999 -9999 -9999 -9999 -9999 -9999 -9999 -9999 -9999 -9999 -9999 -9999 -9999 -9999 -9999 -9999 -9999 -9999 -9999 -9999 -9999 -9999 -9999 -9999 -9999 -9999 -9999 -9999 -9999 69 117 209 204 154 102 48 23 17 11 12 13 10 14 17 20 16 16 15 14 13 17 17 14 10 8 10 7 7 7 7 7 8 8 9 10 8 8 9 11 12 14 15 17 18 18 19 20 22 23 25 -9999 -9999 -9999 -9999 -9999 -9999
 -9999 -9999 -9999 -9999 -9999 -9999 -9999 -9999 -9999 -9999 -9999 -9999 -9999 -9999 -9999 -9999 -9999 -9999 -9999 -9999 -9999 -9999 -9999 -9999 -9999 -9999 -9999 -9999 -9999 -9999 -9999 -9999 -9999 -9999 -9999 -9999 117 75 50 24 16 13 12 10 10 13 14 14 16 16 19 16 17 15 16 12 7 7 7 7 7 7 6 6 6 6 8 7 5 6 8 9 10 11 13 14 15 17 17 18 21 22 23 -9999 -9999 -9999 -9999 -9999 -9999
 -9999 -9999 -9999 -9999 -9999 -9999 -9999 -9999 -9999 -9999 -9999 -9999 -9999 -9999 -9999 -9999 -9999 -9999 -9999 -9999 -9999 -9999 -9999 -9999 -9999 -9999 -9999 -9999 -9999 -9999 -9999 -9999 -9999 -9999 -9999 -9999 -9999 -9999 28 20 14 11 13 10 8 7 10 14 14 16 14 12 14 11 11 8 7 7 7 6 6 4 5 5 6 6 7 5 4 5 5 8 9 10 12 13 13 16 16 19 20 22 20 -9999 -9999 -9999 -9999 -9999 -9999
 -9999 -9999 -9999 -9999 -9999 -9999 -9999 -9999 -9999 -9999 -9999 -9999 -9999 -9999 -9999 -9999 -9999 -9999 -9999 -9999 -9999 -9999 -9999 -9999 -9999 -9999 -9999 -9999 -9999 -9999 -9999 -9999 -9999 -9999 -9999 -9999 -9999 -9999 14 11 10 8 9 5 7 5 7 8 10 11 9 11 10 9 8 8 7 6 5 5 4 4 4 5 5 7 5 4 3 3 5 5 8 8 10 12 12 16 19 20 24 20 22 -9999 -9999 -9999 -9999 -9999 -9999
 -9999 -9999 -9999 -9999 -9999 -9999 -9999 -9999 -9999 -9999 -9999 -9999 -9999 -9999 -9999 -9999 -9999 -9999 -9999 -9999 -9999 -9999 -9999 -9999 -9999 -9999 -9999 -9999 -9999 -9999 -9999 -9999 -9999 -9999 -9999 -9999 -9999 -9999 -9999 6 5 7 4 5 9 4 5 5 7 8 8 9 9 9 5 6 4 5 5 4 4 3 4 4 7 7 4 3 3 2 3 4 5 7 8 10 13 17 21 19 19 19 22 22 -9999 -9999 -9999 -9999 -9999
 -9999 -9999 -9999 -9999 -9999 -9999 -9999 -9999 -9999 -9999 -9999 -9999 -9999 -9999 -9999 -9999 -9999 -9999 -9999 -9999 -9999 -9999 -9999 -9999 -9999 -9999 -9999 -9999 -9999 -9999 -9999 -9999 -9999 -9999 -9999 -9999 -9999 -9999 -9999 -9999 3 3 6 4 4 3 3 5 6 6 6 7 7 6 5 5 6 5 5 3 3 4 4 4 4 5 4 3 2 2 3 3 5 6 8 10 13 19 24 24 22 20 21 23 24 -9999 -9999 -9999 -9999
 -9999 -9999 -9999 -9999 -9999 -9999 -9999 -9999 -9999 -9999 -9999 -9999 -9999 -9999 -9999 -9999 -9999 -9999 -9999 -9999 -9999 -9999 -9999 -9999 -9999 -9999 -9999 -9999 -9999 -9999 -9999 -9999 -9999 -9999 -9999 -9999 -9999 -9999 -9999 -9999 3 3 5 2 3 3 3 3 4 5 5 5 4 4 4 4 6 6 2 2 2 4 4 4 4 4 3 3 2 2 2 3 4 6 9 13 14 17 16 15 16 18 21 22 22 26 -9999 -9999 -9999
 -9999 -9999 -9999 -9999 -9999 -9999 -9999 -9999 -9999 -9999 -9999 -9999 -9999 -9999 -9999 -9999 -9999 -9999 -9999 -9999 -9999 -9999 -9999 -9999 -9999 -9999 -9999 -9999 -9999 -9999 -9999 -9999 -9999 -9999 -9999 -9999 -9999 -9999 -9999 -9999 6 4 2 2 3 3 3 3 3 4 5 7 9 3 3 3 4 3 2 2 3 4 3 2 2 2 2 1 1 2 2 4 4 7 10 13 12 12 12 12 14 16 19 20 24 28 33 39 -9999
 -9999 -9999 -9999 -9999 -9999 -9999 -9999 -9999 -9999 -9999 -9999 -9999 -9999 -9999 -9999 -9999 -9999 -9999 -9999 -9999 -9999 -9999 -9999 -9999 -9999 -9999 -9999 -9999 -9999 -9999 -9999 -9999 -9999 -9999 -9999 -9999 -9999 -9999 -9999 -9999 8 7 5 3 3 3 3 3 4 5 4 7 4 2 3 4 3 3 3 3 2 1 1 1 1 1 1 1 1 1 3 4 4 6 8 9 9 10 14 16 15 16 18 21 23 28 33 38 -9999
 -9999 -9999 -9999 -9999 -9999 -9999 -9999 -9999 -9999 -9999 -9999 -9999 -9999 -9999 -9999 -9999 -9999 -9999 -9999 -9999 -9999 -9999 -9999 -9999 -9999 -9999 -9999 -9999 -9999 -9999 -9999 -9999 -9999 -9999 -9999 -9999 -9999 -9999 -9999 -9999 14 11 9 4 4 3 3 3 4 4 8 5 4 3 3 3 4 3 4 4 2 1 1 1 1 1 1 2 1 2 2 4 4 4 6 6 8 12 15 14 14 17 18 21 22 27 33 -9999 -9999
 -9999 -9999 -9999 -9999 -9999 -9999 -9999 -9999 -9999 -9999 -9999 -9999 -9999 -9999 -9999 -9999 -9999 -9999 -9999 -9999 -9999 -9999 -9999 -9999 -9999 -9999 -9999 -9999 -9999 -9999 -9999 -9999 -9999 -9999 -9999 -9999 -9999 -9999 -9999 -9999 24 23 21 6 4 3 5 4 4 5 14 4 4 3 3 4 4 4 4 3 3 1 1 1 1 1 1 1 1 1 2 3 3 4 5 5 6 7 12 15 16 16 18 20 22 25 -9999 -9999 -9999
 -9999 -9999 -9999 -9999 -9999 -9999 -9999 -9999 -9999 -9999 -9999 -9999 -9999 -9999 -9999 -9999 -9999 -9999 -9999 -9999 -9999 -9999 -9999 -9999 -9999 -9999 -9999 -9999 -9999 -9999 -9999 -9999 -9999 -9999 -9999 -9999 -9999 -9999 -9999 -9999 37 38 35 8 5 5 6 6 5 5 6 5 4 4 4 3 4 4 3 3 2 2 1 1 1 1 1 1 1 1 1 2 2 3 4 4 5 6 9 14 18 16 17 18 -9999 -9999 -9999 -9999 -9999
 -9999 -9999 -9999 -9999 -9999 -9999 -9999 -9999 -9999 -9999 -9999 -9999 -9999 -9999 -9999 -9999 -9999 -9999 -9999 -9999 -9999 -9999 -9999 -9999 -9999 -9999 -9999 -9999 -9999 -9999 -9999 -9999 -9999 -9999 -9999 -9999 -9999 -9999 -9999 -9999 -9999 54 40 8 8 6 7 7 6 7 6 6 4 4 4 4 4 4 3 3 3 3 2 1 1 1 1 1 1 1 1 1 2 2 3 3 5 5 7 12 11 -9999 -9999 -9999 -9999 -9999 -9999 -9999 -9999
 -9999 -9999 -9999 -9999 -9999 -9999 -9999 -9999 -9999 -9999 -9999 -9999 -9999 -9999 -9999 -9999 -9999 -9999 -9999 -9999 -9999 -9999 -9999 -9999 -9999 -9999 -9999 -9999 -9999 -9999 -9999 -9999 -9999 -9999 -9999 -9999 -9999 -9999 -9999 -9999 -9999 60 57 14 10 9 10 11 8 7 7 6 5 4 4 4 4 4 3 3 3 3 3 2 2 1 1 1 1 1 1 1 2 2 2 3 4 5 6 8 -9999 -9999 -9999 -9999 -9999 -9999 -9999 -9999 -9999
 -9999 -9999 -9999 -9999 -9999 -9999 -9999 -9999 -9999 -9999 -9999 -9999 -9999 -9999 -9999 -9999 -9999 -9999 -9999 -9999 -9999 -9999 -9999 -9999 -9999 -9999 -9999 -9999 -9999 -9999 -9999 -9999 -9999 -9999 -9999 -9999 -9999 -9999 -9999 -9999 -9999 63 60 50 22 11 10 14 11 9 7 7 5 4 4 4 4 4 3 2 3 3 3 2 2 2 1 1 1 1 1 1 2 2 2 -9999 -9999 -9999 -9999 -9999 -9999 -9999 -9999 -9999 -9999 -9999 -9999 -9999 -9999
 -9999 -9999 -9999 -9999 -9999 -9999 -9999 -9999 -9999 -9999 -9999 -9999 -9999 -9999 -9999 -9999 -9999 -9999 -9999 -9999 -9999 -9999 -9999 -9999 -9999 -9999 -9999 -9999 -9999 -9999 -9999 -9999 -9999 -9999 -9999 -9999 -9999 -9999 -9999 -9999 -9999 62 56 49 38 12 10 11 11 9 9 7 5 5 4 4 4 4 4 2 3 2 3 2 2 2 1 1 -9999 -9999 -9999 -9999 1 -9999 -9999 -9999 -9999 -9999 -9999 -9999 -9999 -9999 -9999 -9999 -9999 -9999 -9999 -9999 -9999
 -9999 -9999 -9999 -9999 -9999 -9999 -9999 -9999 -9999 -9999 -9999 -9999 -9999 -9999 -9999 -9999 -9999 -9999 -9999 -9999 -9999 -9999 -9999 -9999 -9999 -9999 -9999 -9999 -9999 -9999 -9999 -9999 -9999 -9999 -9999 -9999 -9999 -9999 -9999 -9999 -9999 -9999 50 43 34 12 13 14 11 9 9 -9999 -9999 5 5 4 4 4 4 3 4 2 4 2 2 2 3 -9999 -9999 -9999 -9999 -9999 -9999 -9999 -9999 -9999 -9999 -9999 -9999 -9999 -9999 -9999 -9999 -9999 -9999 -9999 -9999 -9999 -9999
 -9999 -9999 -9999 -9999 -9999 -9999 -9999 -9999 -9999 -9999 -9999 -9999 -9999 -9999 -9999 -9999 -9999 -9999 -9999 -9999 -9999 -9999 -9999 -9999 -9999 -9999 -9999 -9999 -9999 -9999 -9999 -9999 -9999 -9999 -9999 -9999 -9999 -9999 -9999 -9999 -9999 -9999 -9999 -9999 -9999 -9999 -9999 -9999 -9999 -9999 -9999 -9999 -9999 -9999 -9999 4 4 4 4 -9999 -9999 -9999 3 3 3 -9999 -9999 -9999 -9999 -9999 -9999 -9999 -9999 -9999 -9999 -9999 -9999 -9999 -9999 -9999 -9999 -9999 -9999 -9999 -9999 -9999 -9999 -9999 -9999
 -9999 -9999 -9999 -9999 -9999 -9999 -9999 -9999 -9999 -9999 -9999 -9999 -9999 -9999 -9999 -9999 -9999 -9999 -9999 -9999 -9999 -9999 -9999 -9999 -9999 -9999 -9999 -9999 -9999 -9999 -9999 -9999 -9999 -9999 -9999 -9999 -9999 -9999 -9999 -9999 -9999 -9999 -9999 -9999 -9999 -9999 -9999 -9999 -9999 -9999 -9999 -9999 -9999 -9999 -9999 -9999 -9999 -9999 -9999 -9999 -9999 -9999 -9999 -9999 -9999 -9999 -9999 -9999 -9999 -9999 -9999 -9999 -9999 -9999 -9999 -9999 -9999 -9999 -9999 -9999 -9999 -9999 -9999 -9999 -9999 -9999 -9999 -9999 -9999
