# Supplementary material for: Climate Change Influences Potential Distribution of Infected Aedes aegypti Co-Occurrence with Dengue Epidemics Risk Areas in Tanzania
Source: PLoS One. 2016 Sep 28;11(9):e0162649. doi: 10.1371/journal.pone.0162649 (PMC5040426; doi:10.1371/journal.pone.0162649)
Supplement: S1 File — (ZIP) [file pone.0162649.s001.zip › S1_File/bioData/bioData-2050/Tz_bio2.asc]

ncols        89
nrows        86
xllcorner    29.371397018433
yllcorner    -11.758983612061
cellsize      0.125
NODATA_value  -9999
 -9999 -9999 -9999 -9999 -9999 -9999 -9999 -9999 -9999 -9999 -9999 125 120 123 122 121 120 117 113 110 107 105 103 102 101 101 101 101 101 102 103 104 106 108 111 114 -9999 -9999 -9999 -9999 -9999 -9999 -9999 -9999 -9999 -9999 -9999 -9999 -9999 -9999 -9999 -9999 -9999 -9999 -9999 -9999 -9999 -9999 -9999 -9999 -9999 -9999 -9999 -9999 -9999 -9999 -9999 -9999 -9999 -9999 -9999 -9999 -9999 -9999 -9999 -9999 -9999 -9999 -9999 -9999 -9999 -9999 -9999 -9999 -9999 -9999 -9999 -9999 -9999
 -9999 -9999 -9999 -9999 -9999 -9999 -9999 -9999 -9999 124 123 121 121 122 121 119 117 114 111 108 106 104 103 102 101 100 100 100 101 101 102 103 104 106 108 111 116 121 127 -9999 -9999 -9999 -9999 -9999 -9999 -9999 -9999 -9999 -9999 -9999 -9999 -9999 -9999 -9999 -9999 -9999 -9999 -9999 -9999 -9999 -9999 -9999 -9999 -9999 -9999 -9999 -9999 -9999 -9999 -9999 -9999 -9999 -9999 -9999 -9999 -9999 -9999 -9999 -9999 -9999 -9999 -9999 -9999 -9999 -9999 -9999 -9999 -9999 -9999
 -9999 -9999 -9999 -9999 -9999 -9999 -9999 -9999 -9999 -9999 122 122 118 116 119 117 115 112 108 106 104 103 102 101 100 100 100 100 100 100 101 101 102 103 105 108 112 118 123 127 131 -9999 -9999 -9999 -9999 -9999 -9999 -9999 -9999 -9999 -9999 -9999 -9999 -9999 -9999 -9999 -9999 -9999 -9999 -9999 -9999 -9999 -9999 -9999 -9999 -9999 -9999 -9999 -9999 -9999 -9999 -9999 -9999 -9999 -9999 -9999 -9999 -9999 -9999 -9999 -9999 -9999 -9999 -9999 -9999 -9999 -9999 -9999 -9999
 -9999 -9999 -9999 -9999 -9999 -9999 -9999 -9999 -9999 -9999 121 117 117 115 117 115 113 110 107 104 103 102 101 101 100 100 99 99 99 99 100 100 101 101 102 104 108 114 119 123 126 129 129 -9999 -9999 -9999 -9999 -9999 -9999 -9999 -9999 -9999 -9999 -9999 -9999 -9999 -9999 -9999 -9999 -9999 -9999 -9999 -9999 -9999 -9999 -9999 -9999 -9999 -9999 -9999 -9999 -9999 -9999 -9999 -9999 -9999 -9999 -9999 -9999 -9999 -9999 -9999 -9999 -9999 -9999 -9999 -9999 -9999 -9999
 -9999 -9999 -9999 -9999 -9999 -9999 -9999 -9999 -9999 -9999 -9999 116 116 114 114 112 111 108 106 104 103 101 101 100 100 99 99 99 99 99 99 99 100 100 100 100 105 111 116 120 124 128 130 133 134 -9999 -9999 -9999 -9999 -9999 -9999 -9999 -9999 -9999 -9999 -9999 -9999 -9999 -9999 -9999 -9999 -9999 -9999 -9999 -9999 -9999 -9999 -9999 -9999 -9999 -9999 -9999 -9999 -9999 -9999 -9999 -9999 -9999 -9999 -9999 -9999 -9999 -9999 -9999 -9999 -9999 -9999 -9999 -9999
 -9999 -9999 -9999 -9999 -9999 -9999 -9999 -9999 -9999 -9999 -9999 -9999 113 113 112 111 109 107 105 104 102 101 101 100 100 99 99 99 99 99 99 99 99 99 100 102 105 109 113 117 120 124 126 129 130 132 -9999 -9999 -9999 -9999 -9999 -9999 -9999 -9999 -9999 -9999 -9999 -9999 -9999 -9999 -9999 -9999 -9999 -9999 -9999 -9999 -9999 -9999 -9999 -9999 -9999 -9999 -9999 -9999 -9999 -9999 -9999 -9999 -9999 -9999 -9999 -9999 -9999 -9999 -9999 -9999 -9999 -9999 -9999
 -9999 -9999 -9999 -9999 -9999 -9999 -9999 -9999 -9999 -9999 -9999 -9999 113 112 109 109 108 104 104 104 102 101 101 100 99 99 99 99 99 99 99 99 99 99 100 102 105 108 111 115 118 121 123 124 126 128 128 126 -9999 -9999 -9999 -9999 -9999 -9999 -9999 -9999 -9999 -9999 -9999 -9999 -9999 -9999 -9999 -9999 -9999 -9999 -9999 -9999 -9999 -9999 -9999 -9999 -9999 -9999 -9999 -9999 -9999 -9999 -9999 -9999 -9999 -9999 -9999 -9999 -9999 -9999 -9999 -9999 -9999
 -9999 -9999 -9999 -9999 -9999 -9999 -9999 -9999 -9999 -9999 -9999 -9999 111 110 110 107 107 104 103 103 102 101 101 100 100 99 99 99 99 99 99 100 100 100 101 103 105 108 110 113 116 118 120 121 123 124 124 120 121 120 -9999 -9999 -9999 -9999 -9999 -9999 -9999 -9999 -9999 -9999 -9999 -9999 -9999 -9999 -9999 -9999 -9999 -9999 -9999 -9999 -9999 -9999 -9999 -9999 -9999 -9999 -9999 -9999 -9999 -9999 -9999 -9999 -9999 -9999 -9999 -9999 -9999 -9999 -9999
 -9999 -9999 -9999 -9999 -9999 -9999 -9999 -9999 -9999 -9999 -9999 -9999 111 108 109 108 106 103 104 103 102 101 101 101 100 100 99 100 99 100 100 100 100 101 102 104 105 108 110 112 114 117 119 120 120 121 120 119 119 114 112 120 -9999 -9999 -9999 -9999 -9999 -9999 -9999 -9999 -9999 -9999 -9999 -9999 -9999 -9999 -9999 -9999 -9999 -9999 -9999 -9999 -9999 -9999 -9999 -9999 -9999 -9999 -9999 -9999 -9999 -9999 -9999 -9999 -9999 -9999 -9999 -9999 -9999
 -9999 -9999 -9999 -9999 -9999 -9999 -9999 -9999 -9999 -9999 -9999 -9999 111 107 107 106 105 104 103 102 102 102 101 101 100 100 100 100 100 101 101 101 101 102 103 104 106 108 109 112 113 115 116 118 118 118 118 116 116 114 115 125 122 -9999 -9999 -9999 -9999 -9999 -9999 -9999 -9999 -9999 -9999 -9999 -9999 -9999 -9999 -9999 -9999 -9999 -9999 -9999 -9999 -9999 -9999 -9999 -9999 -9999 -9999 -9999 -9999 -9999 -9999 -9999 -9999 -9999 -9999 -9999 -9999
 -9999 -9999 -9999 -9999 -9999 -9999 -9999 -9999 -9999 -9999 -9999 -9999 108 107 107 106 102 103 104 103 102 102 102 102 101 101 101 101 101 101 102 102 103 103 104 105 106 107 109 110 112 114 115 115 116 115 114 114 113 114 115 121 123 128 126 -9999 -9999 -9999 -9999 -9999 -9999 -9999 -9999 -9999 -9999 -9999 -9999 -9999 -9999 -9999 -9999 -9999 -9999 -9999 -9999 -9999 -9999 -9999 -9999 -9999 -9999 -9999 -9999 -9999 -9999 -9999 -9999 -9999 -9999
 -9999 -9999 -9999 -9999 -9999 -9999 -9999 -9999 -9999 -9999 -9999 110 108 108 106 104 102 102 103 103 102 103 103 102 102 102 102 102 102 103 104 104 104 105 105 105 106 107 108 109 110 111 112 112 113 113 111 110 108 104 119 120 126 126 125 122 113 -9999 -9999 -9999 -9999 -9999 -9999 -9999 -9999 -9999 -9999 -9999 -9999 -9999 -9999 -9999 -9999 -9999 -9999 -9999 -9999 -9999 -9999 -9999 -9999 -9999 -9999 -9999 -9999 -9999 -9999 -9999 -9999
 -9999 -9999 -9999 -9999 -9999 -9999 -9999 -9999 -9999 113 109 108 107 108 106 103 102 101 103 103 103 103 103 103 103 104 103 103 104 105 105 106 106 106 106 106 107 108 108 109 109 109 109 109 109 110 108 107 108 112 118 119 124 125 116 119 111 109 113 -9999 -9999 -9999 -9999 -9999 -9999 -9999 -9999 -9999 -9999 -9999 -9999 -9999 -9999 -9999 -9999 -9999 -9999 -9999 -9999 -9999 -9999 -9999 -9999 -9999 -9999 -9999 -9999 -9999 -9999
 -9999 -9999 -9999 -9999 -9999 -9999 -9999 -9999 -9999 114 112 110 109 108 105 100 102 104 104 104 104 104 103 103 104 105 105 106 108 109 108 107 107 107 106 107 107 107 107 108 108 107 106 108 107 107 107 106 105 108 115 115 123 114 112 118 109 111 113 114 115 -9999 -9999 -9999 -9999 -9999 -9999 -9999 -9999 -9999 -9999 -9999 -9999 -9999 -9999 -9999 -9999 -9999 -9999 -9999 -9999 -9999 -9999 -9999 -9999 -9999 -9999 -9999 -9999
 -9999 -9999 -9999 -9999 -9999 -9999 -9999 -9999 -9999 114 112 110 110 108 106 103 102 104 104 106 105 105 104 105 105 106 107 108 109 110 109 108 108 107 107 107 107 107 107 107 106 107 105 106 106 105 105 106 104 102 111 106 97 117 118 117 113 109 113 112 115 114 -9999 -9999 -9999 -9999 -9999 -9999 -9999 -9999 -9999 -9999 -9999 -9999 -9999 -9999 -9999 -9999 -9999 -9999 -9999 -9999 -9999 -9999 -9999 -9999 -9999 -9999 -9999
 -9999 -9999 -9999 -9999 -9999 -9999 -9999 -9999 -9999 115 114 112 112 110 107 106 106 106 106 107 106 104 106 106 107 107 108 109 110 111 110 109 109 108 108 107 107 107 107 107 105 106 105 104 104 104 105 106 107 109 103 89 101 117 102 109 114 109 112 113 113 110 103 106 -9999 -9999 -9999 -9999 -9999 -9999 -9999 -9999 -9999 -9999 -9999 -9999 -9999 -9999 -9999 -9999 -9999 -9999 -9999 -9999 -9999 -9999 -9999 -9999 -9999
 -9999 -9999 -9999 -9999 -9999 -9999 -9999 -9999 -9999 -9999 -9999 -9999 112 112 110 109 107 108 107 107 107 107 107 107 107 108 109 109 109 110 110 110 109 108 108 108 107 107 107 106 106 105 104 103 103 103 103 105 108 98 88 89 103 118 117 116 115 110 110 112 111 107 94 86 90 106 -9999 -9999 -9999 -9999 -9999 -9999 -9999 -9999 -9999 -9999 -9999 -9999 -9999 -9999 -9999 -9999 -9999 -9999 -9999 -9999 -9999 -9999 -9999
 -9999 -9999 -9999 -9999 -9999 -9999 -9999 -9999 -9999 -9999 -9999 -9999 113 113 113 111 110 110 109 109 108 108 108 108 109 109 110 110 110 110 111 110 110 109 108 108 108 107 107 106 106 105 103 102 102 102 101 97 98 100 89 88 102 117 119 117 113 109 106 106 109 108 100 94 84 98 110 -9999 -9999 -9999 -9999 -9999 -9999 -9999 -9999 -9999 -9999 -9999 -9999 -9999 -9999 -9999 -9999 -9999 -9999 -9999 -9999 -9999 -9999
 -9999 -9999 -9999 -9999 -9999 -9999 -9999 -9999 -9999 -9999 -9999 -9999 117 115 115 112 112 111 111 111 110 110 109 109 110 111 111 111 111 111 111 111 110 109 109 108 108 108 107 107 106 105 103 102 101 101 100 98 85 89 96 102 114 114 115 105 98 101 101 96 107 110 109 107 102 103 111 -9999 -9999 -9999 -9999 -9999 -9999 -9999 -9999 -9999 -9999 -9999 -9999 -9999 -9999 -9999 -9999 -9999 -9999 -9999 -9999 -9999 -9999
 -9999 -9999 -9999 -9999 -9999 -9999 -9999 -9999 -9999 -9999 121 120 119 116 116 114 114 112 112 112 111 111 110 110 111 111 110 112 112 112 111 111 110 110 109 109 109 108 108 108 107 106 104 102 100 100 103 111 98 105 105 109 113 106 108 109 110 109 109 110 111 116 116 118 117 115 -9999 -9999 -9999 -9999 -9999 -9999 -9999 -9999 -9999 -9999 -9999 -9999 -9999 -9999 -9999 -9999 -9999 -9999 -9999 -9999 -9999 -9999 -9999
 -9999 -9999 -9999 -9999 -9999 -9999 -9999 -9999 -9999 125 123 121 119 118 117 116 115 114 114 113 112 113 112 112 112 111 112 112 112 112 111 111 111 111 110 110 110 109 109 109 108 107 105 103 99 109 111 111 109 106 106 113 114 112 110 110 111 111 112 115 115 116 116 119 118 116 -9999 -9999 -9999 -9999 -9999 -9999 -9999 -9999 -9999 -9999 -9999 -9999 -9999 -9999 -9999 -9999 -9999 -9999 -9999 -9999 -9999 -9999 -9999
 -9999 -9999 -9999 -9999 -9999 -9999 -9999 -9999 -9999 126 123 122 121 119 119 117 116 115 115 114 114 114 113 113 113 113 113 112 113 112 112 111 112 111 111 111 110 110 110 109 109 108 106 110 111 111 111 109 104 103 100 113 114 113 112 111 110 112 114 115 116 113 113 116 117 115 105 -9999 -9999 -9999 -9999 -9999 -9999 -9999 -9999 -9999 -9999 -9999 -9999 -9999 -9999 -9999 -9999 -9999 -9999 -9999 -9999 -9999 -9999
 -9999 -9999 -9999 -9999 -9999 -9999 -9999 -9999 127 126 124 123 121 120 119 118 117 117 116 115 115 115 114 113 114 113 113 113 113 112 112 112 112 111 111 111 111 110 110 110 110 110 110 110 111 110 107 107 101 100 106 113 114 113 111 110 108 111 113 116 114 115 114 113 117 113 106 112 -9999 -9999 -9999 -9999 -9999 -9999 -9999 -9999 -9999 -9999 -9999 -9999 -9999 -9999 -9999 -9999 -9999 -9999 -9999 -9999 -9999
 -9999 -9999 -9999 -9999 -9999 -9999 -9999 124 124 124 123 122 121 120 119 119 118 118 117 116 116 116 115 115 115 114 114 113 113 113 113 112 113 112 112 111 111 111 111 111 111 111 111 111 108 106 107 105 99 99 101 114 114 113 112 109 107 109 109 114 112 114 115 114 116 114 107 110 109 108 -9999 -9999 -9999 -9999 -9999 -9999 -9999 -9999 -9999 -9999 -9999 -9999 -9999 -9999 -9999 -9999 -9999 -9999 -9999
 -9999 -9999 -9999 -9999 -9999 -9999 116 118 119 120 120 120 120 120 119 119 119 119 119 118 118 118 117 117 116 116 115 114 114 114 114 113 112 113 112 112 112 112 112 112 109 110 109 106 107 103 100 100 97 99 112 112 112 114 114 110 109 110 112 111 112 113 111 115 116 116 113 109 109 108 107 104 101 -9999 -9999 -9999 -9999 -9999 -9999 -9999 -9999 -9999 -9999 -9999 -9999 -9999 -9999 -9999 -9999
 -9999 -9999 -9999 -9999 -9999 111 114 116 117 118 118 119 119 119 119 119 119 119 119 119 119 118 118 118 117 116 116 115 114 114 113 113 113 112 112 112 113 113 113 109 107 110 107 106 105 104 105 103 101 106 110 107 113 115 115 113 113 112 113 114 110 111 111 113 117 117 115 109 96 109 108 105 102 99 -9999 -9999 -9999 -9999 -9999 -9999 -9999 -9999 -9999 -9999 -9999 -9999 -9999 -9999 -9999
 -9999 -9999 -9999 -9999 107 110 112 113 114 116 116 117 118 118 119 119 120 119 120 120 120 119 119 118 118 117 116 115 115 114 114 113 113 113 113 112 113 113 112 110 109 109 109 108 107 106 106 108 104 106 109 110 115 116 117 116 115 114 113 116 114 113 112 112 116 117 115 114 97 111 109 106 103 99 96 -9999 -9999 -9999 -9999 -9999 -9999 -9999 -9999 -9999 -9999 -9999 -9999 -9999 -9999
 -9999 97 98 104 105 108 108 111 112 114 115 116 117 118 118 119 120 120 120 120 120 120 120 119 118 117 117 116 116 115 114 113 113 113 112 113 114 114 113 112 110 109 110 109 108 108 105 109 106 110 109 112 116 117 117 118 118 117 116 118 116 115 114 114 112 117 116 115 113 111 109 92 104 101 97 93 89 -9999 -9999 -9999 -9999 -9999 -9999 -9999 -9999 -9999 -9999 -9999 -9999
 -9999 95 100 102 101 106 106 108 110 112 113 115 116 117 118 119 119 120 121 121 121 121 121 120 119 118 117 116 116 115 114 114 114 113 113 114 114 114 113 112 111 110 111 109 109 109 109 112 111 112 113 111 118 117 118 120 119 119 118 120 118 116 116 115 114 115 114 115 114 113 101 91 93 97 97 92 89 86 -9999 -9999 -9999 -9999 -9999 -9999 -9999 -9999 -9999 -9999 -9999
 93 93 93 96 99 102 104 106 108 110 112 113 115 116 117 118 120 120 121 122 122 122 122 121 119 118 117 116 115 114 114 114 114 113 114 115 114 114 113 112 112 111 111 111 111 111 112 112 112 113 115 111 110 118 119 120 120 119 120 121 118 119 118 117 115 115 114 115 113 115 113 91 88 95 95 91 89 85 83 -9999 -9999 -9999 -9999 -9999 -9999 -9999 -9999 -9999 -9999
 92 91 91 93 97 101 102 105 107 109 111 112 114 116 117 118 119 120 121 122 123 123 123 121 120 118 117 116 115 115 114 114 114 114 114 115 115 115 114 114 113 112 112 111 112 114 112 115 115 116 118 117 113 120 121 121 121 121 121 122 120 119 119 119 118 117 115 116 113 115 113 112 88 100 95 92 88 84 -9999 -9999 -9999 -9999 -9999 -9999 -9999 -9999 -9999 -9999 -9999
 92 91 91 93 96 99 101 104 106 108 110 111 113 115 116 117 119 120 121 122 123 124 123 122 120 118 117 116 115 115 115 114 114 114 114 115 115 115 115 115 114 114 112 111 112 115 115 117 117 117 118 118 120 119 120 122 123 122 123 123 121 121 119 118 117 115 116 116 114 114 112 110 89 101 84 92 88 83 -9999 -9999 -9999 -9999 -9999 77 -9999 -9999 -9999 -9999 -9999
 -9999 92 92 93 95 98 100 102 104 107 109 111 112 114 115 117 118 120 121 122 124 125 123 122 120 119 118 116 116 115 115 114 115 115 115 115 115 116 116 115 114 114 113 113 113 115 117 118 119 120 118 122 122 115 119 121 122 123 124 124 122 121 119 118 116 115 114 114 112 111 110 107 103 100 90 92 88 83 -9999 -9999 -9999 -9999 -9999 78 -9999 -9999 -9999 -9999 -9999
 -9999 92 92 94 96 97 100 102 104 106 108 110 112 113 115 116 118 119 121 122 122 123 123 121 120 119 118 117 116 115 115 115 115 115 115 115 115 116 116 115 115 115 114 115 116 117 118 119 120 121 122 123 123 122 124 124 121 118 125 125 123 121 119 118 116 115 114 113 111 110 108 105 103 99 96 92 89 85 -9999 -9999 -9999 -9999 -9999 78 -9999 -9999 -9999 -9999 -9999
 -9999 -9999 93 94 96 98 100 102 104 106 107 110 111 112 114 116 117 119 120 121 122 122 122 121 120 119 118 117 116 116 116 116 116 115 115 115 115 116 116 115 116 115 115 116 116 118 119 121 121 122 123 125 125 126 125 126 124 121 125 125 124 121 115 119 117 116 114 113 110 108 106 103 101 99 96 93 90 -9999 -9999 -9999 -9999 -9999 79 -9999 -9999 -9999 -9999 -9999 -9999
 -9999 -9999 93 94 96 98 100 101 103 105 107 109 110 112 114 115 117 118 119 120 120 120 121 120 120 119 118 117 116 116 116 116 116 115 116 115 115 115 116 116 115 116 116 116 117 118 120 121 123 123 123 124 127 127 125 128 126 122 127 126 125 122 120 119 118 117 115 112 110 108 106 104 101 98 96 93 91 -9999 -9999 -9999 -9999 -9999 -9999 -9999 -9999 -9999 -9999 -9999 -9999
 -9999 -9999 94 95 96 98 100 101 103 105 107 108 110 112 113 115 116 118 118 119 120 120 120 120 119 119 118 118 117 116 116 116 116 116 115 116 116 116 116 116 116 116 116 117 118 120 121 122 123 124 125 122 126 129 129 130 128 128 129 127 126 121 122 119 120 118 116 113 110 108 105 103 101 98 97 94 -9999 -9999 -9999 -9999 -9999 -9999 -9999 -9999 -9999 -9999 -9999 -9999 -9999
 -9999 -9999 94 96 97 98 100 101 103 104 106 108 109 111 113 114 115 116 117 118 119 119 120 119 119 118 118 117 117 116 117 116 116 116 116 116 116 116 116 116 116 117 117 118 119 120 122 122 123 124 125 126 123 127 132 133 132 131 130 126 127 125 124 122 120 117 115 113 110 108 105 103 101 99 97 95 -9999 -9999 -9999 -9999 -9999 -9999 -9999 -9999 -9999 -9999 -9999 -9999 -9999
 -9999 -9999 95 97 98 99 100 102 103 105 106 108 109 111 112 114 115 116 117 117 118 118 119 119 118 118 118 118 117 117 117 116 116 116 115 115 115 116 116 116 116 117 117 118 119 121 122 122 123 124 125 127 129 131 134 135 135 133 129 127 127 125 124 121 118 117 114 113 110 108 106 103 101 99 98 96 -9999 -9999 -9999 86 -9999 -9999 -9999 -9999 -9999 -9999 -9999 -9999 -9999
 -9999 95 96 97 98 99 100 102 103 104 106 108 109 110 111 113 114 115 116 116 117 118 118 118 118 118 118 118 118 117 117 117 116 115 116 115 115 115 116 116 117 117 117 118 120 121 121 122 122 123 124 126 129 132 134 137 138 135 132 128 128 126 121 121 118 116 115 112 110 108 105 103 101 100 98 -9999 -9999 -9999 -9999 86 -9999 -9999 -9999 -9999 -9999 -9999 -9999 -9999 -9999
 -9999 96 97 98 99 99 101 102 104 105 106 108 109 110 111 113 114 115 116 116 117 117 118 118 118 118 118 118 118 117 117 117 117 116 116 115 115 116 116 117 117 117 118 118 119 120 121 122 122 123 123 125 128 132 135 137 140 137 133 129 127 126 123 121 117 114 113 111 109 107 105 103 101 99 98 96 -9999 -9999 -9999 86 -9999 -9999 -9999 -9999 -9999 -9999 -9999 -9999 -9999
 -9999 97 98 98 100 100 101 102 103 105 106 108 109 110 111 113 114 114 115 116 116 117 117 118 118 118 118 117 117 117 117 117 116 116 116 116 115 115 116 117 117 117 118 118 119 119 120 121 122 122 123 124 127 131 134 134 128 133 133 129 124 124 122 119 117 114 112 110 108 106 104 102 101 99 97 96 -9999 -9999 -9999 -9999 80 -9999 -9999 -9999 -9999 -9999 -9999 -9999 -9999
 -9999 -9999 99 100 100 101 102 103 104 105 107 108 109 110 112 113 113 114 115 116 116 117 117 118 118 118 118 117 117 117 117 117 117 116 116 116 116 116 117 117 117 117 118 118 118 119 119 120 121 121 122 124 126 129 130 131 134 133 130 116 116 122 120 116 114 113 111 109 107 105 103 101 100 98 97 95 -9999 -9999 -9999 -9999 -9999 77 -9999 -9999 -9999 -9999 -9999 -9999 -9999
 -9999 -9999 -9999 101 102 103 104 104 105 106 107 109 109 111 111 113 114 114 115 116 116 117 117 117 117 117 117 117 117 117 117 117 117 116 117 116 116 117 117 116 117 117 117 118 118 118 119 119 119 120 121 123 124 126 127 129 123 126 127 125 116 118 115 113 112 111 110 109 107 104 102 101 99 97 95 94 92 90 -9999 -9999 -9999 -9999 -9999 -9999 -9999 -9999 -9999 -9999 -9999
 -9999 -9999 -9999 102 103 103 104 105 106 106 107 109 110 111 112 113 113 114 115 115 116 117 117 117 117 117 117 117 117 117 117 117 117 117 116 116 116 117 117 117 117 117 117 117 118 118 118 118 118 119 120 120 121 122 124 119 125 124 121 119 118 113 111 110 109 109 109 107 105 102 100 98 97 96 94 93 92 90 87 -9999 -9999 -9999 -9999 -9999 -9999 -9999 -9999 -9999 -9999
 -9999 -9999 -9999 -9999 -9999 104 105 106 107 107 108 109 110 111 112 112 113 114 114 114 116 116 116 117 117 117 117 117 117 117 117 117 117 116 116 116 116 116 117 116 116 117 117 117 117 117 117 117 117 117 118 118 117 118 120 117 120 118 117 115 109 108 107 106 107 108 107 105 103 100 98 97 96 94 93 92 90 89 87 -9999 -9999 -9999 -9999 -9999 -9999 -9999 -9999 -9999 -9999
 -9999 -9999 -9999 -9999 -9999 -9999 106 107 107 108 109 109 110 111 112 113 114 114 114 115 116 116 116 117 117 116 117 117 117 117 117 117 117 116 117 116 116 116 117 117 116 116 117 116 116 116 116 115 115 115 115 114 113 114 115 115 114 113 113 110 105 103 102 102 103 104 103 102 100 98 96 95 93 92 91 90 89 88 86 79 76 -9999 -9999 -9999 -9999 -9999 -9999 -9999 -9999
 -9999 -9999 -9999 -9999 -9999 -9999 -9999 107 108 108 109 110 111 112 112 113 114 114 114 115 115 116 116 116 117 117 117 117 117 117 117 117 117 117 117 116 116 117 117 117 116 116 116 116 115 115 115 114 114 112 112 111 110 110 110 113 112 111 110 107 99 98 98 99 100 101 100 98 96 94 94 92 91 90 89 88 87 85 83 79 75 72 -9999 -9999 -9999 -9999 -9999 -9999 -9999
 -9999 -9999 -9999 -9999 -9999 -9999 -9999 -9999 108 109 109 110 111 112 112 113 114 114 115 115 116 116 116 116 117 117 117 116 117 117 117 117 116 117 116 116 117 116 116 116 116 116 116 115 115 114 114 112 112 111 109 108 107 106 104 103 108 105 107 99 95 93 93 95 98 99 97 93 91 91 90 89 89 88 87 86 84 82 80 77 74 -9999 -9999 -9999 -9999 -9999 -9999 -9999 -9999
 -9999 -9999 -9999 -9999 -9999 -9999 -9999 -9999 109 110 110 110 111 112 113 113 113 114 114 115 115 116 116 116 116 116 116 116 117 117 117 116 116 115 117 116 116 116 116 116 116 115 115 115 114 113 112 110 109 108 107 106 109 106 107 98 103 96 104 100 91 90 88 90 91 89 92 90 87 88 88 87 86 86 85 84 82 80 77 75 -9999 -9999 -9999 -9999 -9999 -9999 -9999 -9999 -9999
 -9999 -9999 -9999 -9999 -9999 -9999 -9999 -9999 -9999 110 110 111 111 112 112 114 114 114 115 115 116 116 116 116 116 116 116 116 117 117 117 116 115 115 115 116 116 116 117 116 116 115 115 114 113 112 111 109 108 106 105 108 105 105 107 95 100 100 97 90 86 83 86 92 85 84 84 84 85 85 85 84 84 83 83 81 79 78 75 73 -9999 -9999 -9999 -9999 -9999 -9999 -9999 -9999 -9999
 -9999 -9999 -9999 -9999 -9999 -9999 -9999 -9999 -9999 111 111 111 111 112 113 114 114 114 114 115 115 116 116 115 116 116 116 116 116 116 116 116 116 116 115 115 115 116 116 116 116 115 114 114 112 111 109 108 106 106 106 106 105 105 105 94 88 83 89 83 88 74 75 77 78 79 80 81 82 82 82 82 82 81 80 79 77 75 73 -9999 -9999 -9999 -9999 -9999 -9999 -9999 -9999 -9999 -9999
 -9999 -9999 -9999 -9999 -9999 -9999 -9999 -9999 -9999 111 111 111 111 112 114 114 115 114 114 115 115 116 116 116 115 115 116 114 114 115 114 115 114 114 114 113 116 116 116 116 114 115 114 112 111 110 108 107 106 106 106 105 103 103 104 86 91 86 97 79 78 67 69 73 74 76 79 79 79 79 80 80 80 79 78 77 76 74 72 -9999 -9999 -9999 -9999 -9999 -9999 -9999 -9999 -9999 -9999
 -9999 -9999 -9999 -9999 -9999 -9999 -9999 -9999 -9999 -9999 112 112 111 112 113 115 116 117 114 115 115 115 115 116 115 115 115 115 115 114 114 115 115 114 115 113 115 114 115 116 116 115 113 112 112 110 108 109 109 107 107 106 105 104 97 96 95 99 85 88 65 64 67 69 71 74 75 76 78 78 78 78 78 77 77 76 74 73 71 -9999 -9999 -9999 -9999 -9999 -9999 -9999 -9999 -9999 -9999
 -9999 -9999 -9999 -9999 -9999 -9999 -9999 -9999 -9999 -9999 112 112 112 112 113 115 115 117 110 115 115 114 115 115 115 115 115 115 115 113 114 115 115 115 114 113 114 115 115 116 116 114 113 112 111 109 108 108 107 107 107 105 104 101 97 90 92 86 76 80 63 64 65 67 69 71 73 74 75 76 77 77 77 76 75 74 73 72 70 67 65 -9999 -9999 60 -9999 -9999 -9999 -9999 -9999
 -9999 -9999 -9999 -9999 -9999 -9999 -9999 -9999 -9999 -9999 -9999 113 112 112 113 115 116 115 115 113 114 114 114 114 114 114 115 114 114 114 113 114 115 115 114 113 115 115 117 115 116 115 114 112 110 109 108 107 107 106 105 104 103 100 95 79 72 74 65 66 63 63 65 67 69 70 72 73 74 75 76 76 76 76 75 74 73 71 69 67 65 -9999 -9999 -9999 -9999 -9999 -9999 -9999 -9999
 -9999 -9999 -9999 -9999 -9999 -9999 -9999 -9999 -9999 -9999 -9999 113 113 113 112 113 115 114 114 112 113 114 114 114 114 114 114 114 113 114 114 114 115 115 114 114 116 116 117 117 116 115 113 112 111 108 107 106 105 104 104 103 102 100 80 73 70 66 63 63 63 64 65 67 68 70 71 73 74 75 75 75 75 75 76 74 73 71 70 68 -9999 -9999 -9999 -9999 -9999 -9999 -9999 -9999 -9999
 -9999 -9999 -9999 -9999 -9999 -9999 -9999 -9999 -9999 -9999 -9999 113 113 113 112 113 114 112 114 113 112 113 113 113 113 113 113 113 113 113 114 113 114 115 115 115 117 118 118 118 117 115 113 112 110 108 106 105 104 103 103 102 101 91 76 73 69 66 64 64 64 65 66 67 69 70 71 73 74 75 75 75 76 76 77 75 74 72 71 -9999 -9999 -9999 -9999 -9999 -9999 -9999 -9999 -9999 -9999
 -9999 -9999 -9999 -9999 -9999 -9999 -9999 -9999 -9999 -9999 -9999 -9999 113 114 113 112 113 113 110 113 112 110 113 112 112 112 112 112 112 112 113 113 114 113 114 117 117 118 119 118 117 115 114 111 108 106 104 104 103 102 101 100 99 80 76 73 70 68 66 67 66 66 67 68 69 71 72 74 75 76 76 76 76 76 76 76 77 73 72 70 -9999 -9999 -9999 -9999 -9999 -9999 -9999 -9999 -9999
 -9999 -9999 -9999 -9999 -9999 -9999 -9999 -9999 -9999 -9999 -9999 -9999 -9999 113 112 111 111 111 111 111 112 110 112 112 111 111 111 111 111 112 112 113 113 112 114 116 117 118 119 120 117 115 113 110 108 106 105 103 103 102 100 99 86 80 77 74 71 70 70 68 68 68 69 69 71 72 73 75 76 77 76 77 77 76 77 76 76 75 73 -9999 -9999 -9999 -9999 -9999 -9999 -9999 -9999 -9999 -9999
 -9999 -9999 -9999 -9999 -9999 -9999 -9999 -9999 -9999 -9999 -9999 -9999 -9999 -9999 -9999 -9999 110 108 109 109 110 110 109 111 110 110 110 110 110 110 111 111 111 109 114 115 116 118 119 121 117 114 112 110 108 106 105 104 102 101 97 93 83 80 78 75 73 76 75 70 70 70 70 72 72 73 74 77 77 78 78 77 78 77 78 77 77 76 75 74 -9999 -9999 -9999 -9999 -9999 -9999 -9999 -9999 -9999
 -9999 -9999 -9999 -9999 -9999 -9999 -9999 -9999 -9999 -9999 -9999 -9999 -9999 -9999 -9999 -9999 -9999 -9999 108 109 109 109 109 108 109 109 108 108 108 109 109 110 108 103 112 113 114 116 117 116 115 113 111 110 108 106 105 103 101 97 94 89 83 81 79 77 76 80 84 73 72 72 72 73 74 75 76 78 80 80 79 80 80 79 79 79 78 77 76 76 -9999 -9999 -9999 -9999 -9999 -9999 -9999 -9999 -9999
 -9999 -9999 -9999 -9999 -9999 -9999 -9999 -9999 -9999 -9999 -9999 -9999 -9999 -9999 -9999 -9999 -9999 -9999 108 109 108 108 108 107 107 108 106 105 106 105 107 108 101 105 108 109 108 111 114 113 113 112 110 109 108 107 105 102 100 96 90 86 84 82 80 78 78 83 83 74 74 74 75 74 76 77 78 79 80 81 80 81 81 80 80 80 80 79 78 78 -9999 -9999 -9999 -9999 -9999 -9999 -9999 -9999 -9999
 -9999 -9999 -9999 -9999 -9999 -9999 -9999 -9999 -9999 -9999 -9999 -9999 -9999 -9999 -9999 -9999 -9999 -9999 -9999 -9999 -9999 106 107 106 106 106 106 104 104 104 103 105 104 98 97 96 100 104 109 106 111 110 109 108 108 106 104 101 99 93 90 87 84 82 81 80 81 83 81 77 76 77 77 76 77 78 79 80 81 81 82 82 82 82 82 82 82 81 81 79 78 -9999 -9999 -9999 -9999 -9999 -9999 -9999 -9999
 -9999 -9999 -9999 -9999 -9999 -9999 -9999 -9999 -9999 -9999 -9999 -9999 -9999 -9999 -9999 -9999 -9999 -9999 -9999 -9999 -9999 -9999 -9999 105 -9999 103 104 103 102 102 100 100 98 105 95 106 97 100 107 102 107 109 109 108 107 106 103 103 96 93 91 87 85 84 83 82 82 81 79 79 79 78 78 78 79 80 80 83 83 83 83 84 84 84 84 84 83 82 82 81 80 79 -9999 -9999 -9999 -9999 -9999 -9999 -9999
 -9999 -9999 -9999 -9999 -9999 -9999 -9999 -9999 -9999 -9999 -9999 -9999 -9999 -9999 -9999 -9999 -9999 -9999 -9999 -9999 -9999 -9999 -9999 -9999 -9999 -9999 101 101 101 101 100 98 100 104 105 105 106 101 103 105 107 108 108 108 107 106 105 103 100 94 90 88 86 85 86 88 84 86 82 81 80 79 80 81 81 82 83 83 84 85 85 86 86 86 86 86 85 84 84 84 82 81 -9999 -9999 -9999 -9999 -9999 -9999 -9999
 -9999 -9999 -9999 -9999 -9999 -9999 -9999 -9999 -9999 -9999 -9999 -9999 -9999 -9999 -9999 -9999 -9999 -9999 -9999 -9999 -9999 -9999 -9999 -9999 -9999 -9999 -9999 -9999 99 99 100 100 97 102 102 99 99 104 106 104 103 107 109 109 108 106 104 103 98 94 89 89 87 86 89 88 86 85 83 82 81 82 82 82 83 84 85 85 86 87 87 88 89 89 89 88 87 87 87 86 84 -9999 -9999 -9999 -9999 -9999 -9999 -9999 -9999
 -9999 -9999 -9999 -9999 -9999 -9999 -9999 -9999 -9999 -9999 -9999 -9999 -9999 -9999 -9999 -9999 -9999 -9999 -9999 -9999 -9999 -9999 -9999 -9999 -9999 -9999 -9999 -9999 -9999 -9999 -9999 -9999 100 100 97 96 96 96 104 106 105 107 108 108 107 106 104 102 97 94 92 90 89 90 90 88 85 84 85 83 84 84 84 84 86 86 87 89 88 89 90 90 91 91 91 91 90 89 88 87 86 84 84 -9999 -9999 -9999 -9999 -9999 -9999
 -9999 -9999 -9999 -9999 -9999 -9999 -9999 -9999 -9999 -9999 -9999 -9999 -9999 -9999 -9999 -9999 -9999 -9999 -9999 -9999 -9999 -9999 -9999 -9999 -9999 -9999 -9999 -9999 -9999 -9999 -9999 -9999 -9999 -9999 -9999 -9999 93 93 94 105 106 107 108 107 106 105 104 101 98 97 96 93 93 91 92 89 86 86 86 85 86 86 86 86 87 88 89 90 90 91 92 92 93 94 94 93 92 91 90 89 88 87 85 -9999 -9999 -9999 -9999 -9999 -9999
 -9999 -9999 -9999 -9999 -9999 -9999 -9999 -9999 -9999 -9999 -9999 -9999 -9999 -9999 -9999 -9999 -9999 -9999 -9999 -9999 -9999 -9999 -9999 -9999 -9999 -9999 -9999 -9999 -9999 -9999 -9999 -9999 -9999 -9999 -9999 -9999 -9999 -9999 92 93 105 106 107 107 105 102 101 102 100 98 95 93 94 92 91 89 88 87 87 87 88 87 88 88 90 90 91 92 93 93 94 95 96 96 96 96 95 93 93 92 90 89 87 -9999 -9999 -9999 -9999 -9999 -9999
 -9999 -9999 -9999 -9999 -9999 -9999 -9999 -9999 -9999 -9999 -9999 -9999 -9999 -9999 -9999 -9999 -9999 -9999 -9999 -9999 -9999 -9999 -9999 -9999 -9999 -9999 -9999 -9999 -9999 -9999 -9999 -9999 -9999 -9999 -9999 -9999 -9999 -9999 91 92 98 104 106 103 104 100 99 99 98 96 94 94 94 92 91 90 89 89 89 89 88 89 89 90 91 92 93 94 95 95 96 97 98 98 98 98 97 97 96 94 94 91 90 -9999 -9999 -9999 -9999 -9999 -9999
 -9999 -9999 -9999 -9999 -9999 -9999 -9999 -9999 -9999 -9999 -9999 -9999 -9999 -9999 -9999 -9999 -9999 -9999 -9999 -9999 -9999 -9999 -9999 -9999 -9999 -9999 -9999 -9999 -9999 -9999 -9999 -9999 -9999 -9999 -9999 -9999 -9999 -9999 -9999 92 92 101 102 103 105 100 99 97 97 95 95 95 94 94 91 91 90 90 90 90 90 90 91 92 93 94 95 96 97 97 99 99 100 101 102 101 101 100 99 97 94 92 90 90 -9999 -9999 -9999 -9999 -9999
 -9999 -9999 -9999 -9999 -9999 -9999 -9999 -9999 -9999 -9999 -9999 -9999 -9999 -9999 -9999 -9999 -9999 -9999 -9999 -9999 -9999 -9999 -9999 -9999 -9999 -9999 -9999 -9999 -9999 -9999 -9999 -9999 -9999 -9999 -9999 -9999 -9999 -9999 -9999 -9999 92 96 103 102 102 99 96 96 97 96 96 95 95 93 92 92 91 92 91 91 91 92 92 93 94 96 96 97 98 99 100 102 103 104 104 104 104 103 101 100 98 94 92 93 91 -9999 -9999 -9999 -9999
 -9999 -9999 -9999 -9999 -9999 -9999 -9999 -9999 -9999 -9999 -9999 -9999 -9999 -9999 -9999 -9999 -9999 -9999 -9999 -9999 -9999 -9999 -9999 -9999 -9999 -9999 -9999 -9999 -9999 -9999 -9999 -9999 -9999 -9999 -9999 -9999 -9999 -9999 -9999 -9999 93 93 102 97 97 96 97 96 96 96 96 95 95 93 93 92 93 92 92 92 93 93 94 95 96 97 97 99 100 101 102 104 105 106 108 108 107 105 103 101 98 97 95 95 94 94 -9999 -9999 -9999
 -9999 -9999 -9999 -9999 -9999 -9999 -9999 -9999 -9999 -9999 -9999 -9999 -9999 -9999 -9999 -9999 -9999 -9999 -9999 -9999 -9999 -9999 -9999 -9999 -9999 -9999 -9999 -9999 -9999 -9999 -9999 -9999 -9999 -9999 -9999 -9999 -9999 -9999 -9999 -9999 93 93 98 96 96 97 96 98 97 97 97 96 97 94 94 93 93 93 93 93 94 94 95 96 97 98 98 99 101 102 104 105 106 108 110 110 108 106 104 102 100 99 98 97 97 96 96 95 -9999
 -9999 -9999 -9999 -9999 -9999 -9999 -9999 -9999 -9999 -9999 -9999 -9999 -9999 -9999 -9999 -9999 -9999 -9999 -9999 -9999 -9999 -9999 -9999 -9999 -9999 -9999 -9999 -9999 -9999 -9999 -9999 -9999 -9999 -9999 -9999 -9999 -9999 -9999 -9999 -9999 94 94 95 99 98 99 98 99 98 99 97 97 95 94 94 94 94 94 94 94 95 95 96 97 97 99 100 101 102 103 105 106 108 109 110 110 108 107 106 105 103 102 100 99 99 98 98 99 -9999
 -9999 -9999 -9999 -9999 -9999 -9999 -9999 -9999 -9999 -9999 -9999 -9999 -9999 -9999 -9999 -9999 -9999 -9999 -9999 -9999 -9999 -9999 -9999 -9999 -9999 -9999 -9999 -9999 -9999 -9999 -9999 -9999 -9999 -9999 -9999 -9999 -9999 -9999 -9999 -9999 94 94 95 101 98 98 99 98 99 99 97 96 96 95 94 94 95 94 95 95 95 96 97 98 98 99 101 102 103 104 105 107 108 109 110 109 109 108 106 106 104 103 102 101 101 100 100 -9999 -9999
 -9999 -9999 -9999 -9999 -9999 -9999 -9999 -9999 -9999 -9999 -9999 -9999 -9999 -9999 -9999 -9999 -9999 -9999 -9999 -9999 -9999 -9999 -9999 -9999 -9999 -9999 -9999 -9999 -9999 -9999 -9999 -9999 -9999 -9999 -9999 -9999 -9999 -9999 -9999 -9999 95 94 93 100 101 99 97 98 98 99 98 95 96 95 95 94 95 95 95 96 96 97 97 98 99 100 101 102 104 105 106 107 108 109 110 110 109 108 107 106 105 104 103 103 102 102 -9999 -9999 -9999
 -9999 -9999 -9999 -9999 -9999 -9999 -9999 -9999 -9999 -9999 -9999 -9999 -9999 -9999 -9999 -9999 -9999 -9999 -9999 -9999 -9999 -9999 -9999 -9999 -9999 -9999 -9999 -9999 -9999 -9999 -9999 -9999 -9999 -9999 -9999 -9999 -9999 -9999 -9999 -9999 94 94 93 100 100 100 97 96 97 97 97 95 95 94 95 94 95 96 96 96 97 97 98 99 100 101 102 103 104 105 106 108 109 109 109 109 110 109 108 107 106 105 104 103 -9999 -9999 -9999 -9999 -9999
 -9999 -9999 -9999 -9999 -9999 -9999 -9999 -9999 -9999 -9999 -9999 -9999 -9999 -9999 -9999 -9999 -9999 -9999 -9999 -9999 -9999 -9999 -9999 -9999 -9999 -9999 -9999 -9999 -9999 -9999 -9999 -9999 -9999 -9999 -9999 -9999 -9999 -9999 -9999 -9999 -9999 93 94 101 102 99 97 95 97 95 96 94 94 94 94 95 95 95 96 97 97 98 99 100 100 102 102 103 105 106 107 108 109 109 109 109 109 109 108 107 106 -9999 -9999 -9999 -9999 -9999 -9999 -9999 -9999
 -9999 -9999 -9999 -9999 -9999 -9999 -9999 -9999 -9999 -9999 -9999 -9999 -9999 -9999 -9999 -9999 -9999 -9999 -9999 -9999 -9999 -9999 -9999 -9999 -9999 -9999 -9999 -9999 -9999 -9999 -9999 -9999 -9999 -9999 -9999 -9999 -9999 -9999 -9999 -9999 -9999 92 91 99 100 99 95 93 94 94 94 93 94 94 94 95 95 95 96 97 98 98 99 100 101 102 103 104 105 106 107 108 109 109 110 110 109 109 108 108 -9999 -9999 -9999 -9999 -9999 -9999 -9999 -9999 -9999
 -9999 -9999 -9999 -9999 -9999 -9999 -9999 -9999 -9999 -9999 -9999 -9999 -9999 -9999 -9999 -9999 -9999 -9999 -9999 -9999 -9999 -9999 -9999 -9999 -9999 -9999 -9999 -9999 -9999 -9999 -9999 -9999 -9999 -9999 -9999 -9999 -9999 -9999 -9999 -9999 -9999 91 90 90 93 97 97 92 92 92 92 93 93 94 94 95 96 95 96 97 98 99 100 101 102 102 103 105 106 107 107 108 109 110 110 -9999 -9999 -9999 -9999 -9999 -9999 -9999 -9999 -9999 -9999 -9999 -9999 -9999 -9999
 -9999 -9999 -9999 -9999 -9999 -9999 -9999 -9999 -9999 -9999 -9999 -9999 -9999 -9999 -9999 -9999 -9999 -9999 -9999 -9999 -9999 -9999 -9999 -9999 -9999 -9999 -9999 -9999 -9999 -9999 -9999 -9999 -9999 -9999 -9999 -9999 -9999 -9999 -9999 -9999 -9999 90 89 88 88 96 96 93 90 91 92 92 93 93 94 95 95 96 97 97 98 99 100 101 102 103 104 105 -9999 -9999 -9999 -9999 109 -9999 -9999 -9999 -9999 -9999 -9999 -9999 -9999 -9999 -9999 -9999 -9999 -9999 -9999 -9999 -9999
 -9999 -9999 -9999 -9999 -9999 -9999 -9999 -9999 -9999 -9999 -9999 -9999 -9999 -9999 -9999 -9999 -9999 -9999 -9999 -9999 -9999 -9999 -9999 -9999 -9999 -9999 -9999 -9999 -9999 -9999 -9999 -9999 -9999 -9999 -9999 -9999 -9999 -9999 -9999 -9999 -9999 -9999 87 87 87 100 94 89 90 90 91 -9999 -9999 93 94 95 95 96 97 98 99 99 100 101 102 103 104 -9999 -9999 -9999 -9999 -9999 -9999 -9999 -9999 -9999 -9999 -9999 -9999 -9999 -9999 -9999 -9999 -9999 -9999 -9999 -9999 -9999 -9999
 -9999 -9999 -9999 -9999 -9999 -9999 -9999 -9999 -9999 -9999 -9999 -9999 -9999 -9999 -9999 -9999 -9999 -9999 -9999 -9999 -9999 -9999 -9999 -9999 -9999 -9999 -9999 -9999 -9999 -9999 -9999 -9999 -9999 -9999 -9999 -9999 -9999 -9999 -9999 -9999 -9999 -9999 -9999 -9999 -9999 -9999 -9999 -9999 -9999 -9999 -9999 -9999 -9999 -9999 -9999 95 95 96 97 -9999 -9999 -9999 100 102 103 -9999 -9999 -9999 -9999 -9999 -9999 -9999 -9999 -9999 -9999 -9999 -9999 -9999 -9999 -9999 -9999 -9999 -9999 -9999 -9999 -9999 -9999 -9999 -9999
 -9999 -9999 -9999 -9999 -9999 -9999 -9999 -9999 -9999 -9999 -9999 -9999 -9999 -9999 -9999 -9999 -9999 -9999 -9999 -9999 -9999 -9999 -9999 -9999 -9999 -9999 -9999 -9999 -9999 -9999 -9999 -9999 -9999 -9999 -9999 -9999 -9999 -9999 -9999 -9999 -9999 -9999 -9999 -9999 -9999 -9999 -9999 -9999 -9999 -9999 -9999 -9999 -9999 -9999 -9999 -9999 -9999 -9999 -9999 -9999 -9999 -9999 -9999 -9999 -9999 -9999 -9999 -9999 -9999 -9999 -9999 -9999 -9999 -9999 -9999 -9999 -9999 -9999 -9999 -9999 -9999 -9999 -9999 -9999 -9999 -9999 -9999 -9999 -9999
