# Supplementary material for: Climate Change Influences Potential Distribution of Infected Aedes aegypti Co-Occurrence with Dengue Epidemics Risk Areas in Tanzania
Source: PLoS One. 2016 Sep 28;11(9):e0162649. doi: 10.1371/journal.pone.0162649 (PMC5040426; doi:10.1371/journal.pone.0162649)
Supplement: S1 File — (ZIP) [file pone.0162649.s001.zip › S1_File/bioData/bioData-2050/Tz_bio3.asc]

ncols        89
nrows        86
xllcorner    29.371397018433
yllcorner    -11.758983612061
cellsize     0.125
NODATA_value  -9999
 -9999 -9999 -9999 -9999 -9999 -9999 -9999 -9999 -9999 -9999 -9999 82 85 84 84 83 83 83 83 83 82 82 83 82 82 83 83 83 84 85 85 84 85 85 86 87 -9999 -9999 -9999 -9999 -9999 -9999 -9999 -9999 -9999 -9999 -9999 -9999 -9999 -9999 -9999 -9999 -9999 -9999 -9999 -9999 -9999 -9999 -9999 -9999 -9999 -9999 -9999 -9999 -9999 -9999 -9999 -9999 -9999 -9999 -9999 -9999 -9999 -9999 -9999 -9999 -9999 -9999 -9999 -9999 -9999 -9999 -9999 -9999 -9999 -9999 -9999 -9999 -9999
 -9999 -9999 -9999 -9999 -9999 -9999 -9999 -9999 -9999 86 85 85 85 85 85 84 84 84 84 84 84 83 84 85 83 82 82 84 84 84 85 85 85 85 86 86 87 87 86 -9999 -9999 -9999 -9999 -9999 -9999 -9999 -9999 -9999 -9999 -9999 -9999 -9999 -9999 -9999 -9999 -9999 -9999 -9999 -9999 -9999 -9999 -9999 -9999 -9999 -9999 -9999 -9999 -9999 -9999 -9999 -9999 -9999 -9999 -9999 -9999 -9999 -9999 -9999 -9999 -9999 -9999 -9999 -9999 -9999 -9999 -9999 -9999 -9999 -9999
 -9999 -9999 -9999 -9999 -9999 -9999 -9999 -9999 -9999 -9999 85 85 86 87 86 85 85 84 83 84 85 84 84 84 83 84 84 84 84 84 85 84 85 85 85 86 86 86 86 85 85 -9999 -9999 -9999 -9999 -9999 -9999 -9999 -9999 -9999 -9999 -9999 -9999 -9999 -9999 -9999 -9999 -9999 -9999 -9999 -9999 -9999 -9999 -9999 -9999 -9999 -9999 -9999 -9999 -9999 -9999 -9999 -9999 -9999 -9999 -9999 -9999 -9999 -9999 -9999 -9999 -9999 -9999 -9999 -9999 -9999 -9999 -9999 -9999
 -9999 -9999 -9999 -9999 -9999 -9999 -9999 -9999 -9999 -9999 85 86 86 85 86 86 86 85 85 84 85 84 84 84 84 84 84 83 83 84 84 84 84 84 85 84 85 86 85 86 84 84 83 -9999 -9999 -9999 -9999 -9999 -9999 -9999 -9999 -9999 -9999 -9999 -9999 -9999 -9999 -9999 -9999 -9999 -9999 -9999 -9999 -9999 -9999 -9999 -9999 -9999 -9999 -9999 -9999 -9999 -9999 -9999 -9999 -9999 -9999 -9999 -9999 -9999 -9999 -9999 -9999 -9999 -9999 -9999 -9999 -9999 -9999
 -9999 -9999 -9999 -9999 -9999 -9999 -9999 -9999 -9999 -9999 -9999 85 85 87 87 86 86 87 86 85 85 84 84 84 84 83 83 83 83 83 83 82 83 84 84 84 84 85 86 86 87 87 85 84 84 -9999 -9999 -9999 -9999 -9999 -9999 -9999 -9999 -9999 -9999 -9999 -9999 -9999 -9999 -9999 -9999 -9999 -9999 -9999 -9999 -9999 -9999 -9999 -9999 -9999 -9999 -9999 -9999 -9999 -9999 -9999 -9999 -9999 -9999 -9999 -9999 -9999 -9999 -9999 -9999 -9999 -9999 -9999 -9999
 -9999 -9999 -9999 -9999 -9999 -9999 -9999 -9999 -9999 -9999 -9999 -9999 86 86 86 87 87 86 86 85 85 84 84 85 84 83 83 82 83 82 82 82 82 82 83 83 84 83 85 86 85 86 85 84 83 83 -9999 -9999 -9999 -9999 -9999 -9999 -9999 -9999 -9999 -9999 -9999 -9999 -9999 -9999 -9999 -9999 -9999 -9999 -9999 -9999 -9999 -9999 -9999 -9999 -9999 -9999 -9999 -9999 -9999 -9999 -9999 -9999 -9999 -9999 -9999 -9999 -9999 -9999 -9999 -9999 -9999 -9999 -9999
 -9999 -9999 -9999 -9999 -9999 -9999 -9999 -9999 -9999 -9999 -9999 -9999 85 86 85 85 86 85 85 86 85 84 84 84 83 82 81 81 81 81 81 80 81 81 81 82 84 83 84 85 85 86 85 83 83 83 82 81 -9999 -9999 -9999 -9999 -9999 -9999 -9999 -9999 -9999 -9999 -9999 -9999 -9999 -9999 -9999 -9999 -9999 -9999 -9999 -9999 -9999 -9999 -9999 -9999 -9999 -9999 -9999 -9999 -9999 -9999 -9999 -9999 -9999 -9999 -9999 -9999 -9999 -9999 -9999 -9999 -9999
 -9999 -9999 -9999 -9999 -9999 -9999 -9999 -9999 -9999 -9999 -9999 -9999 85 84 85 85 85 85 85 85 85 84 83 82 82 81 81 80 80 80 79 80 80 81 81 81 82 83 83 83 85 84 83 82 82 82 81 80 80 78 -9999 -9999 -9999 -9999 -9999 -9999 -9999 -9999 -9999 -9999 -9999 -9999 -9999 -9999 -9999 -9999 -9999 -9999 -9999 -9999 -9999 -9999 -9999 -9999 -9999 -9999 -9999 -9999 -9999 -9999 -9999 -9999 -9999 -9999 -9999 -9999 -9999 -9999 -9999
 -9999 -9999 -9999 -9999 -9999 -9999 -9999 -9999 -9999 -9999 -9999 -9999 82 83 83 85 84 83 83 84 82 82 82 82 80 80 80 80 79 79 79 78 79 79 79 80 82 81 81 82 83 84 84 83 82 81 81 79 79 77 76 76 -9999 -9999 -9999 -9999 -9999 -9999 -9999 -9999 -9999 -9999 -9999 -9999 -9999 -9999 -9999 -9999 -9999 -9999 -9999 -9999 -9999 -9999 -9999 -9999 -9999 -9999 -9999 -9999 -9999 -9999 -9999 -9999 -9999 -9999 -9999 -9999 -9999
 -9999 -9999 -9999 -9999 -9999 -9999 -9999 -9999 -9999 -9999 -9999 -9999 82 82 82 82 83 82 81 81 81 80 80 80 80 79 78 78 78 78 78 77 78 79 79 80 80 81 80 82 82 83 82 83 81 80 80 80 78 78 77 77 76 -9999 -9999 -9999 -9999 -9999 -9999 -9999 -9999 -9999 -9999 -9999 -9999 -9999 -9999 -9999 -9999 -9999 -9999 -9999 -9999 -9999 -9999 -9999 -9999 -9999 -9999 -9999 -9999 -9999 -9999 -9999 -9999 -9999 -9999 -9999 -9999
 -9999 -9999 -9999 -9999 -9999 -9999 -9999 -9999 -9999 -9999 -9999 -9999 82 82 82 82 82 81 82 81 79 80 80 79 78 78 78 78 78 77 77 77 78 78 78 79 79 79 80 80 81 82 82 80 81 79 78 78 77 76 76 75 75 77 75 -9999 -9999 -9999 -9999 -9999 -9999 -9999 -9999 -9999 -9999 -9999 -9999 -9999 -9999 -9999 -9999 -9999 -9999 -9999 -9999 -9999 -9999 -9999 -9999 -9999 -9999 -9999 -9999 -9999 -9999 -9999 -9999 -9999 -9999
 -9999 -9999 -9999 -9999 -9999 -9999 -9999 -9999 -9999 -9999 -9999 81 81 83 82 82 82 82 79 80 79 79 79 78 77 77 77 77 76 76 75 76 76 77 77 77 78 78 78 78 79 80 80 79 80 78 77 76 76 75 76 75 77 76 75 74 72 -9999 -9999 -9999 -9999 -9999 -9999 -9999 -9999 -9999 -9999 -9999 -9999 -9999 -9999 -9999 -9999 -9999 -9999 -9999 -9999 -9999 -9999 -9999 -9999 -9999 -9999 -9999 -9999 -9999 -9999 -9999 -9999
 -9999 -9999 -9999 -9999 -9999 -9999 -9999 -9999 -9999 80 81 80 81 81 82 82 82 81 79 79 78 79 77 77 76 76 75 75 74 75 75 75 75 76 76 75 76 78 78 78 78 78 79 78 78 78 77 75 75 75 75 74 75 76 72 73 71 71 71 -9999 -9999 -9999 -9999 -9999 -9999 -9999 -9999 -9999 -9999 -9999 -9999 -9999 -9999 -9999 -9999 -9999 -9999 -9999 -9999 -9999 -9999 -9999 -9999 -9999 -9999 -9999 -9999 -9999 -9999
 -9999 -9999 -9999 -9999 -9999 -9999 -9999 -9999 -9999 80 80 81 80 81 80 81 80 80 79 79 78 78 76 76 75 75 74 74 73 73 73 73 74 74 74 75 76 76 76 77 78 77 77 78 78 76 75 75 74 73 74 73 75 72 71 73 71 71 71 71 71 -9999 -9999 -9999 -9999 -9999 -9999 -9999 -9999 -9999 -9999 -9999 -9999 -9999 -9999 -9999 -9999 -9999 -9999 -9999 -9999 -9999 -9999 -9999 -9999 -9999 -9999 -9999 -9999
 -9999 -9999 -9999 -9999 -9999 -9999 -9999 -9999 -9999 79 79 80 81 79 80 80 79 78 77 77 77 76 76 75 75 75 73 72 71 71 72 72 73 73 74 74 74 75 75 75 75 76 76 77 77 75 75 74 72 71 73 71 71 73 73 72 71 70 71 71 71 71 -9999 -9999 -9999 -9999 -9999 -9999 -9999 -9999 -9999 -9999 -9999 -9999 -9999 -9999 -9999 -9999 -9999 -9999 -9999 -9999 -9999 -9999 -9999 -9999 -9999 -9999 -9999
 -9999 -9999 -9999 -9999 -9999 -9999 -9999 -9999 -9999 78 79 79 80 79 79 78 78 77 77 77 76 76 75 75 75 73 72 72 71 71 71 72 72 72 72 72 73 73 74 74 76 76 76 75 75 74 74 73 73 72 71 70 70 73 70 71 71 70 71 71 71 70 70 71 -9999 -9999 -9999 -9999 -9999 -9999 -9999 -9999 -9999 -9999 -9999 -9999 -9999 -9999 -9999 -9999 -9999 -9999 -9999 -9999 -9999 -9999 -9999 -9999 -9999
 -9999 -9999 -9999 -9999 -9999 -9999 -9999 -9999 -9999 -9999 -9999 -9999 78 77 78 77 77 76 76 76 76 76 75 74 74 73 72 72 71 71 71 71 72 72 72 72 73 73 74 74 75 75 75 75 76 74 73 72 73 69 70 68 70 73 73 72 71 70 70 71 70 69 69 68 68 71 -9999 -9999 -9999 -9999 -9999 -9999 -9999 -9999 -9999 -9999 -9999 -9999 -9999 -9999 -9999 -9999 -9999 -9999 -9999 -9999 -9999 -9999 -9999
 -9999 -9999 -9999 -9999 -9999 -9999 -9999 -9999 -9999 -9999 -9999 -9999 78 77 77 77 76 76 76 76 75 74 74 74 73 72 71 71 71 70 71 70 71 71 71 71 72 73 73 74 74 75 74 75 75 73 72 70 70 70 68 68 69 74 74 72 71 70 70 70 69 69 69 69 67 70 69 -9999 -9999 -9999 -9999 -9999 -9999 -9999 -9999 -9999 -9999 -9999 -9999 -9999 -9999 -9999 -9999 -9999 -9999 -9999 -9999 -9999 -9999
 -9999 -9999 -9999 -9999 -9999 -9999 -9999 -9999 -9999 -9999 -9999 -9999 75 75 75 75 75 75 75 75 74 74 73 73 73 72 72 71 71 70 70 71 70 70 72 71 72 72 73 74 74 73 74 73 74 73 72 69 68 68 69 70 73 73 73 70 69 70 70 68 69 70 68 68 70 69 70 -9999 -9999 -9999 -9999 -9999 -9999 -9999 -9999 -9999 -9999 -9999 -9999 -9999 -9999 -9999 -9999 -9999 -9999 -9999 -9999 -9999 -9999
 -9999 -9999 -9999 -9999 -9999 -9999 -9999 -9999 -9999 -9999 74 74 74 75 74 74 74 74 74 74 74 73 73 72 72 72 70 71 70 70 70 70 69 70 70 71 71 72 72 73 74 74 74 73 73 72 73 75 70 72 71 72 73 71 71 71 71 71 72 71 72 71 70 69 70 70 -9999 -9999 -9999 -9999 -9999 -9999 -9999 -9999 -9999 -9999 -9999 -9999 -9999 -9999 -9999 -9999 -9999 -9999 -9999 -9999 -9999 -9999 -9999
 -9999 -9999 -9999 -9999 -9999 -9999 -9999 -9999 -9999 71 71 72 73 73 73 73 74 73 74 72 73 73 73 72 71 71 70 70 70 70 69 69 69 70 70 71 71 72 72 73 73 73 73 74 73 75 76 75 73 73 72 73 74 73 72 72 72 72 72 72 72 71 70 71 71 70 -9999 -9999 -9999 -9999 -9999 -9999 -9999 -9999 -9999 -9999 -9999 -9999 -9999 -9999 -9999 -9999 -9999 -9999 -9999 -9999 -9999 -9999 -9999
 -9999 -9999 -9999 -9999 -9999 -9999 -9999 -9999 -9999 69 71 73 72 71 72 72 73 72 73 72 72 73 71 71 71 71 70 70 70 70 69 69 70 70 70 70 70 71 72 72 73 74 74 75 76 76 75 74 72 72 70 74 74 73 73 73 72 72 73 72 72 71 71 71 70 70 69 -9999 -9999 -9999 -9999 -9999 -9999 -9999 -9999 -9999 -9999 -9999 -9999 -9999 -9999 -9999 -9999 -9999 -9999 -9999 -9999 -9999 -9999
 -9999 -9999 -9999 -9999 -9999 -9999 -9999 -9999 67 69 69 69 70 70 71 71 72 72 72 71 71 72 71 70 71 70 70 69 69 69 70 69 70 70 70 71 72 71 72 72 73 74 74 74 75 74 74 73 71 70 73 73 74 73 73 73 72 72 72 73 72 72 71 71 70 70 69 70 -9999 -9999 -9999 -9999 -9999 -9999 -9999 -9999 -9999 -9999 -9999 -9999 -9999 -9999 -9999 -9999 -9999 -9999 -9999 -9999 -9999
 -9999 -9999 -9999 -9999 -9999 -9999 -9999 67 67 68 69 69 70 70 71 71 71 71 71 70 71 71 70 70 70 69 69 68 70 70 70 69 70 70 70 70 71 71 72 73 73 74 74 74 74 74 73 72 69 70 71 74 74 74 73 72 71 72 72 72 71 71 71 71 70 70 68 69 68 68 -9999 -9999 -9999 -9999 -9999 -9999 -9999 -9999 -9999 -9999 -9999 -9999 -9999 -9999 -9999 -9999 -9999 -9999 -9999
 -9999 -9999 -9999 -9999 -9999 -9999 67 67 68 68 68 68 70 70 70 70 70 70 70 69 70 70 69 69 69 69 69 69 69 69 69 70 70 70 70 70 70 71 72 72 72 72 73 73 72 72 70 71 70 70 73 72 72 74 74 73 72 72 73 72 72 71 70 71 70 69 69 68 68 68 69 68 67 -9999 -9999 -9999 -9999 -9999 -9999 -9999 -9999 -9999 -9999 -9999 -9999 -9999 -9999 -9999 -9999
 -9999 -9999 -9999 -9999 -9999 68 68 68 67 68 68 69 70 69 69 69 69 69 70 70 70 69 69 69 68 68 69 68 68 69 69 69 70 69 70 70 71 71 71 71 71 72 72 72 72 71 71 71 71 71 72 72 72 73 73 73 74 74 73 73 71 71 72 71 70 70 70 69 66 68 67 68 68 67 -9999 -9999 -9999 -9999 -9999 -9999 -9999 -9999 -9999 -9999 -9999 -9999 -9999 -9999 -9999
 -9999 -9999 -9999 -9999 69 69 69 68 68 68 68 69 69 69 70 69 69 69 70 69 69 69 69 69 69 68 68 68 68 68 69 68 69 69 71 70 71 71 71 71 71 72 72 72 71 71 71 71 70 71 71 72 72 72 72 73 73 73 73 72 73 72 71 70 71 70 70 69 66 68 68 67 67 66 66 -9999 -9999 -9999 -9999 -9999 -9999 -9999 -9999 -9999 -9999 -9999 -9999 -9999 -9999
 -9999 70 69 70 70 69 68 68 68 69 68 69 69 69 69 69 69 69 68 68 68 69 69 68 68 68 68 67 69 68 68 68 68 69 69 70 71 72 71 71 72 72 72 72 72 71 70 70 69 70 71 71 71 71 72 72 72 73 74 74 73 72 72 71 70 71 70 70 69 68 67 63 67 67 67 67 66 -9999 -9999 -9999 -9999 -9999 -9999 -9999 -9999 -9999 -9999 -9999 -9999
 -9999 70 70 69 68 70 68 68 68 68 68 69 69 69 69 69 69 68 69 68 68 69 69 68 68 68 67 67 68 68 68 69 69 69 70 71 71 71 71 71 72 72 72 71 70 70 70 70 70 70 70 69 71 70 71 72 73 73 73 75 74 72 72 70 71 70 70 70 68 68 66 63 64 65 67 66 67 66 -9999 -9999 -9999 -9999 -9999 -9999 -9999 -9999 -9999 -9999 -9999
 70 70 69 69 69 69 68 69 68 69 69 68 69 68 68 69 69 69 68 68 68 68 68 68 68 67 68 67 68 68 68 69 69 69 70 70 70 71 71 71 72 72 71 70 70 70 70 70 70 69 69 69 70 71 71 71 71 72 73 73 73 74 73 72 71 70 70 69 69 69 68 61 62 65 65 65 66 66 67 -9999 -9999 -9999 -9999 -9999 -9999 -9999 -9999 -9999 -9999
 69 70 69 68 69 69 68 69 69 69 69 68 69 69 69 69 68 68 69 68 68 68 68 67 68 68 67 67 68 68 68 69 69 69 70 70 70 71 71 71 71 71 70 70 70 70 69 69 69 70 70 69 70 71 71 71 72 72 73 73 74 73 73 73 72 71 70 70 69 69 69 69 62 67 66 66 67 66 -9999 -9999 -9999 -9999 -9999 -9999 -9999 -9999 -9999 -9999 -9999
 69 69 68 69 69 69 69 69 69 70 69 68 68 69 69 68 69 69 68 68 68 68 68 68 68 68 68 67 68 68 68 68 69 69 69 70 70 71 71 72 71 71 70 69 69 69 69 69 69 69 69 69 69 69 70 71 71 72 72 73 73 74 73 73 72 71 71 71 70 70 69 68 64 67 63 67 67 65 -9999 -9999 -9999 -9999 -9999 68 -9999 -9999 -9999 -9999 -9999
 -9999 69 68 67 68 70 69 68 68 69 69 69 68 68 69 69 68 69 68 68 68 68 68 68 68 68 68 68 68 68 68 67 69 69 69 70 70 70 71 72 71 70 70 70 69 69 69 69 69 68 69 69 69 69 70 70 71 72 72 73 73 73 74 73 72 71 72 71 70 69 69 68 68 67 65 67 67 66 -9999 -9999 -9999 -9999 -9999 68 -9999 -9999 -9999 -9999 -9999
 -9999 69 68 68 68 68 68 68 69 68 69 69 69 68 69 69 69 68 68 69 68 68 68 67 68 68 68 68 68 68 68 68 69 69 70 70 70 70 72 71 70 70 69 70 70 70 69 69 68 69 68 69 69 70 70 70 71 71 72 73 73 73 73 73 72 72 71 71 71 70 69 68 69 67 68 68 67 67 -9999 -9999 -9999 -9999 -9999 68 -9999 -9999 -9999 -9999 -9999
 -9999 -9999 68 68 69 69 68 68 69 69 68 68 68 68 68 69 68 69 68 69 68 68 68 68 68 68 68 68 68 68 68 68 69 69 69 70 70 70 71 70 71 69 69 69 69 69 69 69 69 69 69 69 69 70 69 70 71 71 72 73 73 73 73 74 74 72 72 71 70 70 69 68 68 68 68 68 68 -9999 -9999 -9999 -9999 -9999 68 -9999 -9999 -9999 -9999 -9999 -9999
 -9999 -9999 67 67 68 68 68 68 68 68 69 69 68 68 68 69 69 69 69 69 68 67 68 68 68 68 68 68 68 68 68 69 69 68 70 69 70 70 70 70 69 69 69 69 69 69 68 68 69 68 69 68 69 69 69 70 71 71 72 72 73 73 72 73 74 73 73 71 71 70 69 69 69 69 69 69 68 -9999 -9999 -9999 -9999 -9999 -9999 -9999 -9999 -9999 -9999 -9999 -9999
 -9999 -9999 67 66 67 68 68 68 68 69 69 69 69 69 68 69 69 69 69 69 68 68 68 68 68 68 68 67 68 68 68 68 69 70 69 69 70 71 71 70 70 69 69 69 69 69 68 69 69 69 69 68 69 69 69 70 70 71 71 72 73 72 73 73 74 73 73 72 72 72 70 70 70 69 70 70 -9999 -9999 -9999 -9999 -9999 -9999 -9999 -9999 -9999 -9999 -9999 -9999 -9999
 -9999 -9999 66 67 67 67 68 68 68 67 68 68 68 69 69 69 68 69 69 69 68 68 68 68 68 68 68 67 68 67 68 69 69 69 69 70 70 70 69 69 69 69 69 69 69 68 69 68 68 68 68 69 69 69 69 69 70 71 71 72 72 72 73 73 74 74 73 73 73 72 71 71 70 70 70 70 -9999 -9999 -9999 -9999 -9999 -9999 -9999 -9999 -9999 -9999 -9999 -9999 -9999
 -9999 -9999 66 67 67 66 67 68 67 68 68 69 68 69 68 69 69 68 69 68 68 68 68 68 68 68 68 68 68 68 69 69 69 69 69 70 69 69 69 69 68 69 68 68 69 68 68 68 69 68 69 69 69 69 70 69 71 71 71 72 72 72 72 72 73 73 73 73 73 73 72 72 71 70 72 70 -9999 -9999 -9999 69 -9999 -9999 -9999 -9999 -9999 -9999 -9999 -9999 -9999
 -9999 65 66 66 67 66 67 67 67 67 68 68 68 69 68 69 69 68 68 68 68 68 67 68 68 68 68 68 69 68 69 69 69 69 70 69 69 68 69 68 69 69 68 68 69 69 67 68 67 68 68 68 68 69 69 69 70 71 72 71 72 72 72 72 72 72 74 73 73 73 72 72 71 72 72 -9999 -9999 -9999 -9999 69 -9999 -9999 -9999 -9999 -9999 -9999 -9999 -9999 -9999
 -9999 65 65 66 66 67 67 67 68 68 68 69 68 69 68 69 69 69 69 69 68 68 68 68 68 67 68 68 69 68 68 69 69 69 69 69 69 69 69 68 69 68 68 67 68 68 68 68 67 68 67 68 68 69 69 69 69 71 72 72 72 72 71 72 72 71 72 73 74 73 73 73 72 72 71 71 -9999 -9999 -9999 69 -9999 -9999 -9999 -9999 -9999 -9999 -9999 -9999 -9999
 -9999 65 65 65 67 66 67 67 67 68 68 69 68 69 69 69 69 69 69 69 68 68 68 68 69 69 69 68 68 68 69 68 69 69 69 68 68 68 68 68 68 68 68 67 68 67 68 67 68 67 67 68 68 69 69 69 71 72 73 72 72 71 70 71 71 72 72 72 73 74 73 73 73 72 71 71 -9999 -9999 -9999 -9999 68 -9999 -9999 -9999 -9999 -9999 -9999 -9999 -9999
 -9999 -9999 65 66 66 66 68 67 68 68 69 69 68 69 69 70 69 69 68 69 69 69 68 69 69 69 69 68 68 68 68 69 69 68 68 68 68 68 68 68 68 67 68 67 68 68 67 67 67 67 67 67 68 68 69 70 72 74 73 71 71 71 70 70 70 71 71 71 73 73 73 73 73 72 72 70 -9999 -9999 -9999 -9999 -9999 68 -9999 -9999 -9999 -9999 -9999 -9999 -9999
 -9999 -9999 -9999 66 66 67 68 67 69 68 68 69 68 69 69 70 69 69 69 69 68 69 68 68 68 68 68 68 68 68 68 68 68 67 68 68 68 68 68 67 67 67 67 68 68 67 68 67 67 67 67 67 68 69 69 70 71 70 72 72 70 69 69 68 69 69 70 70 72 72 73 74 73 72 71 70 70 70 -9999 -9999 -9999 -9999 -9999 -9999 -9999 -9999 -9999 -9999 -9999
 -9999 -9999 -9999 66 67 66 67 68 69 68 68 69 69 69 69 69 68 68 68 68 68 68 68 68 68 68 68 68 68 68 68 68 68 68 68 68 67 68 68 68 68 67 68 67 68 67 67 67 67 67 68 68 68 68 70 70 71 71 70 70 70 68 69 68 68 68 68 69 70 71 72 72 72 72 71 72 71 70 69 -9999 -9999 -9999 -9999 -9999 -9999 -9999 -9999 -9999 -9999
 -9999 -9999 -9999 -9999 -9999 67 68 69 69 69 69 69 69 68 69 68 68 68 67 67 68 67 67 67 67 68 68 68 68 68 68 68 68 67 67 68 67 67 68 67 67 67 68 67 67 67 67 67 67 67 67 67 67 68 69 70 70 70 69 69 68 68 68 67 67 67 67 66 69 70 71 72 72 72 72 71 70 70 69 -9999 -9999 -9999 -9999 -9999 -9999 -9999 -9999 -9999 -9999
 -9999 -9999 -9999 -9999 -9999 -9999 69 69 69 69 69 69 69 68 68 68 68 67 67 67 68 67 67 67 67 67 68 68 67 67 67 68 68 67 67 67 67 67 67 67 67 67 67 67 67 67 67 67 66 66 67 67 66 67 68 68 69 69 69 68 67 67 66 66 66 66 66 66 67 70 70 72 72 72 72 72 72 70 69 68 68 -9999 -9999 -9999 -9999 -9999 -9999 -9999 -9999
 -9999 -9999 -9999 -9999 -9999 -9999 -9999 69 70 69 69 70 69 68 68 67 67 66 66 66 67 67 67 67 67 67 68 67 68 67 67 68 68 67 67 67 67 67 67 67 66 66 67 67 67 67 67 67 67 66 66 66 66 66 66 68 68 68 67 67 65 64 65 65 64 65 65 65 67 68 70 71 72 72 71 71 70 69 69 68 67 67 -9999 -9999 -9999 -9999 -9999 -9999 -9999
 -9999 -9999 -9999 -9999 -9999 -9999 -9999 -9999 69 70 69 69 68 67 67 66 67 66 66 66 66 67 67 66 67 67 67 67 67 67 67 67 67 67 67 67 67 67 67 67 67 66 67 66 67 67 67 66 66 66 66 66 66 65 65 65 67 66 67 65 64 64 63 64 64 66 64 65 66 67 68 70 71 72 71 71 70 70 69 68 67 -9999 -9999 -9999 -9999 -9999 -9999 -9999 -9999
 -9999 -9999 -9999 -9999 -9999 -9999 -9999 -9999 70 70 70 69 68 68 68 67 65 65 65 65 65 67 66 67 66 67 67 67 67 67 67 66 66 66 67 66 66 66 66 67 67 66 66 66 66 66 66 66 66 66 66 65 66 65 66 63 65 63 66 65 62 62 61 62 63 62 64 64 65 68 69 70 70 71 70 70 70 70 68 68 -9999 -9999 -9999 -9999 -9999 -9999 -9999 -9999 -9999
 -9999 -9999 -9999 -9999 -9999 -9999 -9999 -9999 -9999 70 70 69 67 67 67 67 65 65 64 64 65 66 66 67 67 66 67 67 67 67 66 65 66 66 66 66 66 66 66 66 67 66 67 66 66 66 66 66 66 65 65 66 66 65 66 62 64 65 64 62 60 59 61 63 61 61 62 63 64 66 68 68 70 69 69 70 69 69 69 69 -9999 -9999 -9999 -9999 -9999 -9999 -9999 -9999 -9999
 -9999 -9999 -9999 -9999 -9999 -9999 -9999 -9999 -9999 71 70 68 67 67 66 66 64 63 63 64 64 66 66 66 67 67 66 66 67 67 66 66 65 66 66 66 66 66 65 65 66 66 66 66 66 66 66 66 65 65 66 66 66 66 66 62 60 58 60 59 61 55 56 57 58 59 61 62 64 65 67 67 68 68 69 69 69 69 67 -9999 -9999 -9999 -9999 -9999 -9999 -9999 -9999 -9999 -9999
 -9999 -9999 -9999 -9999 -9999 -9999 -9999 -9999 -9999 69 69 68 67 66 66 65 66 62 62 64 64 65 66 67 66 67 67 66 66 66 65 65 65 65 65 65 66 66 66 66 65 66 65 66 66 66 65 65 65 65 65 65 65 65 65 59 61 59 63 57 56 51 53 56 56 58 61 62 63 64 66 67 68 69 69 69 69 69 68 -9999 -9999 -9999 -9999 -9999 -9999 -9999 -9999 -9999 -9999
 -9999 -9999 -9999 -9999 -9999 -9999 -9999 -9999 -9999 -9999 70 69 67 66 66 66 65 65 62 64 64 64 66 67 67 67 67 66 66 65 65 65 65 64 64 64 64 65 65 65 66 66 65 65 65 65 65 65 65 65 66 65 64 65 62 62 62 64 59 60 51 50 52 53 55 57 59 61 62 64 65 66 67 68 69 69 68 68 68 -9999 -9999 -9999 -9999 -9999 -9999 -9999 -9999 -9999 -9999
 -9999 -9999 -9999 -9999 -9999 -9999 -9999 -9999 -9999 -9999 69 69 68 66 65 66 65 63 65 63 64 64 66 66 67 67 67 66 66 65 65 65 65 65 64 64 64 64 65 65 66 65 66 65 65 65 64 65 65 65 66 65 64 63 62 60 60 58 55 57 50 51 51 53 55 56 58 60 62 62 65 66 68 67 68 69 68 69 68 67 68 -9999 -9999 66 -9999 -9999 -9999 -9999 -9999
 -9999 -9999 -9999 -9999 -9999 -9999 -9999 -9999 -9999 -9999 -9999 69 68 67 65 65 64 63 63 64 65 64 65 66 67 67 67 66 66 65 64 64 64 64 64 64 64 64 65 65 66 66 66 65 65 65 64 64 64 64 64 63 64 62 61 56 52 54 49 50 49 50 52 53 55 56 58 59 60 61 64 64 66 66 68 68 68 68 69 68 69 -9999 -9999 -9999 -9999 -9999 -9999 -9999 -9999
 -9999 -9999 -9999 -9999 -9999 -9999 -9999 -9999 -9999 -9999 -9999 69 69 67 64 64 63 63 62 64 64 65 66 67 67 67 67 66 65 65 65 64 64 64 64 64 64 64 65 65 66 66 66 66 66 64 63 63 63 63 63 63 63 62 57 54 52 50 48 49 49 50 51 53 54 56 57 59 60 61 63 64 64 66 67 67 68 68 68 68 -9999 -9999 -9999 -9999 -9999 -9999 -9999 -9999 -9999
 -9999 -9999 -9999 -9999 -9999 -9999 -9999 -9999 -9999 -9999 -9999 68 68 67 64 64 63 63 63 63 64 65 66 66 67 67 66 66 66 65 65 63 63 63 64 63 65 65 65 66 66 66 66 66 65 64 63 63 63 62 63 62 62 60 55 53 51 50 49 50 50 51 52 52 54 56 57 58 60 61 63 63 66 66 66 66 68 68 68 -9999 -9999 -9999 -9999 -9999 -9999 -9999 -9999 -9999 -9999
 -9999 -9999 -9999 -9999 -9999 -9999 -9999 -9999 -9999 -9999 -9999 -9999 67 67 66 64 63 63 63 63 64 63 66 66 67 67 66 66 65 65 65 64 64 63 63 64 64 65 65 66 66 67 67 66 64 63 62 62 62 62 62 62 61 57 55 53 52 51 50 50 51 51 52 53 54 56 57 59 60 61 62 63 64 66 66 67 68 68 68 67 -9999 -9999 -9999 -9999 -9999 -9999 -9999 -9999 -9999
 -9999 -9999 -9999 -9999 -9999 -9999 -9999 -9999 -9999 -9999 -9999 -9999 -9999 66 65 65 63 63 63 63 65 64 66 65 66 66 66 66 65 65 65 64 63 62 63 64 64 64 65 67 68 68 67 65 65 63 63 62 62 62 61 61 58 56 55 54 53 52 52 51 51 51 53 53 55 55 57 59 60 61 62 64 64 65 66 67 67 67 66 -9999 -9999 -9999 -9999 -9999 -9999 -9999 -9999 -9999 -9999
 -9999 -9999 -9999 -9999 -9999 -9999 -9999 -9999 -9999 -9999 -9999 -9999 -9999 -9999 -9999 -9999 64 62 63 63 64 65 65 66 66 66 66 66 65 64 64 64 63 61 64 63 64 65 65 65 70 69 67 65 65 63 63 62 63 62 61 60 57 56 56 55 54 54 54 52 52 53 53 54 55 56 57 58 59 61 62 62 64 64 66 65 66 67 66 67 -9999 -9999 -9999 -9999 -9999 -9999 -9999 -9999 -9999
 -9999 -9999 -9999 -9999 -9999 -9999 -9999 -9999 -9999 -9999 -9999 -9999 -9999 -9999 -9999 -9999 -9999 -9999 63 64 64 65 65 65 66 66 66 65 65 65 64 64 61 60 63 63 64 64 65 67 69 68 66 65 64 64 64 63 62 61 60 59 57 56 55 55 54 55 56 52 53 53 54 55 56 56 58 59 60 61 62 63 64 64 65 66 66 65 67 66 -9999 -9999 -9999 -9999 -9999 -9999 -9999 -9999 -9999
 -9999 -9999 -9999 -9999 -9999 -9999 -9999 -9999 -9999 -9999 -9999 -9999 -9999 -9999 -9999 -9999 -9999 -9999 63 64 64 65 65 65 66 65 66 64 63 62 64 64 60 58 60 61 61 63 64 64 67 66 65 64 64 64 63 62 62 60 59 58 57 56 56 54 55 56 56 53 54 54 55 55 57 57 59 59 60 61 62 63 63 64 65 66 66 66 66 67 -9999 -9999 -9999 -9999 -9999 -9999 -9999 -9999 -9999
 -9999 -9999 -9999 -9999 -9999 -9999 -9999 -9999 -9999 -9999 -9999 -9999 -9999 -9999 -9999 -9999 -9999 -9999 -9999 -9999 -9999 63 65 65 66 65 66 64 63 62 60 61 59 59 60 61 60 60 62 61 64 63 63 62 63 63 63 62 61 60 59 58 57 56 56 55 55 56 55 54 54 55 55 56 57 58 58 60 60 61 62 63 64 64 64 66 66 66 68 66 66 -9999 -9999 -9999 -9999 -9999 -9999 -9999 -9999
 -9999 -9999 -9999 -9999 -9999 -9999 -9999 -9999 -9999 -9999 -9999 -9999 -9999 -9999 -9999 -9999 -9999 -9999 -9999 -9999 -9999 -9999 -9999 65 -9999 66 65 64 62 62 60 60 59 61 60 61 61 60 61 60 60 62 62 61 61 62 62 61 60 59 59 58 57 56 57 55 56 55 55 55 56 55 56 56 57 58 58 61 60 61 62 63 63 65 65 66 66 65 66 66 67 67 -9999 -9999 -9999 -9999 -9999 -9999 -9999
 -9999 -9999 -9999 -9999 -9999 -9999 -9999 -9999 -9999 -9999 -9999 -9999 -9999 -9999 -9999 -9999 -9999 -9999 -9999 -9999 -9999 -9999 -9999 -9999 -9999 -9999 66 63 63 62 60 59 59 61 61 60 61 60 59 59 60 60 60 61 60 60 61 61 60 59 58 57 57 57 57 57 56 57 56 55 56 56 57 58 57 58 59 59 61 61 62 64 64 64 65 65 65 66 66 67 67 68 -9999 -9999 -9999 -9999 -9999 -9999 -9999
 -9999 -9999 -9999 -9999 -9999 -9999 -9999 -9999 -9999 -9999 -9999 -9999 -9999 -9999 -9999 -9999 -9999 -9999 -9999 -9999 -9999 -9999 -9999 -9999 -9999 -9999 -9999 -9999 62 60 60 59 58 60 60 61 61 59 60 59 59 59 60 60 61 61 60 60 60 59 58 58 57 56 57 57 56 56 56 56 56 57 58 58 58 59 60 60 61 62 63 63 63 64 65 65 65 65 66 67 67 -9999 -9999 -9999 -9999 -9999 -9999 -9999 -9999
 -9999 -9999 -9999 -9999 -9999 -9999 -9999 -9999 -9999 -9999 -9999 -9999 -9999 -9999 -9999 -9999 -9999 -9999 -9999 -9999 -9999 -9999 -9999 -9999 -9999 -9999 -9999 -9999 -9999 -9999 -9999 -9999 59 58 59 60 60 60 60 60 59 59 59 60 60 60 60 60 59 59 58 57 57 57 57 57 56 56 57 56 57 57 58 58 60 60 60 62 61 63 62 63 63 64 65 65 64 66 66 66 67 67 69 -9999 -9999 -9999 -9999 -9999 -9999
 -9999 -9999 -9999 -9999 -9999 -9999 -9999 -9999 -9999 -9999 -9999 -9999 -9999 -9999 -9999 -9999 -9999 -9999 -9999 -9999 -9999 -9999 -9999 -9999 -9999 -9999 -9999 -9999 -9999 -9999 -9999 -9999 -9999 -9999 -9999 -9999 58 58 59 59 59 59 60 59 59 59 59 59 59 59 58 57 58 57 58 56 56 56 57 57 58 59 59 59 60 61 61 62 62 62 63 63 63 65 65 65 64 65 66 67 67 68 68 -9999 -9999 -9999 -9999 -9999 -9999
 -9999 -9999 -9999 -9999 -9999 -9999 -9999 -9999 -9999 -9999 -9999 -9999 -9999 -9999 -9999 -9999 -9999 -9999 -9999 -9999 -9999 -9999 -9999 -9999 -9999 -9999 -9999 -9999 -9999 -9999 -9999 -9999 -9999 -9999 -9999 -9999 -9999 -9999 58 58 59 58 58 59 59 59 59 58 58 58 57 57 58 57 58 57 57 57 58 58 59 59 59 60 61 62 61 62 63 63 63 64 64 64 65 65 65 65 67 67 68 67 69 -9999 -9999 -9999 -9999 -9999 -9999
 -9999 -9999 -9999 -9999 -9999 -9999 -9999 -9999 -9999 -9999 -9999 -9999 -9999 -9999 -9999 -9999 -9999 -9999 -9999 -9999 -9999 -9999 -9999 -9999 -9999 -9999 -9999 -9999 -9999 -9999 -9999 -9999 -9999 -9999 -9999 -9999 -9999 -9999 57 57 58 58 58 58 58 58 58 58 58 57 57 57 57 57 57 57 57 58 58 59 59 60 59 60 61 61 62 63 63 63 63 63 64 64 64 65 65 66 66 66 68 69 69 -9999 -9999 -9999 -9999 -9999 -9999
 -9999 -9999 -9999 -9999 -9999 -9999 -9999 -9999 -9999 -9999 -9999 -9999 -9999 -9999 -9999 -9999 -9999 -9999 -9999 -9999 -9999 -9999 -9999 -9999 -9999 -9999 -9999 -9999 -9999 -9999 -9999 -9999 -9999 -9999 -9999 -9999 -9999 -9999 -9999 57 56 57 58 58 58 58 58 57 57 57 57 56 56 58 56 57 58 58 58 59 60 60 60 61 62 62 63 63 64 63 64 64 64 65 65 65 65 65 66 67 68 69 70 70 -9999 -9999 -9999 -9999 -9999
 -9999 -9999 -9999 -9999 -9999 -9999 -9999 -9999 -9999 -9999 -9999 -9999 -9999 -9999 -9999 -9999 -9999 -9999 -9999 -9999 -9999 -9999 -9999 -9999 -9999 -9999 -9999 -9999 -9999 -9999 -9999 -9999 -9999 -9999 -9999 -9999 -9999 -9999 -9999 -9999 56 56 57 57 57 57 56 56 57 56 57 56 56 56 56 57 57 58 59 59 60 61 61 62 62 63 63 63 63 63 64 64 64 65 64 64 65 65 67 67 68 69 69 70 70 -9999 -9999 -9999 -9999
 -9999 -9999 -9999 -9999 -9999 -9999 -9999 -9999 -9999 -9999 -9999 -9999 -9999 -9999 -9999 -9999 -9999 -9999 -9999 -9999 -9999 -9999 -9999 -9999 -9999 -9999 -9999 -9999 -9999 -9999 -9999 -9999 -9999 -9999 -9999 -9999 -9999 -9999 -9999 -9999 55 56 57 56 57 57 56 57 56 56 56 56 56 56 56 56 58 58 60 60 60 61 63 63 64 63 63 64 64 63 63 64 63 63 63 62 63 64 65 66 68 69 69 69 71 71 -9999 -9999 -9999
 -9999 -9999 -9999 -9999 -9999 -9999 -9999 -9999 -9999 -9999 -9999 -9999 -9999 -9999 -9999 -9999 -9999 -9999 -9999 -9999 -9999 -9999 -9999 -9999 -9999 -9999 -9999 -9999 -9999 -9999 -9999 -9999 -9999 -9999 -9999 -9999 -9999 -9999 -9999 -9999 55 55 56 56 56 56 56 56 56 56 56 56 57 56 57 57 58 58 60 60 61 62 63 64 64 64 64 63 64 64 64 63 63 62 62 62 62 64 65 66 67 68 69 70 70 71 72 73 -9999
 -9999 -9999 -9999 -9999 -9999 -9999 -9999 -9999 -9999 -9999 -9999 -9999 -9999 -9999 -9999 -9999 -9999 -9999 -9999 -9999 -9999 -9999 -9999 -9999 -9999 -9999 -9999 -9999 -9999 -9999 -9999 -9999 -9999 -9999 -9999 -9999 -9999 -9999 -9999 -9999 55 55 55 56 56 56 56 56 55 56 55 56 55 56 56 57 58 59 60 61 62 63 64 64 64 65 64 65 64 63 64 63 63 62 61 62 63 63 65 66 67 68 69 69 71 72 73 74 -9999
 -9999 -9999 -9999 -9999 -9999 -9999 -9999 -9999 -9999 -9999 -9999 -9999 -9999 -9999 -9999 -9999 -9999 -9999 -9999 -9999 -9999 -9999 -9999 -9999 -9999 -9999 -9999 -9999 -9999 -9999 -9999 -9999 -9999 -9999 -9999 -9999 -9999 -9999 -9999 -9999 54 55 55 56 56 55 55 55 55 55 56 56 56 56 56 57 58 59 60 61 62 63 64 65 64 65 66 65 64 64 63 63 62 61 61 61 61 63 64 66 66 67 69 70 72 72 73 -9999 -9999
 -9999 -9999 -9999 -9999 -9999 -9999 -9999 -9999 -9999 -9999 -9999 -9999 -9999 -9999 -9999 -9999 -9999 -9999 -9999 -9999 -9999 -9999 -9999 -9999 -9999 -9999 -9999 -9999 -9999 -9999 -9999 -9999 -9999 -9999 -9999 -9999 -9999 -9999 -9999 -9999 55 55 55 55 55 55 55 55 55 55 56 55 56 56 57 57 58 60 60 62 62 63 63 64 64 65 65 65 65 64 63 63 62 62 61 61 62 63 64 65 67 68 70 71 72 72 -9999 -9999 -9999
 -9999 -9999 -9999 -9999 -9999 -9999 -9999 -9999 -9999 -9999 -9999 -9999 -9999 -9999 -9999 -9999 -9999 -9999 -9999 -9999 -9999 -9999 -9999 -9999 -9999 -9999 -9999 -9999 -9999 -9999 -9999 -9999 -9999 -9999 -9999 -9999 -9999 -9999 -9999 -9999 54 55 55 55 55 55 55 55 55 55 56 56 56 56 57 58 59 60 61 61 62 63 63 65 65 65 65 65 65 64 63 63 63 62 62 62 63 64 65 67 67 68 69 70 -9999 -9999 -9999 -9999 -9999
 -9999 -9999 -9999 -9999 -9999 -9999 -9999 -9999 -9999 -9999 -9999 -9999 -9999 -9999 -9999 -9999 -9999 -9999 -9999 -9999 -9999 -9999 -9999 -9999 -9999 -9999 -9999 -9999 -9999 -9999 -9999 -9999 -9999 -9999 -9999 -9999 -9999 -9999 -9999 -9999 -9999 55 54 55 56 55 56 54 55 55 56 56 56 56 57 58 59 60 61 62 62 64 64 65 64 65 64 64 65 64 64 63 63 63 63 63 64 65 66 66 68 -9999 -9999 -9999 -9999 -9999 -9999 -9999 -9999
 -9999 -9999 -9999 -9999 -9999 -9999 -9999 -9999 -9999 -9999 -9999 -9999 -9999 -9999 -9999 -9999 -9999 -9999 -9999 -9999 -9999 -9999 -9999 -9999 -9999 -9999 -9999 -9999 -9999 -9999 -9999 -9999 -9999 -9999 -9999 -9999 -9999 -9999 -9999 -9999 -9999 55 54 55 55 55 54 55 55 55 55 56 56 57 57 58 59 60 61 61 62 62 63 64 65 65 65 65 64 63 64 63 63 63 63 64 64 66 66 67 -9999 -9999 -9999 -9999 -9999 -9999 -9999 -9999 -9999
 -9999 -9999 -9999 -9999 -9999 -9999 -9999 -9999 -9999 -9999 -9999 -9999 -9999 -9999 -9999 -9999 -9999 -9999 -9999 -9999 -9999 -9999 -9999 -9999 -9999 -9999 -9999 -9999 -9999 -9999 -9999 -9999 -9999 -9999 -9999 -9999 -9999 -9999 -9999 -9999 -9999 55 55 55 54 55 56 55 55 55 56 56 57 57 58 59 59 59 60 61 61 62 63 64 64 64 64 65 64 64 63 63 63 64 65 -9999 -9999 -9999 -9999 -9999 -9999 -9999 -9999 -9999 -9999 -9999 -9999 -9999 -9999
 -9999 -9999 -9999 -9999 -9999 -9999 -9999 -9999 -9999 -9999 -9999 -9999 -9999 -9999 -9999 -9999 -9999 -9999 -9999 -9999 -9999 -9999 -9999 -9999 -9999 -9999 -9999 -9999 -9999 -9999 -9999 -9999 -9999 -9999 -9999 -9999 -9999 -9999 -9999 -9999 -9999 56 55 55 54 54 55 55 55 55 56 56 56 57 58 58 59 60 60 61 61 62 63 63 63 64 64 64 -9999 -9999 -9999 -9999 63 -9999 -9999 -9999 -9999 -9999 -9999 -9999 -9999 -9999 -9999 -9999 -9999 -9999 -9999 -9999 -9999
 -9999 -9999 -9999 -9999 -9999 -9999 -9999 -9999 -9999 -9999 -9999 -9999 -9999 -9999 -9999 -9999 -9999 -9999 -9999 -9999 -9999 -9999 -9999 -9999 -9999 -9999 -9999 -9999 -9999 -9999 -9999 -9999 -9999 -9999 -9999 -9999 -9999 -9999 -9999 -9999 -9999 -9999 56 56 55 56 55 54 55 55 56 -9999 -9999 57 58 58 58 58 59 61 61 61 62 62 63 63 63 -9999 -9999 -9999 -9999 -9999 -9999 -9999 -9999 -9999 -9999 -9999 -9999 -9999 -9999 -9999 -9999 -9999 -9999 -9999 -9999 -9999 -9999
 -9999 -9999 -9999 -9999 -9999 -9999 -9999 -9999 -9999 -9999 -9999 -9999 -9999 -9999 -9999 -9999 -9999 -9999 -9999 -9999 -9999 -9999 -9999 -9999 -9999 -9999 -9999 -9999 -9999 -9999 -9999 -9999 -9999 -9999 -9999 -9999 -9999 -9999 -9999 -9999 -9999 -9999 -9999 -9999 -9999 -9999 -9999 -9999 -9999 -9999 -9999 -9999 -9999 -9999 -9999 57 57 58 59 -9999 -9999 -9999 61 62 63 -9999 -9999 -9999 -9999 -9999 -9999 -9999 -9999 -9999 -9999 -9999 -9999 -9999 -9999 -9999 -9999 -9999 -9999 -9999 -9999 -9999 -9999 -9999 -9999
 -9999 -9999 -9999 -9999 -9999 -9999 -9999 -9999 -9999 -9999 -9999 -9999 -9999 -9999 -9999 -9999 -9999 -9999 -9999 -9999 -9999 -9999 -9999 -9999 -9999 -9999 -9999 -9999 -9999 -9999 -9999 -9999 -9999 -9999 -9999 -9999 -9999 -9999 -9999 -9999 -9999 -9999 -9999 -9999 -9999 -9999 -9999 -9999 -9999 -9999 -9999 -9999 -9999 -9999 -9999 -9999 -9999 -9999 -9999 -9999 -9999 -9999 -9999 -9999 -9999 -9999 -9999 -9999 -9999 -9999 -9999 -9999 -9999 -9999 -9999 -9999 -9999 -9999 -9999 -9999 -9999 -9999 -9999 -9999 -9999 -9999 -9999 -9999 -9999
