# Supplementary material for: Climate Change Influences Potential Distribution of Infected Aedes aegypti Co-Occurrence with Dengue Epidemics Risk Areas in Tanzania
Source: PLoS One. 2016 Sep 28;11(9):e0162649. doi: 10.1371/journal.pone.0162649 (PMC5040426; doi:10.1371/journal.pone.0162649)
Supplement: S1 File — (ZIP) [file pone.0162649.s001.zip › S1_File/bioData/bioData-2050/Tz_bio4.asc]

ncols        89
nrows        86
xllcorner    29.371397018433
yllcorner    -11.758983612061
cellsize      0.125
NODATA_value  -9999
 -9999 -9999 -9999 -9999 -9999 -9999 -9999 -9999 -9999 -9999 -9999 449 421 459 466 474 507 507 541 539 554 548 568 525 557 529 542 530 545 530 500 534 505 511 552 541 -9999 -9999 -9999 -9999 -9999 -9999 -9999 -9999 -9999 -9999 -9999 -9999 -9999 -9999 -9999 -9999 -9999 -9999 -9999 -9999 -9999 -9999 -9999 -9999 -9999 -9999 -9999 -9999 -9999 -9999 -9999 -9999 -9999 -9999 -9999 -9999 -9999 -9999 -9999 -9999 -9999 -9999 -9999 -9999 -9999 -9999 -9999 -9999 -9999 -9999 -9999 -9999 -9999
 -9999 -9999 -9999 -9999 -9999 -9999 -9999 -9999 -9999 355 366 382 415 428 460 446 461 471 485 527 536 532 542 510 523 536 549 489 490 520 517 534 518 497 487 508 554 552 603 -9999 -9999 -9999 -9999 -9999 -9999 -9999 -9999 -9999 -9999 -9999 -9999 -9999 -9999 -9999 -9999 -9999 -9999 -9999 -9999 -9999 -9999 -9999 -9999 -9999 -9999 -9999 -9999 -9999 -9999 -9999 -9999 -9999 -9999 -9999 -9999 -9999 -9999 -9999 -9999 -9999 -9999 -9999 -9999 -9999 -9999 -9999 -9999 -9999 -9999
 -9999 -9999 -9999 -9999 -9999 -9999 -9999 -9999 -9999 -9999 330 366 366 366 412 437 437 469 477 492 492 500 495 512 523 524 534 517 527 505 490 502 465 504 492 517 520 550 568 602 614 -9999 -9999 -9999 -9999 -9999 -9999 -9999 -9999 -9999 -9999 -9999 -9999 -9999 -9999 -9999 -9999 -9999 -9999 -9999 -9999 -9999 -9999 -9999 -9999 -9999 -9999 -9999 -9999 -9999 -9999 -9999 -9999 -9999 -9999 -9999 -9999 -9999 -9999 -9999 -9999 -9999 -9999 -9999 -9999 -9999 -9999 -9999 -9999
 -9999 -9999 -9999 -9999 -9999 -9999 -9999 -9999 -9999 -9999 317 281 338 362 372 404 429 444 451 494 509 495 502 496 512 518 497 480 487 479 493 503 479 473 461 505 484 506 575 573 609 649 680 -9999 -9999 -9999 -9999 -9999 -9999 -9999 -9999 -9999 -9999 -9999 -9999 -9999 -9999 -9999 -9999 -9999 -9999 -9999 -9999 -9999 -9999 -9999 -9999 -9999 -9999 -9999 -9999 -9999 -9999 -9999 -9999 -9999 -9999 -9999 -9999 -9999 -9999 -9999 -9999 -9999 -9999 -9999 -9999 -9999 -9999
 -9999 -9999 -9999 -9999 -9999 -9999 -9999 -9999 -9999 -9999 -9999 309 341 317 347 362 377 401 423 441 460 486 501 482 457 461 482 505 510 500 502 510 496 477 463 479 497 519 535 561 551 597 637 682 682 -9999 -9999 -9999 -9999 -9999 -9999 -9999 -9999 -9999 -9999 -9999 -9999 -9999 -9999 -9999 -9999 -9999 -9999 -9999 -9999 -9999 -9999 -9999 -9999 -9999 -9999 -9999 -9999 -9999 -9999 -9999 -9999 -9999 -9999 -9999 -9999 -9999 -9999 -9999 -9999 -9999 -9999 -9999 -9999
 -9999 -9999 -9999 -9999 -9999 -9999 -9999 -9999 -9999 -9999 -9999 -9999 312 300 337 348 362 393 384 425 442 453 460 456 448 464 482 470 482 511 510 493 499 486 471 501 486 550 545 535 574 589 640 676 699 727 -9999 -9999 -9999 -9999 -9999 -9999 -9999 -9999 -9999 -9999 -9999 -9999 -9999 -9999 -9999 -9999 -9999 -9999 -9999 -9999 -9999 -9999 -9999 -9999 -9999 -9999 -9999 -9999 -9999 -9999 -9999 -9999 -9999 -9999 -9999 -9999 -9999 -9999 -9999 -9999 -9999 -9999 -9999
 -9999 -9999 -9999 -9999 -9999 -9999 -9999 -9999 -9999 -9999 -9999 -9999 301 300 316 345 329 348 370 415 438 429 448 453 445 462 492 512 492 501 510 516 503 500 485 514 482 526 521 540 580 600 635 688 719 759 802 806 -9999 -9999 -9999 -9999 -9999 -9999 -9999 -9999 -9999 -9999 -9999 -9999 -9999 -9999 -9999 -9999 -9999 -9999 -9999 -9999 -9999 -9999 -9999 -9999 -9999 -9999 -9999 -9999 -9999 -9999 -9999 -9999 -9999 -9999 -9999 -9999 -9999 -9999 -9999 -9999 -9999
 -9999 -9999 -9999 -9999 -9999 -9999 -9999 -9999 -9999 -9999 -9999 -9999 296 307 306 333 325 328 344 385 413 413 460 455 460 466 478 496 501 492 528 534 510 517 508 536 520 515 533 558 562 603 665 721 760 790 776 807 855 877 -9999 -9999 -9999 -9999 -9999 -9999 -9999 -9999 -9999 -9999 -9999 -9999 -9999 -9999 -9999 -9999 -9999 -9999 -9999 -9999 -9999 -9999 -9999 -9999 -9999 -9999 -9999 -9999 -9999 -9999 -9999 -9999 -9999 -9999 -9999 -9999 -9999 -9999 -9999
 -9999 -9999 -9999 -9999 -9999 -9999 -9999 -9999 -9999 -9999 -9999 -9999 297 298 328 334 335 339 360 355 395 410 424 426 461 477 468 496 492 503 514 535 532 525 525 559 504 562 581 575 601 610 690 728 768 792 796 850 894 906 931 1027 -9999 -9999 -9999 -9999 -9999 -9999 -9999 -9999 -9999 -9999 -9999 -9999 -9999 -9999 -9999 -9999 -9999 -9999 -9999 -9999 -9999 -9999 -9999 -9999 -9999 -9999 -9999 -9999 -9999 -9999 -9999 -9999 -9999 -9999 -9999 -9999 -9999
 -9999 -9999 -9999 -9999 -9999 -9999 -9999 -9999 -9999 -9999 -9999 -9999 331 294 309 352 293 352 333 352 378 397 409 429 448 501 485 486 508 527 519 542 522 535 519 531 575 569 583 618 606 644 714 745 788 814 863 873 907 933 993 1116 1093 -9999 -9999 -9999 -9999 -9999 -9999 -9999 -9999 -9999 -9999 -9999 -9999 -9999 -9999 -9999 -9999 -9999 -9999 -9999 -9999 -9999 -9999 -9999 -9999 -9999 -9999 -9999 -9999 -9999 -9999 -9999 -9999 -9999 -9999 -9999 -9999
 -9999 -9999 -9999 -9999 -9999 -9999 -9999 -9999 -9999 -9999 -9999 -9999 324 309 315 296 330 307 354 356 373 401 404 475 500 508 490 499 476 518 548 544 564 556 563 563 557 585 591 657 652 679 760 792 806 846 891 938 955 1012 1036 1157 1162 1154 1183 -9999 -9999 -9999 -9999 -9999 -9999 -9999 -9999 -9999 -9999 -9999 -9999 -9999 -9999 -9999 -9999 -9999 -9999 -9999 -9999 -9999 -9999 -9999 -9999 -9999 -9999 -9999 -9999 -9999 -9999 -9999 -9999 -9999 -9999
 -9999 -9999 -9999 -9999 -9999 -9999 -9999 -9999 -9999 -9999 -9999 328 309 278 322 283 334 324 368 352 364 390 398 475 481 527 522 481 513 516 557 579 584 585 593 559 579 612 654 663 685 720 779 802 839 916 967 976 990 1009 1123 1144 1164 1173 1210 1213 1233 -9999 -9999 -9999 -9999 -9999 -9999 -9999 -9999 -9999 -9999 -9999 -9999 -9999 -9999 -9999 -9999 -9999 -9999 -9999 -9999 -9999 -9999 -9999 -9999 -9999 -9999 -9999 -9999 -9999 -9999 -9999 -9999
 -9999 -9999 -9999 -9999 -9999 -9999 -9999 -9999 -9999 333 338 347 340 318 340 347 323 357 367 394 385 397 423 464 503 517 511 493 522 530 581 602 583 608 598 606 640 636 673 688 696 770 787 823 907 952 965 1027 1058 1106 1150 1200 1203 1184 1254 1211 1250 1247 1308 -9999 -9999 -9999 -9999 -9999 -9999 -9999 -9999 -9999 -9999 -9999 -9999 -9999 -9999 -9999 -9999 -9999 -9999 -9999 -9999 -9999 -9999 -9999 -9999 -9999 -9999 -9999 -9999 -9999 -9999
 -9999 -9999 -9999 -9999 -9999 -9999 -9999 -9999 -9999 331 338 317 328 321 310 392 372 380 397 377 396 386 442 482 520 540 524 563 597 637 629 647 628 645 628 639 659 641 682 710 731 780 820 864 929 993 1037 1063 1081 1153 1189 1217 1190 1237 1240 1261 1262 1307 1320 1353 1350 -9999 -9999 -9999 -9999 -9999 -9999 -9999 -9999 -9999 -9999 -9999 -9999 -9999 -9999 -9999 -9999 -9999 -9999 -9999 -9999 -9999 -9999 -9999 -9999 -9999 -9999 -9999 -9999
 -9999 -9999 -9999 -9999 -9999 -9999 -9999 -9999 -9999 371 350 317 309 328 364 374 398 441 404 391 399 438 449 486 527 541 581 634 650 679 678 683 652 641 678 692 667 674 722 720 782 810 864 895 963 1035 1070 1112 1141 1157 1239 1239 1157 1267 1266 1283 1282 1299 1329 1357 1401 1387 -9999 -9999 -9999 -9999 -9999 -9999 -9999 -9999 -9999 -9999 -9999 -9999 -9999 -9999 -9999 -9999 -9999 -9999 -9999 -9999 -9999 -9999 -9999 -9999 -9999 -9999 -9999
 -9999 -9999 -9999 -9999 -9999 -9999 -9999 -9999 -9999 406 375 338 341 315 359 444 437 421 401 409 415 450 499 528 545 603 628 651 706 701 706 687 720 688 710 723 735 747 724 784 776 836 907 947 1007 1071 1124 1201 1225 1290 1247 1114 1240 1279 1256 1301 1308 1324 1366 1364 1421 1463 1361 1395 -9999 -9999 -9999 -9999 -9999 -9999 -9999 -9999 -9999 -9999 -9999 -9999 -9999 -9999 -9999 -9999 -9999 -9999 -9999 -9999 -9999 -9999 -9999 -9999 -9999
 -9999 -9999 -9999 -9999 -9999 -9999 -9999 -9999 -9999 -9999 -9999 -9999 365 384 393 412 425 430 442 393 443 460 501 572 582 637 636 644 709 749 706 730 702 721 712 712 742 729 768 814 836 856 932 979 1038 1111 1160 1236 1239 1273 1118 1182 1296 1312 1313 1314 1346 1314 1334 1386 1431 1472 1289 1140 1259 1397 -9999 -9999 -9999 -9999 -9999 -9999 -9999 -9999 -9999 -9999 -9999 -9999 -9999 -9999 -9999 -9999 -9999 -9999 -9999 -9999 -9999 -9999 -9999
 -9999 -9999 -9999 -9999 -9999 -9999 -9999 -9999 -9999 -9999 -9999 -9999 384 364 392 365 393 423 414 431 475 491 528 579 625 661 706 726 756 745 749 754 758 769 757 786 748 739 793 806 850 901 956 1030 1085 1154 1212 1226 1277 1301 1247 1190 1337 1333 1328 1337 1334 1321 1320 1368 1453 1473 1390 1311 1137 1352 1546 -9999 -9999 -9999 -9999 -9999 -9999 -9999 -9999 -9999 -9999 -9999 -9999 -9999 -9999 -9999 -9999 -9999 -9999 -9999 -9999 -9999 -9999
 -9999 -9999 -9999 -9999 -9999 -9999 -9999 -9999 -9999 -9999 -9999 -9999 448 421 454 408 429 445 447 471 488 556 599 612 649 704 709 735 758 798 791 783 793 785 767 798 788 811 807 827 861 936 997 1057 1087 1190 1228 1310 1176 1263 1341 1376 1347 1361 1366 1344 1312 1341 1351 1342 1423 1475 1567 1599 1491 1528 1574 -9999 -9999 -9999 -9999 -9999 -9999 -9999 -9999 -9999 -9999 -9999 -9999 -9999 -9999 -9999 -9999 -9999 -9999 -9999 -9999 -9999 -9999
 -9999 -9999 -9999 -9999 -9999 -9999 -9999 -9999 -9999 -9999 471 514 491 429 480 489 472 484 520 515 554 608 609 672 699 744 754 781 805 815 812 829 859 860 820 806 820 835 840 870 900 952 984 1084 1166 1241 1275 1284 1353 1390 1391 1392 1394 1380 1380 1350 1358 1334 1339 1356 1393 1495 1550 1642 1620 1602 -9999 -9999 -9999 -9999 -9999 -9999 -9999 -9999 -9999 -9999 -9999 -9999 -9999 -9999 -9999 -9999 -9999 -9999 -9999 -9999 -9999 -9999 -9999
 -9999 -9999 -9999 -9999 -9999 -9999 -9999 -9999 -9999 690 607 533 523 528 540 519 531 572 570 616 604 650 677 729 735 778 805 851 822 821 827 859 854 848 852 845 848 843 870 898 927 976 1024 1112 1146 1217 1245 1289 1358 1409 1423 1407 1422 1389 1390 1370 1361 1371 1368 1394 1460 1501 1573 1579 1571 1608 -9999 -9999 -9999 -9999 -9999 -9999 -9999 -9999 -9999 -9999 -9999 -9999 -9999 -9999 -9999 -9999 -9999 -9999 -9999 -9999 -9999 -9999 -9999
 -9999 -9999 -9999 -9999 -9999 -9999 -9999 -9999 -9999 825 594 533 567 629 622 628 575 617 636 668 702 720 781 796 806 817 820 828 852 837 882 857 888 849 878 879 899 899 918 923 960 981 1050 1088 1167 1208 1280 1364 1441 1423 1440 1396 1406 1424 1437 1375 1357 1392 1401 1451 1466 1494 1536 1557 1602 1581 1544 -9999 -9999 -9999 -9999 -9999 -9999 -9999 -9999 -9999 -9999 -9999 -9999 -9999 -9999 -9999 -9999 -9999 -9999 -9999 -9999 -9999 -9999
 -9999 -9999 -9999 -9999 -9999 -9999 -9999 -9999 959 846 764 714 691 673 668 662 658 688 704 748 779 772 840 833 845 886 860 879 882 897 879 879 863 881 883 894 864 896 920 928 935 1009 1071 1151 1195 1254 1341 1412 1448 1436 1435 1432 1421 1431 1431 1406 1418 1422 1427 1454 1476 1509 1538 1573 1593 1610 1577 1620 -9999 -9999 -9999 -9999 -9999 -9999 -9999 -9999 -9999 -9999 -9999 -9999 -9999 -9999 -9999 -9999 -9999 -9999 -9999 -9999 -9999
 -9999 -9999 -9999 -9999 -9999 -9999 -9999 950 907 873 765 782 718 726 704 724 726 748 749 783 850 840 885 907 918 898 954 930 880 882 889 905 897 912 905 910 939 932 938 939 1002 1028 1085 1162 1216 1299 1388 1458 1495 1457 1490 1426 1455 1436 1440 1432 1441 1446 1423 1465 1501 1532 1553 1569 1599 1603 1614 1640 1613 1593 -9999 -9999 -9999 -9999 -9999 -9999 -9999 -9999 -9999 -9999 -9999 -9999 -9999 -9999 -9999 -9999 -9999 -9999 -9999
 -9999 -9999 -9999 -9999 -9999 -9999 862 840 806 830 819 828 777 767 795 798 803 832 879 907 907 953 972 996 1025 1021 1008 1010 978 966 989 956 941 957 948 964 957 977 959 997 988 1052 1105 1185 1260 1317 1392 1430 1409 1446 1429 1493 1467 1442 1426 1471 1450 1445 1488 1488 1492 1549 1564 1600 1645 1662 1697 1688 1650 1628 1585 1578 1550 -9999 -9999 -9999 -9999 -9999 -9999 -9999 -9999 -9999 -9999 -9999 -9999 -9999 -9999 -9999 -9999
 -9999 -9999 -9999 -9999 -9999 732 770 817 845 820 817 823 790 814 816 861 876 914 938 946 971 992 1032 1054 1048 1074 1070 1070 1042 1011 1003 1003 978 1000 978 978 956 960 1003 995 1030 1081 1128 1196 1217 1307 1377 1429 1422 1460 1420 1436 1440 1458 1473 1483 1470 1447 1505 1504 1526 1546 1543 1592 1616 1665 1670 1638 1624 1627 1630 1597 1568 1545 -9999 -9999 -9999 -9999 -9999 -9999 -9999 -9999 -9999 -9999 -9999 -9999 -9999 -9999 -9999
 -9999 -9999 -9999 -9999 611 666 714 731 794 793 816 805 833 835 855 879 923 910 950 988 1017 1065 1063 1080 1072 1100 1096 1100 1114 1080 1034 1077 1049 1046 980 984 996 992 1011 1012 1035 1060 1163 1210 1274 1312 1360 1400 1434 1452 1445 1398 1452 1463 1500 1502 1480 1481 1498 1553 1510 1510 1557 1585 1631 1643 1635 1647 1634 1641 1619 1641 1585 1580 1562 -9999 -9999 -9999 -9999 -9999 -9999 -9999 -9999 -9999 -9999 -9999 -9999 -9999 -9999
 -9999 531 544 557 575 645 689 728 739 768 796 827 829 873 881 919 926 946 1008 1025 1078 1084 1121 1146 1149 1152 1137 1147 1099 1117 1115 1110 1065 1043 1042 1029 1019 1013 1029 1022 1028 1102 1144 1184 1233 1310 1349 1440 1426 1476 1420 1424 1485 1465 1519 1493 1496 1491 1498 1490 1533 1510 1557 1555 1600 1630 1657 1653 1657 1664 1664 1657 1610 1590 1560 1515 1478 -9999 -9999 -9999 -9999 -9999 -9999 -9999 -9999 -9999 -9999 -9999 -9999
 -9999 520 517 552 609 611 653 683 720 759 771 805 853 857 905 917 961 1019 1042 1072 1094 1114 1125 1145 1167 1180 1183 1169 1167 1142 1131 1114 1091 1069 1045 1030 1040 1009 1033 1031 1063 1098 1150 1219 1270 1303 1379 1446 1433 1436 1468 1485 1505 1499 1495 1500 1461 1486 1491 1498 1541 1559 1556 1597 1593 1614 1643 1669 1685 1683 1666 1700 1655 1644 1552 1543 1477 1460 -9999 -9999 -9999 -9999 -9999 -9999 -9999 -9999 -9999 -9999 -9999
 520 544 538 554 595 602 655 647 704 721 780 801 859 880 937 946 991 1017 1077 1104 1148 1177 1178 1172 1192 1213 1200 1201 1198 1153 1137 1135 1084 1080 1062 1051 1050 1052 1052 1055 1082 1125 1184 1249 1268 1310 1367 1387 1432 1465 1483 1487 1462 1504 1489 1483 1518 1524 1482 1534 1495 1544 1553 1563 1588 1636 1638 1677 1677 1692 1676 1714 1701 1598 1559 1520 1510 1457 1421 -9999 -9999 -9999 -9999 -9999 -9999 -9999 -9999 -9999 -9999
 567 528 557 553 564 589 612 653 680 697 748 804 827 901 941 976 1018 1040 1084 1138 1195 1195 1220 1224 1204 1208 1233 1212 1185 1187 1166 1143 1111 1101 1077 1072 1072 1070 1080 1080 1115 1145 1190 1233 1293 1339 1371 1406 1451 1474 1485 1495 1470 1495 1501 1514 1495 1489 1499 1509 1503 1531 1546 1571 1626 1603 1631 1655 1682 1718 1689 1649 1701 1639 1595 1500 1468 1439 -9999 -9999 -9999 -9999 -9999 -9999 -9999 -9999 -9999 -9999 -9999
 572 575 577 559 596 618 614 649 682 701 733 797 860 883 929 979 1001 1025 1077 1138 1177 1218 1228 1262 1248 1246 1196 1221 1188 1204 1188 1166 1139 1118 1116 1098 1069 1088 1099 1094 1150 1187 1211 1244 1297 1358 1384 1399 1414 1475 1468 1497 1493 1487 1489 1467 1490 1480 1516 1507 1528 1512 1573 1594 1569 1593 1613 1627 1682 1678 1694 1686 1635 1614 1626 1522 1459 1394 -9999 -9999 -9999 -9999 -9999 1151 -9999 -9999 -9999 -9999 -9999
 -9999 587 613 628 650 596 610 683 678 737 742 798 860 902 922 966 1019 1072 1097 1152 1193 1246 1240 1208 1232 1222 1225 1216 1202 1187 1174 1190 1138 1126 1111 1095 1080 1099 1095 1086 1130 1183 1210 1255 1295 1357 1402 1398 1429 1468 1477 1482 1518 1455 1448 1469 1474 1473 1466 1514 1494 1527 1542 1555 1598 1599 1563 1604 1623 1673 1668 1639 1624 1629 1585 1501 1450 1401 -9999 -9999 -9999 -9999 -9999 1170 -9999 -9999 -9999 -9999 -9999
 -9999 611 650 669 628 650 671 654 697 754 768 819 846 885 933 967 1007 1087 1112 1144 1186 1250 1233 1221 1235 1224 1241 1230 1204 1190 1171 1174 1145 1147 1121 1110 1109 1123 1111 1112 1180 1202 1209 1287 1296 1331 1369 1432 1430 1439 1480 1475 1505 1469 1487 1476 1480 1443 1494 1497 1501 1506 1523 1585 1556 1602 1611 1610 1599 1619 1612 1609 1556 1573 1548 1451 1456 1397 -9999 -9999 -9999 -9999 -9999 1159 -9999 -9999 -9999 -9999 -9999
 -9999 -9999 678 668 661 676 690 704 714 750 785 841 850 910 944 973 1048 1103 1111 1154 1177 1205 1222 1200 1225 1210 1224 1240 1193 1204 1187 1195 1138 1122 1127 1094 1118 1123 1140 1115 1151 1215 1257 1275 1295 1353 1405 1383 1426 1423 1456 1462 1500 1465 1464 1482 1452 1466 1452 1479 1485 1497 1528 1548 1547 1549 1554 1575 1574 1568 1544 1516 1505 1546 1472 1448 1428 -9999 -9999 -9999 -9999 -9999 1181 -9999 -9999 -9999 -9999 -9999 -9999
 -9999 -9999 750 717 712 730 693 727 758 759 812 847 883 922 974 964 1053 1084 1101 1129 1203 1215 1193 1198 1200 1209 1192 1183 1184 1194 1191 1154 1187 1142 1102 1131 1087 1081 1147 1144 1192 1195 1235 1273 1311 1367 1392 1407 1413 1445 1438 1457 1474 1475 1435 1459 1447 1406 1447 1446 1466 1474 1471 1497 1533 1538 1540 1535 1538 1514 1518 1485 1472 1444 1404 1347 1357 -9999 -9999 -9999 -9999 -9999 -9999 -9999 -9999 -9999 -9999 -9999 -9999
 -9999 -9999 817 820 778 761 789 762 776 794 840 831 881 910 972 1004 1023 1064 1102 1107 1179 1172 1194 1216 1213 1214 1214 1226 1191 1192 1182 1180 1153 1124 1108 1129 1152 1129 1133 1175 1181 1238 1246 1282 1298 1349 1386 1400 1436 1424 1471 1420 1463 1492 1461 1457 1439 1416 1431 1422 1428 1436 1466 1499 1510 1511 1516 1505 1488 1473 1448 1426 1376 1398 1327 1297 -9999 -9999 -9999 -9999 -9999 -9999 -9999 -9999 -9999 -9999 -9999 -9999 -9999
 -9999 -9999 870 850 839 809 803 786 831 824 850 861 890 915 974 987 1028 1056 1092 1132 1141 1158 1198 1200 1198 1208 1182 1212 1203 1192 1180 1164 1163 1172 1144 1140 1125 1155 1163 1159 1213 1233 1273 1270 1297 1356 1389 1409 1437 1437 1449 1438 1425 1438 1451 1474 1443 1447 1414 1397 1409 1442 1462 1482 1498 1489 1474 1473 1436 1420 1437 1369 1366 1331 1260 1241 -9999 -9999 -9999 -9999 -9999 -9999 -9999 -9999 -9999 -9999 -9999 -9999 -9999
 -9999 -9999 895 867 862 837 812 822 823 823 847 887 911 946 980 974 1032 1046 1075 1102 1142 1158 1185 1191 1188 1200 1197 1195 1198 1189 1182 1182 1148 1132 1122 1121 1122 1136 1188 1189 1221 1262 1275 1296 1323 1365 1405 1434 1431 1443 1428 1445 1424 1463 1470 1481 1435 1413 1373 1378 1407 1433 1441 1479 1483 1476 1492 1444 1411 1376 1341 1300 1312 1291 1229 1213 -9999 -9999 -9999 1142 -9999 -9999 -9999 -9999 -9999 -9999 -9999 -9999 -9999
 -9999 989 909 928 898 864 862 859 854 813 833 903 893 936 951 977 1003 1041 1099 1094 1112 1176 1211 1172 1184 1190 1201 1176 1197 1220 1178 1189 1149 1101 1130 1140 1135 1167 1184 1209 1205 1226 1251 1300 1329 1376 1404 1424 1438 1437 1425 1439 1464 1460 1456 1473 1447 1376 1353 1339 1370 1440 1450 1462 1503 1513 1454 1405 1375 1320 1325 1299 1272 1233 1197 -9999 -9999 -9999 -9999 1097 -9999 -9999 -9999 -9999 -9999 -9999 -9999 -9999 -9999
 -9999 965 972 788 884 879 892 869 871 877 872 885 894 920 965 961 994 1049 1090 1084 1149 1125 1161 1175 1180 1197 1199 1190 1218 1208 1182 1169 1166 1157 1155 1151 1161 1175 1188 1192 1219 1258 1290 1300 1335 1356 1392 1439 1430 1439 1438 1438 1443 1472 1494 1462 1474 1325 1301 1308 1330 1394 1443 1462 1496 1509 1453 1415 1346 1322 1307 1267 1248 1242 1195 1207 -9999 -9999 -9999 1111 -9999 -9999 -9999 -9999 -9999 -9999 -9999 -9999 -9999
 -9999 986 1021 907 823 901 897 882 886 869 885 887 933 936 946 984 984 1008 1060 1099 1112 1131 1191 1191 1158 1195 1190 1202 1187 1206 1181 1195 1155 1154 1170 1190 1135 1161 1179 1222 1251 1256 1278 1306 1333 1366 1360 1406 1413 1434 1424 1385 1423 1440 1426 1451 1270 1236 1242 1282 1314 1419 1444 1476 1490 1481 1480 1410 1382 1304 1263 1244 1240 1230 1228 1237 -9999 -9999 -9999 -9999 1115 -9999 -9999 -9999 -9999 -9999 -9999 -9999 -9999
 -9999 -9999 1021 999 970 939 913 901 882 877 914 897 937 970 981 959 1006 1006 1068 1092 1116 1138 1186 1169 1168 1179 1191 1192 1180 1197 1214 1192 1172 1179 1174 1193 1184 1182 1220 1240 1259 1281 1288 1323 1349 1363 1399 1400 1426 1420 1423 1406 1443 1413 1407 1357 1233 1155 1226 1281 1298 1367 1451 1479 1487 1520 1504 1467 1407 1360 1293 1258 1246 1230 1250 1313 -9999 -9999 -9999 -9999 -9999 1141 -9999 -9999 -9999 -9999 -9999 -9999 -9999
 -9999 -9999 -9999 983 1001 973 942 926 898 905 930 956 1002 958 1003 982 1039 1013 1034 1100 1165 1135 1176 1176 1182 1169 1162 1208 1211 1176 1209 1212 1186 1188 1188 1179 1200 1206 1216 1241 1261 1290 1311 1294 1301 1344 1360 1396 1411 1400 1393 1419 1386 1340 1342 1261 1197 1317 1212 1256 1328 1460 1501 1552 1556 1561 1560 1551 1450 1377 1307 1257 1229 1221 1262 1307 1323 1278 -9999 -9999 -9999 -9999 -9999 -9999 -9999 -9999 -9999 -9999 -9999
 -9999 -9999 -9999 1027 995 1005 989 955 912 923 953 976 1021 1017 1037 1059 1086 1118 1061 1141 1137 1158 1191 1189 1198 1207 1182 1202 1216 1185 1204 1216 1198 1205 1188 1166 1199 1236 1225 1234 1264 1279 1276 1317 1313 1358 1362 1380 1394 1382 1340 1354 1349 1363 1251 1218 1202 1202 1306 1366 1330 1501 1500 1551 1592 1641 1658 1618 1541 1424 1302 1269 1221 1239 1251 1273 1267 1274 1314 -9999 -9999 -9999 -9999 -9999 -9999 -9999 -9999 -9999 -9999
 -9999 -9999 -9999 -9999 -9999 1005 949 939 956 943 943 960 1004 1049 1071 1080 1132 1129 1105 1075 1177 1188 1212 1229 1242 1194 1187 1207 1205 1189 1213 1210 1191 1198 1215 1186 1206 1238 1255 1261 1244 1303 1275 1319 1339 1327 1335 1354 1388 1384 1343 1352 1324 1342 1262 1188 1185 1197 1308 1335 1489 1535 1539 1562 1628 1670 1694 1674 1555 1468 1363 1316 1268 1247 1258 1270 1289 1307 1330 -9999 -9999 -9999 -9999 -9999 -9999 -9999 -9999 -9999 -9999
 -9999 -9999 -9999 -9999 -9999 -9999 949 944 946 964 960 987 1030 1066 1111 1148 1180 1168 1161 1146 1176 1190 1198 1223 1208 1202 1207 1196 1215 1229 1227 1204 1213 1250 1246 1242 1227 1255 1261 1292 1294 1311 1314 1330 1319 1327 1327 1341 1334 1333 1331 1318 1315 1349 1290 1251 1200 1225 1274 1370 1496 1533 1572 1603 1626 1673 1701 1680 1645 1468 1382 1341 1297 1266 1256 1254 1260 1299 1339 1349 1323 -9999 -9999 -9999 -9999 -9999 -9999 -9999 -9999
 -9999 -9999 -9999 -9999 -9999 -9999 -9999 952 954 978 985 982 1000 1115 1159 1208 1241 1307 1116 1158 1200 1255 1271 1255 1220 1227 1225 1226 1209 1210 1236 1213 1223 1246 1281 1252 1228 1258 1278 1289 1319 1310 1309 1306 1296 1289 1310 1298 1307 1306 1320 1324 1328 1295 1306 1210 1211 1229 1275 1380 1526 1549 1572 1586 1627 1696 1684 1660 1568 1462 1395 1321 1270 1277 1265 1276 1278 1300 1322 1294 1291 1262 -9999 -9999 -9999 -9999 -9999 -9999 -9999
 -9999 -9999 -9999 -9999 -9999 -9999 -9999 -9999 955 984 982 1022 1047 1111 1174 1257 1303 1334 1333 1323 1272 1288 1314 1292 1247 1254 1219 1223 1218 1230 1230 1243 1227 1252 1255 1266 1274 1274 1282 1283 1284 1324 1304 1322 1309 1302 1289 1272 1284 1281 1292 1328 1296 1274 1344 1353 1253 1307 1276 1426 1490 1521 1555 1556 1610 1615 1632 1594 1504 1467 1403 1342 1259 1265 1263 1276 1288 1264 1288 1282 1278 -9999 -9999 -9999 -9999 -9999 -9999 -9999 -9999
 -9999 -9999 -9999 -9999 -9999 -9999 -9999 -9999 954 973 1009 1020 1022 1047 1089 1096 1372 1420 1425 1403 1393 1323 1333 1282 1262 1235 1201 1220 1237 1215 1230 1243 1251 1244 1281 1288 1254 1290 1312 1280 1302 1317 1314 1330 1315 1304 1276 1305 1290 1287 1277 1297 1195 1234 1200 1404 1290 1407 1297 1347 1494 1533 1560 1552 1566 1596 1606 1547 1490 1406 1368 1325 1278 1274 1252 1272 1265 1233 1272 1256 -9999 -9999 -9999 -9999 -9999 -9999 -9999 -9999 -9999
 -9999 -9999 -9999 -9999 -9999 -9999 -9999 -9999 -9999 976 1033 1049 1068 1116 1092 1135 1420 1483 1527 1485 1379 1333 1217 1242 1239 1233 1200 1195 1225 1228 1233 1279 1244 1233 1282 1295 1307 1328 1349 1334 1347 1295 1308 1328 1321 1290 1308 1299 1284 1269 1260 1161 1208 1195 1181 1356 1303 1280 1358 1447 1514 1571 1521 1526 1600 1554 1515 1524 1437 1370 1354 1337 1277 1282 1261 1220 1197 1226 1209 1202 -9999 -9999 -9999 -9999 -9999 -9999 -9999 -9999 -9999
 -9999 -9999 -9999 -9999 -9999 -9999 -9999 -9999 -9999 971 1004 1061 1064 1112 1164 1205 1458 1598 1587 1541 1470 1345 1297 1172 1187 1179 1197 1198 1190 1217 1248 1240 1277 1285 1253 1292 1320 1334 1331 1345 1345 1359 1354 1346 1351 1333 1330 1287 1300 1256 1210 1196 1168 1169 1229 1343 1426 1519 1416 1527 1464 1726 1725 1656 1610 1562 1517 1471 1463 1391 1327 1337 1283 1271 1227 1198 1189 1187 1209 -9999 -9999 -9999 -9999 -9999 -9999 -9999 -9999 -9999 -9999
 -9999 -9999 -9999 -9999 -9999 -9999 -9999 -9999 -9999 998 1001 1005 1058 1116 1156 1175 1123 1708 1656 1565 1503 1439 1237 1240 1140 1152 1154 1139 1148 1191 1207 1238 1280 1266 1284 1254 1335 1336 1338 1340 1345 1374 1400 1354 1363 1346 1330 1314 1285 1268 1219 1195 1182 1199 1202 1434 1357 1446 1338 1506 1552 1881 1771 1666 1599 1588 1484 1467 1419 1360 1352 1300 1262 1229 1217 1202 1180 1169 1167 -9999 -9999 -9999 -9999 -9999 -9999 -9999 -9999 -9999 -9999
 -9999 -9999 -9999 -9999 -9999 -9999 -9999 -9999 -9999 -9999 1026 1019 1006 1090 1132 1183 1196 1277 1640 1549 1504 1427 1351 1209 1160 1135 1165 1204 1211 1248 1214 1272 1279 1310 1344 1290 1335 1338 1359 1372 1378 1380 1397 1380 1391 1370 1364 1339 1322 1266 1218 1206 1250 1253 1292 1303 1323 1289 1461 1410 1685 1842 1749 1684 1638 1584 1506 1438 1374 1375 1323 1282 1233 1229 1164 1169 1161 1130 1150 -9999 -9999 -9999 -9999 -9999 -9999 -9999 -9999 -9999 -9999
 -9999 -9999 -9999 -9999 -9999 -9999 -9999 -9999 -9999 -9999 1021 1039 1039 1032 1137 1178 1156 1236 950 1447 1465 1389 1312 1299 1188 1157 1190 1252 1194 1189 1262 1295 1334 1331 1343 1322 1344 1391 1351 1389 1385 1404 1404 1423 1424 1416 1417 1368 1342 1275 1249 1240 1279 1290 1293 1354 1362 1415 1529 1488 1685 1680 1708 1675 1608 1589 1487 1421 1362 1340 1280 1255 1223 1198 1197 1142 1132 1096 1100 1117 1072 -9999 -9999 1077 -9999 -9999 -9999 -9999 -9999
 -9999 -9999 -9999 -9999 -9999 -9999 -9999 -9999 -9999 -9999 -9999 1010 1044 1017 1109 1158 1208 1165 1116 1018 1387 1382 1306 1267 1233 1157 1209 1202 1192 1279 1255 1320 1342 1380 1368 1359 1365 1391 1402 1393 1413 1416 1442 1425 1417 1421 1453 1464 1414 1364 1339 1321 1288 1303 1336 1493 1611 1532 1684 1624 1680 1680 1652 1633 1593 1525 1478 1418 1374 1351 1298 1238 1209 1198 1176 1143 1128 1095 1094 1104 1070 -9999 -9999 -9999 -9999 -9999 -9999 -9999 -9999
 -9999 -9999 -9999 -9999 -9999 -9999 -9999 -9999 -9999 -9999 -9999 1040 992 1052 1057 1087 1157 1083 1114 1021 1057 1325 1290 1255 1208 1214 1195 1202 1195 1237 1303 1342 1363 1372 1359 1376 1416 1399 1418 1438 1410 1438 1433 1438 1467 1511 1535 1517 1486 1402 1404 1348 1326 1339 1473 1545 1625 1706 1718 1678 1670 1647 1639 1623 1573 1535 1451 1426 1360 1314 1269 1246 1216 1168 1173 1135 1106 1085 1077 1062 -9999 -9999 -9999 -9999 -9999 -9999 -9999 -9999 -9999
 -9999 -9999 -9999 -9999 -9999 -9999 -9999 -9999 -9999 -9999 -9999 1022 1021 1046 1092 1091 1151 1059 1146 1122 1063 1290 1238 1214 1197 1198 1245 1217 1202 1239 1319 1327 1384 1382 1413 1433 1445 1455 1449 1430 1414 1409 1423 1487 1499 1520 1509 1526 1521 1471 1417 1401 1382 1396 1520 1564 1620 1680 1698 1682 1649 1651 1593 1587 1541 1517 1449 1432 1349 1296 1268 1222 1206 1184 1151 1109 1066 1057 1061 -9999 -9999 -9999 -9999 -9999 -9999 -9999 -9999 -9999 -9999
 -9999 -9999 -9999 -9999 -9999 -9999 -9999 -9999 -9999 -9999 -9999 -9999 1047 1099 1054 1106 1122 1139 1034 1151 1115 1044 1194 1184 1181 1209 1204 1240 1236 1246 1261 1300 1378 1393 1423 1448 1468 1480 1472 1443 1420 1400 1412 1509 1524 1554 1589 1565 1516 1474 1457 1422 1399 1500 1526 1556 1605 1650 1648 1676 1643 1618 1589 1574 1520 1487 1418 1382 1367 1305 1268 1226 1217 1135 1123 1091 1112 1038 1048 1032 -9999 -9999 -9999 -9999 -9999 -9999 -9999 -9999 -9999
 -9999 -9999 -9999 -9999 -9999 -9999 -9999 -9999 -9999 -9999 -9999 -9999 -9999 1095 1082 1023 1115 1131 1103 1106 1086 1064 1178 1202 1146 1199 1192 1232 1258 1273 1286 1328 1389 1405 1419 1464 1483 1496 1477 1427 1336 1313 1433 1536 1558 1551 1571 1546 1520 1506 1474 1482 1461 1530 1518 1537 1583 1616 1619 1633 1636 1624 1579 1567 1509 1466 1424 1380 1361 1304 1237 1217 1195 1118 1098 1059 1082 1066 1031 -9999 -9999 -9999 -9999 -9999 -9999 -9999 -9999 -9999 -9999
 -9999 -9999 -9999 -9999 -9999 -9999 -9999 -9999 -9999 -9999 -9999 -9999 -9999 -9999 -9999 -9999 1095 1085 1094 1084 1048 1027 1030 1188 1138 1088 1145 1190 1254 1294 1343 1303 1350 1433 1444 1475 1483 1498 1513 1519 1246 1273 1432 1522 1544 1543 1555 1539 1524 1507 1510 1515 1528 1528 1534 1526 1546 1589 1582 1603 1621 1607 1573 1555 1492 1478 1422 1363 1333 1286 1247 1228 1164 1148 1115 1092 1064 1049 1042 1039 -9999 -9999 -9999 -9999 -9999 -9999 -9999 -9999 -9999
 -9999 -9999 -9999 -9999 -9999 -9999 -9999 -9999 -9999 -9999 -9999 -9999 -9999 -9999 -9999 -9999 -9999 -9999 1081 1083 1066 1055 1023 1020 1108 1086 1083 1107 1141 1204 1270 1344 1477 1377 1442 1474 1473 1497 1478 1367 1278 1291 1426 1513 1554 1544 1533 1550 1526 1515 1522 1536 1548 1566 1573 1599 1577 1622 1599 1619 1592 1581 1557 1538 1480 1457 1405 1401 1342 1308 1244 1192 1175 1132 1130 1094 1065 1048 1014 1020 -9999 -9999 -9999 -9999 -9999 -9999 -9999 -9999 -9999
 -9999 -9999 -9999 -9999 -9999 -9999 -9999 -9999 -9999 -9999 -9999 -9999 -9999 -9999 -9999 -9999 -9999 -9999 1090 1086 1065 1041 1008 1002 975 1156 1016 1109 1210 1303 1303 1314 1401 1561 1541 1480 1449 1457 1460 1433 1358 1413 1450 1549 1540 1557 1586 1524 1539 1562 1539 1542 1561 1593 1560 1607 1598 1596 1613 1641 1587 1579 1549 1524 1463 1432 1374 1385 1334 1265 1253 1213 1197 1147 1121 1079 1055 1067 1043 1007 -9999 -9999 -9999 -9999 -9999 -9999 -9999 -9999 -9999
 -9999 -9999 -9999 -9999 -9999 -9999 -9999 -9999 -9999 -9999 -9999 -9999 -9999 -9999 -9999 -9999 -9999 -9999 -9999 -9999 -9999 1041 1021 988 962 1103 1110 1087 1207 1290 1393 1405 1555 1385 1298 1201 1334 1437 1475 1481 1411 1481 1524 1577 1576 1564 1555 1554 1561 1595 1546 1591 1601 1582 1583 1595 1636 1606 1609 1617 1584 1584 1542 1510 1471 1422 1386 1348 1294 1293 1274 1210 1156 1164 1145 1076 1055 1049 1014 1019 1052 -9999 -9999 -9999 -9999 -9999 -9999 -9999 -9999
 -9999 -9999 -9999 -9999 -9999 -9999 -9999 -9999 -9999 -9999 -9999 -9999 -9999 -9999 -9999 -9999 -9999 -9999 -9999 -9999 -9999 -9999 -9999 1034 -9999 934 1098 1074 1193 1257 1313 1392 1431 1484 1225 1429 1261 1376 1499 1446 1552 1530 1590 1659 1621 1587 1584 1590 1564 1607 1620 1602 1612 1611 1588 1650 1592 1631 1608 1600 1558 1558 1524 1489 1465 1424 1408 1356 1343 1276 1220 1201 1204 1137 1131 1088 1054 1050 1061 1055 1020 1014 -9999 -9999 -9999 -9999 -9999 -9999 -9999
 -9999 -9999 -9999 -9999 -9999 -9999 -9999 -9999 -9999 -9999 -9999 -9999 -9999 -9999 -9999 -9999 -9999 -9999 -9999 -9999 -9999 -9999 -9999 -9999 -9999 -9999 908 1109 1181 1291 1366 1421 1448 1467 1497 1470 1480 1438 1488 1556 1566 1634 1678 1664 1641 1660 1648 1643 1640 1649 1648 1640 1641 1630 1647 1645 1614 1636 1602 1598 1594 1567 1530 1471 1459 1403 1416 1359 1326 1276 1233 1188 1187 1166 1122 1103 1099 1054 1058 1062 1051 1023 -9999 -9999 -9999 -9999 -9999 -9999 -9999
 -9999 -9999 -9999 -9999 -9999 -9999 -9999 -9999 -9999 -9999 -9999 -9999 -9999 -9999 -9999 -9999 -9999 -9999 -9999 -9999 -9999 -9999 -9999 -9999 -9999 -9999 -9999 -9999 1205 1385 1427 1481 1436 1517 1528 1490 1510 1536 1530 1530 1511 1668 1690 1695 1686 1671 1674 1680 1657 1626 1649 1648 1667 1675 1697 1650 1653 1627 1605 1601 1594 1551 1504 1463 1448 1407 1387 1346 1310 1289 1247 1226 1206 1188 1152 1131 1104 1109 1080 1092 1054 -9999 -9999 -9999 -9999 -9999 -9999 -9999 -9999
 -9999 -9999 -9999 -9999 -9999 -9999 -9999 -9999 -9999 -9999 -9999 -9999 -9999 -9999 -9999 -9999 -9999 -9999 -9999 -9999 -9999 -9999 -9999 -9999 -9999 -9999 -9999 -9999 -9999 -9999 -9999 -9999 1605 1602 1587 1541 1539 1531 1544 1613 1581 1651 1705 1709 1708 1708 1690 1666 1652 1694 1700 1676 1690 1704 1709 1669 1655 1630 1602 1594 1581 1546 1523 1491 1420 1398 1375 1354 1295 1277 1263 1245 1230 1204 1175 1133 1154 1090 1101 1087 1074 1070 1054 -9999 -9999 -9999 -9999 -9999 -9999
 -9999 -9999 -9999 -9999 -9999 -9999 -9999 -9999 -9999 -9999 -9999 -9999 -9999 -9999 -9999 -9999 -9999 -9999 -9999 -9999 -9999 -9999 -9999 -9999 -9999 -9999 -9999 -9999 -9999 -9999 -9999 -9999 -9999 -9999 -9999 -9999 1564 1586 1558 1627 1604 1689 1684 1729 1733 1729 1746 1712 1715 1730 1741 1721 1727 1714 1705 1705 1689 1654 1639 1612 1561 1496 1467 1436 1410 1414 1400 1346 1318 1286 1286 1244 1232 1214 1178 1191 1180 1167 1140 1101 1101 1085 1076 -9999 -9999 -9999 -9999 -9999 -9999
 -9999 -9999 -9999 -9999 -9999 -9999 -9999 -9999 -9999 -9999 -9999 -9999 -9999 -9999 -9999 -9999 -9999 -9999 -9999 -9999 -9999 -9999 -9999 -9999 -9999 -9999 -9999 -9999 -9999 -9999 -9999 -9999 -9999 -9999 -9999 -9999 -9999 -9999 1588 1594 1679 1707 1681 1731 1760 1746 1742 1742 1744 1765 1782 1742 1749 1751 1702 1722 1680 1642 1627 1597 1547 1520 1490 1461 1437 1390 1371 1359 1316 1286 1296 1285 1252 1221 1213 1193 1178 1173 1130 1133 1134 1124 1134 -9999 -9999 -9999 -9999 -9999 -9999
 -9999 -9999 -9999 -9999 -9999 -9999 -9999 -9999 -9999 -9999 -9999 -9999 -9999 -9999 -9999 -9999 -9999 -9999 -9999 -9999 -9999 -9999 -9999 -9999 -9999 -9999 -9999 -9999 -9999 -9999 -9999 -9999 -9999 -9999 -9999 -9999 -9999 -9999 1628 1661 1682 1730 1748 1759 1804 1765 1769 1809 1787 1795 1783 1809 1828 1776 1738 1724 1699 1687 1639 1578 1552 1538 1484 1453 1427 1408 1355 1368 1328 1299 1313 1294 1255 1295 1251 1231 1217 1207 1170 1160 1140 1098 1114 -9999 -9999 -9999 -9999 -9999 -9999
 -9999 -9999 -9999 -9999 -9999 -9999 -9999 -9999 -9999 -9999 -9999 -9999 -9999 -9999 -9999 -9999 -9999 -9999 -9999 -9999 -9999 -9999 -9999 -9999 -9999 -9999 -9999 -9999 -9999 -9999 -9999 -9999 -9999 -9999 -9999 -9999 -9999 -9999 -9999 1715 1714 1759 1791 1798 1799 1807 1814 1822 1857 1833 1859 1856 1840 1825 1803 1759 1721 1683 1647 1606 1520 1522 1478 1453 1416 1381 1382 1372 1331 1337 1351 1306 1305 1307 1270 1289 1266 1239 1200 1156 1143 1116 1117 1098 -9999 -9999 -9999 -9999 -9999
 -9999 -9999 -9999 -9999 -9999 -9999 -9999 -9999 -9999 -9999 -9999 -9999 -9999 -9999 -9999 -9999 -9999 -9999 -9999 -9999 -9999 -9999 -9999 -9999 -9999 -9999 -9999 -9999 -9999 -9999 -9999 -9999 -9999 -9999 -9999 -9999 -9999 -9999 -9999 -9999 1759 1780 1807 1830 1840 1832 1855 1862 1859 1913 1883 1907 1872 1843 1818 1806 1766 1686 1643 1612 1540 1487 1465 1452 1445 1405 1383 1356 1365 1366 1344 1347 1352 1338 1354 1364 1339 1309 1228 1226 1208 1148 1137 1125 1119 -9999 -9999 -9999 -9999
 -9999 -9999 -9999 -9999 -9999 -9999 -9999 -9999 -9999 -9999 -9999 -9999 -9999 -9999 -9999 -9999 -9999 -9999 -9999 -9999 -9999 -9999 -9999 -9999 -9999 -9999 -9999 -9999 -9999 -9999 -9999 -9999 -9999 -9999 -9999 -9999 -9999 -9999 -9999 -9999 1817 1827 1849 1858 1858 1847 1894 1874 1928 1943 1928 1935 1906 1907 1882 1806 1773 1717 1639 1596 1576 1520 1411 1440 1396 1400 1367 1372 1373 1371 1399 1405 1442 1440 1469 1506 1458 1393 1321 1254 1194 1165 1155 1133 1119 1118 -9999 -9999 -9999
 -9999 -9999 -9999 -9999 -9999 -9999 -9999 -9999 -9999 -9999 -9999 -9999 -9999 -9999 -9999 -9999 -9999 -9999 -9999 -9999 -9999 -9999 -9999 -9999 -9999 -9999 -9999 -9999 -9999 -9999 -9999 -9999 -9999 -9999 -9999 -9999 -9999 -9999 -9999 -9999 1877 1873 1878 1852 1904 1895 1953 1940 1965 1991 1981 1944 1924 1946 1891 1841 1771 1715 1652 1606 1537 1511 1451 1380 1392 1376 1374 1401 1389 1420 1435 1485 1489 1556 1601 1615 1542 1440 1337 1305 1231 1203 1172 1155 1124 1160 1122 1118 -9999
 -9999 -9999 -9999 -9999 -9999 -9999 -9999 -9999 -9999 -9999 -9999 -9999 -9999 -9999 -9999 -9999 -9999 -9999 -9999 -9999 -9999 -9999 -9999 -9999 -9999 -9999 -9999 -9999 -9999 -9999 -9999 -9999 -9999 -9999 -9999 -9999 -9999 -9999 -9999 -9999 1896 1911 1917 1900 1923 1969 1986 2000 2026 2000 2021 1995 1982 1974 1930 1874 1811 1733 1665 1592 1532 1466 1434 1394 1355 1389 1366 1374 1424 1403 1447 1515 1578 1612 1660 1661 1556 1511 1418 1326 1286 1220 1174 1167 1142 1142 1138 1132 -9999
 -9999 -9999 -9999 -9999 -9999 -9999 -9999 -9999 -9999 -9999 -9999 -9999 -9999 -9999 -9999 -9999 -9999 -9999 -9999 -9999 -9999 -9999 -9999 -9999 -9999 -9999 -9999 -9999 -9999 -9999 -9999 -9999 -9999 -9999 -9999 -9999 -9999 -9999 -9999 -9999 1948 1931 1934 1967 1933 1981 2004 2025 2015 2039 1974 1986 2001 1959 1924 1875 1830 1744 1671 1579 1526 1469 1395 1364 1366 1351 1377 1363 1416 1454 1491 1546 1605 1680 1702 1700 1680 1568 1468 1351 1317 1248 1204 1170 1149 1158 1154 -9999 -9999
 -9999 -9999 -9999 -9999 -9999 -9999 -9999 -9999 -9999 -9999 -9999 -9999 -9999 -9999 -9999 -9999 -9999 -9999 -9999 -9999 -9999 -9999 -9999 -9999 -9999 -9999 -9999 -9999 -9999 -9999 -9999 -9999 -9999 -9999 -9999 -9999 -9999 -9999 -9999 -9999 1942 1968 1974 1963 1971 2003 1980 1997 2028 2073 1993 2003 2037 1960 1922 1864 1824 1733 1667 1567 1537 1433 1367 1333 1361 1332 1349 1384 1418 1490 1543 1577 1624 1665 1735 1734 1655 1576 1462 1395 1298 1286 1224 1225 1179 1189 -9999 -9999 -9999
 -9999 -9999 -9999 -9999 -9999 -9999 -9999 -9999 -9999 -9999 -9999 -9999 -9999 -9999 -9999 -9999 -9999 -9999 -9999 -9999 -9999 -9999 -9999 -9999 -9999 -9999 -9999 -9999 -9999 -9999 -9999 -9999 -9999 -9999 -9999 -9999 -9999 -9999 -9999 -9999 1978 1946 1946 1977 1989 1951 1986 2007 2024 2027 2023 2009 2003 1924 1883 1869 1794 1739 1643 1589 1526 1432 1366 1323 1314 1333 1369 1387 1450 1484 1556 1581 1647 1677 1686 1685 1615 1551 1449 1357 1319 1285 1240 1261 -9999 -9999 -9999 -9999 -9999
 -9999 -9999 -9999 -9999 -9999 -9999 -9999 -9999 -9999 -9999 -9999 -9999 -9999 -9999 -9999 -9999 -9999 -9999 -9999 -9999 -9999 -9999 -9999 -9999 -9999 -9999 -9999 -9999 -9999 -9999 -9999 -9999 -9999 -9999 -9999 -9999 -9999 -9999 -9999 -9999 -9999 1964 1964 2022 1973 1982 1988 1994 2011 1988 1973 1958 1919 1908 1867 1849 1781 1728 1631 1579 1517 1451 1347 1298 1273 1352 1407 1429 1477 1525 1547 1586 1626 1634 1664 1643 1594 1518 1448 1391 1331 -9999 -9999 -9999 -9999 -9999 -9999 -9999 -9999
 -9999 -9999 -9999 -9999 -9999 -9999 -9999 -9999 -9999 -9999 -9999 -9999 -9999 -9999 -9999 -9999 -9999 -9999 -9999 -9999 -9999 -9999 -9999 -9999 -9999 -9999 -9999 -9999 -9999 -9999 -9999 -9999 -9999 -9999 -9999 -9999 -9999 -9999 -9999 -9999 -9999 1970 1972 2041 1969 2008 1984 1970 1966 1997 1994 1919 1946 1914 1898 1859 1777 1702 1653 1590 1530 1471 1346 1306 1275 1372 1417 1458 1511 1579 1566 1597 1617 1632 1635 1603 1529 1509 1430 1365 -9999 -9999 -9999 -9999 -9999 -9999 -9999 -9999 -9999
 -9999 -9999 -9999 -9999 -9999 -9999 -9999 -9999 -9999 -9999 -9999 -9999 -9999 -9999 -9999 -9999 -9999 -9999 -9999 -9999 -9999 -9999 -9999 -9999 -9999 -9999 -9999 -9999 -9999 -9999 -9999 -9999 -9999 -9999 -9999 -9999 -9999 -9999 -9999 -9999 -9999 1934 1928 1930 1973 1947 1980 1947 1922 1953 1928 1925 1878 1906 1851 1828 1819 1732 1661 1634 1585 1516 1445 1378 1420 1453 1452 1479 1535 1563 1570 1635 1628 1604 1572 -9999 -9999 -9999 -9999 -9999 -9999 -9999 -9999 -9999 -9999 -9999 -9999 -9999 -9999
 -9999 -9999 -9999 -9999 -9999 -9999 -9999 -9999 -9999 -9999 -9999 -9999 -9999 -9999 -9999 -9999 -9999 -9999 -9999 -9999 -9999 -9999 -9999 -9999 -9999 -9999 -9999 -9999 -9999 -9999 -9999 -9999 -9999 -9999 -9999 -9999 -9999 -9999 -9999 -9999 -9999 1844 1915 1861 1908 1996 1978 1949 1898 1902 1905 1902 1894 1886 1849 1834 1792 1726 1705 1641 1567 1562 1531 1485 1503 1499 1511 1549 -9999 -9999 -9999 -9999 1630 -9999 -9999 -9999 -9999 -9999 -9999 -9999 -9999 -9999 -9999 -9999 -9999 -9999 -9999 -9999 -9999
 -9999 -9999 -9999 -9999 -9999 -9999 -9999 -9999 -9999 -9999 -9999 -9999 -9999 -9999 -9999 -9999 -9999 -9999 -9999 -9999 -9999 -9999 -9999 -9999 -9999 -9999 -9999 -9999 -9999 -9999 -9999 -9999 -9999 -9999 -9999 -9999 -9999 -9999 -9999 -9999 -9999 -9999 1802 1814 1852 1954 1922 1899 1881 1906 1905 -9999 -9999 1865 1858 1835 1817 1773 1733 1667 1646 1617 1572 1575 1560 1592 1613 -9999 -9999 -9999 -9999 -9999 -9999 -9999 -9999 -9999 -9999 -9999 -9999 -9999 -9999 -9999 -9999 -9999 -9999 -9999 -9999 -9999 -9999
 -9999 -9999 -9999 -9999 -9999 -9999 -9999 -9999 -9999 -9999 -9999 -9999 -9999 -9999 -9999 -9999 -9999 -9999 -9999 -9999 -9999 -9999 -9999 -9999 -9999 -9999 -9999 -9999 -9999 -9999 -9999 -9999 -9999 -9999 -9999 -9999 -9999 -9999 -9999 -9999 -9999 -9999 -9999 -9999 -9999 -9999 -9999 -9999 -9999 -9999 -9999 -9999 -9999 -9999 -9999 1855 1789 1815 1738 -9999 -9999 -9999 1695 1644 1661 -9999 -9999 -9999 -9999 -9999 -9999 -9999 -9999 -9999 -9999 -9999 -9999 -9999 -9999 -9999 -9999 -9999 -9999 -9999 -9999 -9999 -9999 -9999 -9999
 -9999 -9999 -9999 -9999 -9999 -9999 -9999 -9999 -9999 -9999 -9999 -9999 -9999 -9999 -9999 -9999 -9999 -9999 -9999 -9999 -9999 -9999 -9999 -9999 -9999 -9999 -9999 -9999 -9999 -9999 -9999 -9999 -9999 -9999 -9999 -9999 -9999 -9999 -9999 -9999 -9999 -9999 -9999 -9999 -9999 -9999 -9999 -9999 -9999 -9999 -9999 -9999 -9999 -9999 -9999 -9999 -9999 -9999 -9999 -9999 -9999 -9999 -9999 -9999 -9999 -9999 -9999 -9999 -9999 -9999 -9999 -9999 -9999 -9999 -9999 -9999 -9999 -9999 -9999 -9999 -9999 -9999 -9999 -9999 -9999 -9999 -9999 -9999 -9999
