# Supplementary material for: Climate Change Influences Potential Distribution of Infected Aedes aegypti Co-Occurrence with Dengue Epidemics Risk Areas in Tanzania
Source: PLoS One. 2016 Sep 28;11(9):e0162649. doi: 10.1371/journal.pone.0162649 (PMC5040426; doi:10.1371/journal.pone.0162649)
Supplement: S1 File — (ZIP) [file pone.0162649.s001.zip › S1_File/bioData/bioData-2050/Tz_bio5.asc]

ncols        89
nrows        86
xllcorner    29.371397018433
yllcorner    -11.758983612061
cellsize      0.125
NODATA_value  -9999
 -9999 -9999 -9999 -9999 -9999 -9999 -9999 -9999 -9999 -9999 -9999 295 274 288 283 285 287 289 290 290 291 291 291 291 292 292 293 294 295 296 298 300 302 304 307 309 -9999 -9999 -9999 -9999 -9999 -9999 -9999 -9999 -9999 -9999 -9999 -9999 -9999 -9999 -9999 -9999 -9999 -9999 -9999 -9999 -9999 -9999 -9999 -9999 -9999 -9999 -9999 -9999 -9999 -9999 -9999 -9999 -9999 -9999 -9999 -9999 -9999 -9999 -9999 -9999 -9999 -9999 -9999 -9999 -9999 -9999 -9999 -9999 -9999 -9999 -9999 -9999 -9999
 -9999 -9999 -9999 -9999 -9999 -9999 -9999 -9999 -9999 294 290 280 281 290 289 288 288 287 288 284 289 289 289 290 291 292 293 293 294 296 298 299 301 303 305 308 311 312 312 -9999 -9999 -9999 -9999 -9999 -9999 -9999 -9999 -9999 -9999 -9999 -9999 -9999 -9999 -9999 -9999 -9999 -9999 -9999 -9999 -9999 -9999 -9999 -9999 -9999 -9999 -9999 -9999 -9999 -9999 -9999 -9999 -9999 -9999 -9999 -9999 -9999 -9999 -9999 -9999 -9999 -9999 -9999 -9999 -9999 -9999 -9999 -9999 -9999 -9999
 -9999 -9999 -9999 -9999 -9999 -9999 -9999 -9999 -9999 -9999 293 292 275 267 289 290 288 288 283 283 287 288 289 290 291 291 292 293 294 296 297 299 300 302 305 307 306 304 303 304 298 -9999 -9999 -9999 -9999 -9999 -9999 -9999 -9999 -9999 -9999 -9999 -9999 -9999 -9999 -9999 -9999 -9999 -9999 -9999 -9999 -9999 -9999 -9999 -9999 -9999 -9999 -9999 -9999 -9999 -9999 -9999 -9999 -9999 -9999 -9999 -9999 -9999 -9999 -9999 -9999 -9999 -9999 -9999 -9999 -9999 -9999 -9999 -9999
 -9999 -9999 -9999 -9999 -9999 -9999 -9999 -9999 -9999 -9999 296 273 281 274 289 288 288 288 287 281 287 287 288 289 290 291 291 293 294 295 297 299 300 302 304 306 305 311 310 302 290 292 280 -9999 -9999 -9999 -9999 -9999 -9999 -9999 -9999 -9999 -9999 -9999 -9999 -9999 -9999 -9999 -9999 -9999 -9999 -9999 -9999 -9999 -9999 -9999 -9999 -9999 -9999 -9999 -9999 -9999 -9999 -9999 -9999 -9999 -9999 -9999 -9999 -9999 -9999 -9999 -9999 -9999 -9999 -9999 -9999 -9999 -9999
 -9999 -9999 -9999 -9999 -9999 -9999 -9999 -9999 -9999 -9999 -9999 276 284 274 287 283 287 285 286 286 287 287 288 289 289 290 292 293 295 296 297 299 301 302 302 304 308 309 312 313 312 313 305 302 301 -9999 -9999 -9999 -9999 -9999 -9999 -9999 -9999 -9999 -9999 -9999 -9999 -9999 -9999 -9999 -9999 -9999 -9999 -9999 -9999 -9999 -9999 -9999 -9999 -9999 -9999 -9999 -9999 -9999 -9999 -9999 -9999 -9999 -9999 -9999 -9999 -9999 -9999 -9999 -9999 -9999 -9999 -9999 -9999
 -9999 -9999 -9999 -9999 -9999 -9999 -9999 -9999 -9999 -9999 -9999 -9999 269 279 282 284 287 282 286 287 287 288 288 288 290 291 293 294 295 297 298 300 301 303 304 301 301 308 307 303 289 305 299 300 297 295 -9999 -9999 -9999 -9999 -9999 -9999 -9999 -9999 -9999 -9999 -9999 -9999 -9999 -9999 -9999 -9999 -9999 -9999 -9999 -9999 -9999 -9999 -9999 -9999 -9999 -9999 -9999 -9999 -9999 -9999 -9999 -9999 -9999 -9999 -9999 -9999 -9999 -9999 -9999 -9999 -9999 -9999 -9999
 -9999 -9999 -9999 -9999 -9999 -9999 -9999 -9999 -9999 -9999 -9999 -9999 280 286 274 285 286 266 284 287 288 288 289 290 291 293 294 296 297 298 299 301 302 303 302 302 296 292 298 300 301 293 296 289 286 290 284 271 -9999 -9999 -9999 -9999 -9999 -9999 -9999 -9999 -9999 -9999 -9999 -9999 -9999 -9999 -9999 -9999 -9999 -9999 -9999 -9999 -9999 -9999 -9999 -9999 -9999 -9999 -9999 -9999 -9999 -9999 -9999 -9999 -9999 -9999 -9999 -9999 -9999 -9999 -9999 -9999 -9999
 -9999 -9999 -9999 -9999 -9999 -9999 -9999 -9999 -9999 -9999 -9999 -9999 278 282 294 277 287 279 281 290 289 290 291 292 293 294 295 297 298 297 301 302 301 302 302 306 298 297 297 303 298 298 290 288 292 288 281 258 263 258 -9999 -9999 -9999 -9999 -9999 -9999 -9999 -9999 -9999 -9999 -9999 -9999 -9999 -9999 -9999 -9999 -9999 -9999 -9999 -9999 -9999 -9999 -9999 -9999 -9999 -9999 -9999 -9999 -9999 -9999 -9999 -9999 -9999 -9999 -9999 -9999 -9999 -9999 -9999
 -9999 -9999 -9999 -9999 -9999 -9999 -9999 -9999 -9999 -9999 -9999 -9999 294 276 297 294 293 283 293 292 293 293 294 294 296 297 296 298 294 299 302 303 292 306 306 305 297 308 310 309 300 303 299 301 292 286 276 268 264 246 241 284 -9999 -9999 -9999 -9999 -9999 -9999 -9999 -9999 -9999 -9999 -9999 -9999 -9999 -9999 -9999 -9999 -9999 -9999 -9999 -9999 -9999 -9999 -9999 -9999 -9999 -9999 -9999 -9999 -9999 -9999 -9999 -9999 -9999 -9999 -9999 -9999 -9999
 -9999 -9999 -9999 -9999 -9999 -9999 -9999 -9999 -9999 -9999 -9999 -9999 295 280 292 297 294 295 294 295 295 296 297 298 298 298 299 299 301 303 303 305 301 303 307 309 310 309 310 309 308 302 302 297 294 286 281 267 265 260 263 321 310 -9999 -9999 -9999 -9999 -9999 -9999 -9999 -9999 -9999 -9999 -9999 -9999 -9999 -9999 -9999 -9999 -9999 -9999 -9999 -9999 -9999 -9999 -9999 -9999 -9999 -9999 -9999 -9999 -9999 -9999 -9999 -9999 -9999 -9999 -9999 -9999
 -9999 -9999 -9999 -9999 -9999 -9999 -9999 -9999 -9999 -9999 -9999 -9999 286 290 298 299 286 294 298 296 298 296 299 300 300 300 301 302 302 304 305 307 307 308 309 310 309 309 309 304 306 306 303 299 294 289 279 272 265 276 282 319 328 353 347 -9999 -9999 -9999 -9999 -9999 -9999 -9999 -9999 -9999 -9999 -9999 -9999 -9999 -9999 -9999 -9999 -9999 -9999 -9999 -9999 -9999 -9999 -9999 -9999 -9999 -9999 -9999 -9999 -9999 -9999 -9999 -9999 -9999 -9999
 -9999 -9999 -9999 -9999 -9999 -9999 -9999 -9999 -9999 -9999 -9999 289 291 296 295 294 290 290 300 299 299 300 301 299 303 303 303 303 304 306 308 309 310 310 307 302 305 305 307 305 303 298 300 293 291 287 277 268 260 240 316 319 351 352 347 332 298 -9999 -9999 -9999 -9999 -9999 -9999 -9999 -9999 -9999 -9999 -9999 -9999 -9999 -9999 -9999 -9999 -9999 -9999 -9999 -9999 -9999 -9999 -9999 -9999 -9999 -9999 -9999 -9999 -9999 -9999 -9999 -9999
 -9999 -9999 -9999 -9999 -9999 -9999 -9999 -9999 -9999 291 268 274 279 299 298 293 292 286 300 301 302 302 304 301 305 306 306 306 304 308 312 313 313 309 312 312 308 309 307 304 301 296 289 288 282 282 273 267 268 287 318 323 351 350 313 325 296 286 304 -9999 -9999 -9999 -9999 -9999 -9999 -9999 -9999 -9999 -9999 -9999 -9999 -9999 -9999 -9999 -9999 -9999 -9999 -9999 -9999 -9999 -9999 -9999 -9999 -9999 -9999 -9999 -9999 -9999 -9999
 -9999 -9999 -9999 -9999 -9999 -9999 -9999 -9999 -9999 294 294 287 293 298 297 283 294 299 299 301 303 301 300 296 303 307 307 311 315 316 313 315 313 314 314 313 310 309 306 303 299 288 279 286 278 276 276 270 268 284 314 313 346 309 302 324 286 297 305 309 314 -9999 -9999 -9999 -9999 -9999 -9999 -9999 -9999 -9999 -9999 -9999 -9999 -9999 -9999 -9999 -9999 -9999 -9999 -9999 -9999 -9999 -9999 -9999 -9999 -9999 -9999 -9999 -9999
 -9999 -9999 -9999 -9999 -9999 -9999 -9999 -9999 -9999 287 287 282 294 298 295 290 287 294 298 305 304 305 300 304 307 307 313 314 319 320 316 316 316 315 313 314 312 309 304 302 297 293 281 282 280 277 274 278 274 266 302 281 235 324 327 324 308 291 307 304 316 315 -9999 -9999 -9999 -9999 -9999 -9999 -9999 -9999 -9999 -9999 -9999 -9999 -9999 -9999 -9999 -9999 -9999 -9999 -9999 -9999 -9999 -9999 -9999 -9999 -9999 -9999 -9999
 -9999 -9999 -9999 -9999 -9999 -9999 -9999 -9999 -9999 287 290 291 298 298 292 292 297 299 302 305 304 289 302 305 308 312 316 318 316 325 323 320 319 318 318 315 313 311 306 304 294 291 286 279 280 278 282 286 290 300 273 185 263 327 264 294 314 292 304 311 312 299 251 269 -9999 -9999 -9999 -9999 -9999 -9999 -9999 -9999 -9999 -9999 -9999 -9999 -9999 -9999 -9999 -9999 -9999 -9999 -9999 -9999 -9999 -9999 -9999 -9999 -9999
 -9999 -9999 -9999 -9999 -9999 -9999 -9999 -9999 -9999 -9999 -9999 -9999 293 301 297 303 297 304 301 304 300 300 299 303 304 313 319 317 314 321 324 323 319 316 318 318 314 311 308 304 299 293 285 278 279 279 280 289 298 263 192 211 276 334 330 321 319 298 297 306 307 289 205 136 176 269 -9999 -9999 -9999 -9999 -9999 -9999 -9999 -9999 -9999 -9999 -9999 -9999 -9999 -9999 -9999 -9999 -9999 -9999 -9999 -9999 -9999 -9999 -9999
 -9999 -9999 -9999 -9999 -9999 -9999 -9999 -9999 -9999 -9999 -9999 -9999 286 297 306 297 301 306 303 305 306 307 307 300 311 315 321 322 321 322 326 326 324 322 318 319 317 313 310 305 300 291 283 275 276 277 275 263 268 273 225 205 275 329 337 326 312 295 277 281 296 295 246 203 130 229 314 -9999 -9999 -9999 -9999 -9999 -9999 -9999 -9999 -9999 -9999 -9999 -9999 -9999 -9999 -9999 -9999 -9999 -9999 -9999 -9999 -9999 -9999
 -9999 -9999 -9999 -9999 -9999 -9999 -9999 -9999 -9999 -9999 -9999 -9999 304 305 311 302 307 310 310 311 309 310 309 307 314 319 320 325 325 327 328 328 328 323 322 320 317 318 314 309 304 295 283 281 274 276 274 271 204 230 257 278 318 318 320 277 243 255 253 227 290 304 304 304 259 271 317 -9999 -9999 -9999 -9999 -9999 -9999 -9999 -9999 -9999 -9999 -9999 -9999 -9999 -9999 -9999 -9999 -9999 -9999 -9999 -9999 -9999 -9999
 -9999 -9999 -9999 -9999 -9999 -9999 -9999 -9999 -9999 -9999 299 306 307 295 312 307 311 307 313 313 310 312 308 310 316 319 316 327 329 330 331 332 330 331 329 326 326 322 320 314 304 300 289 280 271 269 283 313 268 287 287 303 314 288 291 293 297 294 294 298 302 323 329 340 338 329 -9999 -9999 -9999 -9999 -9999 -9999 -9999 -9999 -9999 -9999 -9999 -9999 -9999 -9999 -9999 -9999 -9999 -9999 -9999 -9999 -9999 -9999 -9999
 -9999 -9999 -9999 -9999 -9999 -9999 -9999 -9999 -9999 311 309 305 300 310 313 312 311 312 315 314 312 317 319 319 320 316 327 329 329 330 331 332 335 334 332 330 328 325 323 319 313 308 294 281 266 304 311 311 304 289 290 316 317 310 301 298 302 299 304 316 320 326 329 343 342 340 -9999 -9999 -9999 -9999 -9999 -9999 -9999 -9999 -9999 -9999 -9999 -9999 -9999 -9999 -9999 -9999 -9999 -9999 -9999 -9999 -9999 -9999 -9999
 -9999 -9999 -9999 -9999 -9999 -9999 -9999 -9999 -9999 315 300 300 306 317 318 315 309 316 315 318 317 319 320 321 321 323 327 329 330 329 331 332 337 333 333 333 331 329 326 322 317 310 298 315 314 311 311 300 281 277 265 315 315 311 306 301 296 302 313 319 322 315 316 328 341 335 297 -9999 -9999 -9999 -9999 -9999 -9999 -9999 -9999 -9999 -9999 -9999 -9999 -9999 -9999 -9999 -9999 -9999 -9999 -9999 -9999 -9999 -9999
 -9999 -9999 -9999 -9999 -9999 -9999 -9999 -9999 317 313 310 317 317 319 316 320 317 319 319 317 323 322 323 320 323 325 327 330 332 331 328 334 336 336 336 333 332 330 327 324 320 317 317 317 314 309 292 291 269 263 285 316 314 309 299 292 285 298 309 320 312 319 320 318 340 325 300 335 -9999 -9999 -9999 -9999 -9999 -9999 -9999 -9999 -9999 -9999 -9999 -9999 -9999 -9999 -9999 -9999 -9999 -9999 -9999 -9999 -9999
 -9999 -9999 -9999 -9999 -9999 -9999 -9999 316 319 313 307 313 310 314 315 321 322 321 320 319 321 320 321 325 326 322 328 330 330 331 333 336 338 338 337 334 332 331 329 326 325 322 319 315 302 288 293 283 260 259 263 314 314 306 300 290 280 288 290 312 303 316 320 321 339 333 307 325 328 329 -9999 -9999 -9999 -9999 -9999 -9999 -9999 -9999 -9999 -9999 -9999 -9999 -9999 -9999 -9999 -9999 -9999 -9999 -9999
 -9999 -9999 -9999 -9999 -9999 -9999 307 304 296 314 318 318 312 312 317 322 324 324 325 326 324 324 328 331 332 330 331 331 331 332 333 331 329 332 332 333 334 333 331 328 311 314 303 285 291 268 258 256 240 247 306 302 302 308 304 285 286 288 297 293 297 304 300 320 332 343 333 320 326 330 328 327 324 -9999 -9999 -9999 -9999 -9999 -9999 -9999 -9999 -9999 -9999 -9999 -9999 -9999 -9999 -9999 -9999
 -9999 -9999 -9999 -9999 -9999 304 295 304 312 311 313 313 312 316 319 323 325 326 328 327 328 327 332 333 332 330 334 333 333 330 328 329 329 332 333 333 334 333 332 306 295 312 294 287 279 273 277 268 252 279 292 276 306 312 310 296 292 289 298 303 287 294 297 313 340 342 338 314 250 331 333 329 328 327 -9999 -9999 -9999 -9999 -9999 -9999 -9999 -9999 -9999 -9999 -9999 -9999 -9999 -9999 -9999
 -9999 -9999 -9999 -9999 293 293 286 304 308 312 316 313 315 314 319 323 326 327 328 328 329 331 331 332 333 332 333 334 333 334 332 331 329 330 332 332 333 334 330 311 304 304 298 290 285 280 276 288 268 274 288 291 311 314 314 308 303 297 293 309 298 296 299 304 329 340 336 334 255 336 331 331 332 327 329 -9999 -9999 -9999 -9999 -9999 -9999 -9999 -9999 -9999 -9999 -9999 -9999 -9999 -9999
 -9999 319 312 281 295 277 301 297 303 307 315 316 314 313 318 323 326 328 328 328 332 331 334 336 334 334 337 337 336 335 331 331 328 331 330 330 335 333 328 317 303 296 301 293 287 285 270 287 276 290 286 297 315 317 313 316 314 308 303 310 303 302 301 305 305 334 335 334 329 329 327 256 334 334 334 334 335 -9999 -9999 -9999 -9999 -9999 -9999 -9999 -9999 -9999 -9999 -9999 -9999
 -9999 318 284 284 301 284 303 305 306 309 315 313 313 309 316 323 326 328 330 330 332 332 334 336 336 336 339 340 337 335 333 331 333 331 327 334 335 333 324 313 305 301 301 290 291 289 287 299 292 296 302 292 317 312 313 318 314 309 306 315 310 302 306 309 305 320 320 330 331 333 299 248 284 315 330 328 334 339 -9999 -9999 -9999 -9999 -9999 -9999 -9999 -9999 -9999 -9999 -9999
 317 317 309 310 307 299 304 307 310 306 311 316 316 316 320 324 327 327 330 331 333 334 334 333 340 341 337 343 338 334 332 333 332 329 332 337 336 332 325 314 309 298 299 296 294 296 297 293 294 300 308 283 277 312 315 316 316 309 309 316 306 312 310 311 308 315 317 329 323 336 338 254 242 311 324 322 336 337 342 -9999 -9999 -9999 -9999 -9999 -9999 -9999 -9999 -9999 -9999
 317 316 316 310 307 299 306 305 310 307 305 314 317 320 322 324 326 327 327 333 333 333 336 338 338 335 343 341 336 334 330 333 333 331 332 338 336 333 327 320 314 304 301 293 297 307 295 305 306 307 317 310 284 315 317 316 315 311 310 318 308 308 310 316 319 322 317 330 325 337 337 344 261 327 324 334 337 337 -9999 -9999 -9999 -9999 -9999 -9999 -9999 -9999 -9999 -9999 -9999
 317 317 318 315 303 304 306 301 310 310 309 313 317 319 322 324 326 326 328 331 331 331 334 337 338 337 339 337 333 333 333 332 332 331 330 335 335 332 328 322 316 309 295 293 294 312 307 313 311 309 313 308 315 309 311 317 316 311 317 318 308 310 307 310 308 310 321 327 326 333 335 343 282 339 299 342 340 336 -9999 -9999 -9999 -9999 -9999 325 -9999 -9999 -9999 -9999 -9999
 -9999 317 317 319 309 309 299 310 311 314 312 314 315 319 320 324 325 328 331 332 334 335 335 335 337 339 338 335 334 333 329 330 333 332 335 331 335 333 328 319 314 305 302 297 295 305 312 315 321 321 305 324 319 283 296 303 304 309 316 317 308 307 302 303 303 304 307 317 319 326 334 335 330 339 312 340 341 341 -9999 -9999 -9999 -9999 -9999 325 -9999 -9999 -9999 -9999 -9999
 -9999 315 316 318 299 311 300 305 296 302 306 316 317 320 323 325 325 329 332 333 334 335 335 337 337 339 338 337 335 334 329 330 334 333 328 327 329 331 324 320 315 311 303 304 307 307 317 316 321 325 326 326 320 312 315 310 296 279 312 315 309 302 297 298 298 302 308 314 312 320 325 327 335 338 339 336 345 345 -9999 -9999 -9999 -9999 -9999 328 -9999 -9999 -9999 -9999 -9999
 -9999 -9999 316 316 310 303 293 281 296 298 305 310 312 308 322 320 326 329 329 332 335 336 336 335 338 339 338 334 335 335 334 334 334 330 328 327 324 327 322 317 314 313 306 309 307 310 320 325 319 326 325 328 327 320 315 313 301 289 308 307 306 298 273 296 294 304 305 312 313 313 320 322 329 337 352 351 351 -9999 -9999 -9999 -9999 -9999 330 -9999 -9999 -9999 -9999 -9999 -9999
 -9999 -9999 315 305 306 303 291 301 295 285 304 306 304 316 322 321 329 328 330 330 334 336 336 336 339 337 338 336 334 332 334 334 333 330 327 325 318 316 320 316 313 310 307 307 311 316 324 333 335 324 317 318 328 326 308 319 304 288 308 308 306 295 295 296 298 312 312 312 313 317 323 324 329 333 353 345 349 -9999 -9999 -9999 -9999 -9999 -9999 -9999 -9999 -9999 -9999 -9999 -9999
 -9999 -9999 315 317 309 304 313 309 295 301 301 294 306 319 323 326 329 331 331 333 336 336 338 339 338 337 338 338 335 332 334 332 330 326 324 324 321 319 316 315 312 313 307 309 315 326 337 339 337 332 329 306 320 329 323 322 307 306 314 307 305 292 302 295 312 319 315 315 314 317 315 322 329 331 349 352 -9999 -9999 -9999 -9999 -9999 -9999 -9999 -9999 -9999 -9999 -9999 -9999 -9999
 -9999 -9999 316 317 319 306 304 308 303 293 301 303 307 323 327 326 328 331 333 335 337 338 339 339 339 338 339 337 336 333 333 327 327 326 322 320 318 317 316 313 315 315 314 313 325 330 338 340 339 336 331 327 299 314 333 330 319 314 313 300 307 310 310 318 315 312 321 326 315 321 317 328 335 340 351 351 -9999 -9999 -9999 -9999 -9999 -9999 -9999 -9999 -9999 -9999 -9999 -9999 -9999
 -9999 -9999 316 318 322 307 299 305 295 299 297 300 316 324 329 326 331 334 335 335 336 338 339 339 339 339 338 338 337 335 332 325 324 319 313 311 312 315 311 310 313 313 314 316 323 342 341 342 336 335 330 332 332 330 338 336 326 317 306 301 307 307 311 308 299 321 312 330 323 323 327 327 331 335 351 356 -9999 -9999 -9999 348 -9999 -9999 -9999 -9999 -9999 -9999 -9999 -9999 -9999
 -9999 316 317 318 317 305 301 304 289 281 294 313 315 321 326 325 331 334 336 336 337 339 340 340 340 339 337 337 337 336 332 329 321 315 314 311 308 307 309 313 314 314 313 318 334 342 343 343 338 334 331 334 338 337 336 343 332 322 314 304 312 312 295 314 301 305 334 337 334 327 325 328 336 341 348 -9999 -9999 -9999 -9999 347 -9999 -9999 -9999 -9999 -9999 -9999 -9999 -9999 -9999
 -9999 318 318 256 284 302 301 296 302 301 298 313 318 319 328 326 330 332 336 335 337 338 340 340 340 340 338 337 336 335 332 330 327 321 316 306 305 312 313 315 316 316 317 319 322 341 343 344 342 337 333 337 336 341 344 346 338 325 316 308 306 318 320 318 306 296 342 336 337 331 327 332 333 333 344 354 -9999 -9999 -9999 349 -9999 -9999 -9999 -9999 -9999 -9999 -9999 -9999 -9999
 -9999 319 321 287 264 306 311 301 296 303 308 318 324 330 324 334 330 327 336 338 336 338 339 339 338 338 337 336 336 335 332 330 320 320 319 313 307 301 316 317 316 319 320 322 323 324 342 343 340 336 331 324 333 339 338 345 301 313 318 310 297 328 332 337 332 345 345 343 339 336 340 342 343 350 351 351 -9999 -9999 -9999 -9999 351 -9999 -9999 -9999 -9999 -9999 -9999 -9999 -9999
 -9999 -9999 322 325 315 303 317 314 313 301 323 328 334 334 333 336 332 331 335 338 338 336 338 338 338 338 337 335 335 334 331 329 326 321 318 316 312 312 315 316 319 319 324 325 323 325 337 340 339 336 335 332 335 340 342 342 330 317 326 266 269 309 327 344 346 347 344 340 337 330 332 331 333 336 343 347 -9999 -9999 -9999 -9999 -9999 345 -9999 -9999 -9999 -9999 -9999 -9999 -9999
 -9999 -9999 -9999 325 328 330 332 320 320 312 320 333 337 335 339 338 341 330 330 338 338 337 337 338 337 337 335 335 334 333 331 329 326 319 320 313 308 318 318 312 320 320 320 320 324 325 327 336 338 334 336 337 335 323 338 331 292 337 321 317 278 333 345 349 349 348 343 338 333 335 331 329 335 339 342 345 342 341 -9999 -9999 -9999 -9999 -9999 -9999 -9999 -9999 -9999 -9999 -9999
 -9999 -9999 -9999 326 329 332 334 336 326 328 330 333 340 343 342 344 343 344 329 337 337 337 337 336 335 336 335 334 334 331 330 328 325 324 312 317 310 314 320 319 321 322 322 324 326 327 327 333 336 333 323 334 336 340 318 286 321 318 329 329 307 338 346 348 348 344 339 341 335 340 338 336 339 341 343 339 336 334 338 -9999 -9999 -9999 -9999 -9999 -9999 -9999 -9999 -9999 -9999
 -9999 -9999 -9999 -9999 -9999 334 335 337 340 335 338 338 343 347 348 345 347 343 333 324 337 336 337 337 336 335 333 333 333 331 328 328 326 321 317 315 312 314 318 309 308 323 324 323 326 326 327 331 333 333 332 335 343 341 326 284 312 295 325 324 340 337 344 345 344 337 339 337 340 342 340 335 339 342 344 335 328 329 329 -9999 -9999 -9999 -9999 -9999 -9999 -9999 -9999 -9999 -9999
 -9999 -9999 -9999 -9999 -9999 -9999 337 341 343 344 339 343 344 348 350 350 350 343 335 331 336 338 337 338 337 334 334 333 334 333 330 327 325 324 321 319 315 315 321 320 321 324 326 327 327 327 327 329 333 333 334 341 342 339 327 321 283 275 312 322 335 339 341 343 339 333 302 305 304 342 344 338 340 341 339 330 323 321 326 324 326 -9999 -9999 -9999 -9999 -9999 -9999 -9999 -9999
 -9999 -9999 -9999 -9999 -9999 -9999 -9999 343 345 349 339 340 342 350 350 351 351 351 330 329 334 336 338 338 335 335 334 335 333 330 329 327 325 324 323 319 319 321 322 322 323 324 324 324 324 326 330 330 331 339 340 340 340 334 331 296 305 287 286 315 335 338 339 335 329 315 304 341 346 346 341 340 340 340 334 323 317 319 324 322 323 327 -9999 -9999 -9999 -9999 -9999 -9999 -9999
 -9999 -9999 -9999 -9999 -9999 -9999 -9999 -9999 349 351 343 341 342 347 351 352 351 350 345 342 334 336 338 336 337 336 335 331 329 330 326 326 323 322 319 317 319 321 321 321 322 321 323 324 326 325 327 329 333 335 339 339 338 332 335 335 258 313 268 323 329 332 333 327 304 286 284 338 350 347 344 342 340 335 328 315 312 322 321 325 326 -9999 -9999 -9999 -9999 -9999 -9999 -9999 -9999
 -9999 -9999 -9999 -9999 -9999 -9999 -9999 -9999 352 355 348 344 343 343 344 342 351 349 347 342 341 336 338 336 333 331 331 332 328 327 325 322 322 309 318 316 316 316 319 317 320 320 319 323 324 326 329 337 339 338 336 331 310 319 309 334 312 326 292 301 324 326 330 322 322 333 318 335 350 347 342 342 339 330 325 308 320 325 325 326 -9999 -9999 -9999 -9999 -9999 -9999 -9999 -9999 -9999
 -9999 -9999 -9999 -9999 -9999 -9999 -9999 -9999 -9999 357 357 349 343 345 346 346 349 348 348 342 334 335 321 329 330 328 327 325 327 325 323 323 304 302 303 310 317 318 321 317 319 313 317 321 324 323 330 337 336 335 329 307 317 308 271 327 307 302 305 317 319 324 319 300 326 338 342 349 349 345 340 341 336 327 319 321 323 321 324 326 -9999 -9999 -9999 -9999 -9999 -9999 -9999 -9999 -9999
 -9999 -9999 -9999 -9999 -9999 -9999 -9999 -9999 -9999 357 348 352 343 345 350 342 344 347 346 346 340 332 329 312 320 320 322 325 320 319 319 317 313 311 301 304 301 315 315 318 315 315 318 322 324 328 335 334 333 325 313 308 303 293 258 319 325 329 313 318 306 325 327 327 336 345 344 346 344 343 339 339 334 325 329 327 324 326 325 -9999 -9999 -9999 -9999 -9999 -9999 -9999 -9999 -9999 -9999
 -9999 -9999 -9999 -9999 -9999 -9999 -9999 -9999 -9999 357 356 341 337 342 344 346 329 344 344 343 344 344 317 327 311 321 322 307 304 313 305 308 303 299 297 287 313 314 314 314 294 315 319 330 331 332 328 328 321 312 302 302 302 299 282 327 311 314 283 315 314 323 324 325 331 338 325 335 340 340 339 337 333 332 329 319 316 319 320 -9999 -9999 -9999 -9999 -9999 -9999 -9999 -9999 -9999 -9999
 -9999 -9999 -9999 -9999 -9999 -9999 -9999 -9999 -9999 -9999 357 348 330 332 335 330 317 307 342 342 343 343 343 328 324 326 323 324 313 308 298 308 307 302 307 289 303 296 299 312 315 323 329 328 307 325 327 292 293 299 297 293 271 283 303 298 293 265 305 294 324 324 322 327 329 328 331 332 324 339 337 335 333 331 330 326 323 318 323 -9999 -9999 -9999 -9999 -9999 -9999 -9999 -9999 -9999 -9999
 -9999 -9999 -9999 -9999 -9999 -9999 -9999 -9999 -9999 -9999 357 356 330 321 321 315 303 294 284 332 342 342 342 343 328 326 327 330 321 301 307 312 309 306 301 293 294 304 306 318 325 327 327 322 308 319 313 302 270 293 286 288 266 293 298 307 296 303 313 303 328 326 325 329 332 333 334 334 332 330 335 334 333 332 330 328 327 328 328 329 328 -9999 -9999 327 -9999 -9999 -9999 -9999 -9999
 -9999 -9999 -9999 -9999 -9999 -9999 -9999 -9999 -9999 -9999 -9999 355 339 314 311 306 296 291 292 290 340 342 342 343 342 325 333 321 312 318 300 311 312 309 304 295 303 302 316 302 325 326 315 319 322 313 288 271 282 280 280 283 271 286 296 325 329 318 327 321 329 327 323 324 324 329 332 332 331 329 332 334 333 332 330 329 330 328 328 329 328 -9999 -9999 -9999 -9999 -9999 -9999 -9999 -9999
 -9999 -9999 -9999 -9999 -9999 -9999 -9999 -9999 -9999 -9999 -9999 354 353 320 302 298 294 289 289 286 287 341 341 342 342 342 332 325 318 316 314 311 314 312 306 300 312 311 324 326 319 324 324 320 312 289 276 283 282 277 276 268 267 280 328 337 332 330 327 328 327 327 326 325 326 328 334 327 322 324 330 332 332 329 309 322 326 328 329 329 -9999 -9999 -9999 -9999 -9999 -9999 -9999 -9999 -9999
 -9999 -9999 -9999 -9999 -9999 -9999 -9999 -9999 -9999 -9999 -9999 352 351 333 305 297 295 287 288 288 285 339 341 341 342 342 342 326 323 325 319 311 316 314 311 311 318 327 331 330 330 327 324 316 304 290 281 270 270 271 272 267 269 307 340 338 335 332 329 327 328 328 325 328 328 334 329 326 322 321 324 326 328 318 298 305 314 319 327 -9999 -9999 -9999 -9999 -9999 -9999 -9999 -9999 -9999 -9999
 -9999 -9999 -9999 -9999 -9999 -9999 -9999 -9999 -9999 -9999 -9999 -9999 349 348 322 301 297 292 280 294 292 286 339 339 341 341 341 341 331 326 318 316 318 312 311 325 331 333 333 332 330 328 321 310 285 273 264 273 270 279 285 280 280 344 342 340 337 333 329 324 326 327 329 327 332 330 327 319 315 309 318 324 327 326 314 304 290 317 325 331 -9999 -9999 -9999 -9999 -9999 -9999 -9999 -9999 -9999
 -9999 -9999 -9999 -9999 -9999 -9999 -9999 -9999 -9999 -9999 -9999 -9999 -9999 345 322 301 295 290 289 289 298 294 336 339 335 338 340 340 340 339 320 318 316 305 319 331 333 334 335 333 329 326 313 308 300 275 273 267 277 286 294 284 330 346 343 341 337 331 327 325 327 329 330 330 331 327 322 311 310 312 316 322 325 326 310 317 302 318 328 -9999 -9999 -9999 -9999 -9999 -9999 -9999 -9999 -9999 -9999
 -9999 -9999 -9999 -9999 -9999 -9999 -9999 -9999 -9999 -9999 -9999 -9999 -9999 -9999 -9999 -9999 295 286 288 287 296 298 299 337 333 324 327 333 335 336 335 316 310 294 325 329 331 332 334 336 324 318 313 308 288 286 275 274 301 292 304 313 347 347 344 342 338 315 314 325 329 329 331 323 329 326 325 310 309 309 309 320 321 328 322 324 320 321 322 330 -9999 -9999 -9999 -9999 -9999 -9999 -9999 -9999 -9999
 -9999 -9999 -9999 -9999 -9999 -9999 -9999 -9999 -9999 -9999 -9999 -9999 -9999 -9999 -9999 -9999 -9999 -9999 285 290 297 306 305 307 334 325 314 307 306 313 314 316 293 263 321 324 326 329 330 318 316 313 309 306 294 295 306 304 302 312 319 332 346 347 346 344 333 309 290 325 331 325 329 330 329 322 320 309 301 304 316 315 318 325 323 324 331 330 332 331 -9999 -9999 -9999 -9999 -9999 -9999 -9999 -9999 -9999
 -9999 -9999 -9999 -9999 -9999 -9999 -9999 -9999 -9999 -9999 -9999 -9999 -9999 -9999 -9999 -9999 -9999 -9999 291 297 299 301 309 309 305 332 312 297 299 292 308 302 261 279 291 295 281 294 322 303 308 302 299 289 291 297 298 304 306 316 334 344 347 347 345 343 329 302 298 333 329 327 326 334 325 317 317 311 308 308 318 311 320 326 325 327 327 328 330 335 -9999 -9999 -9999 -9999 -9999 -9999 -9999 -9999 -9999
 -9999 -9999 -9999 -9999 -9999 -9999 -9999 -9999 -9999 -9999 -9999 -9999 -9999 -9999 -9999 -9999 -9999 -9999 -9999 -9999 -9999 292 304 311 307 330 325 306 295 291 285 298 283 252 238 215 237 255 287 258 297 288 289 279 285 292 303 312 311 331 335 345 346 345 343 339 323 308 312 329 329 320 324 333 327 323 323 317 313 322 319 327 326 329 324 328 325 331 322 332 336 -9999 -9999 -9999 -9999 -9999 -9999 -9999 -9999
 -9999 -9999 -9999 -9999 -9999 -9999 -9999 -9999 -9999 -9999 -9999 -9999 -9999 -9999 -9999 -9999 -9999 -9999 -9999 -9999 -9999 -9999 -9999 314 -9999 306 323 310 303 291 271 267 256 294 219 289 214 230 272 231 258 284 275 268 277 286 298 288 322 332 333 346 345 344 335 331 326 327 330 330 327 329 332 334 331 325 327 311 311 321 329 325 324 326 324 327 331 333 327 335 334 336 -9999 -9999 -9999 -9999 -9999 -9999 -9999
 -9999 -9999 -9999 -9999 -9999 -9999 -9999 -9999 -9999 -9999 -9999 -9999 -9999 -9999 -9999 -9999 -9999 -9999 -9999 -9999 -9999 -9999 -9999 -9999 -9999 -9999 304 313 309 296 288 267 269 309 303 290 298 238 245 252 258 261 263 269 276 279 283 288 300 324 335 342 342 339 325 307 323 305 321 323 326 335 333 327 326 325 326 327 329 326 328 328 326 323 326 329 333 334 331 325 334 332 -9999 -9999 -9999 -9999 -9999 -9999 -9999
 -9999 -9999 -9999 -9999 -9999 -9999 -9999 -9999 -9999 -9999 -9999 -9999 -9999 -9999 -9999 -9999 -9999 -9999 -9999 -9999 -9999 -9999 -9999 -9999 -9999 -9999 -9999 -9999 301 310 302 301 256 307 317 336 339 267 275 241 230 250 258 264 274 282 282 284 306 323 343 338 342 335 314 315 318 318 328 329 335 330 331 331 326 324 326 326 326 328 328 329 325 325 328 329 331 333 322 325 336 -9999 -9999 -9999 -9999 -9999 -9999 -9999 -9999
 -9999 -9999 -9999 -9999 -9999 -9999 -9999 -9999 -9999 -9999 -9999 -9999 -9999 -9999 -9999 -9999 -9999 -9999 -9999 -9999 -9999 -9999 -9999 -9999 -9999 -9999 -9999 -9999 -9999 -9999 -9999 -9999 305 311 341 344 344 344 301 274 243 251 252 252 269 273 282 290 313 324 327 332 329 316 312 316 330 338 325 335 329 326 333 331 326 322 317 312 323 330 332 330 327 329 329 326 331 333 335 335 329 337 334 -9999 -9999 -9999 -9999 -9999 -9999
 -9999 -9999 -9999 -9999 -9999 -9999 -9999 -9999 -9999 -9999 -9999 -9999 -9999 -9999 -9999 -9999 -9999 -9999 -9999 -9999 -9999 -9999 -9999 -9999 -9999 -9999 -9999 -9999 -9999 -9999 -9999 -9999 -9999 -9999 -9999 -9999 344 344 342 276 280 253 249 263 273 277 284 299 307 308 306 317 308 313 306 317 335 331 328 329 326 327 325 327 325 319 313 315 327 332 332 330 330 330 331 335 335 335 340 336 333 330 333 -9999 -9999 -9999 -9999 -9999 -9999
 -9999 -9999 -9999 -9999 -9999 -9999 -9999 -9999 -9999 -9999 -9999 -9999 -9999 -9999 -9999 -9999 -9999 -9999 -9999 -9999 -9999 -9999 -9999 -9999 -9999 -9999 -9999 -9999 -9999 -9999 -9999 -9999 -9999 -9999 -9999 -9999 -9999 -9999 342 340 281 274 248 262 279 296 296 286 296 300 312 322 308 318 319 326 330 331 327 325 324 332 326 325 318 314 311 318 328 331 335 335 336 338 336 337 341 341 336 332 328 322 335 -9999 -9999 -9999 -9999 -9999 -9999
 -9999 -9999 -9999 -9999 -9999 -9999 -9999 -9999 -9999 -9999 -9999 -9999 -9999 -9999 -9999 -9999 -9999 -9999 -9999 -9999 -9999 -9999 -9999 -9999 -9999 -9999 -9999 -9999 -9999 -9999 -9999 -9999 -9999 -9999 -9999 -9999 -9999 -9999 341 340 311 282 271 287 284 303 311 308 310 316 322 319 315 318 325 326 327 326 324 326 329 328 327 323 316 311 314 323 328 333 338 338 341 344 344 345 341 334 327 325 313 326 326 -9999 -9999 -9999 -9999 -9999 -9999
 -9999 -9999 -9999 -9999 -9999 -9999 -9999 -9999 -9999 -9999 -9999 -9999 -9999 -9999 -9999 -9999 -9999 -9999 -9999 -9999 -9999 -9999 -9999 -9999 -9999 -9999 -9999 -9999 -9999 -9999 -9999 -9999 -9999 -9999 -9999 -9999 -9999 -9999 -9999 339 337 295 294 287 272 304 313 320 317 320 317 313 316 315 328 324 327 324 321 325 325 325 324 321 308 309 314 325 328 336 340 342 344 347 344 344 340 330 316 324 333 331 337 334 -9999 -9999 -9999 -9999 -9999
 -9999 -9999 -9999 -9999 -9999 -9999 -9999 -9999 -9999 -9999 -9999 -9999 -9999 -9999 -9999 -9999 -9999 -9999 -9999 -9999 -9999 -9999 -9999 -9999 -9999 -9999 -9999 -9999 -9999 -9999 -9999 -9999 -9999 -9999 -9999 -9999 -9999 -9999 -9999 -9999 338 318 288 294 293 307 326 322 316 317 317 318 313 322 327 324 319 318 321 323 326 320 321 322 316 312 318 326 332 337 341 345 349 348 347 346 340 322 303 309 316 336 340 325 339 -9999 -9999 -9999 -9999
 -9999 -9999 -9999 -9999 -9999 -9999 -9999 -9999 -9999 -9999 -9999 -9999 -9999 -9999 -9999 -9999 -9999 -9999 -9999 -9999 -9999 -9999 -9999 -9999 -9999 -9999 -9999 -9999 -9999 -9999 -9999 -9999 -9999 -9999 -9999 -9999 -9999 -9999 -9999 -9999 339 337 295 319 321 327 322 326 326 322 319 318 316 322 325 321 317 318 322 327 322 319 318 315 313 318 327 328 336 341 344 348 349 351 348 346 343 327 328 337 341 339 338 329 340 335 -9999 -9999 -9999
 -9999 -9999 -9999 -9999 -9999 -9999 -9999 -9999 -9999 -9999 -9999 -9999 -9999 -9999 -9999 -9999 -9999 -9999 -9999 -9999 -9999 -9999 -9999 -9999 -9999 -9999 -9999 -9999 -9999 -9999 -9999 -9999 -9999 -9999 -9999 -9999 -9999 -9999 -9999 -9999 340 339 317 323 325 318 325 318 322 319 314 314 301 322 322 319 316 319 322 321 316 315 319 320 321 325 324 333 340 343 348 349 352 353 354 354 351 351 349 342 340 334 335 334 331 332 334 339 -9999
 -9999 -9999 -9999 -9999 -9999 -9999 -9999 -9999 -9999 -9999 -9999 -9999 -9999 -9999 -9999 -9999 -9999 -9999 -9999 -9999 -9999 -9999 -9999 -9999 -9999 -9999 -9999 -9999 -9999 -9999 -9999 -9999 -9999 -9999 -9999 -9999 -9999 -9999 -9999 -9999 340 340 333 311 317 315 319 311 317 310 316 310 320 323 321 314 318 317 321 318 320 322 326 325 326 325 329 335 341 344 348 349 355 355 359 359 359 352 332 322 325 329 333 330 333 332 332 337 -9999
 -9999 -9999 -9999 -9999 -9999 -9999 -9999 -9999 -9999 -9999 -9999 -9999 -9999 -9999 -9999 -9999 -9999 -9999 -9999 -9999 -9999 -9999 -9999 -9999 -9999 -9999 -9999 -9999 -9999 -9999 -9999 -9999 -9999 -9999 -9999 -9999 -9999 -9999 -9999 -9999 340 339 332 302 316 317 313 317 316 316 307 316 317 320 321 319 315 320 313 317 320 328 329 326 334 330 334 329 344 344 349 355 359 360 361 363 358 336 322 332 330 326 333 333 333 334 337 -9999 -9999
 -9999 -9999 -9999 -9999 -9999 -9999 -9999 -9999 -9999 -9999 -9999 -9999 -9999 -9999 -9999 -9999 -9999 -9999 -9999 -9999 -9999 -9999 -9999 -9999 -9999 -9999 -9999 -9999 -9999 -9999 -9999 -9999 -9999 -9999 -9999 -9999 -9999 -9999 -9999 -9999 339 338 339 301 301 305 317 315 317 314 290 324 316 324 322 321 317 313 317 319 315 325 327 331 337 333 336 339 346 348 352 355 360 363 362 362 360 353 334 329 331 334 335 335 334 340 -9999 -9999 -9999
 -9999 -9999 -9999 -9999 -9999 -9999 -9999 -9999 -9999 -9999 -9999 -9999 -9999 -9999 -9999 -9999 -9999 -9999 -9999 -9999 -9999 -9999 -9999 -9999 -9999 -9999 -9999 -9999 -9999 -9999 -9999 -9999 -9999 -9999 -9999 -9999 -9999 -9999 -9999 -9999 339 337 338 301 300 297 317 319 316 317 316 326 322 325 321 325 320 314 324 325 326 327 329 326 334 338 341 343 346 351 355 357 362 365 365 362 362 358 344 327 330 338 337 348 -9999 -9999 -9999 -9999 -9999
 -9999 -9999 -9999 -9999 -9999 -9999 -9999 -9999 -9999 -9999 -9999 -9999 -9999 -9999 -9999 -9999 -9999 -9999 -9999 -9999 -9999 -9999 -9999 -9999 -9999 -9999 -9999 -9999 -9999 -9999 -9999 -9999 -9999 -9999 -9999 -9999 -9999 -9999 -9999 -9999 -9999 337 327 288 279 301 311 319 310 320 315 325 327 327 328 321 322 323 326 322 326 327 331 333 330 341 346 347 352 355 358 361 361 366 366 366 363 361 354 330 354 -9999 -9999 -9999 -9999 -9999 -9999 -9999 -9999
 -9999 -9999 -9999 -9999 -9999 -9999 -9999 -9999 -9999 -9999 -9999 -9999 -9999 -9999 -9999 -9999 -9999 -9999 -9999 -9999 -9999 -9999 -9999 -9999 -9999 -9999 -9999 -9999 -9999 -9999 -9999 -9999 -9999 -9999 -9999 -9999 -9999 -9999 -9999 -9999 -9999 336 334 298 290 295 315 324 320 323 321 330 325 328 327 327 329 331 331 332 329 324 331 334 331 341 346 350 354 361 362 362 364 363 365 368 367 364 362 360 -9999 -9999 -9999 -9999 -9999 -9999 -9999 -9999 -9999
 -9999 -9999 -9999 -9999 -9999 -9999 -9999 -9999 -9999 -9999 -9999 -9999 -9999 -9999 -9999 -9999 -9999 -9999 -9999 -9999 -9999 -9999 -9999 -9999 -9999 -9999 -9999 -9999 -9999 -9999 -9999 -9999 -9999 -9999 -9999 -9999 -9999 -9999 -9999 -9999 -9999 334 335 332 316 299 301 325 329 329 330 331 334 331 332 331 326 334 334 337 330 326 335 340 343 346 347 351 360 362 365 366 365 367 368 -9999 -9999 -9999 -9999 -9999 -9999 -9999 -9999 -9999 -9999 -9999 -9999 -9999 -9999
 -9999 -9999 -9999 -9999 -9999 -9999 -9999 -9999 -9999 -9999 -9999 -9999 -9999 -9999 -9999 -9999 -9999 -9999 -9999 -9999 -9999 -9999 -9999 -9999 -9999 -9999 -9999 -9999 -9999 -9999 -9999 -9999 -9999 -9999 -9999 -9999 -9999 -9999 -9999 -9999 -9999 332 334 335 336 297 301 315 331 332 332 335 335 336 332 331 332 337 339 340 337 341 341 344 347 348 351 355 -9999 -9999 -9999 -9999 370 -9999 -9999 -9999 -9999 -9999 -9999 -9999 -9999 -9999 -9999 -9999 -9999 -9999 -9999 -9999 -9999
 -9999 -9999 -9999 -9999 -9999 -9999 -9999 -9999 -9999 -9999 -9999 -9999 -9999 -9999 -9999 -9999 -9999 -9999 -9999 -9999 -9999 -9999 -9999 -9999 -9999 -9999 -9999 -9999 -9999 -9999 -9999 -9999 -9999 -9999 -9999 -9999 -9999 -9999 -9999 -9999 -9999 -9999 334 334 336 269 307 328 333 333 334 -9999 -9999 339 339 335 338 343 340 343 344 346 337 349 350 352 354 -9999 -9999 -9999 -9999 -9999 -9999 -9999 -9999 -9999 -9999 -9999 -9999 -9999 -9999 -9999 -9999 -9999 -9999 -9999 -9999 -9999 -9999
 -9999 -9999 -9999 -9999 -9999 -9999 -9999 -9999 -9999 -9999 -9999 -9999 -9999 -9999 -9999 -9999 -9999 -9999 -9999 -9999 -9999 -9999 -9999 -9999 -9999 -9999 -9999 -9999 -9999 -9999 -9999 -9999 -9999 -9999 -9999 -9999 -9999 -9999 -9999 -9999 -9999 -9999 -9999 -9999 -9999 -9999 -9999 -9999 -9999 -9999 -9999 -9999 -9999 -9999 -9999 341 343 344 345 -9999 -9999 -9999 352 353 353 -9999 -9999 -9999 -9999 -9999 -9999 -9999 -9999 -9999 -9999 -9999 -9999 -9999 -9999 -9999 -9999 -9999 -9999 -9999 -9999 -9999 -9999 -9999 -9999
 -9999 -9999 -9999 -9999 -9999 -9999 -9999 -9999 -9999 -9999 -9999 -9999 -9999 -9999 -9999 -9999 -9999 -9999 -9999 -9999 -9999 -9999 -9999 -9999 -9999 -9999 -9999 -9999 -9999 -9999 -9999 -9999 -9999 -9999 -9999 -9999 -9999 -9999 -9999 -9999 -9999 -9999 -9999 -9999 -9999 -9999 -9999 -9999 -9999 -9999 -9999 -9999 -9999 -9999 -9999 -9999 -9999 -9999 -9999 -9999 -9999 -9999 -9999 -9999 -9999 -9999 -9999 -9999 -9999 -9999 -9999 -9999 -9999 -9999 -9999 -9999 -9999 -9999 -9999 -9999 -9999 -9999 -9999 -9999 -9999 -9999 -9999 -9999 -9999
