# Supplementary material for: Climate Change Influences Potential Distribution of Infected Aedes aegypti Co-Occurrence with Dengue Epidemics Risk Areas in Tanzania
Source: PLoS One. 2016 Sep 28;11(9):e0162649. doi: 10.1371/journal.pone.0162649 (PMC5040426; doi:10.1371/journal.pone.0162649)
Supplement: S1 File — (ZIP) [file pone.0162649.s001.zip › S1_File/bioData/bioData-2050/Tz_bio6.asc]

ncols        89
nrows        86
xllcorner    29.371397018433
yllcorner    -11.758983612061
cellsize     0.125
NODATA_value  -9999
 -9999 -9999 -9999 -9999 -9999 -9999 -9999 -9999 -9999 -9999 -9999 143 134 143 139 140 143 149 154 159 161 164 167 168 170 171 172 173 175 176 177 177 178 178 178 178 -9999 -9999 -9999 -9999 -9999 -9999 -9999 -9999 -9999 -9999 -9999 -9999 -9999 -9999 -9999 -9999 -9999 -9999 -9999 -9999 -9999 -9999 -9999 -9999 -9999 -9999 -9999 -9999 -9999 -9999 -9999 -9999 -9999 -9999 -9999 -9999 -9999 -9999 -9999 -9999 -9999 -9999 -9999 -9999 -9999 -9999 -9999 -9999 -9999 -9999 -9999 -9999 -9999
 -9999 -9999 -9999 -9999 -9999 -9999 -9999 -9999 -9999 151 146 139 139 148 147 147 149 152 157 156 163 165 167 170 170 171 172 174 175 177 178 178 179 179 180 180 178 173 165 -9999 -9999 -9999 -9999 -9999 -9999 -9999 -9999 -9999 -9999 -9999 -9999 -9999 -9999 -9999 -9999 -9999 -9999 -9999 -9999 -9999 -9999 -9999 -9999 -9999 -9999 -9999 -9999 -9999 -9999 -9999 -9999 -9999 -9999 -9999 -9999 -9999 -9999 -9999 -9999 -9999 -9999 -9999 -9999 -9999 -9999 -9999 -9999 -9999 -9999
 -9999 -9999 -9999 -9999 -9999 -9999 -9999 -9999 -9999 -9999 150 150 138 134 152 153 154 156 154 158 165 166 168 170 171 172 173 174 175 177 179 179 180 181 182 182 176 168 161 155 144 -9999 -9999 -9999 -9999 -9999 -9999 -9999 -9999 -9999 -9999 -9999 -9999 -9999 -9999 -9999 -9999 -9999 -9999 -9999 -9999 -9999 -9999 -9999 -9999 -9999 -9999 -9999 -9999 -9999 -9999 -9999 -9999 -9999 -9999 -9999 -9999 -9999 -9999 -9999 -9999 -9999 -9999 -9999 -9999 -9999 -9999 -9999 -9999
 -9999 -9999 -9999 -9999 -9999 -9999 -9999 -9999 -9999 -9999 155 138 145 140 154 155 157 160 162 158 166 166 168 170 172 173 174 175 176 178 179 180 181 183 184 183 179 179 171 159 141 139 125 -9999 -9999 -9999 -9999 -9999 -9999 -9999 -9999 -9999 -9999 -9999 -9999 -9999 -9999 -9999 -9999 -9999 -9999 -9999 -9999 -9999 -9999 -9999 -9999 -9999 -9999 -9999 -9999 -9999 -9999 -9999 -9999 -9999 -9999 -9999 -9999 -9999 -9999 -9999 -9999 -9999 -9999 -9999 -9999 -9999 -9999
 -9999 -9999 -9999 -9999 -9999 -9999 -9999 -9999 -9999 -9999 -9999 140 149 143 156 153 159 161 164 165 167 167 168 170 171 172 173 174 176 177 178 179 181 184 184 185 183 179 178 174 170 166 153 145 142 -9999 -9999 -9999 -9999 -9999 -9999 -9999 -9999 -9999 -9999 -9999 -9999 -9999 -9999 -9999 -9999 -9999 -9999 -9999 -9999 -9999 -9999 -9999 -9999 -9999 -9999 -9999 -9999 -9999 -9999 -9999 -9999 -9999 -9999 -9999 -9999 -9999 -9999 -9999 -9999 -9999 -9999 -9999 -9999
 -9999 -9999 -9999 -9999 -9999 -9999 -9999 -9999 -9999 -9999 -9999 -9999 138 149 153 157 162 158 164 166 167 169 169 171 172 173 174 174 177 177 178 180 181 183 184 179 177 178 175 168 149 161 151 147 142 137 -9999 -9999 -9999 -9999 -9999 -9999 -9999 -9999 -9999 -9999 -9999 -9999 -9999 -9999 -9999 -9999 -9999 -9999 -9999 -9999 -9999 -9999 -9999 -9999 -9999 -9999 -9999 -9999 -9999 -9999 -9999 -9999 -9999 -9999 -9999 -9999 -9999 -9999 -9999 -9999 -9999 -9999 -9999
 -9999 -9999 -9999 -9999 -9999 -9999 -9999 -9999 -9999 -9999 -9999 -9999 148 156 147 158 161 145 163 167 168 169 169 171 172 173 173 174 176 177 178 178 180 182 180 178 171 163 166 166 163 153 152 141 135 136 128 116 -9999 -9999 -9999 -9999 -9999 -9999 -9999 -9999 -9999 -9999 -9999 -9999 -9999 -9999 -9999 -9999 -9999 -9999 -9999 -9999 -9999 -9999 -9999 -9999 -9999 -9999 -9999 -9999 -9999 -9999 -9999 -9999 -9999 -9999 -9999 -9999 -9999 -9999 -9999 -9999 -9999
 -9999 -9999 -9999 -9999 -9999 -9999 -9999 -9999 -9999 -9999 -9999 -9999 148 152 165 152 162 157 161 169 169 170 170 171 172 172 173 174 175 174 176 177 177 179 178 179 171 168 165 168 162 158 147 142 142 137 129 109 112 106 -9999 -9999 -9999 -9999 -9999 -9999 -9999 -9999 -9999 -9999 -9999 -9999 -9999 -9999 -9999 -9999 -9999 -9999 -9999 -9999 -9999 -9999 -9999 -9999 -9999 -9999 -9999 -9999 -9999 -9999 -9999 -9999 -9999 -9999 -9999 -9999 -9999 -9999 -9999
 -9999 -9999 -9999 -9999 -9999 -9999 -9999 -9999 -9999 -9999 -9999 -9999 160 147 167 167 167 160 169 170 170 170 171 172 172 173 173 173 169 173 176 176 166 179 178 175 169 176 175 174 163 164 158 157 146 138 129 119 114 99 95 128 -9999 -9999 -9999 -9999 -9999 -9999 -9999 -9999 -9999 -9999 -9999 -9999 -9999 -9999 -9999 -9999 -9999 -9999 -9999 -9999 -9999 -9999 -9999 -9999 -9999 -9999 -9999 -9999 -9999 -9999 -9999 -9999 -9999 -9999 -9999 -9999 -9999
 -9999 -9999 -9999 -9999 -9999 -9999 -9999 -9999 -9999 -9999 -9999 -9999 161 151 163 168 168 169 168 170 170 170 172 172 173 172 172 172 174 174 175 175 173 174 178 179 178 177 175 173 171 165 161 155 149 140 134 122 118 114 114 159 150 -9999 -9999 -9999 -9999 -9999 -9999 -9999 -9999 -9999 -9999 -9999 -9999 -9999 -9999 -9999 -9999 -9999 -9999 -9999 -9999 -9999 -9999 -9999 -9999 -9999 -9999 -9999 -9999 -9999 -9999 -9999 -9999 -9999 -9999 -9999 -9999
 -9999 -9999 -9999 -9999 -9999 -9999 -9999 -9999 -9999 -9999 -9999 -9999 155 160 169 171 162 168 172 169 170 169 172 172 171 171 172 173 173 173 173 175 175 176 177 178 176 175 173 167 169 168 163 157 151 144 134 127 120 127 132 159 166 187 181 -9999 -9999 -9999 -9999 -9999 -9999 -9999 -9999 -9999 -9999 -9999 -9999 -9999 -9999 -9999 -9999 -9999 -9999 -9999 -9999 -9999 -9999 -9999 -9999 -9999 -9999 -9999 -9999 -9999 -9999 -9999 -9999 -9999 -9999
 -9999 -9999 -9999 -9999 -9999 -9999 -9999 -9999 -9999 -9999 -9999 154 159 166 167 168 166 166 171 171 171 171 172 169 171 171 171 171 171 172 171 173 174 174 171 167 170 169 170 167 164 160 160 152 150 143 133 125 118 102 160 161 188 187 182 168 142 -9999 -9999 -9999 -9999 -9999 -9999 -9999 -9999 -9999 -9999 -9999 -9999 -9999 -9999 -9999 -9999 -9999 -9999 -9999 -9999 -9999 -9999 -9999 -9999 -9999 -9999 -9999 -9999 -9999 -9999 -9999 -9999
 -9999 -9999 -9999 -9999 -9999 -9999 -9999 -9999 -9999 150 134 140 148 167 169 168 168 162 171 171 171 172 171 168 170 170 169 170 165 168 172 172 173 170 173 172 169 171 169 165 162 157 152 150 143 141 133 126 125 138 161 164 186 186 153 164 141 133 146 -9999 -9999 -9999 -9999 -9999 -9999 -9999 -9999 -9999 -9999 -9999 -9999 -9999 -9999 -9999 -9999 -9999 -9999 -9999 -9999 -9999 -9999 -9999 -9999 -9999 -9999 -9999 -9999 -9999 -9999
 -9999 -9999 -9999 -9999 -9999 -9999 -9999 -9999 -9999 152 154 152 158 166 167 161 168 169 168 170 170 168 165 161 165 167 166 169 168 167 167 169 170 171 172 172 170 169 166 164 161 150 143 148 141 137 135 129 127 137 160 156 184 152 146 163 134 142 147 150 154 -9999 -9999 -9999 -9999 -9999 -9999 -9999 -9999 -9999 -9999 -9999 -9999 -9999 -9999 -9999 -9999 -9999 -9999 -9999 -9999 -9999 -9999 -9999 -9999 -9999 -9999 -9999 -9999
 -9999 -9999 -9999 -9999 -9999 -9999 -9999 -9999 -9999 144 146 145 159 162 163 162 159 162 164 169 169 168 164 165 167 166 167 166 167 167 166 166 169 169 169 170 169 168 163 161 157 153 143 146 143 137 134 136 131 124 150 133 99 165 167 163 151 137 149 147 156 155 -9999 -9999 -9999 -9999 -9999 -9999 -9999 -9999 -9999 -9999 -9999 -9999 -9999 -9999 -9999 -9999 -9999 -9999 -9999 -9999 -9999 -9999 -9999 -9999 -9999 -9999 -9999
 -9999 -9999 -9999 -9999 -9999 -9999 -9999 -9999 -9999 141 146 150 158 160 158 157 162 163 166 167 166 153 162 164 166 167 168 168 162 170 170 169 168 169 170 168 167 166 163 161 156 153 148 142 142 139 141 142 144 149 129 59 120 168 119 141 155 138 148 153 153 143 105 120 -9999 -9999 -9999 -9999 -9999 -9999 -9999 -9999 -9999 -9999 -9999 -9999 -9999 -9999 -9999 -9999 -9999 -9999 -9999 -9999 -9999 -9999 -9999 -9999 -9999
 -9999 -9999 -9999 -9999 -9999 -9999 -9999 -9999 -9999 -9999 -9999 -9999 150 157 156 163 159 163 162 165 160 160 158 160 160 166 169 166 162 167 170 170 169 167 169 170 168 166 164 161 158 154 147 142 144 141 140 145 151 122 67 82 129 174 170 162 159 143 142 149 149 134 69 11 45 121 -9999 -9999 -9999 -9999 -9999 -9999 -9999 -9999 -9999 -9999 -9999 -9999 -9999 -9999 -9999 -9999 -9999 -9999 -9999 -9999 -9999 -9999 -9999
 -9999 -9999 -9999 -9999 -9999 -9999 -9999 -9999 -9999 -9999 -9999 -9999 142 151 160 154 158 162 161 162 162 162 162 155 163 165 168 168 167 167 171 171 171 170 167 168 169 167 164 162 158 151 144 139 140 139 135 125 128 131 95 77 129 171 177 165 155 140 127 131 140 140 103 68 5 90 156 -9999 -9999 -9999 -9999 -9999 -9999 -9999 -9999 -9999 -9999 -9999 -9999 -9999 -9999 -9999 -9999 -9999 -9999 -9999 -9999 -9999 -9999
 -9999 -9999 -9999 -9999 -9999 -9999 -9999 -9999 -9999 -9999 -9999 -9999 149 152 158 154 158 162 163 164 162 162 161 159 164 166 166 170 169 169 171 173 173 169 171 169 168 169 168 165 161 152 145 143 139 138 136 130 80 100 118 133 163 162 163 129 102 112 109 87 137 147 146 147 114 123 160 -9999 -9999 -9999 -9999 -9999 -9999 -9999 -9999 -9999 -9999 -9999 -9999 -9999 -9999 -9999 -9999 -9999 -9999 -9999 -9999 -9999 -9999
 -9999 -9999 -9999 -9999 -9999 -9999 -9999 -9999 -9999 -9999 136 144 147 141 156 154 158 157 162 163 160 161 158 159 163 165 161 170 171 171 173 174 172 174 175 174 174 172 171 167 160 157 149 142 135 132 142 166 129 142 141 152 161 139 139 140 144 142 143 144 148 161 164 171 172 167 -9999 -9999 -9999 -9999 -9999 -9999 -9999 -9999 -9999 -9999 -9999 -9999 -9999 -9999 -9999 -9999 -9999 -9999 -9999 -9999 -9999 -9999 -9999
 -9999 -9999 -9999 -9999 -9999 -9999 -9999 -9999 -9999 135 138 139 138 149 153 154 156 157 161 159 159 163 166 164 164 160 168 169 170 170 172 172 176 176 176 176 175 175 173 170 166 163 152 142 132 160 165 164 156 144 143 163 163 157 149 146 149 146 150 158 161 164 164 176 177 175 -9999 -9999 -9999 -9999 -9999 -9999 -9999 -9999 -9999 -9999 -9999 -9999 -9999 -9999 -9999 -9999 -9999 -9999 -9999 -9999 -9999 -9999 -9999
 -9999 -9999 -9999 -9999 -9999 -9999 -9999 -9999 -9999 133 129 133 140 150 154 153 151 157 158 160 159 163 163 163 163 165 167 169 170 170 170 173 177 176 176 176 175 176 174 172 168 165 155 169 168 166 164 154 138 134 124 163 162 157 153 150 145 148 157 160 162 156 157 166 176 172 145 -9999 -9999 -9999 -9999 -9999 -9999 -9999 -9999 -9999 -9999 -9999 -9999 -9999 -9999 -9999 -9999 -9999 -9999 -9999 -9999 -9999 -9999
 -9999 -9999 -9999 -9999 -9999 -9999 -9999 -9999 130 131 132 141 146 149 149 156 155 158 159 156 163 163 163 160 163 164 167 168 170 169 168 173 178 178 178 177 178 177 175 173 171 170 169 169 167 162 148 146 127 122 141 163 161 156 148 142 136 144 154 162 155 160 161 159 175 164 147 175 -9999 -9999 -9999 -9999 -9999 -9999 -9999 -9999 -9999 -9999 -9999 -9999 -9999 -9999 -9999 -9999 -9999 -9999 -9999 -9999 -9999
 -9999 -9999 -9999 -9999 -9999 -9999 -9999 131 136 132 131 138 138 143 148 154 156 156 156 155 158 158 159 162 163 159 163 166 169 170 172 175 178 179 179 177 176 176 175 174 173 172 169 166 157 145 147 138 118 119 121 161 160 154 148 140 130 137 139 155 147 157 160 162 175 171 151 166 170 172 -9999 -9999 -9999 -9999 -9999 -9999 -9999 -9999 -9999 -9999 -9999 -9999 -9999 -9999 -9999 -9999 -9999 -9999 -9999
 -9999 -9999 -9999 -9999 -9999 -9999 134 130 123 139 143 143 141 142 147 152 155 155 156 157 157 156 160 163 164 163 165 166 167 168 169 170 169 171 173 174 176 177 176 174 160 162 155 140 144 126 116 116 102 106 153 148 148 154 151 135 135 137 144 140 142 146 143 159 168 177 170 161 168 172 174 175 174 -9999 -9999 -9999 -9999 -9999 -9999 -9999 -9999 -9999 -9999 -9999 -9999 -9999 -9999 -9999 -9999
 -9999 -9999 -9999 -9999 -9999 141 129 135 139 139 141 141 142 145 148 152 154 154 158 157 158 158 163 163 162 161 166 166 167 166 165 167 168 170 173 174 176 175 175 154 145 160 146 141 134 128 130 123 111 130 140 128 151 155 153 143 140 138 144 147 133 139 143 154 175 175 174 157 106 172 174 175 178 181 -9999 -9999 -9999 -9999 -9999 -9999 -9999 -9999 -9999 -9999 -9999 -9999 -9999 -9999 -9999
 -9999 -9999 -9999 -9999 139 134 124 138 141 143 146 144 145 144 149 151 153 156 157 156 157 159 160 161 162 162 164 165 165 167 167 167 166 167 173 173 174 176 173 157 151 154 148 142 136 132 127 136 120 125 135 139 152 155 153 150 147 142 139 150 143 140 142 146 166 175 172 170 110 174 172 173 179 179 185 -9999 -9999 -9999 -9999 -9999 -9999 -9999 -9999 -9999 -9999 -9999 -9999 -9999 -9999
 -9999 181 171 134 145 122 143 136 140 142 148 149 145 142 147 151 154 155 154 154 157 158 161 161 161 162 166 166 168 167 165 166 164 169 169 169 175 175 170 161 152 145 149 142 138 134 121 132 124 133 133 141 153 154 151 154 152 149 147 152 146 144 143 146 146 170 170 170 166 166 166 112 180 184 191 197 202 -9999 -9999 -9999 -9999 -9999 -9999 -9999 -9999 -9999 -9999 -9999 -9999
 -9999 183 142 138 154 133 149 148 146 146 151 147 146 141 145 152 154 154 155 154 156 158 159 161 162 164 166 169 167 168 167 166 168 168 166 174 176 174 166 157 151 149 148 137 137 135 132 140 135 138 141 133 152 147 149 153 151 148 146 155 151 143 146 147 145 158 158 166 165 167 146 104 139 167 186 189 202 210 -9999 -9999 -9999 -9999 -9999 -9999 -9999 -9999 -9999 -9999 -9999
 185 185 176 172 164 152 153 154 153 147 150 152 150 147 149 153 154 154 154 154 155 156 157 157 165 166 165 172 169 168 165 168 169 167 171 175 175 173 167 157 154 144 143 139 137 138 138 134 134 138 143 124 120 146 148 149 149 145 146 152 146 152 149 150 147 152 155 164 160 170 172 107 102 167 180 184 203 209 219 -9999 -9999 -9999 -9999 -9999 -9999 -9999 -9999 -9999 -9999
 185 186 185 175 168 154 158 154 156 151 145 151 152 153 153 154 153 153 152 154 154 154 157 160 162 162 170 170 168 167 163 168 169 167 170 174 174 172 167 161 156 147 143 135 138 145 134 140 141 142 149 142 123 146 147 146 148 145 145 153 146 147 149 154 157 159 155 165 162 172 174 182 121 178 182 196 206 210 -9999 -9999 -9999 -9999 -9999 -9999 -9999 -9999 -9999 -9999 -9999
 185 186 186 181 164 162 160 151 157 156 151 152 153 153 154 154 154 153 152 152 152 151 155 158 163 164 168 166 166 165 166 165 167 167 166 171 173 171 167 163 157 149 136 134 133 146 141 145 143 140 142 138 143 138 140 146 145 142 148 151 144 148 146 149 147 150 159 165 165 171 174 183 144 189 166 205 209 210 -9999 -9999 -9999 -9999 -9999 212 -9999 -9999 -9999 -9999 -9999
 -9999 184 183 182 170 169 155 160 160 159 156 154 152 153 154 155 153 155 155 154 153 153 156 157 161 165 166 165 165 166 162 162 167 167 170 167 172 169 166 160 154 144 141 136 133 139 143 146 149 147 135 149 144 118 128 132 133 139 145 148 142 143 142 142 143 144 149 158 161 166 175 179 179 191 175 203 211 216 -9999 -9999 -9999 -9999 -9999 211 -9999 -9999 -9999 -9999 -9999
 -9999 182 181 180 159 170 155 157 146 147 150 157 156 156 157 157 155 155 156 157 155 156 156 159 161 164 165 166 166 165 162 163 168 167 164 163 166 167 163 159 152 148 140 140 142 140 147 144 147 150 149 148 143 138 138 135 126 115 140 144 141 138 136 137 139 143 149 156 156 163 169 174 186 192 198 201 213 219 -9999 -9999 -9999 -9999 -9999 214 -9999 -9999 -9999 -9999 -9999
 -9999 -9999 180 178 171 161 147 133 146 145 148 150 151 144 156 153 155 157 155 158 158 158 158 158 163 165 165 162 165 165 165 165 168 165 162 164 161 163 159 155 152 148 140 143 141 141 148 152 146 150 147 148 147 141 136 135 127 119 135 136 137 133 117 136 136 145 148 155 157 159 167 172 182 193 212 216 220 -9999 -9999 -9999 -9999 -9999 215 -9999 -9999 -9999 -9999 -9999 -9999
 -9999 -9999 178 166 165 159 145 154 145 132 149 149 143 153 156 155 160 157 159 157 159 159 160 161 164 164 165 164 164 162 165 166 165 163 162 159 156 154 156 152 147 144 140 141 142 145 150 157 158 145 140 138 146 142 129 137 128 117 132 134 135 128 130 135 139 152 155 156 159 164 171 175 183 191 215 212 217 -9999 -9999 -9999 -9999 -9999 -9999 -9999 -9999 -9999 -9999 -9999 -9999
 -9999 -9999 175 175 167 160 166 161 144 149 146 138 147 157 159 161 162 161 161 161 162 162 163 164 164 164 165 164 164 162 164 163 163 161 159 158 156 156 153 150 147 145 139 141 144 153 161 163 159 153 148 129 138 143 138 137 126 128 134 131 133 126 135 133 150 159 158 160 162 167 167 175 185 190 211 218 -9999 -9999 -9999 -9999 -9999 -9999 -9999 -9999 -9999 -9999 -9999 -9999 -9999
 -9999 -9999 174 175 175 161 157 160 153 140 147 146 149 164 165 162 161 163 164 164 164 164 164 164 165 165 166 164 165 162 163 159 160 159 156 155 154 152 150 147 148 146 145 144 153 156 162 162 160 156 149 145 121 131 144 139 133 130 132 125 133 138 141 152 153 154 164 172 165 171 170 183 191 199 213 216 -9999 -9999 -9999 -9999 -9999 -9999 -9999 -9999 -9999 -9999 -9999 -9999 -9999
 -9999 -9999 173 174 177 159 151 156 143 146 142 144 158 164 166 162 165 165 166 165 164 166 166 166 166 166 166 165 166 164 163 157 158 153 148 147 147 149 144 143 144 144 144 144 151 166 164 163 158 155 149 148 147 142 147 142 136 130 126 125 132 135 141 142 138 162 156 177 174 176 181 184 190 195 215 220 -9999 -9999 -9999 225 -9999 -9999 -9999 -9999 -9999 -9999 -9999 -9999 -9999
 -9999 170 172 172 171 157 153 153 136 128 140 156 157 162 165 163 166 167 167 166 166 167 166 168 167 167 165 165 166 165 163 160 154 150 149 146 143 140 141 144 145 145 142 145 161 167 165 165 158 154 150 151 150 147 143 146 137 132 131 126 135 138 127 148 139 146 179 185 185 181 180 185 195 203 212 -9999 -9999 -9999 -9999 223 -9999 -9999 -9999 -9999 -9999 -9999 -9999 -9999 -9999
 -9999 171 171 109 136 155 152 144 150 147 143 158 160 161 167 164 166 166 169 167 166 168 168 167 167 166 166 165 165 164 162 161 159 154 149 140 139 145 145 145 147 145 145 145 148 166 166 165 162 157 151 154 149 150 150 149 137 134 133 129 131 145 149 152 144 137 187 185 191 185 185 191 194 196 207 219 -9999 -9999 -9999 225 -9999 -9999 -9999 -9999 -9999 -9999 -9999 -9999 -9999
 -9999 170 171 138 115 156 161 150 143 150 153 162 166 172 165 172 167 163 170 170 167 167 167 167 168 167 166 166 165 164 163 160 152 153 151 144 140 134 147 147 144 147 148 148 149 148 166 165 161 155 150 142 147 150 146 153 122 130 136 133 125 154 160 171 168 188 191 192 193 193 199 204 205 214 216 217 -9999 -9999 -9999 -9999 234 -9999 -9999 -9999 -9999 -9999 -9999 -9999 -9999
 -9999 -9999 171 174 164 152 167 162 161 147 168 172 176 175 172 175 169 167 168 170 170 167 167 167 168 167 166 165 165 163 161 160 157 152 148 147 143 143 145 145 148 146 151 151 150 150 161 163 161 157 154 149 150 153 155 155 145 139 148 104 107 139 157 179 185 189 189 188 191 187 192 193 197 200 209 212 -9999 -9999 -9999 -9999 -9999 233 -9999 -9999 -9999 -9999 -9999 -9999 -9999
 -9999 -9999 -9999 173 175 177 180 167 168 158 164 176 179 176 179 177 177 166 165 170 169 168 166 167 166 166 164 165 163 163 161 158 156 148 150 144 138 148 147 141 147 147 147 147 151 151 152 160 162 157 157 156 154 141 155 149 120 159 147 144 113 163 180 185 188 188 186 184 186 192 192 193 200 206 209 212 211 214 -9999 -9999 -9999 -9999 -9999 -9999 -9999 -9999 -9999 -9999 -9999
 -9999 -9999 -9999 173 176 177 180 183 174 174 174 176 181 183 181 181 179 177 162 169 167 166 166 164 164 164 164 163 162 161 159 157 154 153 142 148 139 142 149 147 149 149 150 150 153 153 153 159 160 157 148 158 159 163 141 116 147 145 158 159 139 174 186 187 189 184 180 186 186 197 200 201 205 209 212 210 208 207 213 -9999 -9999 -9999 -9999 -9999 -9999 -9999 -9999 -9999 -9999
 -9999 -9999 -9999 -9999 -9999 179 182 185 186 181 182 182 184 185 186 182 182 176 165 155 167 165 165 164 163 164 161 161 161 159 157 157 155 150 145 145 141 143 146 137 136 149 152 150 152 153 154 158 159 159 158 161 170 168 153 117 142 128 157 159 180 179 187 189 185 177 180 180 192 201 203 202 207 213 216 207 201 202 204 -9999 -9999 -9999 -9999 -9999 -9999 -9999 -9999 -9999 -9999
 -9999 -9999 -9999 -9999 -9999 -9999 184 187 189 189 183 186 185 187 187 184 183 175 165 160 167 167 166 165 164 162 162 162 161 160 157 156 153 151 148 147 144 142 148 147 148 152 153 154 154 155 155 158 161 161 163 171 173 170 158 153 118 112 149 161 179 186 188 190 184 176 146 152 156 202 208 207 211 214 213 205 200 197 203 208 215 -9999 -9999 -9999 -9999 -9999 -9999 -9999 -9999
 -9999 -9999 -9999 -9999 -9999 -9999 -9999 189 192 194 183 183 183 186 187 184 183 180 159 157 163 164 165 165 162 162 162 162 161 157 155 155 153 151 149 146 146 148 149 148 149 150 153 153 153 155 159 160 162 171 172 174 174 169 166 130 142 125 124 156 183 187 189 183 175 161 151 192 203 209 208 211 215 215 210 200 194 197 204 207 212 220 -9999 -9999 -9999 -9999 -9999 -9999 -9999
 -9999 -9999 -9999 -9999 -9999 -9999 -9999 -9999 194 196 187 182 181 182 186 183 182 178 172 168 160 163 165 162 164 162 162 158 156 156 152 152 150 148 146 144 145 148 148 148 149 147 150 152 155 155 158 161 165 169 176 176 176 171 176 177 99 154 110 171 182 187 187 180 152 136 134 195 214 213 213 215 216 213 206 194 193 205 206 213 217 -9999 -9999 -9999 -9999 -9999 -9999 -9999 -9999
 -9999 -9999 -9999 -9999 -9999 -9999 -9999 -9999 197 199 191 185 182 179 178 174 179 176 172 166 166 163 164 163 159 158 159 159 154 153 151 148 148 137 144 142 142 142 145 144 147 147 146 151 153 156 161 172 175 176 174 169 147 158 149 180 155 174 136 148 178 182 187 177 178 191 175 196 217 218 216 219 217 210 205 189 203 211 213 216 -9999 -9999 -9999 -9999 -9999 -9999 -9999 -9999 -9999
 -9999 -9999 -9999 -9999 -9999 -9999 -9999 -9999 -9999 201 200 190 179 179 179 177 175 173 170 165 158 160 147 156 157 154 154 153 153 151 148 147 130 130 130 135 142 143 145 142 146 141 146 150 154 155 164 173 174 174 169 145 158 148 111 176 151 149 154 172 178 185 179 154 188 202 208 216 218 218 215 219 216 208 200 206 210 209 216 221 -9999 -9999 -9999 -9999 -9999 -9999 -9999 -9999 -9999
 -9999 -9999 -9999 -9999 -9999 -9999 -9999 -9999 -9999 201 190 191 179 178 179 171 168 168 167 167 161 157 155 139 148 148 148 151 147 146 144 142 137 136 128 130 127 140 139 142 140 141 146 151 155 161 170 171 172 164 153 148 144 134 99 168 180 187 167 178 162 192 194 193 203 213 213 216 216 217 217 218 214 207 214 214 213 218 217 -9999 -9999 -9999 -9999 -9999 -9999 -9999 -9999 -9999 -9999
 -9999 -9999 -9999 -9999 -9999 -9999 -9999 -9999 -9999 198 196 180 172 174 173 173 155 162 162 164 165 167 143 155 139 150 151 135 132 140 131 133 128 125 123 115 138 139 139 139 121 141 145 161 163 166 164 164 160 150 141 141 144 142 123 182 163 169 131 177 177 193 194 195 201 209 196 208 215 218 218 218 217 218 216 208 207 212 215 -9999 -9999 -9999 -9999 -9999 -9999 -9999 -9999 -9999 -9999
 -9999 -9999 -9999 -9999 -9999 -9999 -9999 -9999 -9999 -9999 197 187 166 164 164 156 141 127 161 163 164 166 170 157 153 156 152 152 139 133 125 132 131 126 130 115 126 122 124 136 141 150 157 158 137 158 162 125 127 135 136 132 109 123 149 144 141 111 161 149 197 197 194 199 202 200 205 208 200 218 218 218 218 219 219 217 215 212 220 -9999 -9999 -9999 -9999 -9999 -9999 -9999 -9999 -9999 -9999
 -9999 -9999 -9999 -9999 -9999 -9999 -9999 -9999 -9999 -9999 195 194 166 153 149 141 127 111 115 152 164 166 170 170 158 156 156 157 148 128 132 136 133 130 124 118 118 127 131 140 151 154 156 151 138 152 146 136 106 129 124 127 105 135 144 158 145 157 175 163 202 201 199 203 207 208 210 212 212 209 217 218 220 220 220 221 221 224 226 230 233 -9999 -9999 237 -9999 -9999 -9999 -9999 -9999
 -9999 -9999 -9999 -9999 -9999 -9999 -9999 -9999 -9999 -9999 -9999 193 175 147 139 130 115 109 111 115 165 166 169 172 173 156 162 150 140 143 126 134 135 131 126 119 126 124 138 126 150 153 143 149 155 147 121 104 116 115 117 119 111 127 142 185 193 182 195 191 201 201 198 198 199 204 208 210 208 208 214 217 218 218 220 221 223 225 228 231 234 -9999 -9999 -9999 -9999 -9999 -9999 -9999 -9999
 -9999 -9999 -9999 -9999 -9999 -9999 -9999 -9999 -9999 -9999 -9999 191 190 152 129 123 113 110 108 112 111 167 169 172 173 173 162 154 146 143 139 133 136 134 128 124 133 132 146 148 144 151 153 152 145 121 108 116 116 114 112 106 106 121 188 202 199 199 198 200 200 201 200 200 201 204 210 204 199 202 211 215 216 217 197 213 219 224 227 230 -9999 -9999 -9999 -9999 -9999 -9999 -9999 -9999 -9999
 -9999 -9999 -9999 -9999 -9999 -9999 -9999 -9999 -9999 -9999 -9999 187 187 166 132 122 115 110 108 109 111 166 170 171 174 174 173 156 153 153 144 134 137 134 132 131 138 147 151 152 155 155 154 147 136 122 115 104 105 107 109 105 108 156 203 202 202 200 199 199 201 201 199 201 202 209 205 202 199 200 205 208 213 203 183 193 206 214 223 -9999 -9999 -9999 -9999 -9999 -9999 -9999 -9999 -9999 -9999
 -9999 -9999 -9999 -9999 -9999 -9999 -9999 -9999 -9999 -9999 -9999 -9999 182 180 153 128 120 114 107 117 117 114 169 171 174 174 173 172 161 155 145 141 140 133 131 144 150 152 152 154 155 157 153 142 118 106 98 107 105 116 124 119 120 204 204 204 203 201 198 192 197 199 201 199 206 204 202 194 191 185 196 205 209 211 200 191 177 210 220 227 -9999 -9999 -9999 -9999 -9999 -9999 -9999 -9999 -9999
 -9999 -9999 -9999 -9999 -9999 -9999 -9999 -9999 -9999 -9999 -9999 -9999 -9999 176 152 131 121 114 114 114 126 123 167 169 168 171 173 173 171 169 148 144 137 127 139 150 151 151 153 154 157 158 146 141 134 108 107 102 113 123 132 123 184 205 205 205 204 198 194 193 196 198 201 201 203 198 196 184 184 187 194 202 206 210 195 204 190 207 219 -9999 -9999 -9999 -9999 -9999 -9999 -9999 -9999 -9999 -9999
 -9999 -9999 -9999 -9999 -9999 -9999 -9999 -9999 -9999 -9999 -9999 -9999 -9999 -9999 -9999 -9999 124 114 115 115 126 129 132 169 167 159 162 167 168 166 164 144 134 116 147 149 151 151 152 151 158 155 147 141 122 120 109 108 140 131 146 158 203 205 205 206 203 176 177 192 196 197 200 192 199 197 196 179 180 183 184 197 200 209 204 207 205 208 210 221 -9999 -9999 -9999 -9999 -9999 -9999 -9999 -9999 -9999
 -9999 -9999 -9999 -9999 -9999 -9999 -9999 -9999 -9999 -9999 -9999 -9999 -9999 -9999 -9999 -9999 -9999 -9999 115 121 127 139 138 141 169 162 151 143 141 147 146 145 116 94 144 145 148 149 151 146 151 149 143 139 127 131 143 142 141 154 163 182 201 204 204 204 194 165 142 187 197 190 196 198 198 190 190 178 169 173 189 189 193 203 202 205 213 213 219 217 -9999 -9999 -9999 -9999 -9999 -9999 -9999 -9999 -9999
 -9999 -9999 -9999 -9999 -9999 -9999 -9999 -9999 -9999 -9999 -9999 -9999 -9999 -9999 -9999 -9999 -9999 -9999 121 129 132 135 145 146 144 168 152 134 133 124 141 134 94 101 112 118 106 119 146 129 140 134 132 120 124 131 133 142 146 158 183 197 202 203 203 200 188 155 151 194 192 191 191 200 192 183 185 178 176 177 189 183 193 201 202 206 207 209 213 219 -9999 -9999 -9999 -9999 -9999 -9999 -9999 -9999 -9999
 -9999 -9999 -9999 -9999 -9999 -9999 -9999 -9999 -9999 -9999 -9999 -9999 -9999 -9999 -9999 -9999 -9999 -9999 -9999 -9999 -9999 126 140 149 148 169 165 145 131 124 115 128 108 87 77 58 73 84 112 86 126 116 118 106 114 125 139 150 150 176 183 195 199 201 200 196 178 162 167 188 189 181 186 198 192 189 189 184 180 190 187 198 199 202 197 205 202 210 203 213 219 -9999 -9999 -9999 -9999 -9999 -9999 -9999 -9999
 -9999 -9999 -9999 -9999 -9999 -9999 -9999 -9999 -9999 -9999 -9999 -9999 -9999 -9999 -9999 -9999 -9999 -9999 -9999 -9999 -9999 -9999 -9999 153 -9999 151 164 151 141 127 107 101 91 122 61 116 55 65 97 62 82 109 100 91 103 116 132 121 163 176 179 196 196 196 190 184 180 182 187 188 186 189 194 196 194 188 191 175 174 187 196 193 192 197 195 200 206 208 204 213 215 219 -9999 -9999 -9999 -9999 -9999 -9999 -9999
 -9999 -9999 -9999 -9999 -9999 -9999 -9999 -9999 -9999 -9999 -9999 -9999 -9999 -9999 -9999 -9999 -9999 -9999 -9999 -9999 -9999 -9999 -9999 -9999 -9999 -9999 151 155 149 134 122 101 101 139 131 117 126 70 72 76 81 82 84 92 100 105 112 120 134 166 181 190 192 190 175 154 175 155 176 178 184 194 193 188 186 186 187 188 192 188 193 194 192 190 194 198 203 207 205 200 212 213 -9999 -9999 -9999 -9999 -9999 -9999 -9999
 -9999 -9999 -9999 -9999 -9999 -9999 -9999 -9999 -9999 -9999 -9999 -9999 -9999 -9999 -9999 -9999 -9999 -9999 -9999 -9999 -9999 -9999 -9999 -9999 -9999 -9999 -9999 -9999 142 147 137 133 91 138 149 174 177 92 99 67 57 71 77 84 97 109 110 114 143 166 190 185 190 183 160 162 166 168 182 184 192 188 190 190 184 183 186 186 186 189 190 190 185 187 192 195 198 200 191 197 211 -9999 -9999 -9999 -9999 -9999 -9999 -9999 -9999
 -9999 -9999 -9999 -9999 -9999 -9999 -9999 -9999 -9999 -9999 -9999 -9999 -9999 -9999 -9999 -9999 -9999 -9999 -9999 -9999 -9999 -9999 -9999 -9999 -9999 -9999 -9999 -9999 -9999 -9999 -9999 -9999 136 141 178 184 185 185 130 98 66 71 71 72 91 97 110 122 151 165 169 176 174 160 156 162 179 190 177 189 184 181 189 188 183 179 174 169 181 189 189 188 184 187 189 187 192 199 203 205 202 213 213 -9999 -9999 -9999 -9999 -9999 -9999
 -9999 -9999 -9999 -9999 -9999 -9999 -9999 -9999 -9999 -9999 -9999 -9999 -9999 -9999 -9999 -9999 -9999 -9999 -9999 -9999 -9999 -9999 -9999 -9999 -9999 -9999 -9999 -9999 -9999 -9999 -9999 -9999 -9999 -9999 -9999 -9999 186 185 184 99 103 73 69 83 94 100 110 129 142 144 142 156 148 156 148 160 184 180 178 181 179 182 181 183 181 175 168 170 183 187 187 185 184 186 187 192 193 196 205 204 203 203 209 -9999 -9999 -9999 -9999 -9999 -9999
 -9999 -9999 -9999 -9999 -9999 -9999 -9999 -9999 -9999 -9999 -9999 -9999 -9999 -9999 -9999 -9999 -9999 -9999 -9999 -9999 -9999 -9999 -9999 -9999 -9999 -9999 -9999 -9999 -9999 -9999 -9999 -9999 -9999 -9999 -9999 -9999 -9999 -9999 184 182 104 94 66 81 102 125 126 113 125 132 147 161 147 159 163 170 177 180 177 175 176 185 179 179 172 169 164 171 181 184 187 187 187 190 189 190 197 199 198 195 196 191 210 -9999 -9999 -9999 -9999 -9999 -9999
 -9999 -9999 -9999 -9999 -9999 -9999 -9999 -9999 -9999 -9999 -9999 -9999 -9999 -9999 -9999 -9999 -9999 -9999 -9999 -9999 -9999 -9999 -9999 -9999 -9999 -9999 -9999 -9999 -9999 -9999 -9999 -9999 -9999 -9999 -9999 -9999 -9999 -9999 183 179 143 104 91 112 106 133 142 138 142 150 159 155 151 158 168 170 172 173 173 176 181 180 178 175 168 162 166 174 178 184 187 186 189 191 193 195 193 188 183 184 175 195 197 -9999 -9999 -9999 -9999 -9999 -9999
 -9999 -9999 -9999 -9999 -9999 -9999 -9999 -9999 -9999 -9999 -9999 -9999 -9999 -9999 -9999 -9999 -9999 -9999 -9999 -9999 -9999 -9999 -9999 -9999 -9999 -9999 -9999 -9999 -9999 -9999 -9999 -9999 -9999 -9999 -9999 -9999 -9999 -9999 -9999 178 175 120 119 111 94 133 143 152 149 154 151 146 151 153 168 166 173 170 168 174 175 176 174 172 158 159 164 173 177 183 186 189 188 192 189 189 186 178 168 180 196 199 209 207 -9999 -9999 -9999 -9999 -9999
 -9999 -9999 -9999 -9999 -9999 -9999 -9999 -9999 -9999 -9999 -9999 -9999 -9999 -9999 -9999 -9999 -9999 -9999 -9999 -9999 -9999 -9999 -9999 -9999 -9999 -9999 -9999 -9999 -9999 -9999 -9999 -9999 -9999 -9999 -9999 -9999 -9999 -9999 -9999 -9999 174 149 110 118 116 135 157 153 147 147 149 151 146 158 165 164 162 162 168 171 176 171 172 173 165 161 166 174 178 181 186 188 189 188 185 184 181 164 153 160 172 200 208 194 209 -9999 -9999 -9999 -9999
 -9999 -9999 -9999 -9999 -9999 -9999 -9999 -9999 -9999 -9999 -9999 -9999 -9999 -9999 -9999 -9999 -9999 -9999 -9999 -9999 -9999 -9999 -9999 -9999 -9999 -9999 -9999 -9999 -9999 -9999 -9999 -9999 -9999 -9999 -9999 -9999 -9999 -9999 -9999 -9999 172 171 117 148 151 159 151 158 157 152 149 149 149 157 161 159 158 161 169 174 169 168 169 165 163 166 175 175 180 183 184 186 184 184 178 173 175 164 170 185 197 200 202 193 208 204 -9999 -9999 -9999
 -9999 -9999 -9999 -9999 -9999 -9999 -9999 -9999 -9999 -9999 -9999 -9999 -9999 -9999 -9999 -9999 -9999 -9999 -9999 -9999 -9999 -9999 -9999 -9999 -9999 -9999 -9999 -9999 -9999 -9999 -9999 -9999 -9999 -9999 -9999 -9999 -9999 -9999 -9999 -9999 172 171 143 154 155 147 154 145 150 146 141 144 132 155 158 156 157 161 167 167 164 164 169 171 171 173 171 178 183 184 186 184 184 180 178 177 178 186 191 188 192 190 194 196 194 197 201 209 -9999
 -9999 -9999 -9999 -9999 -9999 -9999 -9999 -9999 -9999 -9999 -9999 -9999 -9999 -9999 -9999 -9999 -9999 -9999 -9999 -9999 -9999 -9999 -9999 -9999 -9999 -9999 -9999 -9999 -9999 -9999 -9999 -9999 -9999 -9999 -9999 -9999 -9999 -9999 -9999 -9999 170 171 162 136 144 139 144 135 141 135 142 139 150 156 155 150 157 159 165 164 169 172 176 175 176 173 175 180 183 183 185 181 184 180 181 182 188 183 169 163 172 180 189 188 195 196 198 204 -9999
 -9999 -9999 -9999 -9999 -9999 -9999 -9999 -9999 -9999 -9999 -9999 -9999 -9999 -9999 -9999 -9999 -9999 -9999 -9999 -9999 -9999 -9999 -9999 -9999 -9999 -9999 -9999 -9999 -9999 -9999 -9999 -9999 -9999 -9999 -9999 -9999 -9999 -9999 -9999 -9999 168 169 161 122 143 141 136 141 139 139 135 145 146 152 156 156 153 162 156 163 168 177 179 176 182 178 181 173 185 182 184 187 187 184 183 185 182 166 158 173 174 174 187 190 194 196 201 -9999 -9999
 -9999 -9999 -9999 -9999 -9999 -9999 -9999 -9999 -9999 -9999 -9999 -9999 -9999 -9999 -9999 -9999 -9999 -9999 -9999 -9999 -9999 -9999 -9999 -9999 -9999 -9999 -9999 -9999 -9999 -9999 -9999 -9999 -9999 -9999 -9999 -9999 -9999 -9999 -9999 -9999 167 168 170 122 120 127 143 139 140 137 116 154 145 157 157 158 155 155 160 165 161 172 175 179 184 180 182 184 187 185 185 186 187 189 184 184 185 184 169 168 176 182 188 190 193 200 -9999 -9999 -9999
 -9999 -9999 -9999 -9999 -9999 -9999 -9999 -9999 -9999 -9999 -9999 -9999 -9999 -9999 -9999 -9999 -9999 -9999 -9999 -9999 -9999 -9999 -9999 -9999 -9999 -9999 -9999 -9999 -9999 -9999 -9999 -9999 -9999 -9999 -9999 -9999 -9999 -9999 -9999 -9999 166 168 169 121 121 117 142 146 141 143 143 157 153 160 157 163 159 156 167 168 171 174 175 175 181 184 186 186 188 188 187 188 189 191 190 187 190 189 180 168 174 185 188 202 -9999 -9999 -9999 -9999 -9999
 -9999 -9999 -9999 -9999 -9999 -9999 -9999 -9999 -9999 -9999 -9999 -9999 -9999 -9999 -9999 -9999 -9999 -9999 -9999 -9999 -9999 -9999 -9999 -9999 -9999 -9999 -9999 -9999 -9999 -9999 -9999 -9999 -9999 -9999 -9999 -9999 -9999 -9999 -9999 -9999 -9999 168 156 106 97 124 138 146 135 149 144 158 161 161 165 159 162 165 170 166 170 174 177 181 176 186 188 188 192 190 191 192 189 194 193 193 193 194 191 170 199 -9999 -9999 -9999 -9999 -9999 -9999 -9999 -9999
 -9999 -9999 -9999 -9999 -9999 -9999 -9999 -9999 -9999 -9999 -9999 -9999 -9999 -9999 -9999 -9999 -9999 -9999 -9999 -9999 -9999 -9999 -9999 -9999 -9999 -9999 -9999 -9999 -9999 -9999 -9999 -9999 -9999 -9999 -9999 -9999 -9999 -9999 -9999 -9999 -9999 169 168 119 111 116 142 155 151 154 152 165 159 164 163 165 170 173 174 174 172 168 176 179 177 185 188 191 192 195 195 192 193 191 193 197 199 199 199 201 -9999 -9999 -9999 -9999 -9999 -9999 -9999 -9999 -9999
 -9999 -9999 -9999 -9999 -9999 -9999 -9999 -9999 -9999 -9999 -9999 -9999 -9999 -9999 -9999 -9999 -9999 -9999 -9999 -9999 -9999 -9999 -9999 -9999 -9999 -9999 -9999 -9999 -9999 -9999 -9999 -9999 -9999 -9999 -9999 -9999 -9999 -9999 -9999 -9999 -9999 171 172 169 146 125 128 159 164 163 166 167 171 167 170 170 165 175 176 179 171 168 178 184 186 187 188 191 195 196 197 195 194 196 199 -9999 -9999 -9999 -9999 -9999 -9999 -9999 -9999 -9999 -9999 -9999 -9999 -9999 -9999
 -9999 -9999 -9999 -9999 -9999 -9999 -9999 -9999 -9999 -9999 -9999 -9999 -9999 -9999 -9999 -9999 -9999 -9999 -9999 -9999 -9999 -9999 -9999 -9999 -9999 -9999 -9999 -9999 -9999 -9999 -9999 -9999 -9999 -9999 -9999 -9999 -9999 -9999 -9999 -9999 -9999 173 174 176 175 122 129 146 168 169 169 171 171 174 170 169 171 178 178 181 178 182 183 185 187 188 190 191 -9999 -9999 -9999 -9999 199 -9999 -9999 -9999 -9999 -9999 -9999 -9999 -9999 -9999 -9999 -9999 -9999 -9999 -9999 -9999 -9999
 -9999 -9999 -9999 -9999 -9999 -9999 -9999 -9999 -9999 -9999 -9999 -9999 -9999 -9999 -9999 -9999 -9999 -9999 -9999 -9999 -9999 -9999 -9999 -9999 -9999 -9999 -9999 -9999 -9999 -9999 -9999 -9999 -9999 -9999 -9999 -9999 -9999 -9999 -9999 -9999 -9999 -9999 179 179 179 91 139 166 172 172 172 -9999 -9999 176 177 173 175 180 178 183 183 186 178 188 189 189 190 -9999 -9999 -9999 -9999 -9999 -9999 -9999 -9999 -9999 -9999 -9999 -9999 -9999 -9999 -9999 -9999 -9999 -9999 -9999 -9999 -9999 -9999
 -9999 -9999 -9999 -9999 -9999 -9999 -9999 -9999 -9999 -9999 -9999 -9999 -9999 -9999 -9999 -9999 -9999 -9999 -9999 -9999 -9999 -9999 -9999 -9999 -9999 -9999 -9999 -9999 -9999 -9999 -9999 -9999 -9999 -9999 -9999 -9999 -9999 -9999 -9999 -9999 -9999 -9999 -9999 -9999 -9999 -9999 -9999 -9999 -9999 -9999 -9999 -9999 -9999 -9999 -9999 177 179 180 182 -9999 -9999 -9999 189 190 190 -9999 -9999 -9999 -9999 -9999 -9999 -9999 -9999 -9999 -9999 -9999 -9999 -9999 -9999 -9999 -9999 -9999 -9999 -9999 -9999 -9999 -9999 -9999 -9999
 -9999 -9999 -9999 -9999 -9999 -9999 -9999 -9999 -9999 -9999 -9999 -9999 -9999 -9999 -9999 -9999 -9999 -9999 -9999 -9999 -9999 -9999 -9999 -9999 -9999 -9999 -9999 -9999 -9999 -9999 -9999 -9999 -9999 -9999 -9999 -9999 -9999 -9999 -9999 -9999 -9999 -9999 -9999 -9999 -9999 -9999 -9999 -9999 -9999 -9999 -9999 -9999 -9999 -9999 -9999 -9999 -9999 -9999 -9999 -9999 -9999 -9999 -9999 -9999 -9999 -9999 -9999 -9999 -9999 -9999 -9999 -9999 -9999 -9999 -9999 -9999 -9999 -9999 -9999 -9999 -9999 -9999 -9999 -9999 -9999 -9999 -9999 -9999 -9999
