# Supplementary material for: Climate Change Influences Potential Distribution of Infected Aedes aegypti Co-Occurrence with Dengue Epidemics Risk Areas in Tanzania
Source: PLoS One. 2016 Sep 28;11(9):e0162649. doi: 10.1371/journal.pone.0162649 (PMC5040426; doi:10.1371/journal.pone.0162649)
Supplement: S1 File — (ZIP) [file pone.0162649.s001.zip › S1_File/bioData/bioData-2050/Tz_bio7.asc]

ncols        89
nrows        86
xllcorner    29.371397018433
yllcorner    -11.758983612061
cellsize      0.125
NODATA_value  -9999
 -9999 -9999 -9999 -9999 -9999 -9999 -9999 -9999 -9999 -9999 -9999 152 140 145 144 145 144 140 136 131 130 127 124 123 122 121 121 121 120 120 121 123 124 126 129 131 -9999 -9999 -9999 -9999 -9999 -9999 -9999 -9999 -9999 -9999 -9999 -9999 -9999 -9999 -9999 -9999 -9999 -9999 -9999 -9999 -9999 -9999 -9999 -9999 -9999 -9999 -9999 -9999 -9999 -9999 -9999 -9999 -9999 -9999 -9999 -9999 -9999 -9999 -9999 -9999 -9999 -9999 -9999 -9999 -9999 -9999 -9999 -9999 -9999 -9999 -9999 -9999 -9999
 -9999 -9999 -9999 -9999 -9999 -9999 -9999 -9999 -9999 143 144 141 142 142 142 141 139 135 131 128 126 124 122 120 121 121 121 119 119 119 120 121 122 124 125 128 133 139 147 -9999 -9999 -9999 -9999 -9999 -9999 -9999 -9999 -9999 -9999 -9999 -9999 -9999 -9999 -9999 -9999 -9999 -9999 -9999 -9999 -9999 -9999 -9999 -9999 -9999 -9999 -9999 -9999 -9999 -9999 -9999 -9999 -9999 -9999 -9999 -9999 -9999 -9999 -9999 -9999 -9999 -9999 -9999 -9999 -9999 -9999 -9999 -9999 -9999 -9999
 -9999 -9999 -9999 -9999 -9999 -9999 -9999 -9999 -9999 -9999 143 142 137 133 137 137 134 132 129 125 122 122 121 120 120 119 119 119 119 119 118 120 120 121 123 125 130 136 142 149 154 -9999 -9999 -9999 -9999 -9999 -9999 -9999 -9999 -9999 -9999 -9999 -9999 -9999 -9999 -9999 -9999 -9999 -9999 -9999 -9999 -9999 -9999 -9999 -9999 -9999 -9999 -9999 -9999 -9999 -9999 -9999 -9999 -9999 -9999 -9999 -9999 -9999 -9999 -9999 -9999 -9999 -9999 -9999 -9999 -9999 -9999 -9999 -9999
 -9999 -9999 -9999 -9999 -9999 -9999 -9999 -9999 -9999 -9999 141 135 136 134 135 133 131 128 125 123 121 121 120 119 118 118 117 118 118 117 118 119 119 119 120 123 126 132 139 143 149 153 155 -9999 -9999 -9999 -9999 -9999 -9999 -9999 -9999 -9999 -9999 -9999 -9999 -9999 -9999 -9999 -9999 -9999 -9999 -9999 -9999 -9999 -9999 -9999 -9999 -9999 -9999 -9999 -9999 -9999 -9999 -9999 -9999 -9999 -9999 -9999 -9999 -9999 -9999 -9999 -9999 -9999 -9999 -9999 -9999 -9999 -9999
 -9999 -9999 -9999 -9999 -9999 -9999 -9999 -9999 -9999 -9999 -9999 136 135 131 131 130 128 124 122 121 120 120 120 119 118 118 119 119 119 119 119 120 120 118 118 119 125 130 134 139 142 147 152 157 159 -9999 -9999 -9999 -9999 -9999 -9999 -9999 -9999 -9999 -9999 -9999 -9999 -9999 -9999 -9999 -9999 -9999 -9999 -9999 -9999 -9999 -9999 -9999 -9999 -9999 -9999 -9999 -9999 -9999 -9999 -9999 -9999 -9999 -9999 -9999 -9999 -9999 -9999 -9999 -9999 -9999 -9999 -9999 -9999
 -9999 -9999 -9999 -9999 -9999 -9999 -9999 -9999 -9999 -9999 -9999 -9999 131 130 129 127 125 124 122 121 120 119 119 117 118 118 119 120 118 120 120 120 120 120 120 122 124 130 132 135 140 144 148 153 155 158 -9999 -9999 -9999 -9999 -9999 -9999 -9999 -9999 -9999 -9999 -9999 -9999 -9999 -9999 -9999 -9999 -9999 -9999 -9999 -9999 -9999 -9999 -9999 -9999 -9999 -9999 -9999 -9999 -9999 -9999 -9999 -9999 -9999 -9999 -9999 -9999 -9999 -9999 -9999 -9999 -9999 -9999 -9999
 -9999 -9999 -9999 -9999 -9999 -9999 -9999 -9999 -9999 -9999 -9999 -9999 132 130 127 127 125 121 121 120 120 119 120 119 119 120 121 122 121 121 121 123 122 121 122 124 125 129 132 134 138 140 144 148 151 154 156 155 -9999 -9999 -9999 -9999 -9999 -9999 -9999 -9999 -9999 -9999 -9999 -9999 -9999 -9999 -9999 -9999 -9999 -9999 -9999 -9999 -9999 -9999 -9999 -9999 -9999 -9999 -9999 -9999 -9999 -9999 -9999 -9999 -9999 -9999 -9999 -9999 -9999 -9999 -9999 -9999 -9999
 -9999 -9999 -9999 -9999 -9999 -9999 -9999 -9999 -9999 -9999 -9999 -9999 130 130 129 125 125 122 120 121 120 120 121 121 121 122 122 123 123 123 125 125 124 123 124 127 127 129 132 135 136 140 143 146 150 151 152 149 151 152 -9999 -9999 -9999 -9999 -9999 -9999 -9999 -9999 -9999 -9999 -9999 -9999 -9999 -9999 -9999 -9999 -9999 -9999 -9999 -9999 -9999 -9999 -9999 -9999 -9999 -9999 -9999 -9999 -9999 -9999 -9999 -9999 -9999 -9999 -9999 -9999 -9999 -9999 -9999
 -9999 -9999 -9999 -9999 -9999 -9999 -9999 -9999 -9999 -9999 -9999 -9999 134 129 130 127 126 123 124 122 123 123 123 122 124 124 123 125 125 126 126 127 126 127 128 130 128 132 135 135 137 139 141 144 146 148 147 149 150 147 146 156 -9999 -9999 -9999 -9999 -9999 -9999 -9999 -9999 -9999 -9999 -9999 -9999 -9999 -9999 -9999 -9999 -9999 -9999 -9999 -9999 -9999 -9999 -9999 -9999 -9999 -9999 -9999 -9999 -9999 -9999 -9999 -9999 -9999 -9999 -9999 -9999 -9999
 -9999 -9999 -9999 -9999 -9999 -9999 -9999 -9999 -9999 -9999 -9999 -9999 134 129 129 129 126 126 126 125 125 126 125 126 125 126 127 127 127 129 128 130 128 129 129 130 132 132 135 136 137 137 141 142 145 146 147 145 147 146 149 162 160 -9999 -9999 -9999 -9999 -9999 -9999 -9999 -9999 -9999 -9999 -9999 -9999 -9999 -9999 -9999 -9999 -9999 -9999 -9999 -9999 -9999 -9999 -9999 -9999 -9999 -9999 -9999 -9999 -9999 -9999 -9999 -9999 -9999 -9999 -9999 -9999
 -9999 -9999 -9999 -9999 -9999 -9999 -9999 -9999 -9999 -9999 -9999 -9999 131 130 129 128 124 126 126 127 128 127 127 128 129 129 129 129 129 131 132 132 132 132 132 132 133 134 136 137 137 138 140 142 143 145 145 145 145 149 150 160 162 166 166 -9999 -9999 -9999 -9999 -9999 -9999 -9999 -9999 -9999 -9999 -9999 -9999 -9999 -9999 -9999 -9999 -9999 -9999 -9999 -9999 -9999 -9999 -9999 -9999 -9999 -9999 -9999 -9999 -9999 -9999 -9999 -9999 -9999 -9999
 -9999 -9999 -9999 -9999 -9999 -9999 -9999 -9999 -9999 -9999 -9999 135 132 130 128 126 124 124 129 128 128 129 129 130 132 132 132 132 133 134 137 136 136 136 136 135 135 136 137 138 139 138 140 141 141 144 144 143 142 138 156 158 163 165 165 164 156 -9999 -9999 -9999 -9999 -9999 -9999 -9999 -9999 -9999 -9999 -9999 -9999 -9999 -9999 -9999 -9999 -9999 -9999 -9999 -9999 -9999 -9999 -9999 -9999 -9999 -9999 -9999 -9999 -9999 -9999 -9999 -9999
 -9999 -9999 -9999 -9999 -9999 -9999 -9999 -9999 -9999 141 134 134 131 132 129 125 124 124 129 130 131 130 133 133 135 136 137 136 139 140 140 141 140 139 139 140 139 138 138 139 139 139 137 138 139 141 140 141 143 149 157 159 165 164 160 161 155 153 158 -9999 -9999 -9999 -9999 -9999 -9999 -9999 -9999 -9999 -9999 -9999 -9999 -9999 -9999 -9999 -9999 -9999 -9999 -9999 -9999 -9999 -9999 -9999 -9999 -9999 -9999 -9999 -9999 -9999 -9999
 -9999 -9999 -9999 -9999 -9999 -9999 -9999 -9999 -9999 142 140 135 135 132 130 122 126 130 131 131 133 133 135 135 138 140 141 142 147 149 146 146 143 143 142 141 140 140 140 139 138 138 136 138 137 139 141 141 141 147 154 157 162 157 156 161 152 155 158 159 160 -9999 -9999 -9999 -9999 -9999 -9999 -9999 -9999 -9999 -9999 -9999 -9999 -9999 -9999 -9999 -9999 -9999 -9999 -9999 -9999 -9999 -9999 -9999 -9999 -9999 -9999 -9999 -9999
 -9999 -9999 -9999 -9999 -9999 -9999 -9999 -9999 -9999 143 141 137 135 136 132 128 128 132 134 136 135 137 136 139 140 141 146 148 152 153 150 150 147 146 144 144 143 141 141 141 140 140 138 136 137 140 140 142 143 142 152 148 136 159 160 161 157 154 158 157 160 160 -9999 -9999 -9999 -9999 -9999 -9999 -9999 -9999 -9999 -9999 -9999 -9999 -9999 -9999 -9999 -9999 -9999 -9999 -9999 -9999 -9999 -9999 -9999 -9999 -9999 -9999 -9999
 -9999 -9999 -9999 -9999 -9999 -9999 -9999 -9999 -9999 146 144 141 140 138 134 135 135 136 136 138 138 136 140 141 142 145 148 150 154 155 153 151 151 149 148 147 146 145 143 143 138 138 138 137 138 139 141 144 146 151 144 126 143 159 145 153 159 154 156 158 159 156 146 149 -9999 -9999 -9999 -9999 -9999 -9999 -9999 -9999 -9999 -9999 -9999 -9999 -9999 -9999 -9999 -9999 -9999 -9999 -9999 -9999 -9999 -9999 -9999 -9999 -9999
 -9999 -9999 -9999 -9999 -9999 -9999 -9999 -9999 -9999 -9999 -9999 -9999 143 144 141 140 138 141 139 139 140 140 141 143 144 147 150 151 152 154 154 153 150 149 149 148 146 145 144 143 141 139 138 136 135 138 140 144 147 141 125 129 147 160 160 159 160 155 155 157 158 155 136 125 131 148 -9999 -9999 -9999 -9999 -9999 -9999 -9999 -9999 -9999 -9999 -9999 -9999 -9999 -9999 -9999 -9999 -9999 -9999 -9999 -9999 -9999 -9999 -9999
 -9999 -9999 -9999 -9999 -9999 -9999 -9999 -9999 -9999 -9999 -9999 -9999 144 146 146 143 143 144 142 143 144 145 145 145 148 150 153 154 154 155 155 155 153 152 151 151 148 146 146 143 142 140 139 136 136 138 140 138 140 142 130 128 146 158 160 161 157 155 150 150 156 155 143 135 125 139 158 -9999 -9999 -9999 -9999 -9999 -9999 -9999 -9999 -9999 -9999 -9999 -9999 -9999 -9999 -9999 -9999 -9999 -9999 -9999 -9999 -9999 -9999
 -9999 -9999 -9999 -9999 -9999 -9999 -9999 -9999 -9999 -9999 -9999 -9999 155 153 153 148 149 148 147 147 147 148 148 148 150 153 154 155 156 158 157 155 155 154 151 151 149 149 146 144 143 143 138 138 135 138 138 141 124 130 139 145 155 156 157 148 141 143 144 140 153 157 158 157 145 148 157 -9999 -9999 -9999 -9999 -9999 -9999 -9999 -9999 -9999 -9999 -9999 -9999 -9999 -9999 -9999 -9999 -9999 -9999 -9999 -9999 -9999 -9999
 -9999 -9999 -9999 -9999 -9999 -9999 -9999 -9999 -9999 -9999 163 162 160 154 156 153 153 150 151 150 150 151 150 151 153 154 155 157 158 159 158 158 158 157 154 152 152 150 149 147 144 143 140 138 136 137 141 147 139 145 146 151 153 149 152 153 153 152 151 154 154 162 165 169 166 162 -9999 -9999 -9999 -9999 -9999 -9999 -9999 -9999 -9999 -9999 -9999 -9999 -9999 -9999 -9999 -9999 -9999 -9999 -9999 -9999 -9999 -9999 -9999
 -9999 -9999 -9999 -9999 -9999 -9999 -9999 -9999 -9999 176 171 166 162 161 160 158 155 155 154 155 153 154 153 155 156 156 159 160 159 160 159 160 159 158 156 154 153 150 150 149 147 145 142 139 134 144 146 147 148 145 147 153 154 153 152 152 153 153 154 158 159 162 165 167 165 165 -9999 -9999 -9999 -9999 -9999 -9999 -9999 -9999 -9999 -9999 -9999 -9999 -9999 -9999 -9999 -9999 -9999 -9999 -9999 -9999 -9999 -9999 -9999
 -9999 -9999 -9999 -9999 -9999 -9999 -9999 -9999 -9999 182 171 167 166 167 164 162 158 159 157 158 158 156 157 158 158 158 160 160 160 159 161 159 160 157 157 157 156 153 152 150 149 145 143 146 146 145 147 146 143 143 141 152 153 154 153 151 151 154 156 159 160 159 159 162 165 163 152 -9999 -9999 -9999 -9999 -9999 -9999 -9999 -9999 -9999 -9999 -9999 -9999 -9999 -9999 -9999 -9999 -9999 -9999 -9999 -9999 -9999 -9999
 -9999 -9999 -9999 -9999 -9999 -9999 -9999 -9999 187 182 178 176 171 170 167 164 162 161 160 161 160 159 160 160 160 161 160 162 162 162 160 161 158 158 158 156 154 153 152 151 149 147 148 148 147 147 144 145 142 141 144 153 153 153 151 150 149 154 155 158 157 159 159 159 165 161 153 160 -9999 -9999 -9999 -9999 -9999 -9999 -9999 -9999 -9999 -9999 -9999 -9999 -9999 -9999 -9999 -9999 -9999 -9999 -9999 -9999 -9999
 -9999 -9999 -9999 -9999 -9999 -9999 -9999 185 183 181 176 175 172 171 167 167 166 165 164 164 163 162 162 163 163 163 165 164 161 161 161 161 160 159 158 157 156 155 154 152 152 150 150 149 145 143 146 145 142 140 142 153 154 152 152 150 150 151 151 157 156 159 160 159 164 162 156 159 158 157 -9999 -9999 -9999 -9999 -9999 -9999 -9999 -9999 -9999 -9999 -9999 -9999 -9999 -9999 -9999 -9999 -9999 -9999 -9999
 -9999 -9999 -9999 -9999 -9999 -9999 173 174 173 175 175 175 171 170 170 170 169 169 169 169 167 168 168 168 168 167 166 165 164 164 164 161 160 161 159 159 158 156 155 154 151 152 148 145 147 142 142 140 138 141 153 154 154 154 153 150 151 151 153 153 155 158 157 161 164 166 163 159 158 158 154 152 150 -9999 -9999 -9999 -9999 -9999 -9999 -9999 -9999 -9999 -9999 -9999 -9999 -9999 -9999 -9999 -9999
 -9999 -9999 -9999 -9999 -9999 163 166 169 173 172 172 172 170 171 171 171 171 172 170 170 170 169 169 170 170 169 168 167 166 164 163 162 161 162 160 159 158 158 157 152 150 152 148 146 145 145 147 145 141 149 152 148 155 157 157 153 152 151 154 156 154 155 154 159 165 167 164 157 144 159 159 154 150 146 -9999 -9999 -9999 -9999 -9999 -9999 -9999 -9999 -9999 -9999 -9999 -9999 -9999 -9999 -9999
 -9999 -9999 -9999 -9999 154 159 162 166 167 169 170 169 170 170 170 172 173 171 171 172 172 172 171 171 171 170 169 169 168 167 165 164 163 163 159 159 159 158 157 154 153 150 150 148 149 148 149 152 148 149 153 152 159 159 161 158 156 155 154 159 155 156 157 158 163 165 164 164 145 162 159 158 153 148 144 -9999 -9999 -9999 -9999 -9999 -9999 -9999 -9999 -9999 -9999 -9999 -9999 -9999 -9999
 -9999 138 141 147 150 155 158 161 163 165 167 167 169 171 171 172 172 173 174 174 175 173 173 175 173 172 171 171 168 168 166 165 164 162 161 161 160 158 158 156 151 151 152 151 149 151 149 155 152 157 153 156 162 163 162 162 162 159 156 158 157 158 158 159 159 164 165 164 163 163 161 144 154 150 143 137 133 -9999 -9999 -9999 -9999 -9999 -9999 -9999 -9999 -9999 -9999 -9999 -9999
 -9999 135 142 146 147 151 154 157 160 163 164 166 167 168 171 171 172 174 175 176 176 174 175 175 174 172 173 171 170 167 166 165 165 163 161 160 159 159 158 156 154 152 153 153 154 154 155 159 157 158 161 159 165 165 164 165 163 161 160 160 159 159 160 162 160 162 162 164 166 166 153 144 145 148 144 139 132 129 -9999 -9999 -9999 -9999 -9999 -9999 -9999 -9999 -9999 -9999 -9999
 132 132 133 138 143 147 151 153 157 159 161 164 166 169 171 171 173 173 176 177 178 178 177 176 175 175 172 171 169 166 167 165 163 162 161 162 161 159 158 157 155 154 156 157 157 158 159 159 160 162 165 159 157 166 167 167 167 164 163 164 160 160 161 161 161 163 162 165 163 166 166 147 140 144 144 138 133 128 123 -9999 -9999 -9999 -9999 -9999 -9999 -9999 -9999 -9999 -9999
 132 130 131 135 139 145 148 151 154 156 160 163 165 167 169 170 173 174 175 179 179 179 179 178 176 173 173 171 168 167 167 165 164 164 162 164 162 161 160 159 158 157 158 158 159 162 161 165 165 165 168 168 161 169 170 170 167 166 165 165 162 161 161 162 162 163 162 165 163 165 163 162 140 149 142 138 131 127 -9999 -9999 -9999 -9999 -9999 -9999 -9999 -9999 -9999 -9999 -9999
 132 131 132 134 139 142 146 150 153 154 158 161 164 166 168 170 172 173 176 179 179 180 179 179 175 173 171 171 167 168 167 167 165 164 164 164 162 161 161 159 159 160 159 159 161 166 166 168 168 169 171 170 172 171 171 171 171 169 169 167 164 162 161 161 161 160 162 162 161 162 161 160 138 150 133 137 131 126 -9999 -9999 -9999 -9999 -9999 113 -9999 -9999 -9999 -9999 -9999
 -9999 133 134 137 139 140 144 150 151 155 156 160 163 166 166 169 172 173 176 178 181 182 179 178 176 174 172 170 169 167 167 168 166 165 165 164 163 164 162 159 160 161 161 161 162 166 169 169 172 174 170 175 175 165 168 171 171 170 171 169 166 164 160 161 160 160 158 159 158 160 159 156 151 148 137 137 130 125 -9999 -9999 -9999 -9999 -9999 114 -9999 -9999 -9999 -9999 -9999
 -9999 133 135 138 140 141 145 148 150 155 156 159 161 164 166 168 170 174 176 176 179 179 179 178 176 175 173 171 169 169 167 167 166 166 164 164 163 164 161 161 163 163 163 164 165 167 170 172 174 175 177 178 177 174 177 175 170 164 172 171 168 164 161 161 159 159 159 158 156 157 156 153 149 146 141 135 132 126 -9999 -9999 -9999 -9999 -9999 114 -9999 -9999 -9999 -9999 -9999
 -9999 -9999 136 138 139 142 146 148 150 153 157 160 161 164 166 167 171 172 174 174 177 178 178 177 175 174 173 172 170 170 169 169 166 165 166 163 163 164 163 162 162 165 166 166 166 169 172 173 173 176 178 180 180 179 179 178 174 170 173 171 169 165 156 160 158 159 157 157 156 154 153 150 147 144 140 135 131 -9999 -9999 -9999 -9999 -9999 115 -9999 -9999 -9999 -9999 -9999 -9999
 -9999 -9999 137 139 141 144 146 147 150 153 155 157 161 163 166 166 169 171 171 173 175 177 176 175 175 173 173 172 170 170 169 168 168 167 165 166 162 162 164 164 166 166 167 166 169 171 174 176 177 179 177 180 182 184 179 182 176 171 176 174 171 167 165 161 159 160 157 156 154 153 152 149 146 142 138 133 132 -9999 -9999 -9999 -9999 -9999 -9999 -9999 -9999 -9999 -9999 -9999 -9999
 -9999 -9999 140 142 142 144 147 148 151 152 155 156 159 162 164 165 167 170 170 172 174 174 175 175 174 173 173 174 171 170 170 169 167 165 165 166 165 163 163 165 165 168 168 168 171 173 176 176 178 179 181 177 182 186 185 185 181 178 180 176 172 166 167 162 162 160 157 155 152 150 148 147 144 141 138 134 -9999 -9999 -9999 -9999 -9999 -9999 -9999 -9999 -9999 -9999 -9999 -9999 -9999
 -9999 -9999 142 142 144 145 147 148 150 153 154 157 158 159 162 164 167 168 169 171 173 174 175 175 174 173 173 173 171 171 170 168 167 167 166 165 164 165 166 166 167 169 169 169 172 174 176 178 179 180 182 182 178 183 189 191 186 184 181 175 174 172 169 166 162 158 157 154 150 150 147 145 144 141 138 135 -9999 -9999 -9999 -9999 -9999 -9999 -9999 -9999 -9999 -9999 -9999 -9999 -9999
 -9999 -9999 143 144 145 148 148 149 152 153 155 156 158 160 163 164 166 169 169 170 172 172 173 173 173 173 172 173 171 171 169 168 166 166 165 164 165 166 167 167 169 169 170 172 172 176 177 179 178 180 181 184 185 188 191 194 190 187 180 176 175 172 170 166 161 159 156 153 149 147 146 143 141 140 136 136 -9999 -9999 -9999 123 -9999 -9999 -9999 -9999 -9999 -9999 -9999 -9999 -9999
 -9999 146 145 146 146 148 148 151 153 153 154 157 158 159 161 162 165 167 169 170 171 172 174 172 173 172 172 172 171 171 169 169 167 165 165 165 165 167 168 169 169 169 171 173 173 175 178 178 180 180 181 183 188 190 193 197 195 190 183 178 177 174 168 166 162 159 155 152 149 146 145 143 141 138 136 -9999 -9999 -9999 -9999 124 -9999 -9999 -9999 -9999 -9999 -9999 -9999 -9999 -9999
 -9999 147 147 147 148 147 149 152 152 154 155 155 158 158 161 162 164 166 167 168 171 170 172 173 173 174 172 172 171 171 170 169 168 167 167 166 166 167 168 170 169 171 172 174 174 175 177 179 180 180 182 183 187 191 194 197 201 191 183 179 175 173 171 166 162 159 155 151 146 146 142 141 139 137 137 135 -9999 -9999 -9999 124 -9999 -9999 -9999 -9999 -9999 -9999 -9999 -9999 -9999
 -9999 149 150 149 149 150 150 151 153 153 155 156 158 158 159 162 163 164 166 168 169 171 172 172 170 171 171 170 171 171 169 170 168 167 168 169 167 167 169 170 172 172 172 174 174 176 176 178 179 181 181 182 186 189 192 192 179 183 182 177 172 174 172 166 164 157 154 151 146 143 141 138 138 136 135 134 -9999 -9999 -9999 -9999 117 -9999 -9999 -9999 -9999 -9999 -9999 -9999 -9999
 -9999 -9999 151 151 151 151 150 152 152 154 155 156 158 159 161 161 163 164 167 168 168 169 171 171 170 171 171 170 170 171 170 169 169 169 170 169 169 169 170 171 171 173 173 174 173 175 176 177 178 179 181 183 185 187 187 187 185 178 178 162 162 170 170 165 161 158 155 152 146 143 140 138 136 136 134 135 -9999 -9999 -9999 -9999 -9999 112 -9999 -9999 -9999 -9999 -9999 -9999 -9999
 -9999 -9999 -9999 152 153 153 152 153 152 154 156 157 158 159 160 161 164 164 165 168 169 169 171 171 171 171 171 170 171 170 170 171 170 171 170 169 170 170 171 171 173 173 173 173 173 174 175 176 176 177 179 181 181 182 183 182 172 178 174 173 165 170 165 164 161 160 157 154 147 143 139 136 135 133 133 133 131 127 -9999 -9999 -9999 -9999 -9999 -9999 -9999 -9999 -9999 -9999 -9999
 -9999 -9999 -9999 153 153 155 154 153 152 154 156 157 159 160 161 163 164 167 167 168 170 171 171 172 171 172 171 171 172 170 171 171 171 171 170 169 171 172 171 172 172 173 172 174 173 174 174 174 176 176 175 176 177 177 177 170 174 173 171 170 168 164 160 161 159 160 159 155 149 143 138 135 134 132 131 129 128 127 125 -9999 -9999 -9999 -9999 -9999 -9999 -9999 -9999 -9999 -9999
 -9999 -9999 -9999 -9999 -9999 155 153 152 154 154 156 156 159 162 162 163 165 167 168 169 170 171 172 173 173 171 172 172 172 172 171 171 171 171 172 170 171 171 172 172 172 174 172 173 174 173 173 173 174 174 174 174 173 173 173 167 170 167 168 165 160 158 157 156 159 160 159 157 148 141 137 133 132 129 128 128 127 127 125 -9999 -9999 -9999 -9999 -9999 -9999 -9999 -9999 -9999 -9999
 -9999 -9999 -9999 -9999 -9999 -9999 153 154 154 155 156 157 159 161 163 166 167 168 170 171 169 171 171 173 173 172 172 171 173 173 173 171 172 173 173 172 171 173 173 173 173 172 173 173 173 172 172 171 172 172 171 170 169 169 169 168 165 163 163 161 156 153 153 153 155 157 156 153 148 140 136 131 129 127 126 125 123 124 123 116 111 -9999 -9999 -9999 -9999 -9999 -9999 -9999 -9999
 -9999 -9999 -9999 -9999 -9999 -9999 -9999 154 153 155 156 157 159 164 163 167 168 171 171 172 171 172 173 173 173 173 172 173 172 173 174 172 172 173 174 173 173 173 173 174 174 174 171 171 171 171 171 170 169 168 168 166 166 165 165 166 163 162 162 159 152 151 150 152 154 154 153 149 143 137 133 129 125 125 124 123 123 122 120 115 111 107 -9999 -9999 -9999 -9999 -9999 -9999 -9999
 -9999 -9999 -9999 -9999 -9999 -9999 -9999 -9999 155 155 156 159 161 165 165 169 169 172 173 174 174 173 173 174 173 174 173 173 173 174 174 174 173 174 173 173 174 173 173 173 173 174 173 172 171 170 169 168 168 166 163 163 162 161 159 158 159 159 158 152 147 145 146 147 152 150 150 143 136 134 131 127 124 122 122 121 119 117 115 112 109 -9999 -9999 -9999 -9999 -9999 -9999 -9999 -9999
 -9999 -9999 -9999 -9999 -9999 -9999 -9999 -9999 155 156 157 159 161 164 166 168 172 173 175 176 175 173 174 173 174 173 172 173 174 174 174 174 174 172 174 174 174 174 174 173 173 173 173 172 171 170 168 165 164 162 162 162 163 161 160 154 157 152 156 153 146 144 143 145 144 142 143 139 133 129 126 123 122 120 120 119 117 114 112 110 -9999 -9999 -9999 -9999 -9999 -9999 -9999 -9999 -9999
 -9999 -9999 -9999 -9999 -9999 -9999 -9999 -9999 -9999 156 157 159 164 166 167 169 174 175 178 177 176 175 174 173 173 174 173 172 174 174 175 176 174 172 173 175 175 175 176 175 173 172 171 171 170 168 166 164 162 161 160 162 159 160 160 151 156 153 151 145 141 139 140 146 138 136 134 133 131 127 125 122 120 119 119 115 113 112 108 105 -9999 -9999 -9999 -9999 -9999 -9999 -9999 -9999 -9999
 -9999 -9999 -9999 -9999 -9999 -9999 -9999 -9999 -9999 156 158 161 164 167 171 171 176 179 179 179 179 175 174 173 172 172 174 174 173 173 175 175 176 175 173 174 174 175 176 176 175 174 172 171 169 167 165 163 161 161 160 160 159 159 159 151 145 142 146 140 144 133 133 134 133 132 131 130 128 126 122 121 120 118 115 113 111 108 108 -9999 -9999 -9999 -9999 -9999 -9999 -9999 -9999 -9999 -9999
 -9999 -9999 -9999 -9999 -9999 -9999 -9999 -9999 -9999 159 160 161 165 168 171 173 174 182 182 179 179 177 174 172 172 171 171 172 172 173 174 175 175 174 174 172 175 175 175 175 173 174 174 169 168 166 164 164 161 162 161 161 158 157 159 145 148 145 152 138 137 130 130 130 130 129 129 127 125 122 121 119 116 114 113 111 109 107 105 -9999 -9999 -9999 -9999 -9999 -9999 -9999 -9999 -9999 -9999
 -9999 -9999 -9999 -9999 -9999 -9999 -9999 -9999 -9999 -9999 160 161 164 168 171 174 176 180 181 179 179 177 173 171 171 170 171 172 174 175 173 176 176 176 177 174 177 174 175 176 174 173 172 170 170 167 165 167 166 164 161 161 162 160 154 154 152 154 144 145 127 127 128 128 127 128 126 124 124 121 119 117 115 112 111 109 108 106 103 -9999 -9999 -9999 -9999 -9999 -9999 -9999 -9999 -9999 -9999
 -9999 -9999 -9999 -9999 -9999 -9999 -9999 -9999 -9999 -9999 162 162 164 168 172 174 176 183 169 180 178 176 172 173 170 170 171 173 173 173 175 176 176 176 177 175 176 177 175 178 174 173 171 171 170 167 167 166 164 164 162 161 161 158 154 149 151 146 138 140 126 125 126 126 125 125 124 122 120 121 118 116 113 112 110 107 106 104 102 99 95 -9999 -9999 90 -9999 -9999 -9999 -9999 -9999
 -9999 -9999 -9999 -9999 -9999 -9999 -9999 -9999 -9999 -9999 -9999 162 164 167 172 176 181 182 181 175 175 176 173 171 169 169 171 171 172 175 174 177 177 178 178 176 177 178 178 176 175 173 172 170 167 166 167 167 166 165 163 164 160 159 154 140 136 136 132 130 128 126 125 126 125 125 124 122 123 121 118 117 115 114 110 108 107 103 100 98 94 -9999 -9999 -9999 -9999 -9999 -9999 -9999 -9999
 -9999 -9999 -9999 -9999 -9999 -9999 -9999 -9999 -9999 -9999 -9999 163 163 168 173 175 181 179 181 174 176 174 172 170 169 169 170 171 172 173 175 178 178 178 178 176 179 179 178 178 175 173 171 168 167 168 168 167 166 163 164 162 161 159 140 135 133 131 129 128 127 126 126 125 125 124 124 123 123 122 119 117 116 112 112 109 107 104 102 99 -9999 -9999 -9999 -9999 -9999 -9999 -9999 -9999 -9999
 -9999 -9999 -9999 -9999 -9999 -9999 -9999 -9999 -9999 -9999 -9999 165 164 167 173 175 180 177 180 179 174 173 171 170 168 168 169 170 170 172 175 177 179 180 179 180 180 180 180 178 175 172 170 169 168 168 166 166 165 164 163 162 161 151 137 136 133 132 130 128 127 127 126 127 126 125 124 124 123 121 119 118 115 115 115 112 108 105 104 -9999 -9999 -9999 -9999 -9999 -9999 -9999 -9999 -9999 -9999
 -9999 -9999 -9999 -9999 -9999 -9999 -9999 -9999 -9999 -9999 -9999 -9999 167 168 169 173 177 178 173 177 175 172 170 168 167 167 168 169 170 171 173 175 178 179 180 181 181 181 181 178 175 171 168 168 167 167 166 166 165 163 161 161 160 140 138 136 134 132 131 132 129 128 128 128 126 126 125 125 124 124 122 119 118 115 114 113 113 107 105 104 -9999 -9999 -9999 -9999 -9999 -9999 -9999 -9999 -9999
 -9999 -9999 -9999 -9999 -9999 -9999 -9999 -9999 -9999 -9999 -9999 -9999 -9999 169 170 170 174 176 175 175 172 171 169 170 167 167 167 167 169 170 172 174 179 178 180 181 182 183 182 179 172 168 167 167 166 167 166 165 164 163 162 161 146 141 138 136 133 133 133 132 131 131 129 129 128 129 126 127 126 125 122 120 119 116 115 113 112 111 109 -9999 -9999 -9999 -9999 -9999 -9999 -9999 -9999 -9999 -9999
 -9999 -9999 -9999 -9999 -9999 -9999 -9999 -9999 -9999 -9999 -9999 -9999 -9999 -9999 -9999 -9999 171 172 173 172 170 169 167 168 166 165 165 166 167 170 171 172 176 178 178 180 180 181 182 185 166 163 166 167 166 166 166 166 161 161 158 155 144 142 139 136 135 139 137 133 133 132 131 131 130 129 129 131 129 126 125 123 121 119 118 117 115 113 112 109 -9999 -9999 -9999 -9999 -9999 -9999 -9999 -9999 -9999
 -9999 -9999 -9999 -9999 -9999 -9999 -9999 -9999 -9999 -9999 -9999 -9999 -9999 -9999 -9999 -9999 -9999 -9999 170 169 170 167 167 166 165 163 163 164 165 166 168 171 177 169 177 179 178 180 179 172 165 164 166 167 167 164 163 162 161 158 156 150 145 143 142 140 139 144 148 138 134 135 133 132 131 132 130 131 132 131 127 126 125 122 121 119 118 117 113 114 -9999 -9999 -9999 -9999 -9999 -9999 -9999 -9999 -9999
 -9999 -9999 -9999 -9999 -9999 -9999 -9999 -9999 -9999 -9999 -9999 -9999 -9999 -9999 -9999 -9999 -9999 -9999 170 168 167 166 164 163 161 164 160 163 166 168 167 168 167 178 179 177 175 175 176 174 168 168 167 169 167 166 165 162 160 158 151 147 145 144 142 143 141 147 147 139 137 136 135 134 133 134 132 133 132 131 129 128 127 125 123 121 120 119 117 116 -9999 -9999 -9999 -9999 -9999 -9999 -9999 -9999 -9999
 -9999 -9999 -9999 -9999 -9999 -9999 -9999 -9999 -9999 -9999 -9999 -9999 -9999 -9999 -9999 -9999 -9999 -9999 -9999 -9999 -9999 166 164 162 159 161 160 161 164 167 170 170 175 165 161 157 164 171 175 172 171 172 171 173 171 167 164 162 161 155 152 150 147 144 143 143 145 146 145 141 140 139 138 135 135 134 134 133 133 132 132 129 127 127 127 123 123 121 119 119 117 -9999 -9999 -9999 -9999 -9999 -9999 -9999 -9999
 -9999 -9999 -9999 -9999 -9999 -9999 -9999 -9999 -9999 -9999 -9999 -9999 -9999 -9999 -9999 -9999 -9999 -9999 -9999 -9999 -9999 -9999 -9999 161 -9999 155 159 159 162 164 164 166 165 172 158 173 159 165 175 169 176 175 175 177 174 170 166 167 159 156 154 150 149 148 145 147 146 145 143 142 141 140 138 138 137 137 136 136 137 134 133 132 132 129 129 127 125 125 123 122 119 117 -9999 -9999 -9999 -9999 -9999 -9999 -9999
 -9999 -9999 -9999 -9999 -9999 -9999 -9999 -9999 -9999 -9999 -9999 -9999 -9999 -9999 -9999 -9999 -9999 -9999 -9999 -9999 -9999 -9999 -9999 -9999 -9999 -9999 153 158 160 162 166 166 168 170 172 173 172 168 173 176 177 179 179 177 176 174 171 168 166 158 154 152 150 149 150 153 148 150 145 145 142 141 140 139 140 139 139 139 137 138 135 134 134 133 132 131 130 127 126 125 122 119 -9999 -9999 -9999 -9999 -9999 -9999 -9999
 -9999 -9999 -9999 -9999 -9999 -9999 -9999 -9999 -9999 -9999 -9999 -9999 -9999 -9999 -9999 -9999 -9999 -9999 -9999 -9999 -9999 -9999 -9999 -9999 -9999 -9999 -9999 -9999 159 163 165 168 165 169 168 162 162 175 176 174 173 179 181 180 177 173 172 170 163 157 153 153 152 152 154 153 152 150 146 145 143 142 141 141 142 141 140 140 140 139 138 139 140 138 136 134 133 133 131 128 125 -9999 -9999 -9999 -9999 -9999 -9999 -9999 -9999
 -9999 -9999 -9999 -9999 -9999 -9999 -9999 -9999 -9999 -9999 -9999 -9999 -9999 -9999 -9999 -9999 -9999 -9999 -9999 -9999 -9999 -9999 -9999 -9999 -9999 -9999 -9999 -9999 -9999 -9999 -9999 -9999 169 170 163 160 159 159 171 176 177 180 181 180 178 176 172 168 162 159 158 156 155 156 156 154 151 148 148 146 145 145 144 143 143 143 143 143 142 141 143 142 143 142 140 139 139 134 132 130 127 124 121 -9999 -9999 -9999 -9999 -9999 -9999
 -9999 -9999 -9999 -9999 -9999 -9999 -9999 -9999 -9999 -9999 -9999 -9999 -9999 -9999 -9999 -9999 -9999 -9999 -9999 -9999 -9999 -9999 -9999 -9999 -9999 -9999 -9999 -9999 -9999 -9999 -9999 -9999 -9999 -9999 -9999 -9999 158 159 158 177 177 180 180 180 179 177 174 170 165 164 164 161 160 157 158 157 151 151 150 148 147 145 144 144 144 144 145 145 144 145 145 145 146 144 144 143 142 139 135 132 130 127 124 -9999 -9999 -9999 -9999 -9999 -9999
 -9999 -9999 -9999 -9999 -9999 -9999 -9999 -9999 -9999 -9999 -9999 -9999 -9999 -9999 -9999 -9999 -9999 -9999 -9999 -9999 -9999 -9999 -9999 -9999 -9999 -9999 -9999 -9999 -9999 -9999 -9999 -9999 -9999 -9999 -9999 -9999 -9999 -9999 158 158 177 180 182 181 177 171 170 173 171 168 165 161 161 159 156 156 153 151 150 150 148 147 147 146 146 145 147 147 147 147 148 148 149 148 147 147 144 142 138 137 132 131 125 -9999 -9999 -9999 -9999 -9999 -9999
 -9999 -9999 -9999 -9999 -9999 -9999 -9999 -9999 -9999 -9999 -9999 -9999 -9999 -9999 -9999 -9999 -9999 -9999 -9999 -9999 -9999 -9999 -9999 -9999 -9999 -9999 -9999 -9999 -9999 -9999 -9999 -9999 -9999 -9999 -9999 -9999 -9999 -9999 158 161 168 178 180 175 178 170 169 170 168 166 163 164 164 160 157 156 155 153 151 150 148 148 149 148 148 149 148 149 150 149 151 152 152 153 151 150 148 146 144 141 138 131 129 -9999 -9999 -9999 -9999 -9999 -9999
 -9999 -9999 -9999 -9999 -9999 -9999 -9999 -9999 -9999 -9999 -9999 -9999 -9999 -9999 -9999 -9999 -9999 -9999 -9999 -9999 -9999 -9999 -9999 -9999 -9999 -9999 -9999 -9999 -9999 -9999 -9999 -9999 -9999 -9999 -9999 -9999 -9999 -9999 -9999 161 162 175 175 176 178 171 170 168 168 166 166 167 165 162 160 158 154 154 153 151 150 149 150 149 150 150 150 152 151 153 154 153 156 155 155 155 154 152 148 144 137 132 128 127 -9999 -9999 -9999 -9999 -9999
 -9999 -9999 -9999 -9999 -9999 -9999 -9999 -9999 -9999 -9999 -9999 -9999 -9999 -9999 -9999 -9999 -9999 -9999 -9999 -9999 -9999 -9999 -9999 -9999 -9999 -9999 -9999 -9999 -9999 -9999 -9999 -9999 -9999 -9999 -9999 -9999 -9999 -9999 -9999 -9999 164 169 178 176 177 172 169 169 169 170 168 167 167 164 162 160 157 156 153 152 150 149 149 149 151 151 152 152 154 156 155 157 160 160 162 162 159 158 150 149 144 136 132 131 130 -9999 -9999 -9999 -9999
 -9999 -9999 -9999 -9999 -9999 -9999 -9999 -9999 -9999 -9999 -9999 -9999 -9999 -9999 -9999 -9999 -9999 -9999 -9999 -9999 -9999 -9999 -9999 -9999 -9999 -9999 -9999 -9999 -9999 -9999 -9999 -9999 -9999 -9999 -9999 -9999 -9999 -9999 -9999 -9999 167 166 178 171 170 168 171 168 169 170 170 169 167 165 164 162 159 157 153 153 153 151 149 150 150 152 152 153 156 158 160 162 165 167 170 173 168 163 158 152 144 139 136 136 132 131 -9999 -9999 -9999
 -9999 -9999 -9999 -9999 -9999 -9999 -9999 -9999 -9999 -9999 -9999 -9999 -9999 -9999 -9999 -9999 -9999 -9999 -9999 -9999 -9999 -9999 -9999 -9999 -9999 -9999 -9999 -9999 -9999 -9999 -9999 -9999 -9999 -9999 -9999 -9999 -9999 -9999 -9999 -9999 168 168 174 169 170 171 171 173 172 173 173 170 169 167 164 163 159 158 155 154 152 151 150 149 150 152 153 155 157 159 162 165 168 173 176 177 173 165 158 154 148 144 141 138 137 135 133 130 -9999
 -9999 -9999 -9999 -9999 -9999 -9999 -9999 -9999 -9999 -9999 -9999 -9999 -9999 -9999 -9999 -9999 -9999 -9999 -9999 -9999 -9999 -9999 -9999 -9999 -9999 -9999 -9999 -9999 -9999 -9999 -9999 -9999 -9999 -9999 -9999 -9999 -9999 -9999 -9999 -9999 170 169 171 175 173 176 175 176 176 175 174 171 170 167 166 164 161 158 156 154 151 150 150 150 150 152 154 155 158 161 163 168 171 175 178 177 171 169 163 159 153 149 144 142 138 136 134 133 -9999
 -9999 -9999 -9999 -9999 -9999 -9999 -9999 -9999 -9999 -9999 -9999 -9999 -9999 -9999 -9999 -9999 -9999 -9999 -9999 -9999 -9999 -9999 -9999 -9999 -9999 -9999 -9999 -9999 -9999 -9999 -9999 -9999 -9999 -9999 -9999 -9999 -9999 -9999 -9999 -9999 172 170 171 180 173 176 177 176 177 177 172 171 171 168 165 163 162 158 157 154 152 151 150 150 152 152 153 156 159 162 165 168 172 176 178 178 176 170 164 159 156 152 146 143 139 138 136 -9999 -9999
 -9999 -9999 -9999 -9999 -9999 -9999 -9999 -9999 -9999 -9999 -9999 -9999 -9999 -9999 -9999 -9999 -9999 -9999 -9999 -9999 -9999 -9999 -9999 -9999 -9999 -9999 -9999 -9999 -9999 -9999 -9999 -9999 -9999 -9999 -9999 -9999 -9999 -9999 -9999 -9999 172 170 169 179 181 178 174 176 177 177 174 170 171 167 165 163 162 158 157 154 154 153 152 152 153 153 154 155 159 163 167 169 173 174 178 178 175 169 165 161 155 152 147 145 141 140 -9999 -9999 -9999
 -9999 -9999 -9999 -9999 -9999 -9999 -9999 -9999 -9999 -9999 -9999 -9999 -9999 -9999 -9999 -9999 -9999 -9999 -9999 -9999 -9999 -9999 -9999 -9999 -9999 -9999 -9999 -9999 -9999 -9999 -9999 -9999 -9999 -9999 -9999 -9999 -9999 -9999 -9999 -9999 173 169 169 180 179 180 175 173 175 174 173 169 169 165 164 162 161 158 157 157 155 153 154 151 153 154 155 157 158 163 168 169 173 174 175 175 172 169 164 159 156 153 149 146 -9999 -9999 -9999 -9999 -9999
 -9999 -9999 -9999 -9999 -9999 -9999 -9999 -9999 -9999 -9999 -9999 -9999 -9999 -9999 -9999 -9999 -9999 -9999 -9999 -9999 -9999 -9999 -9999 -9999 -9999 -9999 -9999 -9999 -9999 -9999 -9999 -9999 -9999 -9999 -9999 -9999 -9999 -9999 -9999 -9999 -9999 169 171 182 182 177 173 173 175 171 171 167 166 166 163 162 160 158 156 156 156 153 154 152 154 155 158 159 160 165 167 169 172 172 173 173 170 167 163 160 155 -9999 -9999 -9999 -9999 -9999 -9999 -9999 -9999
 -9999 -9999 -9999 -9999 -9999 -9999 -9999 -9999 -9999 -9999 -9999 -9999 -9999 -9999 -9999 -9999 -9999 -9999 -9999 -9999 -9999 -9999 -9999 -9999 -9999 -9999 -9999 -9999 -9999 -9999 -9999 -9999 -9999 -9999 -9999 -9999 -9999 -9999 -9999 -9999 -9999 167 166 179 179 179 173 169 169 169 169 165 166 164 164 162 159 158 157 158 157 156 155 155 154 156 158 159 162 166 167 170 171 172 172 171 168 165 163 159 -9999 -9999 -9999 -9999 -9999 -9999 -9999 -9999 -9999
 -9999 -9999 -9999 -9999 -9999 -9999 -9999 -9999 -9999 -9999 -9999 -9999 -9999 -9999 -9999 -9999 -9999 -9999 -9999 -9999 -9999 -9999 -9999 -9999 -9999 -9999 -9999 -9999 -9999 -9999 -9999 -9999 -9999 -9999 -9999 -9999 -9999 -9999 -9999 -9999 -9999 163 163 163 170 174 173 166 165 166 164 164 163 164 162 161 161 159 158 158 159 158 157 156 157 159 159 160 165 166 168 171 171 171 169 -9999 -9999 -9999 -9999 -9999 -9999 -9999 -9999 -9999 -9999 -9999 -9999 -9999 -9999
 -9999 -9999 -9999 -9999 -9999 -9999 -9999 -9999 -9999 -9999 -9999 -9999 -9999 -9999 -9999 -9999 -9999 -9999 -9999 -9999 -9999 -9999 -9999 -9999 -9999 -9999 -9999 -9999 -9999 -9999 -9999 -9999 -9999 -9999 -9999 -9999 -9999 -9999 -9999 -9999 -9999 159 160 159 161 175 172 169 163 163 163 164 164 162 162 162 161 159 161 159 159 159 158 159 160 160 161 164 -9999 -9999 -9999 -9999 171 -9999 -9999 -9999 -9999 -9999 -9999 -9999 -9999 -9999 -9999 -9999 -9999 -9999 -9999 -9999 -9999
 -9999 -9999 -9999 -9999 -9999 -9999 -9999 -9999 -9999 -9999 -9999 -9999 -9999 -9999 -9999 -9999 -9999 -9999 -9999 -9999 -9999 -9999 -9999 -9999 -9999 -9999 -9999 -9999 -9999 -9999 -9999 -9999 -9999 -9999 -9999 -9999 -9999 -9999 -9999 -9999 -9999 -9999 155 155 157 178 168 162 161 161 162 -9999 -9999 163 162 162 163 163 162 160 161 160 159 161 161 163 164 -9999 -9999 -9999 -9999 -9999 -9999 -9999 -9999 -9999 -9999 -9999 -9999 -9999 -9999 -9999 -9999 -9999 -9999 -9999 -9999 -9999 -9999
 -9999 -9999 -9999 -9999 -9999 -9999 -9999 -9999 -9999 -9999 -9999 -9999 -9999 -9999 -9999 -9999 -9999 -9999 -9999 -9999 -9999 -9999 -9999 -9999 -9999 -9999 -9999 -9999 -9999 -9999 -9999 -9999 -9999 -9999 -9999 -9999 -9999 -9999 -9999 -9999 -9999 -9999 -9999 -9999 -9999 -9999 -9999 -9999 -9999 -9999 -9999 -9999 -9999 -9999 -9999 164 164 164 163 -9999 -9999 -9999 163 163 163 -9999 -9999 -9999 -9999 -9999 -9999 -9999 -9999 -9999 -9999 -9999 -9999 -9999 -9999 -9999 -9999 -9999 -9999 -9999 -9999 -9999 -9999 -9999 -9999
 -9999 -9999 -9999 -9999 -9999 -9999 -9999 -9999 -9999 -9999 -9999 -9999 -9999 -9999 -9999 -9999 -9999 -9999 -9999 -9999 -9999 -9999 -9999 -9999 -9999 -9999 -9999 -9999 -9999 -9999 -9999 -9999 -9999 -9999 -9999 -9999 -9999 -9999 -9999 -9999 -9999 -9999 -9999 -9999 -9999 -9999 -9999 -9999 -9999 -9999 -9999 -9999 -9999 -9999 -9999 -9999 -9999 -9999 -9999 -9999 -9999 -9999 -9999 -9999 -9999 -9999 -9999 -9999 -9999 -9999 -9999 -9999 -9999 -9999 -9999 -9999 -9999 -9999 -9999 -9999 -9999 -9999 -9999 -9999 -9999 -9999 -9999 -9999 -9999
