# Supplementary material for: Climate Change Influences Potential Distribution of Infected Aedes aegypti Co-Occurrence with Dengue Epidemics Risk Areas in Tanzania
Source: PLoS One. 2016 Sep 28;11(9):e0162649. doi: 10.1371/journal.pone.0162649 (PMC5040426; doi:10.1371/journal.pone.0162649)
Supplement: S1 File — (ZIP) [file pone.0162649.s001.zip › S1_File/bioData/bioData-2050/Tz_bio8.asc]

ncols        89
nrows        86
xllcorner    29.371397018433
yllcorner    -11.758983612061
cellsize      0.125
NODATA_value  -9999
 -9999 -9999 -9999 -9999 -9999 -9999 -9999 -9999 -9999 -9999 -9999 221 209 222 217 219 222 225 228 230 231 232 234 235 236 237 238 239 241 241 242 243 244 245 246 247 -9999 -9999 -9999 -9999 -9999 -9999 -9999 -9999 -9999 -9999 -9999 -9999 -9999 -9999 -9999 -9999 -9999 -9999 -9999 -9999 -9999 -9999 -9999 -9999 -9999 -9999 -9999 -9999 -9999 -9999 -9999 -9999 -9999 -9999 -9999 -9999 -9999 -9999 -9999 -9999 -9999 -9999 -9999 -9999 -9999 -9999 -9999 -9999 -9999 -9999 -9999 -9999 -9999
 -9999 -9999 -9999 -9999 -9999 -9999 -9999 -9999 -9999 224 220 213 215 225 224 224 225 225 227 225 231 233 235 235 236 238 239 240 240 242 243 244 245 245 246 247 248 245 242 -9999 -9999 -9999 -9999 -9999 -9999 -9999 -9999 -9999 -9999 -9999 -9999 -9999 -9999 -9999 -9999 -9999 -9999 -9999 -9999 -9999 -9999 -9999 -9999 -9999 -9999 -9999 -9999 -9999 -9999 -9999 -9999 -9999 -9999 -9999 -9999 -9999 -9999 -9999 -9999 -9999 -9999 -9999 -9999 -9999 -9999 -9999 -9999 -9999 -9999
 -9999 -9999 -9999 -9999 -9999 -9999 -9999 -9999 -9999 -9999 221 223 210 205 226 227 226 227 223 226 231 233 234 235 237 238 239 240 241 242 243 244 245 246 247 248 245 239 235 233 225 -9999 -9999 -9999 -9999 -9999 -9999 -9999 -9999 -9999 -9999 -9999 -9999 -9999 -9999 -9999 -9999 -9999 -9999 -9999 -9999 -9999 -9999 -9999 -9999 -9999 -9999 -9999 -9999 -9999 -9999 -9999 -9999 -9999 -9999 -9999 -9999 -9999 -9999 -9999 -9999 -9999 -9999 -9999 -9999 -9999 -9999 -9999 -9999
 -9999 -9999 -9999 -9999 -9999 -9999 -9999 -9999 -9999 -9999 226 208 215 211 227 227 227 228 229 225 232 233 235 236 238 239 240 240 242 243 244 245 246 247 248 248 246 248 244 233 219 220 207 -9999 -9999 -9999 -9999 -9999 -9999 -9999 -9999 -9999 -9999 -9999 -9999 -9999 -9999 -9999 -9999 -9999 -9999 -9999 -9999 -9999 -9999 -9999 -9999 -9999 -9999 -9999 -9999 -9999 -9999 -9999 -9999 -9999 -9999 -9999 -9999 -9999 -9999 -9999 -9999 -9999 -9999 -9999 -9999 -9999 -9999
 -9999 -9999 -9999 -9999 -9999 -9999 -9999 -9999 -9999 -9999 -9999 211 219 211 226 223 228 228 229 231 232 234 236 237 238 238 240 241 242 243 244 245 246 247 247 248 249 246 248 246 245 244 233 228 226 -9999 -9999 -9999 -9999 -9999 -9999 -9999 -9999 -9999 -9999 -9999 -9999 -9999 -9999 -9999 -9999 -9999 -9999 -9999 -9999 -9999 -9999 -9999 -9999 -9999 -9999 -9999 -9999 -9999 -9999 -9999 -9999 -9999 -9999 -9999 -9999 -9999 -9999 -9999 -9999 -9999 -9999 -9999 -9999
 -9999 -9999 -9999 -9999 -9999 -9999 -9999 -9999 -9999 -9999 -9999 -9999 207 216 221 224 229 225 230 232 233 234 236 237 238 239 240 242 243 244 245 245 246 247 248 243 242 246 243 239 223 237 229 227 224 221 -9999 -9999 -9999 -9999 -9999 -9999 -9999 -9999 -9999 -9999 -9999 -9999 -9999 -9999 -9999 -9999 -9999 -9999 -9999 -9999 -9999 -9999 -9999 -9999 -9999 -9999 -9999 -9999 -9999 -9999 -9999 -9999 -9999 -9999 -9999 -9999 -9999 -9999 -9999 -9999 -9999 -9999 -9999
 -9999 -9999 -9999 -9999 -9999 -9999 -9999 -9999 -9999 -9999 -9999 -9999 216 224 214 224 227 210 229 233 235 235 237 238 239 240 242 243 243 244 244 245 246 247 245 243 237 230 235 236 236 227 228 219 215 219 211 198 -9999 -9999 -9999 -9999 -9999 -9999 -9999 -9999 -9999 -9999 -9999 -9999 -9999 -9999 -9999 -9999 -9999 -9999 -9999 -9999 -9999 -9999 -9999 -9999 -9999 -9999 -9999 -9999 -9999 -9999 -9999 -9999 -9999 -9999 -9999 -9999 -9999 -9999 -9999 -9999 -9999
 -9999 -9999 -9999 -9999 -9999 -9999 -9999 -9999 -9999 -9999 -9999 -9999 214 219 232 218 229 223 225 234 235 236 237 239 240 241 242 243 244 244 247 247 245 244 243 246 237 234 234 238 233 232 223 220 222 217 210 188 191 187 -9999 -9999 -9999 -9999 -9999 -9999 -9999 -9999 -9999 -9999 -9999 -9999 -9999 -9999 -9999 -9999 -9999 -9999 -9999 -9999 -9999 -9999 -9999 -9999 -9999 -9999 -9999 -9999 -9999 -9999 -9999 -9999 -9999 -9999 -9999 -9999 -9999 -9999 -9999
 -9999 -9999 -9999 -9999 -9999 -9999 -9999 -9999 -9999 -9999 -9999 -9999 228 213 234 234 233 225 236 236 236 237 240 241 242 243 244 245 240 244 247 247 233 247 245 244 236 244 245 244 234 237 233 234 224 217 207 199 194 176 172 210 -9999 -9999 -9999 -9999 -9999 -9999 -9999 -9999 -9999 -9999 -9999 -9999 -9999 -9999 -9999 -9999 -9999 -9999 -9999 -9999 -9999 -9999 -9999 -9999 -9999 -9999 -9999 -9999 -9999 -9999 -9999 -9999 -9999 -9999 -9999 -9999 -9999
 -9999 -9999 -9999 -9999 -9999 -9999 -9999 -9999 -9999 -9999 -9999 -9999 229 217 228 235 232 234 233 237 238 239 241 242 243 244 244 245 246 246 246 246 242 243 246 248 247 246 245 244 242 237 236 231 230 222 217 204 196 191 193 246 235 -9999 -9999 -9999 -9999 -9999 -9999 -9999 -9999 -9999 -9999 -9999 -9999 -9999 -9999 -9999 -9999 -9999 -9999 -9999 -9999 -9999 -9999 -9999 -9999 -9999 -9999 -9999 -9999 -9999 -9999 -9999 -9999 -9999 -9999 -9999 -9999
 -9999 -9999 -9999 -9999 -9999 -9999 -9999 -9999 -9999 -9999 -9999 -9999 221 225 234 235 225 232 237 234 238 239 241 243 244 244 245 246 246 247 247 246 246 246 247 248 246 246 244 242 243 244 241 237 232 225 216 209 202 206 212 244 251 274 268 -9999 -9999 -9999 -9999 -9999 -9999 -9999 -9999 -9999 -9999 -9999 -9999 -9999 -9999 -9999 -9999 -9999 -9999 -9999 -9999 -9999 -9999 -9999 -9999 -9999 -9999 -9999 -9999 -9999 -9999 -9999 -9999 -9999 -9999
 -9999 -9999 -9999 -9999 -9999 -9999 -9999 -9999 -9999 -9999 -9999 222 225 231 231 231 229 228 236 237 239 240 241 240 244 245 246 246 247 247 247 247 246 246 242 238 242 242 243 242 239 236 238 230 230 224 215 206 199 175 248 250 279 274 268 253 223 -9999 -9999 -9999 -9999 -9999 -9999 -9999 -9999 -9999 -9999 -9999 -9999 -9999 -9999 -9999 -9999 -9999 -9999 -9999 -9999 -9999 -9999 -9999 -9999 -9999 -9999 -9999 -9999 -9999 -9999 -9999 -9999
 -9999 -9999 -9999 -9999 -9999 -9999 -9999 -9999 -9999 219 200 205 212 232 233 231 229 225 236 237 239 239 242 240 244 245 245 246 241 244 246 247 248 245 247 246 242 244 243 239 236 233 228 227 222 221 212 206 207 223 250 254 279 278 237 247 222 213 227 -9999 -9999 -9999 -9999 -9999 -9999 -9999 -9999 -9999 -9999 -9999 -9999 -9999 -9999 -9999 -9999 -9999 -9999 -9999 -9999 -9999 -9999 -9999 -9999 -9999 -9999 -9999 -9999 -9999 -9999
 -9999 -9999 -9999 -9999 -9999 -9999 -9999 -9999 -9999 221 222 217 224 230 230 224 229 233 233 236 238 237 236 234 240 244 241 246 246 244 244 246 246 246 246 246 243 243 240 238 235 225 218 225 219 216 215 209 208 221 247 245 275 240 227 246 213 221 228 232 235 -9999 -9999 -9999 -9999 -9999 -9999 -9999 -9999 -9999 -9999 -9999 -9999 -9999 -9999 -9999 -9999 -9999 -9999 -9999 -9999 -9999 -9999 -9999 -9999 -9999 -9999 -9999 -9999
 -9999 -9999 -9999 -9999 -9999 -9999 -9999 -9999 -9999 211 214 211 224 228 227 224 221 226 230 237 238 239 236 238 242 242 243 242 246 244 243 244 244 245 242 244 243 240 237 235 232 229 219 222 221 216 214 217 212 205 236 212 170 253 255 246 231 215 228 226 236 235 -9999 -9999 -9999 -9999 -9999 -9999 -9999 -9999 -9999 -9999 -9999 -9999 -9999 -9999 -9999 -9999 -9999 -9999 -9999 -9999 -9999 -9999 -9999 -9999 -9999 -9999 -9999
 -9999 -9999 -9999 -9999 -9999 -9999 -9999 -9999 -9999 209 214 217 225 226 222 221 227 229 233 236 237 223 235 240 242 244 246 247 241 248 248 247 246 245 246 242 241 240 238 236 229 229 225 220 220 219 221 225 228 235 205 126 194 256 194 219 236 215 226 232 233 220 182 200 -9999 -9999 -9999 -9999 -9999 -9999 -9999 -9999 -9999 -9999 -9999 -9999 -9999 -9999 -9999 -9999 -9999 -9999 -9999 -9999 -9999 -9999 -9999 -9999 -9999
 -9999 -9999 -9999 -9999 -9999 -9999 -9999 -9999 -9999 -9999 -9999 -9999 219 226 224 230 225 232 231 235 231 232 231 235 237 244 248 246 239 245 249 248 246 243 244 245 242 240 239 237 234 230 224 219 221 221 220 227 235 197 134 150 206 264 258 243 240 220 219 226 228 211 141 76 114 201 -9999 -9999 -9999 -9999 -9999 -9999 -9999 -9999 -9999 -9999 -9999 -9999 -9999 -9999 -9999 -9999 -9999 -9999 -9999 -9999 -9999 -9999 -9999
 -9999 -9999 -9999 -9999 -9999 -9999 -9999 -9999 -9999 -9999 -9999 -9999 210 221 231 223 228 233 230 233 235 236 237 230 242 246 250 250 247 246 250 249 247 246 242 243 243 241 239 236 234 227 222 216 219 219 215 204 208 206 164 145 204 259 260 248 234 217 203 206 217 215 177 139 70 166 236 -9999 -9999 -9999 -9999 -9999 -9999 -9999 -9999 -9999 -9999 -9999 -9999 -9999 -9999 -9999 -9999 -9999 -9999 -9999 -9999 -9999 -9999
 -9999 -9999 -9999 -9999 -9999 -9999 -9999 -9999 -9999 -9999 -9999 -9999 225 228 234 227 232 234 236 238 237 238 236 236 241 248 248 251 250 251 250 250 250 245 244 243 241 244 241 240 237 230 222 221 217 218 216 211 147 169 191 209 244 243 244 204 175 186 184 159 212 222 221 222 189 199 239 -9999 -9999 -9999 -9999 -9999 -9999 -9999 -9999 -9999 -9999 -9999 -9999 -9999 -9999 -9999 -9999 -9999 -9999 -9999 -9999 -9999 -9999
 -9999 -9999 -9999 -9999 -9999 -9999 -9999 -9999 -9999 -9999 216 225 227 217 233 229 234 231 237 238 236 238 235 237 242 248 242 253 251 252 253 253 251 252 250 249 249 247 247 244 237 236 226 220 214 212 224 252 204 220 219 231 242 217 217 218 221 218 218 219 223 241 245 255 255 248 -9999 -9999 -9999 -9999 -9999 -9999 -9999 -9999 -9999 -9999 -9999 -9999 -9999 -9999 -9999 -9999 -9999 -9999 -9999 -9999 -9999 -9999 -9999
 -9999 -9999 -9999 -9999 -9999 -9999 -9999 -9999 -9999 227 225 222 219 230 234 233 234 234 239 238 236 241 244 244 243 240 250 251 251 252 251 252 255 254 252 252 250 250 250 248 244 242 231 222 210 245 251 250 242 222 221 246 245 237 227 223 226 223 227 237 241 245 245 259 260 259 -9999 -9999 -9999 -9999 -9999 -9999 -9999 -9999 -9999 -9999 -9999 -9999 -9999 -9999 -9999 -9999 -9999 -9999 -9999 -9999 -9999 -9999 -9999
 -9999 -9999 -9999 -9999 -9999 -9999 -9999 -9999 -9999 231 216 217 223 235 237 234 230 237 237 240 239 243 243 244 243 246 247 251 249 249 248 250 255 253 253 253 253 253 252 250 248 245 234 252 253 252 251 241 222 211 201 246 244 239 233 228 222 226 235 241 244 235 235 247 260 255 222 -9999 -9999 -9999 -9999 -9999 -9999 -9999 -9999 -9999 -9999 -9999 -9999 -9999 -9999 -9999 -9999 -9999 -9999 -9999 -9999 -9999 -9999
 -9999 -9999 -9999 -9999 -9999 -9999 -9999 -9999 232 229 225 232 235 235 233 239 237 240 240 237 243 244 245 241 243 246 247 249 250 249 246 251 254 256 257 254 255 254 253 252 251 250 252 252 253 249 233 232 211 200 220 246 243 237 227 220 213 223 233 242 234 240 240 239 261 247 225 259 -9999 -9999 -9999 -9999 -9999 -9999 -9999 -9999 -9999 -9999 -9999 -9999 -9999 -9999 -9999 -9999 -9999 -9999 -9999 -9999 -9999
 -9999 -9999 -9999 -9999 -9999 -9999 -9999 229 234 229 223 228 226 230 232 239 241 241 240 238 242 241 241 245 245 242 245 247 249 250 252 255 258 258 257 255 253 254 254 254 254 253 253 251 241 229 235 224 203 198 200 246 244 236 229 219 208 214 216 236 226 238 241 243 260 254 231 249 254 255 -9999 -9999 -9999 -9999 -9999 -9999 -9999 -9999 -9999 -9999 -9999 -9999 -9999 -9999 -9999 -9999 -9999 -9999 -9999
 -9999 -9999 -9999 -9999 -9999 -9999 224 220 214 231 235 234 229 229 233 239 241 241 241 243 242 242 245 247 247 245 247 248 248 249 250 249 247 250 251 252 255 256 256 255 241 245 237 223 229 210 201 201 185 192 243 239 238 243 239 215 221 223 230 226 229 227 224 243 254 263 256 244 251 256 255 256 254 -9999 -9999 -9999 -9999 -9999 -9999 -9999 -9999 -9999 -9999 -9999 -9999 -9999 -9999 -9999 -9999
 -9999 -9999 -9999 -9999 -9999 226 216 224 230 230 232 233 230 233 235 241 241 242 244 244 244 244 248 247 247 244 249 248 248 246 245 247 246 249 251 253 254 256 255 233 223 242 228 224 217 212 215 208 195 217 223 208 240 245 242 231 227 224 232 236 220 228 222 237 261 263 261 240 188 265 258 256 257 259 -9999 -9999 -9999 -9999 -9999 -9999 -9999 -9999 -9999 -9999 -9999 -9999 -9999 -9999 -9999
 -9999 -9999 -9999 -9999 220 217 209 225 229 232 236 233 235 235 237 240 243 244 245 244 245 246 246 245 246 245 247 247 247 248 247 246 244 246 251 252 253 255 253 237 231 235 231 226 222 217 214 223 207 212 218 220 242 245 244 240 236 230 228 241 232 230 224 228 251 261 259 257 192 269 255 256 260 258 262 -9999 -9999 -9999 -9999 -9999 -9999 -9999 -9999 -9999 -9999 -9999 -9999 -9999 -9999
 -9999 255 245 210 223 202 226 221 226 230 237 237 234 232 235 240 243 243 243 243 247 245 247 248 245 244 247 248 249 248 244 245 244 247 247 248 255 255 252 242 232 226 233 226 223 221 207 222 212 224 221 228 244 245 242 246 243 240 237 242 237 235 234 229 230 257 257 256 251 251 250 185 262 264 268 271 275 -9999 -9999 -9999 -9999 -9999 -9999 -9999 -9999 -9999 -9999 -9999 -9999
 -9999 254 216 214 230 212 229 230 231 232 237 236 234 230 236 243 245 245 248 246 249 249 248 247 247 246 248 250 247 247 246 245 247 247 245 254 255 255 247 239 233 231 233 223 223 222 221 231 225 229 233 225 244 239 240 246 243 240 238 247 242 236 230 233 229 243 243 252 252 253 224 177 213 244 263 264 274 281 -9999 -9999 -9999 -9999 -9999 -9999 -9999 -9999 -9999 -9999 -9999
 255 253 245 242 238 229 232 234 237 231 236 239 238 237 241 244 246 246 247 247 248 249 248 246 250 249 245 251 248 246 244 246 248 245 250 255 255 255 249 240 237 228 230 227 225 227 229 225 225 231 237 215 210 241 240 242 243 239 238 246 238 245 242 235 232 238 240 251 246 257 258 180 172 241 256 257 275 280 278 -9999 -9999 -9999 -9999 -9999 -9999 -9999 -9999 -9999 -9999
 255 254 252 245 240 230 236 233 238 234 229 238 240 242 243 245 246 246 246 248 249 248 250 250 249 245 250 249 246 246 243 247 248 247 249 255 256 254 250 246 242 234 231 223 227 237 226 233 234 236 244 237 215 242 243 241 242 239 239 247 238 241 242 240 243 245 241 253 248 259 259 266 191 257 257 271 278 281 -9999 -9999 -9999 -9999 -9999 -9999 -9999 -9999 -9999 -9999 -9999
 256 255 256 251 238 238 237 230 239 238 235 238 241 242 244 245 247 246 247 249 248 248 248 250 250 247 249 248 245 245 246 245 246 246 246 253 255 254 252 248 244 238 224 223 223 240 234 239 238 236 238 234 239 234 236 241 241 237 243 246 238 241 240 243 233 235 245 251 250 256 258 268 215 270 236 279 281 280 -9999 -9999 -9999 -9999 -9999 270 -9999 -9999 -9999 -9999 -9999
 -9999 256 256 256 245 245 233 241 242 242 241 241 240 242 244 246 246 249 250 251 251 251 251 249 249 250 250 247 246 246 243 244 247 247 251 249 255 254 251 245 242 234 230 225 223 232 239 240 245 245 231 247 242 212 223 229 227 234 241 244 237 237 236 236 228 230 232 243 245 251 259 260 260 271 248 277 281 286 -9999 -9999 -9999 -9999 -9999 277 -9999 -9999 -9999 -9999 -9999
 -9999 256 255 256 234 247 234 238 227 230 234 243 243 245 246 248 248 250 251 252 252 252 251 251 251 251 250 249 248 247 243 244 248 248 245 245 249 253 249 246 241 239 232 231 233 234 242 240 245 248 249 251 242 236 237 230 220 207 236 241 237 231 229 232 232 228 234 239 238 246 252 255 266 271 275 274 285 289 -9999 -9999 -9999 -9999 -9999 279 -9999 -9999 -9999 -9999 -9999
 -9999 -9999 257 256 248 240 227 213 228 229 233 237 239 234 246 244 248 251 250 253 253 253 253 250 252 252 251 247 248 248 247 248 249 246 245 246 245 249 247 242 241 240 231 234 233 236 244 248 243 249 247 248 247 241 235 233 223 214 231 233 233 227 207 233 229 230 232 239 241 241 248 252 261 271 288 290 291 -9999 -9999 -9999 -9999 -9999 280 -9999 -9999 -9999 -9999 -9999 -9999
 -9999 -9999 257 245 244 239 226 235 228 215 234 237 232 243 247 246 253 251 252 251 254 253 254 252 253 252 251 250 247 246 248 249 248 245 245 244 240 240 244 241 238 236 232 232 236 240 247 254 256 244 238 237 247 243 229 238 225 212 230 231 232 223 224 228 233 238 240 240 241 247 253 255 261 268 291 285 289 -9999 -9999 -9999 -9999 -9999 -9999 -9999 -9999 -9999 -9999 -9999 -9999
 -9999 -9999 257 257 249 242 249 244 228 234 231 225 236 247 250 251 254 255 254 255 256 255 255 255 253 252 252 251 249 246 249 248 247 244 243 243 243 242 241 240 238 236 231 233 237 248 259 260 258 252 249 227 242 245 240 240 227 226 233 229 229 220 230 226 237 244 243 244 244 248 246 255 264 267 287 292 -9999 -9999 -9999 -9999 -9999 -9999 -9999 -9999 -9999 -9999 -9999 -9999 -9999
 -9999 -9999 258 258 258 245 241 243 237 226 234 234 238 252 255 254 254 256 257 257 258 257 257 256 255 254 253 251 251 248 249 244 244 244 242 242 241 240 239 238 237 238 237 237 247 251 260 261 259 255 249 244 222 235 247 244 236 231 231 222 231 238 239 250 239 239 248 255 246 253 250 262 269 276 290 291 -9999 -9999 -9999 -9999 -9999 -9999 -9999 -9999 -9999 -9999 -9999 -9999 -9999
 -9999 -9999 258 259 262 244 235 241 228 232 230 232 248 253 257 254 257 258 258 258 258 259 259 258 257 256 255 253 253 250 249 244 243 239 235 234 235 238 235 232 234 235 237 238 245 262 262 262 256 254 247 248 251 248 251 244 240 234 227 225 230 231 240 237 222 247 239 259 255 257 262 263 267 272 290 295 -9999 -9999 -9999 293 -9999 -9999 -9999 -9999 -9999 -9999 -9999 -9999 -9999
 -9999 258 259 259 257 243 238 239 223 215 229 246 247 252 256 255 259 260 261 259 260 260 260 259 258 257 255 254 253 252 250 248 241 236 236 234 231 230 230 234 236 237 235 240 255 263 263 263 256 252 251 253 255 254 251 249 243 237 233 226 236 239 221 234 225 230 262 267 267 262 260 264 273 280 288 -9999 -9999 -9999 -9999 291 -9999 -9999 -9999 -9999 -9999 -9999 -9999 -9999 -9999
 -9999 259 260 194 223 241 239 231 237 235 233 247 251 252 258 256 260 260 263 261 261 261 261 261 259 258 257 255 254 253 251 249 247 242 237 229 228 235 234 235 237 237 238 239 244 261 263 263 260 254 249 252 253 257 259 259 245 239 235 230 227 244 247 238 229 221 270 267 271 266 264 269 272 273 284 296 -9999 -9999 -9999 293 -9999 -9999 -9999 -9999 -9999 -9999 -9999 -9999 -9999
 -9999 259 262 225 201 244 249 239 232 238 243 252 258 263 257 264 261 256 263 264 261 261 261 261 260 258 257 256 255 253 251 250 241 241 240 234 230 222 236 238 236 239 241 242 244 244 261 262 258 252 247 244 251 253 254 259 222 233 239 232 220 254 255 258 254 271 273 273 273 272 278 282 283 292 293 294 -9999 -9999 -9999 -9999 298 -9999 -9999 -9999 -9999 -9999 -9999 -9999 -9999
 -9999 -9999 261 264 254 242 256 252 250 238 259 264 268 268 266 268 263 261 263 264 263 261 261 261 260 259 258 256 255 253 251 250 247 242 239 238 235 232 235 236 240 239 244 245 244 244 256 259 256 253 251 247 250 254 257 258 248 240 248 196 197 233 251 265 271 273 272 271 270 265 271 271 275 278 287 291 -9999 -9999 -9999 -9999 -9999 296 -9999 -9999 -9999 -9999 -9999 -9999 -9999
 -9999 -9999 -9999 264 266 267 271 257 258 250 256 268 273 269 272 271 272 261 260 265 264 262 261 262 260 259 257 257 255 254 251 249 246 240 241 236 231 237 238 232 239 240 241 240 244 245 246 256 256 252 252 253 252 240 255 250 216 260 247 243 205 257 272 278 274 274 271 267 266 270 268 270 278 283 287 290 288 289 -9999 -9999 -9999 -9999 -9999 -9999 -9999 -9999 -9999 -9999 -9999
 -9999 -9999 -9999 265 267 270 272 274 265 266 267 270 275 277 275 276 274 273 260 265 263 262 262 260 259 258 257 256 254 252 250 249 245 245 233 239 233 233 239 237 240 241 242 243 246 250 250 256 258 256 245 253 255 259 237 208 244 243 255 256 232 266 275 278 280 278 274 271 267 275 277 278 282 287 289 286 284 283 287 -9999 -9999 -9999 -9999 -9999 -9999 -9999 -9999 -9999 -9999
 -9999 -9999 -9999 -9999 -9999 271 274 276 278 274 274 275 279 280 281 278 278 273 264 255 264 263 262 260 259 258 255 254 253 251 248 248 244 240 238 234 231 234 237 232 231 245 247 246 249 249 250 254 256 256 255 255 263 262 246 207 236 221 253 250 269 268 276 278 278 265 275 267 274 278 280 279 283 288 291 283 276 279 279 -9999 -9999 -9999 -9999 -9999 -9999 -9999 -9999 -9999 -9999
 -9999 -9999 -9999 -9999 -9999 -9999 277 279 281 282 277 280 281 283 283 281 280 273 266 261 265 263 262 261 259 257 256 255 252 251 247 245 243 242 239 237 234 237 240 242 243 247 249 250 250 250 250 253 256 256 257 261 264 261 250 244 207 201 240 250 267 273 276 278 275 263 231 236 238 280 285 282 286 289 288 280 273 272 278 280 284 -9999 -9999 -9999 -9999 -9999 -9999 -9999 -9999
 -9999 -9999 -9999 -9999 -9999 -9999 -9999 282 285 287 279 279 280 284 284 282 280 278 261 258 262 262 262 261 259 258 254 254 253 249 247 245 243 242 241 237 236 239 240 244 246 246 247 247 247 249 253 253 255 263 264 263 263 257 255 218 230 213 213 244 269 273 275 271 259 246 235 275 284 287 285 286 288 289 283 274 267 271 277 278 279 286 -9999 -9999 -9999 -9999 -9999 -9999 -9999
 -9999 -9999 -9999 -9999 -9999 -9999 -9999 -9999 288 291 283 280 281 282 283 282 280 277 272 269 261 262 262 261 258 256 254 250 248 248 244 244 241 240 237 235 237 239 240 243 244 243 245 246 248 248 250 253 256 259 262 262 261 257 262 263 185 241 197 255 265 270 271 265 241 225 222 275 292 290 288 289 289 285 279 266 264 276 276 281 283 -9999 -9999 -9999 -9999 -9999 -9999 -9999 -9999
 -9999 -9999 -9999 -9999 -9999 -9999 -9999 -9999 290 294 288 284 282 282 282 279 278 275 271 267 265 262 260 258 254 252 251 252 246 246 243 240 239 228 236 234 234 235 237 238 242 243 242 245 246 249 252 262 263 264 259 253 232 241 231 262 239 256 219 231 259 263 269 261 256 268 254 275 293 292 289 291 288 281 277 260 273 280 282 283 -9999 -9999 -9999 -9999 -9999 -9999 -9999 -9999 -9999
 -9999 -9999 -9999 -9999 -9999 -9999 -9999 -9999 -9999 296 296 288 283 285 286 285 274 272 270 266 260 259 248 252 252 249 248 245 245 244 241 240 223 221 222 228 234 236 238 238 241 235 240 244 247 247 254 262 262 257 251 227 238 228 193 256 233 228 234 251 257 264 258 237 263 276 283 290 291 290 287 289 286 278 270 275 278 278 282 284 -9999 -9999 -9999 -9999 -9999 -9999 -9999 -9999 -9999
 -9999 -9999 -9999 -9999 -9999 -9999 -9999 -9999 -9999 296 287 289 282 285 288 278 269 268 266 266 262 255 253 237 243 242 242 245 240 238 237 235 231 229 220 221 219 233 231 236 237 237 241 245 248 253 261 259 259 250 235 229 224 212 181 246 257 264 244 255 241 271 266 265 276 286 286 289 289 289 288 288 284 277 281 280 279 283 282 -9999 -9999 -9999 -9999 -9999 -9999 -9999 -9999 -9999 -9999
 -9999 -9999 -9999 -9999 -9999 -9999 -9999 -9999 -9999 294 293 280 278 282 282 285 266 262 262 263 264 263 242 250 235 244 244 228 225 232 224 226 221 218 216 206 230 231 231 233 217 238 241 254 256 257 254 252 246 235 222 221 220 217 202 258 239 246 210 252 253 264 266 265 272 281 268 280 286 288 288 287 285 285 282 273 271 275 277 -9999 -9999 -9999 -9999 -9999 -9999 -9999 -9999 -9999 -9999
 -9999 -9999 -9999 -9999 -9999 -9999 -9999 -9999 -9999 -9999 293 283 270 272 273 268 254 241 259 261 260 262 263 251 247 248 244 245 232 227 217 226 225 220 224 208 219 214 217 229 234 242 248 252 230 250 252 213 210 216 214 210 190 202 226 223 217 192 237 225 264 266 264 270 272 270 276 278 276 293 292 286 285 285 284 281 279 275 281 -9999 -9999 -9999 -9999 -9999 -9999 -9999 -9999 -9999 -9999
 -9999 -9999 -9999 -9999 -9999 -9999 -9999 -9999 -9999 -9999 290 289 268 259 259 251 238 226 215 252 260 261 262 263 251 248 248 251 241 221 226 229 227 223 218 212 212 221 224 234 243 246 247 242 233 246 238 225 191 211 204 205 186 212 220 234 221 233 249 238 268 268 268 272 275 277 280 286 286 283 290 290 290 285 284 284 284 286 286 288 288 -9999 -9999 288 -9999 -9999 -9999 -9999 -9999
 -9999 -9999 -9999 -9999 -9999 -9999 -9999 -9999 -9999 -9999 -9999 287 272 250 246 239 226 218 217 216 259 260 262 263 263 247 253 242 232 237 219 229 229 225 220 212 220 219 231 220 242 244 234 239 244 239 210 194 203 200 199 200 192 206 219 259 267 254 268 263 269 268 266 266 272 279 283 285 282 282 287 290 289 284 285 285 286 286 287 288 287 -9999 -9999 -9999 -9999 -9999 -9999 -9999 -9999
 -9999 -9999 -9999 -9999 -9999 -9999 -9999 -9999 -9999 -9999 -9999 285 283 252 233 228 220 214 212 210 210 259 261 263 263 263 252 245 238 235 232 227 229 227 221 217 226 226 239 241 236 242 244 242 240 212 200 206 204 199 197 189 188 202 262 275 272 272 271 273 273 273 273 272 274 277 284 278 273 275 284 286 287 286 266 276 281 284 287 287 -9999 -9999 -9999 -9999 -9999 -9999 -9999 -9999 -9999
 -9999 -9999 -9999 -9999 -9999 -9999 -9999 -9999 -9999 -9999 -9999 281 279 260 233 224 218 210 208 207 206 258 260 261 262 263 262 246 243 244 237 227 231 228 225 226 231 241 245 245 245 245 244 238 226 214 206 196 194 195 194 188 191 233 278 276 275 274 272 271 273 274 271 275 275 282 278 276 272 273 277 280 284 274 253 261 268 275 283 -9999 -9999 -9999 -9999 -9999 -9999 -9999 -9999 -9999 -9999
 -9999 -9999 -9999 -9999 -9999 -9999 -9999 -9999 -9999 -9999 -9999 -9999 275 273 247 225 217 211 201 212 210 205 259 259 261 261 261 261 250 244 236 232 233 225 225 238 244 246 246 246 246 245 241 231 209 198 192 198 193 201 206 201 201 280 279 278 277 275 271 266 270 272 274 273 279 278 274 267 265 258 269 277 280 281 269 259 245 272 281 286 -9999 -9999 -9999 -9999 -9999 -9999 -9999 -9999 -9999
 -9999 -9999 -9999 -9999 -9999 -9999 -9999 -9999 -9999 -9999 -9999 -9999 -9999 269 244 223 213 208 206 205 216 212 254 257 254 257 260 260 259 257 238 235 229 219 232 244 245 246 246 249 244 244 234 229 221 198 197 185 200 209 216 206 261 281 280 279 277 271 268 267 270 273 275 275 278 274 270 257 257 260 266 274 278 280 264 271 258 275 281 -9999 -9999 -9999 -9999 -9999 -9999 -9999 -9999 -9999 -9999
 -9999 -9999 -9999 -9999 -9999 -9999 -9999 -9999 -9999 -9999 -9999 -9999 -9999 -9999 -9999 -9999 214 203 205 203 213 216 217 255 252 243 248 252 255 255 253 234 225 209 240 242 244 245 249 248 240 238 234 228 211 209 192 191 225 216 229 240 282 282 281 280 276 252 252 267 271 272 275 266 273 272 271 254 254 257 257 270 271 280 275 278 274 276 278 288 -9999 -9999 -9999 -9999 -9999 -9999 -9999 -9999 -9999
 -9999 -9999 -9999 -9999 -9999 -9999 -9999 -9999 -9999 -9999 -9999 -9999 -9999 -9999 -9999 -9999 -9999 -9999 201 206 213 224 221 224 253 244 233 227 226 233 233 234 210 185 236 237 239 242 243 233 233 233 230 227 216 219 231 229 226 238 247 263 280 282 282 281 270 243 221 263 273 266 272 274 273 265 264 254 245 247 262 261 266 275 274 276 284 283 288 286 -9999 -9999 -9999 -9999 -9999 -9999 -9999 -9999 -9999
 -9999 -9999 -9999 -9999 -9999 -9999 -9999 -9999 -9999 -9999 -9999 -9999 -9999 -9999 -9999 -9999 -9999 -9999 206 213 215 218 227 226 223 251 231 216 217 211 228 222 185 197 207 210 199 212 237 220 227 222 221 211 215 221 222 229 232 243 265 278 282 282 281 279 265 234 231 272 269 267 267 276 267 259 260 253 251 252 263 257 267 274 275 278 279 280 283 288 -9999 -9999 -9999 -9999 -9999 -9999 -9999 -9999 -9999
 -9999 -9999 -9999 -9999 -9999 -9999 -9999 -9999 -9999 -9999 -9999 -9999 -9999 -9999 -9999 -9999 -9999 -9999 -9999 -9999 -9999 208 219 228 224 248 245 224 214 210 204 217 203 174 163 142 161 176 205 180 217 209 211 201 208 215 228 238 237 262 266 277 282 281 279 275 258 242 247 267 268 260 263 276 268 264 267 261 257 268 264 274 274 276 270 277 273 281 273 284 293 -9999 -9999 -9999 -9999 -9999 -9999 -9999 -9999
 -9999 -9999 -9999 -9999 -9999 -9999 -9999 -9999 -9999 -9999 -9999 -9999 -9999 -9999 -9999 -9999 -9999 -9999 -9999 -9999 -9999 -9999 -9999 229 -9999 223 242 228 220 208 192 189 179 208 145 206 141 154 191 155 179 205 198 190 199 209 223 212 250 262 266 280 279 279 271 265 262 262 267 268 265 268 272 275 275 267 270 253 253 264 273 269 269 272 269 273 279 281 277 285 290 292 -9999 -9999 -9999 -9999 -9999 -9999 -9999
 -9999 -9999 -9999 -9999 -9999 -9999 -9999 -9999 -9999 -9999 -9999 -9999 -9999 -9999 -9999 -9999 -9999 -9999 -9999 -9999 -9999 -9999 -9999 -9999 -9999 -9999 221 230 227 214 206 187 188 223 216 203 212 160 166 173 179 182 185 193 197 200 206 212 224 254 267 276 277 273 258 239 258 237 257 259 263 274 274 269 267 266 267 269 272 266 270 271 269 267 270 274 279 280 278 273 289 288 -9999 -9999 -9999 -9999 -9999 -9999 -9999
 -9999 -9999 -9999 -9999 -9999 -9999 -9999 -9999 -9999 -9999 -9999 -9999 -9999 -9999 -9999 -9999 -9999 -9999 -9999 -9999 -9999 -9999 -9999 -9999 -9999 -9999 -9999 -9999 219 227 220 218 177 222 233 255 258 186 194 163 151 173 180 186 196 205 205 207 233 254 277 271 275 269 246 248 250 252 264 264 272 269 271 271 265 263 266 266 266 269 270 270 264 267 270 273 275 277 266 272 289 -9999 -9999 -9999 -9999 -9999 -9999 -9999 -9999
 -9999 -9999 -9999 -9999 -9999 -9999 -9999 -9999 -9999 -9999 -9999 -9999 -9999 -9999 -9999 -9999 -9999 -9999 -9999 -9999 -9999 -9999 -9999 -9999 -9999 -9999 -9999 -9999 -9999 -9999 -9999 -9999 222 225 259 264 265 265 221 195 164 172 173 173 191 195 206 216 241 255 259 265 261 247 244 248 264 273 260 271 268 265 272 271 264 261 255 250 262 269 270 268 265 267 269 267 272 277 282 282 278 291 290 -9999 -9999 -9999 -9999 -9999 -9999
 -9999 -9999 -9999 -9999 -9999 -9999 -9999 -9999 -9999 -9999 -9999 -9999 -9999 -9999 -9999 -9999 -9999 -9999 -9999 -9999 -9999 -9999 -9999 -9999 -9999 -9999 -9999 -9999 -9999 -9999 -9999 -9999 -9999 -9999 -9999 -9999 265 265 265 197 201 174 170 186 196 199 208 224 234 236 233 247 238 244 237 248 270 265 263 265 265 266 263 266 263 258 249 251 265 267 268 266 265 267 268 272 274 277 285 283 281 280 287 -9999 -9999 -9999 -9999 -9999 -9999
 -9999 -9999 -9999 -9999 -9999 -9999 -9999 -9999 -9999 -9999 -9999 -9999 -9999 -9999 -9999 -9999 -9999 -9999 -9999 -9999 -9999 -9999 -9999 -9999 -9999 -9999 -9999 -9999 -9999 -9999 -9999 -9999 -9999 -9999 -9999 -9999 -9999 -9999 269 268 204 197 171 184 203 223 223 210 221 227 241 252 238 249 251 258 264 265 262 263 261 271 265 263 256 251 247 254 263 265 270 270 270 272 271 272 279 281 279 276 275 270 290 -9999 -9999 -9999 -9999 -9999 -9999
 -9999 -9999 -9999 -9999 -9999 -9999 -9999 -9999 -9999 -9999 -9999 -9999 -9999 -9999 -9999 -9999 -9999 -9999 -9999 -9999 -9999 -9999 -9999 -9999 -9999 -9999 -9999 -9999 -9999 -9999 -9999 -9999 -9999 -9999 -9999 -9999 -9999 -9999 269 268 237 209 194 213 208 231 238 234 237 244 252 248 244 249 257 259 260 260 261 263 267 265 264 260 252 247 249 256 261 267 271 270 272 276 277 280 277 272 265 267 256 274 276 -9999 -9999 -9999 -9999 -9999 -9999
 -9999 -9999 -9999 -9999 -9999 -9999 -9999 -9999 -9999 -9999 -9999 -9999 -9999 -9999 -9999 -9999 -9999 -9999 -9999 -9999 -9999 -9999 -9999 -9999 -9999 -9999 -9999 -9999 -9999 -9999 -9999 -9999 -9999 -9999 -9999 -9999 -9999 -9999 -9999 270 269 223 220 213 195 232 240 248 245 249 246 241 245 246 261 256 262 258 257 263 262 263 260 258 243 244 249 258 260 268 271 273 273 278 275 276 272 263 250 262 278 280 289 287 -9999 -9999 -9999 -9999 -9999
 -9999 -9999 -9999 -9999 -9999 -9999 -9999 -9999 -9999 -9999 -9999 -9999 -9999 -9999 -9999 -9999 -9999 -9999 -9999 -9999 -9999 -9999 -9999 -9999 -9999 -9999 -9999 -9999 -9999 -9999 -9999 -9999 -9999 -9999 -9999 -9999 -9999 -9999 -9999 -9999 270 249 212 220 218 234 254 250 244 245 245 247 241 252 258 256 253 253 257 260 264 257 259 258 252 247 252 259 264 268 271 274 276 275 273 274 269 251 236 244 255 282 290 274 289 -9999 -9999 -9999 -9999
 -9999 -9999 -9999 -9999 -9999 -9999 -9999 -9999 -9999 -9999 -9999 -9999 -9999 -9999 -9999 -9999 -9999 -9999 -9999 -9999 -9999 -9999 -9999 -9999 -9999 -9999 -9999 -9999 -9999 -9999 -9999 -9999 -9999 -9999 -9999 -9999 -9999 -9999 -9999 -9999 270 270 220 249 252 259 250 258 256 253 250 248 245 252 256 253 252 254 260 264 259 256 255 251 249 253 260 261 266 270 272 275 275 275 271 267 267 253 258 273 282 284 286 275 289 283 -9999 -9999 -9999
 -9999 -9999 -9999 -9999 -9999 -9999 -9999 -9999 -9999 -9999 -9999 -9999 -9999 -9999 -9999 -9999 -9999 -9999 -9999 -9999 -9999 -9999 -9999 -9999 -9999 -9999 -9999 -9999 -9999 -9999 -9999 -9999 -9999 -9999 -9999 -9999 -9999 -9999 -9999 -9999 270 270 243 254 256 247 256 247 252 248 243 244 231 251 253 252 251 255 259 258 254 252 256 258 259 260 258 265 271 272 275 273 275 272 273 273 271 277 280 275 278 275 278 279 275 279 281 288 -9999
 -9999 -9999 -9999 -9999 -9999 -9999 -9999 -9999 -9999 -9999 -9999 -9999 -9999 -9999 -9999 -9999 -9999 -9999 -9999 -9999 -9999 -9999 -9999 -9999 -9999 -9999 -9999 -9999 -9999 -9999 -9999 -9999 -9999 -9999 -9999 -9999 -9999 -9999 -9999 -9999 270 270 264 236 245 242 248 240 245 238 245 240 251 256 253 248 253 253 258 255 258 261 264 263 263 261 262 268 272 272 273 272 276 273 276 277 281 275 258 250 257 265 273 272 277 278 279 286 -9999
 -9999 -9999 -9999 -9999 -9999 -9999 -9999 -9999 -9999 -9999 -9999 -9999 -9999 -9999 -9999 -9999 -9999 -9999 -9999 -9999 -9999 -9999 -9999 -9999 -9999 -9999 -9999 -9999 -9999 -9999 -9999 -9999 -9999 -9999 -9999 -9999 -9999 -9999 -9999 -9999 270 270 262 228 246 245 240 246 244 243 235 246 247 251 255 253 249 256 249 255 258 266 266 264 269 265 268 261 273 271 274 278 278 278 276 280 275 257 247 260 260 259 272 273 276 278 283 -9999 -9999
 -9999 -9999 -9999 -9999 -9999 -9999 -9999 -9999 -9999 -9999 -9999 -9999 -9999 -9999 -9999 -9999 -9999 -9999 -9999 -9999 -9999 -9999 -9999 -9999 -9999 -9999 -9999 -9999 -9999 -9999 -9999 -9999 -9999 -9999 -9999 -9999 -9999 -9999 -9999 -9999 269 270 271 228 225 232 246 243 245 242 215 255 246 257 255 254 251 250 253 257 252 262 262 267 273 267 271 272 276 275 275 278 279 282 277 277 278 275 258 256 262 268 273 274 276 284 -9999 -9999 -9999
 -9999 -9999 -9999 -9999 -9999 -9999 -9999 -9999 -9999 -9999 -9999 -9999 -9999 -9999 -9999 -9999 -9999 -9999 -9999 -9999 -9999 -9999 -9999 -9999 -9999 -9999 -9999 -9999 -9999 -9999 -9999 -9999 -9999 -9999 -9999 -9999 -9999 -9999 -9999 -9999 267 268 268 226 226 220 245 248 244 245 245 258 254 258 254 260 255 251 259 260 262 263 265 263 268 272 274 275 277 278 278 278 282 283 283 280 282 280 269 254 260 271 273 288 -9999 -9999 -9999 -9999 -9999
 -9999 -9999 -9999 -9999 -9999 -9999 -9999 -9999 -9999 -9999 -9999 -9999 -9999 -9999 -9999 -9999 -9999 -9999 -9999 -9999 -9999 -9999 -9999 -9999 -9999 -9999 -9999 -9999 -9999 -9999 -9999 -9999 -9999 -9999 -9999 -9999 -9999 -9999 -9999 -9999 -9999 267 257 213 202 227 239 248 238 250 244 257 259 259 262 256 258 259 262 258 261 263 266 268 264 274 277 278 281 280 282 283 281 286 285 285 284 285 280 257 286 -9999 -9999 -9999 -9999 -9999 -9999 -9999 -9999
 -9999 -9999 -9999 -9999 -9999 -9999 -9999 -9999 -9999 -9999 -9999 -9999 -9999 -9999 -9999 -9999 -9999 -9999 -9999 -9999 -9999 -9999 -9999 -9999 -9999 -9999 -9999 -9999 -9999 -9999 -9999 -9999 -9999 -9999 -9999 -9999 -9999 -9999 -9999 -9999 -9999 267 266 225 214 219 243 253 250 253 251 263 257 262 260 261 265 266 266 266 263 258 264 267 264 274 277 281 282 286 286 284 285 282 285 289 290 288 289 289 -9999 -9999 -9999 -9999 -9999 -9999 -9999 -9999 -9999
 -9999 -9999 -9999 -9999 -9999 -9999 -9999 -9999 -9999 -9999 -9999 -9999 -9999 -9999 -9999 -9999 -9999 -9999 -9999 -9999 -9999 -9999 -9999 -9999 -9999 -9999 -9999 -9999 -9999 -9999 -9999 -9999 -9999 -9999 -9999 -9999 -9999 -9999 -9999 -9999 -9999 267 267 264 246 226 228 256 260 259 262 264 267 263 266 265 260 270 268 271 262 259 268 272 276 278 279 281 287 288 288 288 286 288 290 -9999 -9999 -9999 -9999 -9999 -9999 -9999 -9999 -9999 -9999 -9999 -9999 -9999 -9999
 -9999 -9999 -9999 -9999 -9999 -9999 -9999 -9999 -9999 -9999 -9999 -9999 -9999 -9999 -9999 -9999 -9999 -9999 -9999 -9999 -9999 -9999 -9999 -9999 -9999 -9999 -9999 -9999 -9999 -9999 -9999 -9999 -9999 -9999 -9999 -9999 -9999 -9999 -9999 -9999 -9999 267 268 269 269 223 229 243 262 263 264 266 266 268 266 263 265 270 272 273 270 273 273 276 278 279 282 283 -9999 -9999 -9999 -9999 292 -9999 -9999 -9999 -9999 -9999 -9999 -9999 -9999 -9999 -9999 -9999 -9999 -9999 -9999 -9999 -9999
 -9999 -9999 -9999 -9999 -9999 -9999 -9999 -9999 -9999 -9999 -9999 -9999 -9999 -9999 -9999 -9999 -9999 -9999 -9999 -9999 -9999 -9999 -9999 -9999 -9999 -9999 -9999 -9999 -9999 -9999 -9999 -9999 -9999 -9999 -9999 -9999 -9999 -9999 -9999 -9999 -9999 -9999 268 269 270 193 235 258 264 264 265 -9999 -9999 270 271 267 268 273 271 275 275 278 268 279 280 282 283 -9999 -9999 -9999 -9999 -9999 -9999 -9999 -9999 -9999 -9999 -9999 -9999 -9999 -9999 -9999 -9999 -9999 -9999 -9999 -9999 -9999 -9999
 -9999 -9999 -9999 -9999 -9999 -9999 -9999 -9999 -9999 -9999 -9999 -9999 -9999 -9999 -9999 -9999 -9999 -9999 -9999 -9999 -9999 -9999 -9999 -9999 -9999 -9999 -9999 -9999 -9999 -9999 -9999 -9999 -9999 -9999 -9999 -9999 -9999 -9999 -9999 -9999 -9999 -9999 -9999 -9999 -9999 -9999 -9999 -9999 -9999 -9999 -9999 -9999 -9999 -9999 -9999 270 273 274 275 -9999 -9999 -9999 283 282 283 -9999 -9999 -9999 -9999 -9999 -9999 -9999 -9999 -9999 -9999 -9999 -9999 -9999 -9999 -9999 -9999 -9999 -9999 -9999 -9999 -9999 -9999 -9999 -9999
 -9999 -9999 -9999 -9999 -9999 -9999 -9999 -9999 -9999 -9999 -9999 -9999 -9999 -9999 -9999 -9999 -9999 -9999 -9999 -9999 -9999 -9999 -9999 -9999 -9999 -9999 -9999 -9999 -9999 -9999 -9999 -9999 -9999 -9999 -9999 -9999 -9999 -9999 -9999 -9999 -9999 -9999 -9999 -9999 -9999 -9999 -9999 -9999 -9999 -9999 -9999 -9999 -9999 -9999 -9999 -9999 -9999 -9999 -9999 -9999 -9999 -9999 -9999 -9999 -9999 -9999 -9999 -9999 -9999 -9999 -9999 -9999 -9999 -9999 -9999 -9999 -9999 -9999 -9999 -9999 -9999 -9999 -9999 -9999 -9999 -9999 -9999 -9999 -9999
