# Supplementary material for: Climate Change Influences Potential Distribution of Infected Aedes aegypti Co-Occurrence with Dengue Epidemics Risk Areas in Tanzania
Source: PLoS One. 2016 Sep 28;11(9):e0162649. doi: 10.1371/journal.pone.0162649 (PMC5040426; doi:10.1371/journal.pone.0162649)
Supplement: S1 File — (ZIP) [file pone.0162649.s001.zip › S1_File/bioData/bioData-2050/Tz_bio9.asc]

ncols        89
nrows        86
xllcorner    29.371397018433
yllcorner    -11.758983612061
cellsize     0.125
NODATA_value  -9999
 -9999 -9999 -9999 -9999 -9999 -9999 -9999 -9999 -9999 -9999 -9999 217 203 214 209 210 213 216 217 220 221 223 223 225 225 226 228 229 231 232 234 233 235 235 236 237 -9999 -9999 -9999 -9999 -9999 -9999 -9999 -9999 -9999 -9999 -9999 -9999 -9999 -9999 -9999 -9999 -9999 -9999 -9999 -9999 -9999 -9999 -9999 -9999 -9999 -9999 -9999 -9999 -9999 -9999 -9999 -9999 -9999 -9999 -9999 -9999 -9999 -9999 -9999 -9999 -9999 -9999 -9999 -9999 -9999 -9999 -9999 -9999 -9999 -9999 -9999 -9999 -9999
 -9999 -9999 -9999 -9999 -9999 -9999 -9999 -9999 -9999 221 217 208 208 218 217 216 216 216 218 215 221 222 224 225 226 227 228 230 231 231 233 234 235 236 237 238 237 235 230 -9999 -9999 -9999 -9999 -9999 -9999 -9999 -9999 -9999 -9999 -9999 -9999 -9999 -9999 -9999 -9999 -9999 -9999 -9999 -9999 -9999 -9999 -9999 -9999 -9999 -9999 -9999 -9999 -9999 -9999 -9999 -9999 -9999 -9999 -9999 -9999 -9999 -9999 -9999 -9999 -9999 -9999 -9999 -9999 -9999 -9999 -9999 -9999 -9999 -9999
 -9999 -9999 -9999 -9999 -9999 -9999 -9999 -9999 -9999 -9999 220 219 205 199 219 219 219 219 214 216 222 223 225 226 226 227 229 230 231 232 234 235 236 237 238 239 235 229 224 221 212 -9999 -9999 -9999 -9999 -9999 -9999 -9999 -9999 -9999 -9999 -9999 -9999 -9999 -9999 -9999 -9999 -9999 -9999 -9999 -9999 -9999 -9999 -9999 -9999 -9999 -9999 -9999 -9999 -9999 -9999 -9999 -9999 -9999 -9999 -9999 -9999 -9999 -9999 -9999 -9999 -9999 -9999 -9999 -9999 -9999 -9999 -9999 -9999
 -9999 -9999 -9999 -9999 -9999 -9999 -9999 -9999 -9999 -9999 224 204 211 205 221 220 220 221 221 216 223 223 225 226 227 228 229 231 232 233 234 235 237 238 240 239 236 238 233 222 207 206 193 -9999 -9999 -9999 -9999 -9999 -9999 -9999 -9999 -9999 -9999 -9999 -9999 -9999 -9999 -9999 -9999 -9999 -9999 -9999 -9999 -9999 -9999 -9999 -9999 -9999 -9999 -9999 -9999 -9999 -9999 -9999 -9999 -9999 -9999 -9999 -9999 -9999 -9999 -9999 -9999 -9999 -9999 -9999 -9999 -9999 -9999
 -9999 -9999 -9999 -9999 -9999 -9999 -9999 -9999 -9999 -9999 -9999 206 214 207 220 217 221 221 222 223 224 224 225 227 228 229 230 231 232 233 234 235 237 238 239 240 240 237 237 236 234 231 219 214 211 -9999 -9999 -9999 -9999 -9999 -9999 -9999 -9999 -9999 -9999 -9999 -9999 -9999 -9999 -9999 -9999 -9999 -9999 -9999 -9999 -9999 -9999 -9999 -9999 -9999 -9999 -9999 -9999 -9999 -9999 -9999 -9999 -9999 -9999 -9999 -9999 -9999 -9999 -9999 -9999 -9999 -9999 -9999 -9999
 -9999 -9999 -9999 -9999 -9999 -9999 -9999 -9999 -9999 -9999 -9999 -9999 202 212 216 218 222 218 223 224 225 225 227 228 229 230 231 232 233 234 235 236 237 239 239 234 233 236 233 228 211 225 216 213 209 205 -9999 -9999 -9999 -9999 -9999 -9999 -9999 -9999 -9999 -9999 -9999 -9999 -9999 -9999 -9999 -9999 -9999 -9999 -9999 -9999 -9999 -9999 -9999 -9999 -9999 -9999 -9999 -9999 -9999 -9999 -9999 -9999 -9999 -9999 -9999 -9999 -9999 -9999 -9999 -9999 -9999 -9999 -9999
 -9999 -9999 -9999 -9999 -9999 -9999 -9999 -9999 -9999 -9999 -9999 -9999 212 219 208 220 222 204 222 225 226 226 227 229 230 231 232 232 234 234 235 236 237 238 237 234 228 221 225 225 224 215 215 205 200 204 196 183 -9999 -9999 -9999 -9999 -9999 -9999 -9999 -9999 -9999 -9999 -9999 -9999 -9999 -9999 -9999 -9999 -9999 -9999 -9999 -9999 -9999 -9999 -9999 -9999 -9999 -9999 -9999 -9999 -9999 -9999 -9999 -9999 -9999 -9999 -9999 -9999 -9999 -9999 -9999 -9999 -9999
 -9999 -9999 -9999 -9999 -9999 -9999 -9999 -9999 -9999 -9999 -9999 -9999 210 214 226 212 222 216 219 227 227 228 228 230 231 232 232 233 234 233 235 236 235 235 234 236 228 225 224 227 222 219 209 205 205 200 195 174 177 171 -9999 -9999 -9999 -9999 -9999 -9999 -9999 -9999 -9999 -9999 -9999 -9999 -9999 -9999 -9999 -9999 -9999 -9999 -9999 -9999 -9999 -9999 -9999 -9999 -9999 -9999 -9999 -9999 -9999 -9999 -9999 -9999 -9999 -9999 -9999 -9999 -9999 -9999 -9999
 -9999 -9999 -9999 -9999 -9999 -9999 -9999 -9999 -9999 -9999 -9999 -9999 224 208 228 227 227 218 228 228 228 229 230 231 231 232 233 234 229 233 236 236 224 238 237 234 227 234 234 233 222 224 219 218 208 200 193 184 179 162 157 193 -9999 -9999 -9999 -9999 -9999 -9999 -9999 -9999 -9999 -9999 -9999 -9999 -9999 -9999 -9999 -9999 -9999 -9999 -9999 -9999 -9999 -9999 -9999 -9999 -9999 -9999 -9999 -9999 -9999 -9999 -9999 -9999 -9999 -9999 -9999 -9999 -9999
 -9999 -9999 -9999 -9999 -9999 -9999 -9999 -9999 -9999 -9999 -9999 -9999 225 213 223 228 227 228 227 230 230 231 232 233 233 233 234 234 235 235 236 237 233 234 237 238 237 236 235 232 230 224 221 215 210 201 197 185 181 177 178 225 215 -9999 -9999 -9999 -9999 -9999 -9999 -9999 -9999 -9999 -9999 -9999 -9999 -9999 -9999 -9999 -9999 -9999 -9999 -9999 -9999 -9999 -9999 -9999 -9999 -9999 -9999 -9999 -9999 -9999 -9999 -9999 -9999 -9999 -9999 -9999 -9999
 -9999 -9999 -9999 -9999 -9999 -9999 -9999 -9999 -9999 -9999 -9999 -9999 216 221 229 231 219 227 231 228 231 230 233 233 233 233 234 235 236 236 236 237 237 237 241 241 236 235 233 226 228 227 222 217 211 204 196 189 182 189 194 223 230 253 243 -9999 -9999 -9999 -9999 -9999 -9999 -9999 -9999 -9999 -9999 -9999 -9999 -9999 -9999 -9999 -9999 -9999 -9999 -9999 -9999 -9999 -9999 -9999 -9999 -9999 -9999 -9999 -9999 -9999 -9999 -9999 -9999 -9999 -9999
 -9999 -9999 -9999 -9999 -9999 -9999 -9999 -9999 -9999 -9999 -9999 218 222 228 227 227 224 224 231 231 232 232 234 230 234 234 235 235 236 237 237 237 237 237 232 227 230 228 229 226 223 219 219 211 208 201 194 185 178 159 222 224 253 252 246 231 201 -9999 -9999 -9999 -9999 -9999 -9999 -9999 -9999 -9999 -9999 -9999 -9999 -9999 -9999 -9999 -9999 -9999 -9999 -9999 -9999 -9999 -9999 -9999 -9999 -9999 -9999 -9999 -9999 -9999 -9999 -9999 -9999
 -9999 -9999 -9999 -9999 -9999 -9999 -9999 -9999 -9999 216 197 202 210 228 229 226 226 220 231 232 232 233 234 232 235 236 235 236 231 235 237 238 238 234 236 234 230 231 228 224 220 215 209 206 199 197 191 185 184 199 224 227 251 251 214 225 199 190 203 -9999 -9999 -9999 -9999 -9999 -9999 -9999 -9999 -9999 -9999 -9999 -9999 -9999 -9999 -9999 -9999 -9999 -9999 -9999 -9999 -9999 -9999 -9999 -9999 -9999 -9999 -9999 -9999 -9999 -9999
 -9999 -9999 -9999 -9999 -9999 -9999 -9999 -9999 -9999 219 220 216 221 227 227 220 225 229 229 231 233 231 229 226 231 234 232 237 237 236 235 236 236 236 235 234 231 230 226 222 218 207 199 204 196 191 193 187 184 195 220 217 248 212 205 223 190 198 203 206 210 -9999 -9999 -9999 -9999 -9999 -9999 -9999 -9999 -9999 -9999 -9999 -9999 -9999 -9999 -9999 -9999 -9999 -9999 -9999 -9999 -9999 -9999 -9999 -9999 -9999 -9999 -9999 -9999
 -9999 -9999 -9999 -9999 -9999 -9999 -9999 -9999 -9999 212 213 210 222 225 224 221 218 223 226 232 232 232 228 231 233 233 235 235 238 237 235 234 235 235 232 232 231 228 222 220 215 211 199 201 197 195 192 194 187 179 208 190 150 224 226 222 208 192 205 202 211 210 -9999 -9999 -9999 -9999 -9999 -9999 -9999 -9999 -9999 -9999 -9999 -9999 -9999 -9999 -9999 -9999 -9999 -9999 -9999 -9999 -9999 -9999 -9999 -9999 -9999 -9999 -9999
 -9999 -9999 -9999 -9999 -9999 -9999 -9999 -9999 -9999 210 215 217 224 225 220 219 224 225 229 231 231 216 228 230 233 235 237 238 233 241 240 237 235 235 235 230 229 227 223 220 212 210 204 197 200 197 198 199 201 207 184 107 173 227 171 196 212 191 202 207 207 195 157 171 -9999 -9999 -9999 -9999 -9999 -9999 -9999 -9999 -9999 -9999 -9999 -9999 -9999 -9999 -9999 -9999 -9999 -9999 -9999 -9999 -9999 -9999 -9999 -9999 -9999
 -9999 -9999 -9999 -9999 -9999 -9999 -9999 -9999 -9999 -9999 -9999 -9999 218 224 222 228 222 228 226 230 225 226 224 227 227 234 239 236 231 236 240 238 236 232 234 234 230 227 225 221 216 210 202 196 201 198 196 202 209 175 115 130 183 234 229 219 215 197 195 202 202 186 116 55 90 171 -9999 -9999 -9999 -9999 -9999 -9999 -9999 -9999 -9999 -9999 -9999 -9999 -9999 -9999 -9999 -9999 -9999 -9999 -9999 -9999 -9999 -9999 -9999
 -9999 -9999 -9999 -9999 -9999 -9999 -9999 -9999 -9999 -9999 -9999 -9999 210 219 228 221 225 229 227 229 229 230 230 223 232 235 239 239 236 237 240 240 238 236 232 232 231 228 224 221 216 207 200 192 197 195 190 178 181 184 144 125 181 229 237 224 210 193 179 181 191 190 152 114 49 137 209 -9999 -9999 -9999 -9999 -9999 -9999 -9999 -9999 -9999 -9999 -9999 -9999 -9999 -9999 -9999 -9999 -9999 -9999 -9999 -9999 -9999 -9999
 -9999 -9999 -9999 -9999 -9999 -9999 -9999 -9999 -9999 -9999 -9999 -9999 222 224 230 224 228 230 231 233 231 231 230 228 233 236 237 240 239 239 241 241 240 235 235 233 230 231 228 223 219 209 199 202 196 194 191 184 128 148 169 185 220 219 220 180 152 161 159 135 187 197 204 204 162 171 212 -9999 -9999 -9999 -9999 -9999 -9999 -9999 -9999 -9999 -9999 -9999 -9999 -9999 -9999 -9999 -9999 -9999 -9999 -9999 -9999 -9999 -9999
 -9999 -9999 -9999 -9999 -9999 -9999 -9999 -9999 -9999 -9999 213 220 222 214 229 226 230 227 233 233 230 231 228 229 234 236 231 240 241 241 242 242 240 241 240 238 237 234 232 227 218 214 204 200 192 187 198 225 182 197 196 207 218 192 193 194 198 194 195 195 199 216 219 228 229 222 -9999 -9999 -9999 -9999 -9999 -9999 -9999 -9999 -9999 -9999 -9999 -9999 -9999 -9999 -9999 -9999 -9999 -9999 -9999 -9999 -9999 -9999 -9999
 -9999 -9999 -9999 -9999 -9999 -9999 -9999 -9999 -9999 218 218 217 215 225 228 228 229 229 233 231 230 235 237 235 236 231 239 240 241 241 241 240 243 243 241 240 238 236 234 231 225 220 208 202 183 221 226 224 214 198 197 222 220 212 203 199 203 199 203 212 215 219 220 231 234 232 -9999 -9999 -9999 -9999 -9999 -9999 -9999 -9999 -9999 -9999 -9999 -9999 -9999 -9999 -9999 -9999 -9999 -9999 -9999 -9999 -9999 -9999 -9999
 -9999 -9999 -9999 -9999 -9999 -9999 -9999 -9999 -9999 217 210 211 218 228 231 229 225 231 231 233 232 235 235 236 235 237 239 240 240 240 239 241 244 242 241 242 239 238 235 233 228 223 211 233 231 228 225 213 192 187 175 222 219 214 208 204 198 202 211 215 218 210 210 222 232 229 194 -9999 -9999 -9999 -9999 -9999 -9999 -9999 -9999 -9999 -9999 -9999 -9999 -9999 -9999 -9999 -9999 -9999 -9999 -9999 -9999 -9999 -9999
 -9999 -9999 -9999 -9999 -9999 -9999 -9999 -9999 216 216 215 223 226 229 227 232 231 233 233 230 236 237 236 233 235 235 238 240 241 239 236 241 245 245 245 242 242 240 237 234 231 228 228 227 224 219 201 198 181 175 195 222 220 213 203 196 188 198 208 218 209 215 215 213 232 218 197 230 -9999 -9999 -9999 -9999 -9999 -9999 -9999 -9999 -9999 -9999 -9999 -9999 -9999 -9999 -9999 -9999 -9999 -9999 -9999 -9999 -9999
 -9999 -9999 -9999 -9999 -9999 -9999 -9999 216 221 216 214 219 219 222 226 232 233 233 232 231 233 232 232 236 236 231 236 238 240 241 242 244 246 246 245 242 239 239 238 236 234 232 229 225 213 198 201 195 173 173 174 222 220 212 204 194 183 190 192 211 201 212 216 217 233 229 203 220 225 227 -9999 -9999 -9999 -9999 -9999 -9999 -9999 -9999 -9999 -9999 -9999 -9999 -9999 -9999 -9999 -9999 -9999 -9999 -9999
 -9999 -9999 -9999 -9999 -9999 -9999 214 211 203 221 225 225 221 221 226 231 234 234 234 235 235 233 237 239 239 237 238 237 238 239 239 238 236 238 239 240 241 241 239 237 221 223 213 196 201 180 175 173 158 163 208 209 209 214 210 190 190 192 198 194 197 202 198 217 228 237 230 218 225 227 227 227 226 -9999 -9999 -9999 -9999 -9999 -9999 -9999 -9999 -9999 -9999 -9999 -9999 -9999 -9999 -9999 -9999
 -9999 -9999 -9999 -9999 -9999 217 206 213 220 219 222 222 222 225 228 231 233 234 236 236 236 236 239 239 238 235 239 238 239 236 234 235 236 238 239 240 241 241 238 215 204 220 204 198 190 183 184 181 168 189 200 186 206 211 214 201 197 194 200 203 187 195 197 211 236 237 234 214 152 227 230 228 229 231 -9999 -9999 -9999 -9999 -9999 -9999 -9999 -9999 -9999 -9999 -9999 -9999 -9999 -9999 -9999
 -9999 -9999 -9999 -9999 212 208 200 216 219 222 226 223 225 224 229 231 233 235 236 235 237 238 237 237 238 237 237 238 237 238 237 235 233 235 239 239 239 240 237 219 212 214 207 199 194 188 189 192 180 185 196 199 210 217 215 211 206 201 197 209 200 197 199 203 225 236 233 231 156 231 227 228 232 230 235 -9999 -9999 -9999 -9999 -9999 -9999 -9999 -9999 -9999 -9999 -9999 -9999 -9999 -9999
 -9999 246 238 203 216 194 217 212 217 220 227 227 224 223 228 232 234 235 235 235 238 237 239 239 237 236 239 239 239 238 234 235 232 236 235 235 241 240 235 224 213 205 209 201 195 192 183 189 185 197 194 203 212 213 214 217 215 210 206 212 205 203 201 204 204 231 230 230 224 224 223 157 233 236 241 245 249 -9999 -9999 -9999 -9999 -9999 -9999 -9999 -9999 -9999 -9999 -9999 -9999
 -9999 248 210 207 223 204 221 222 222 224 228 225 224 220 225 232 234 235 236 235 237 237 238 239 239 238 240 242 239 238 236 234 236 236 233 240 241 240 230 221 213 210 209 197 196 194 191 199 200 203 201 198 213 207 208 218 215 210 208 216 211 203 206 207 204 218 217 226 225 226 196 148 185 216 236 238 248 290 -9999 -9999 -9999 -9999 -9999 -9999 -9999 -9999 -9999 -9999 -9999
 249 249 240 237 232 222 225 227 228 222 226 229 228 227 230 233 235 234 236 236 237 238 237 236 242 241 238 244 240 238 235 236 237 234 237 242 241 238 231 222 217 207 205 201 198 199 199 195 194 198 204 188 183 213 215 210 215 209 209 215 207 212 210 210 207 212 214 224 219 229 231 152 144 214 229 232 250 289 297 -9999 -9999 -9999 -9999 -9999 -9999 -9999 -9999 -9999 -9999
 249 249 249 240 235 224 229 226 230 226 221 229 231 231 233 234 234 234 234 236 236 236 239 239 240 237 244 242 238 236 232 236 237 235 237 242 240 238 232 227 221 211 207 197 200 208 196 203 203 204 212 212 188 209 215 214 214 210 210 217 208 209 210 215 217 220 215 226 221 232 232 240 164 228 229 245 253 290 -9999 -9999 -9999 -9999 -9999 -9999 -9999 -9999 -9999 -9999 -9999
 249 250 250 246 232 231 231 223 231 229 226 229 231 232 234 234 235 234 235 236 235 235 237 238 240 238 241 239 235 235 235 234 235 234 233 248 240 246 233 228 221 213 199 197 196 211 205 209 207 204 207 209 214 208 209 215 209 209 214 216 207 211 207 210 208 210 219 225 223 229 231 240 187 241 206 253 290 287 -9999 -9999 -9999 -9999 -9999 255 -9999 -9999 -9999 -9999 -9999
 -9999 249 249 249 237 237 225 232 233 233 231 231 230 232 233 235 234 236 238 238 237 238 238 238 239 241 240 237 236 235 232 232 236 235 238 244 248 245 241 225 219 209 205 199 196 204 208 211 215 214 200 216 216 185 196 201 202 207 213 214 204 203 204 203 200 204 207 216 218 223 232 233 231 241 219 251 291 294 -9999 -9999 -9999 -9999 -9999 254 -9999 -9999 -9999 -9999 -9999
 -9999 247 247 247 227 239 225 229 219 221 225 233 233 234 236 237 236 237 239 239 239 239 239 239 239 241 239 239 237 236 232 232 237 236 232 240 242 243 238 233 218 214 205 204 206 205 213 209 214 217 217 216 216 210 210 206 195 181 209 208 204 198 195 199 197 200 206 212 210 219 224 227 238 242 284 249 294 297 -9999 -9999 -9999 -9999 -9999 257 -9999 -9999 -9999 -9999 -9999
 -9999 -9999 246 245 239 230 218 204 219 219 223 226 228 223 235 232 236 238 237 239 240 240 240 238 240 241 240 236 237 237 236 236 237 234 241 240 237 239 234 229 218 214 206 208 206 207 214 218 212 218 215 217 215 215 209 208 197 187 205 204 204 197 176 195 194 203 205 212 213 215 222 226 235 244 263 265 301 -9999 -9999 -9999 -9999 -9999 257 -9999 -9999 -9999 -9999 -9999 -9999
 -9999 -9999 244 234 234 230 216 226 218 205 223 225 220 231 235 234 240 238 239 238 240 240 240 240 241 241 240 238 236 234 236 237 235 242 240 237 232 230 231 227 214 211 207 206 208 211 217 225 226 214 207 206 215 218 203 211 200 187 199 200 200 191 195 194 198 211 213 213 215 221 227 230 236 243 266 260 265 -9999 -9999 -9999 -9999 -9999 -9999 -9999 -9999 -9999 -9999 -9999 -9999
 -9999 -9999 243 244 236 230 238 233 217 223 220 214 223 235 237 239 241 241 240 241 242 242 243 242 241 240 241 239 237 234 237 235 242 239 237 236 233 232 228 225 221 219 207 214 211 220 229 230 227 222 217 202 207 219 214 214 200 201 207 202 202 189 198 193 210 218 217 217 218 222 221 231 240 243 264 268 -9999 -9999 -9999 -9999 -9999 -9999 -9999 -9999 -9999 -9999 -9999 -9999 -9999
 -9999 -9999 243 244 245 232 229 232 226 214 221 222 225 240 242 240 240 242 243 243 244 243 243 242 242 242 242 239 238 235 235 230 229 238 235 233 230 228 226 223 222 221 218 216 220 223 230 231 228 225 218 219 194 206 222 218 210 206 206 196 204 207 205 215 214 213 223 230 221 228 225 239 246 254 268 268 -9999 -9999 -9999 -9999 -9999 -9999 -9999 -9999 -9999 -9999 -9999 -9999 -9999
 -9999 -9999 242 244 247 231 222 228 216 220 217 219 235 240 243 240 243 244 244 243 243 244 244 244 243 242 241 240 239 237 235 228 228 223 218 217 216 218 221 219 219 218 217 218 218 234 233 232 226 223 218 218 223 214 220 217 214 208 200 197 203 204 206 205 197 221 214 234 231 233 239 241 245 251 269 275 -9999 -9999 -9999 272 -9999 -9999 -9999 -9999 -9999 -9999 -9999 -9999 -9999
 -9999 240 242 243 242 229 224 226 210 202 215 232 233 239 242 241 244 245 245 244 244 245 244 244 243 243 241 240 239 238 235 232 225 220 218 216 212 209 210 213 220 219 210 219 228 234 233 233 226 222 218 220 221 220 217 221 217 211 206 199 208 209 193 210 199 204 237 243 243 239 237 242 252 259 268 -9999 -9999 -9999 -9999 271 -9999 -9999 -9999 -9999 -9999 -9999 -9999 -9999 -9999
 -9999 241 242 181 208 226 224 217 223 222 218 233 236 237 244 242 244 244 247 245 244 245 246 245 244 243 242 241 238 237 235 233 230 225 219 210 208 213 214 214 215 213 219 219 216 233 234 233 230 225 219 223 219 222 224 225 220 214 209 203 203 216 218 218 208 196 245 242 247 243 242 248 251 252 264 275 -9999 -9999 -9999 273 -9999 -9999 -9999 -9999 -9999 -9999 -9999 -9999 -9999
 -9999 241 243 210 188 229 234 224 217 224 228 238 242 248 241 249 245 240 248 247 245 245 245 244 244 243 241 240 239 237 235 233 225 224 221 214 210 203 216 216 213 215 216 216 217 216 234 233 229 223 218 212 218 223 220 228 197 208 213 206 196 225 229 238 230 247 248 249 248 249 256 260 263 271 272 273 -9999 -9999 -9999 -9999 277 -9999 -9999 -9999 -9999 -9999 -9999 -9999 -9999
 -9999 -9999 243 246 237 225 240 236 235 223 244 248 253 251 249 252 246 245 246 247 247 244 244 244 244 243 241 240 239 237 234 232 229 223 220 218 214 212 214 214 216 215 219 219 217 217 227 230 227 224 222 218 220 224 227 229 223 215 223 169 172 208 225 241 246 248 247 245 246 242 248 249 254 257 266 266 -9999 -9999 -9999 -9999 -9999 276 -9999 -9999 -9999 -9999 -9999 -9999 -9999
 -9999 -9999 -9999 247 249 251 254 241 242 233 240 252 254 252 254 254 254 243 242 248 245 253 243 244 242 242 240 239 237 236 234 231 228 220 221 215 209 217 217 210 216 215 215 214 218 218 219 227 228 223 224 224 223 212 227 223 192 234 222 217 180 228 242 246 248 248 244 241 241 246 246 248 257 263 266 266 264 265 -9999 -9999 -9999 -9999 -9999 -9999 -9999 -9999 -9999 -9999 -9999
 -9999 -9999 -9999 247 250 252 255 257 248 249 249 252 257 259 257 257 255 254 240 246 245 251 251 241 240 240 239 238 245 243 240 230 226 225 213 219 210 212 219 215 217 217 218 218 220 220 219 225 226 224 214 225 226 231 214 185 220 218 229 229 208 235 245 247 247 243 239 243 240 251 254 256 261 265 268 264 260 259 264 -9999 -9999 -9999 -9999 -9999 -9999 -9999 -9999 -9999 -9999
 -9999 -9999 -9999 -9999 -9999 254 257 259 261 256 257 257 260 261 261 258 257 252 243 234 252 250 250 249 239 239 237 244 244 242 238 237 228 222 217 216 211 213 216 206 205 218 220 218 220 219 220 223 224 224 224 227 235 234 220 185 213 198 227 227 239 237 245 246 244 236 239 238 247 253 256 256 261 267 269 261 253 255 256 -9999 -9999 -9999 -9999 -9999 -9999 -9999 -9999 -9999 -9999
 -9999 -9999 -9999 -9999 -9999 -9999 259 262 264 264 258 261 260 262 262 260 258 251 243 239 250 251 250 249 249 237 237 236 243 242 239 228 226 223 220 217 214 213 218 216 216 219 221 221 221 221 221 223 226 225 227 235 237 233 223 218 185 178 215 226 236 242 244 245 241 234 202 207 209 255 261 259 264 267 266 258 251 249 254 256 259 -9999 -9999 -9999 -9999 -9999 -9999 -9999 -9999
 -9999 -9999 -9999 -9999 -9999 -9999 -9999 265 267 269 259 259 259 262 261 259 265 263 238 236 247 248 249 249 238 238 237 237 235 231 229 228 225 224 221 218 217 218 218 218 219 218 219 219 219 221 224 224 225 234 235 236 236 231 228 197 208 190 189 220 238 242 243 239 232 217 206 251 256 261 260 263 266 266 261 251 244 248 254 254 256 263 -9999 -9999 -9999 -9999 -9999 -9999 -9999
 -9999 -9999 -9999 -9999 -9999 -9999 -9999 -9999 270 271 263 258 258 260 260 266 264 261 256 252 244 247 248 246 239 238 237 233 230 230 226 226 223 221 218 215 216 218 217 217 218 215 218 218 220 220 222 225 228 231 236 236 236 231 235 235 162 217 173 231 235 239 239 233 207 190 187 252 265 263 263 265 267 263 256 244 241 253 253 258 260 -9999 -9999 -9999 -9999 -9999 -9999 -9999 -9999
 -9999 -9999 -9999 -9999 -9999 -9999 -9999 -9999 272 275 267 262 259 258 257 258 261 258 255 251 250 247 247 246 235 234 234 234 228 228 225 222 221 209 216 214 214 213 214 213 216 215 214 217 218 221 224 234 236 236 234 228 207 218 212 235 217 233 197 208 235 232 237 229 234 246 226 252 270 267 264 267 266 258 255 237 250 258 259 260 -9999 -9999 -9999 -9999 -9999 -9999 -9999 -9999 -9999
 -9999 -9999 -9999 -9999 -9999 -9999 -9999 -9999 -9999 276 275 266 258 259 262 260 257 255 253 249 243 243 232 232 233 230 230 228 227 226 223 221 204 202 202 207 214 214 215 212 214 209 212 216 219 219 226 234 234 234 227 204 216 206 170 235 212 208 212 227 231 237 232 205 240 255 260 268 270 267 263 266 263 256 248 252 257 255 260 267 -9999 -9999 -9999 -9999 -9999 -9999 -9999 -9999 -9999
 -9999 -9999 -9999 -9999 -9999 -9999 -9999 -9999 -9999 277 266 267 258 262 264 256 251 250 249 249 245 241 240 217 224 224 225 227 222 220 219 216 212 209 200 201 198 211 209 213 210 209 212 217 219 224 232 232 231 223 210 205 201 191 156 226 235 240 222 231 217 240 243 243 254 264 264 267 266 267 264 265 261 254 260 259 258 261 261 -9999 -9999 -9999 -9999 -9999 -9999 -9999 -9999 -9999 -9999
 -9999 -9999 -9999 -9999 -9999 -9999 -9999 -9999 -9999 275 273 258 256 259 259 258 243 244 245 247 248 250 229 231 217 226 227 211 208 214 206 208 202 198 196 186 209 210 209 210 189 209 212 225 227 229 225 225 219 209 198 198 200 197 184 236 219 224 188 228 228 238 241 243 250 258 246 257 264 267 264 264 262 263 261 252 251 255 257 -9999 -9999 -9999 -9999 -9999 -9999 -9999 -9999 -9999 -9999
 -9999 -9999 -9999 -9999 -9999 -9999 -9999 -9999 -9999 -9999 273 263 247 246 251 244 231 219 243 245 247 249 251 232 229 231 227 227 214 208 199 207 205 200 204 187 199 193 195 205 210 218 223 223 201 221 223 186 186 193 193 189 167 179 207 203 198 170 214 203 242 241 240 246 249 248 253 256 249 265 263 263 263 263 263 261 258 255 261 -9999 -9999 -9999 -9999 -9999 -9999 -9999 -9999 -9999 -9999
 -9999 -9999 -9999 -9999 -9999 -9999 -9999 -9999 -9999 -9999 272 270 247 236 233 231 218 206 197 237 247 249 252 252 233 231 230 231 223 203 207 210 206 203 197 191 190 198 201 211 219 221 222 217 203 215 207 196 165 188 182 184 162 189 201 214 202 212 226 215 247 246 244 249 253 255 258 259 260 257 262 263 264 264 263 263 264 266 267 268 270 -9999 -9999 276 -9999 -9999 -9999 -9999 -9999
 -9999 -9999 -9999 -9999 -9999 -9999 -9999 -9999 -9999 -9999 -9999 270 253 229 223 221 208 203 197 199 247 249 251 253 253 230 236 224 215 218 200 209 209 204 199 191 199 196 209 197 219 220 209 214 218 209 182 165 175 174 175 177 168 182 200 237 243 232 257 238 247 246 244 244 245 252 256 258 256 256 259 263 263 263 263 264 266 267 268 269 270 -9999 -9999 -9999 -9999 -9999 -9999 -9999 -9999
 -9999 -9999 -9999 -9999 -9999 -9999 -9999 -9999 -9999 -9999 -9999 268 267 233 213 207 198 195 193 195 194 249 251 253 246 253 235 227 220 217 213 207 209 207 201 196 205 205 217 218 214 219 219 216 208 183 169 176 175 172 170 168 168 182 241 252 248 246 244 246 246 247 246 245 247 250 258 251 244 248 257 260 261 261 241 256 261 266 268 269 -9999 -9999 -9999 -9999 -9999 -9999 -9999 -9999 -9999
 -9999 -9999 -9999 -9999 -9999 -9999 -9999 -9999 -9999 -9999 -9999 265 264 244 214 205 199 193 191 192 192 240 243 253 253 253 252 229 226 226 217 208 211 209 205 204 210 219 223 223 224 222 220 212 200 185 176 165 164 171 172 167 170 213 255 253 251 248 246 245 247 247 245 248 249 255 253 250 244 246 250 254 258 248 228 237 249 256 265 -9999 -9999 -9999 -9999 -9999 -9999 -9999 -9999 -9999 -9999
 -9999 -9999 -9999 -9999 -9999 -9999 -9999 -9999 -9999 -9999 -9999 -9999 260 257 232 209 202 196 188 197 196 192 250 251 253 252 252 251 232 227 218 214 213 213 211 224 229 231 231 225 224 224 218 206 180 173 164 172 184 193 185 180 181 257 257 255 253 250 246 240 245 246 248 247 254 252 249 242 236 231 242 251 255 257 245 236 221 254 263 269 -9999 -9999 -9999 -9999 -9999 -9999 -9999 -9999 -9999
 -9999 -9999 -9999 -9999 -9999 -9999 -9999 -9999 -9999 -9999 -9999 -9999 -9999 254 230 210 200 195 194 193 203 200 239 242 239 249 250 250 249 246 219 216 210 199 218 230 231 231 232 233 226 225 211 204 196 175 187 182 192 186 194 184 241 259 258 257 253 247 243 242 244 247 249 249 252 248 245 230 230 233 240 251 254 258 241 250 235 253 265 -9999 -9999 -9999 -9999 -9999 -9999 -9999 -9999 -9999 -9999
 -9999 -9999 -9999 -9999 -9999 -9999 -9999 -9999 -9999 -9999 -9999 -9999 -9999 -9999 -9999 -9999 202 192 194 192 202 204 206 240 237 229 232 243 244 244 242 222 212 187 226 228 229 231 231 232 231 220 211 204 184 186 189 188 198 193 202 212 260 260 259 258 254 228 228 242 246 246 249 241 249 247 247 227 227 230 232 247 249 258 253 256 253 255 258 268 -9999 -9999 -9999 -9999 -9999 -9999 -9999 -9999 -9999
 -9999 -9999 -9999 -9999 -9999 -9999 -9999 -9999 -9999 -9999 -9999 -9999 -9999 -9999 -9999 -9999 -9999 -9999 191 196 202 212 211 213 245 231 220 212 210 216 222 222 186 162 222 223 225 227 229 221 223 219 207 203 190 192 203 201 199 211 219 240 257 259 259 257 247 219 197 238 248 241 247 249 248 241 241 226 218 221 237 240 245 254 252 255 263 263 268 267 -9999 -9999 -9999 -9999 -9999 -9999 -9999 -9999 -9999
 -9999 -9999 -9999 -9999 -9999 -9999 -9999 -9999 -9999 -9999 -9999 -9999 -9999 -9999 -9999 -9999 -9999 -9999 196 203 205 207 216 216 213 243 219 202 201 192 216 209 161 170 189 194 182 195 222 203 212 204 196 183 187 193 194 201 204 215 242 255 259 259 259 255 241 211 206 247 244 243 242 252 244 231 234 226 224 226 242 232 245 253 254 257 258 260 264 269 -9999 -9999 -9999 -9999 -9999 -9999 -9999 -9999 -9999
 -9999 -9999 -9999 -9999 -9999 -9999 -9999 -9999 -9999 -9999 -9999 -9999 -9999 -9999 -9999 -9999 -9999 -9999 -9999 -9999 -9999 198 210 218 215 242 236 211 197 190 182 203 184 161 151 129 146 158 185 152 198 187 183 171 178 187 200 210 209 238 243 254 257 257 256 251 234 217 222 242 243 235 239 252 245 237 238 233 229 244 240 251 252 255 250 258 254 262 255 265 270 -9999 -9999 -9999 -9999 -9999 -9999 -9999 -9999
 -9999 -9999 -9999 -9999 -9999 -9999 -9999 -9999 -9999 -9999 -9999 -9999 -9999 -9999 -9999 -9999 -9999 -9999 -9999 -9999 -9999 -9999 -9999 219 -9999 214 234 220 205 191 171 174 164 213 133 191 126 136 171 134 149 181 166 156 167 179 193 182 221 237 240 255 254 255 247 240 237 238 243 243 241 243 248 251 244 238 241 224 225 238 251 248 247 252 249 255 260 262 257 266 267 270 -9999 -9999 -9999 -9999 -9999 -9999 -9999
 -9999 -9999 -9999 -9999 -9999 -9999 -9999 -9999 -9999 -9999 -9999 -9999 -9999 -9999 -9999 -9999 -9999 -9999 -9999 -9999 -9999 -9999 -9999 -9999 -9999 -9999 216 223 217 196 186 173 173 229 222 208 215 141 145 143 148 149 150 157 164 168 174 181 193 222 242 250 251 248 227 207 227 207 227 229 233 250 248 239 237 237 238 241 244 241 249 250 248 246 250 254 259 262 259 254 266 266 -9999 -9999 -9999 -9999 -9999 -9999 -9999
 -9999 -9999 -9999 -9999 -9999 -9999 -9999 -9999 -9999 -9999 -9999 -9999 -9999 -9999 -9999 -9999 -9999 -9999 -9999 -9999 -9999 -9999 -9999 -9999 -9999 -9999 -9999 -9999 203 215 207 204 163 227 238 260 262 165 172 139 128 138 144 150 162 172 172 175 201 223 251 246 249 243 213 216 219 221 234 235 242 238 241 241 236 234 238 239 239 242 244 245 240 246 249 252 255 257 247 252 266 -9999 -9999 -9999 -9999 -9999 -9999 -9999 -9999
 -9999 -9999 -9999 -9999 -9999 -9999 -9999 -9999 -9999 -9999 -9999 -9999 -9999 -9999 -9999 -9999 -9999 -9999 -9999 -9999 -9999 -9999 -9999 -9999 -9999 -9999 -9999 -9999 -9999 -9999 -9999 -9999 226 231 264 268 268 268 218 170 132 139 139 138 156 161 172 183 209 222 226 232 229 214 211 216 233 243 230 241 236 233 241 240 235 232 227 222 235 243 244 243 240 243 245 247 251 257 261 260 258 267 267 -9999 -9999 -9999 -9999 -9999 -9999
 -9999 -9999 -9999 -9999 -9999 -9999 -9999 -9999 -9999 -9999 -9999 -9999 -9999 -9999 -9999 -9999 -9999 -9999 -9999 -9999 -9999 -9999 -9999 -9999 -9999 -9999 -9999 -9999 -9999 -9999 -9999 -9999 -9999 -9999 -9999 -9999 268 267 266 172 176 147 136 155 160 165 173 191 201 202 199 213 204 210 204 215 238 234 231 234 233 235 233 236 234 228 221 224 238 242 242 241 241 243 245 252 251 256 261 260 258 258 263 -9999 -9999 -9999 -9999 -9999 -9999
 -9999 -9999 -9999 -9999 -9999 -9999 -9999 -9999 -9999 -9999 -9999 -9999 -9999 -9999 -9999 -9999 -9999 -9999 -9999 -9999 -9999 -9999 -9999 -9999 -9999 -9999 -9999 -9999 -9999 -9999 -9999 -9999 -9999 -9999 -9999 -9999 -9999 -9999 265 264 177 168 140 154 167 188 188 175 187 192 206 219 204 215 218 225 231 234 231 230 230 239 234 233 226 222 219 226 237 240 244 245 245 248 248 249 256 258 256 252 251 246 264 -9999 -9999 -9999 -9999 -9999 -9999
 -9999 -9999 -9999 -9999 -9999 -9999 -9999 -9999 -9999 -9999 -9999 -9999 -9999 -9999 -9999 -9999 -9999 -9999 -9999 -9999 -9999 -9999 -9999 -9999 -9999 -9999 -9999 -9999 -9999 -9999 -9999 -9999 -9999 -9999 -9999 -9999 -9999 -9999 247 245 212 177 165 184 178 196 210 199 202 209 217 213 208 214 223 225 228 228 227 231 235 234 234 230 223 217 221 229 235 242 245 245 248 251 253 255 253 248 242 243 231 251 252 -9999 -9999 -9999 -9999 -9999 -9999
 -9999 -9999 -9999 -9999 -9999 -9999 -9999 -9999 -9999 -9999 -9999 -9999 -9999 -9999 -9999 -9999 -9999 -9999 -9999 -9999 -9999 -9999 -9999 -9999 -9999 -9999 -9999 -9999 -9999 -9999 -9999 -9999 -9999 -9999 -9999 -9999 -9999 -9999 -9999 244 242 192 190 183 165 202 211 212 208 213 209 205 209 210 225 222 228 225 223 230 231 231 230 227 214 215 220 231 234 242 245 248 249 253 250 251 247 238 227 238 254 256 265 263 -9999 -9999 -9999 -9999 -9999
 -9999 -9999 -9999 -9999 -9999 -9999 -9999 -9999 -9999 -9999 -9999 -9999 -9999 -9999 -9999 -9999 -9999 -9999 -9999 -9999 -9999 -9999 -9999 -9999 -9999 -9999 -9999 -9999 -9999 -9999 -9999 -9999 -9999 -9999 -9999 -9999 -9999 -9999 -9999 -9999 242 218 182 190 187 198 218 220 207 207 208 210 204 216 222 221 218 218 223 226 232 226 228 228 222 218 223 232 237 241 245 248 250 250 248 248 243 225 211 219 230 258 265 250 265 -9999 -9999 -9999 -9999
 -9999 -9999 -9999 -9999 -9999 -9999 -9999 -9999 -9999 -9999 -9999 -9999 -9999 -9999 -9999 -9999 -9999 -9999 -9999 -9999 -9999 -9999 -9999 -9999 -9999 -9999 -9999 -9999 -9999 -9999 -9999 -9999 -9999 -9999 -9999 -9999 -9999 -9999 -9999 -9999 241 240 189 218 220 227 213 219 217 212 209 208 207 215 219 218 215 218 225 231 226 224 226 221 220 224 233 234 240 243 245 248 247 248 243 245 239 226 232 247 257 259 260 250 264 259 -9999 -9999 -9999
 -9999 -9999 -9999 -9999 -9999 -9999 -9999 -9999 -9999 -9999 -9999 -9999 -9999 -9999 -9999 -9999 -9999 -9999 -9999 -9999 -9999 -9999 -9999 -9999 -9999 -9999 -9999 -9999 -9999 -9999 -9999 -9999 -9999 -9999 -9999 -9999 -9999 -9999 -9999 -9999 240 240 215 223 224 216 215 206 211 206 201 203 191 213 216 214 214 219 224 224 221 220 226 228 229 231 229 237 243 245 248 246 248 244 252 250 243 250 253 248 252 249 253 253 251 253 257 264 -9999
 -9999 -9999 -9999 -9999 -9999 -9999 -9999 -9999 -9999 -9999 -9999 -9999 -9999 -9999 -9999 -9999 -9999 -9999 -9999 -9999 -9999 -9999 -9999 -9999 -9999 -9999 -9999 -9999 -9999 -9999 -9999 -9999 -9999 -9999 -9999 -9999 -9999 -9999 -9999 -9999 241 240 232 207 215 202 207 198 202 196 203 198 209 214 213 208 215 217 223 221 226 229 233 234 235 232 234 240 244 245 246 244 247 245 247 247 252 247 230 223 231 239 248 246 252 252 255 260 -9999
 -9999 -9999 -9999 -9999 -9999 -9999 -9999 -9999 -9999 -9999 -9999 -9999 -9999 -9999 -9999 -9999 -9999 -9999 -9999 -9999 -9999 -9999 -9999 -9999 -9999 -9999 -9999 -9999 -9999 -9999 -9999 -9999 -9999 -9999 -9999 -9999 -9999 -9999 -9999 -9999 240 239 231 195 213 204 199 203 202 201 194 205 205 210 214 214 210 219 214 221 225 234 237 234 241 237 240 233 246 243 247 250 250 249 248 250 246 228 218 234 234 233 246 248 251 252 258 -9999 -9999
 -9999 -9999 -9999 -9999 -9999 -9999 -9999 -9999 -9999 -9999 -9999 -9999 -9999 -9999 -9999 -9999 -9999 -9999 -9999 -9999 -9999 -9999 -9999 -9999 -9999 -9999 -9999 -9999 -9999 -9999 -9999 -9999 -9999 -9999 -9999 -9999 -9999 -9999 -9999 -9999 259 259 259 194 193 191 213 202 203 199 176 214 203 216 215 216 213 213 218 223 225 231 237 242 249 244 243 244 248 247 247 249 251 253 248 248 249 246 237 234 240 241 246 248 250 257 -9999 -9999 -9999
 -9999 -9999 -9999 -9999 -9999 -9999 -9999 -9999 -9999 -9999 -9999 -9999 -9999 -9999 -9999 -9999 -9999 -9999 -9999 -9999 -9999 -9999 -9999 -9999 -9999 -9999 -9999 -9999 -9999 -9999 -9999 -9999 -9999 -9999 -9999 -9999 -9999 -9999 -9999 -9999 258 258 258 194 185 181 205 215 203 204 203 216 212 219 215 221 217 214 225 233 235 237 240 238 245 249 252 248 249 250 250 250 252 254 254 250 253 252 248 232 237 244 246 260 -9999 -9999 -9999 -9999 -9999
 -9999 -9999 -9999 -9999 -9999 -9999 -9999 -9999 -9999 -9999 -9999 -9999 -9999 -9999 -9999 -9999 -9999 -9999 -9999 -9999 -9999 -9999 -9999 -9999 -9999 -9999 -9999 -9999 -9999 -9999 -9999 -9999 -9999 -9999 -9999 -9999 -9999 -9999 -9999 -9999 -9999 257 247 179 169 187 199 208 197 217 204 217 220 220 223 217 221 223 234 230 235 237 241 245 241 251 255 250 253 252 253 255 251 257 256 256 255 256 252 235 258 -9999 -9999 -9999 -9999 -9999 -9999 -9999 -9999
 -9999 -9999 -9999 -9999 -9999 -9999 -9999 -9999 -9999 -9999 -9999 -9999 -9999 -9999 -9999 -9999 -9999 -9999 -9999 -9999 -9999 -9999 -9999 -9999 -9999 -9999 -9999 -9999 -9999 -9999 -9999 -9999 -9999 -9999 -9999 -9999 -9999 -9999 -9999 -9999 -9999 258 257 191 183 187 211 222 211 214 212 231 218 223 221 223 228 231 238 239 236 232 240 243 241 251 255 253 253 256 257 255 256 253 256 260 261 260 267 261 -9999 -9999 -9999 -9999 -9999 -9999 -9999 -9999 -9999
 -9999 -9999 -9999 -9999 -9999 -9999 -9999 -9999 -9999 -9999 -9999 -9999 -9999 -9999 -9999 -9999 -9999 -9999 -9999 -9999 -9999 -9999 -9999 -9999 -9999 -9999 -9999 -9999 -9999 -9999 -9999 -9999 -9999 -9999 -9999 -9999 -9999 -9999 -9999 -9999 -9999 258 258 255 214 194 197 226 230 229 232 233 237 225 229 228 223 234 241 244 235 233 243 249 252 254 250 252 258 259 259 258 257 259 261 -9999 -9999 -9999 -9999 -9999 -9999 -9999 -9999 -9999 -9999 -9999 -9999 -9999 -9999
 -9999 -9999 -9999 -9999 -9999 -9999 -9999 -9999 -9999 -9999 -9999 -9999 -9999 -9999 -9999 -9999 -9999 -9999 -9999 -9999 -9999 -9999 -9999 -9999 -9999 -9999 -9999 -9999 -9999 -9999 -9999 -9999 -9999 -9999 -9999 -9999 -9999 -9999 -9999 -9999 -9999 257 259 260 261 192 198 213 233 235 235 237 237 239 229 227 229 243 244 246 244 248 248 251 254 256 252 254 -9999 -9999 -9999 -9999 262 -9999 -9999 -9999 -9999 -9999 -9999 -9999 -9999 -9999 -9999 -9999 -9999 -9999 -9999 -9999 -9999
 -9999 -9999 -9999 -9999 -9999 -9999 -9999 -9999 -9999 -9999 -9999 -9999 -9999 -9999 -9999 -9999 -9999 -9999 -9999 -9999 -9999 -9999 -9999 -9999 -9999 -9999 -9999 -9999 -9999 -9999 -9999 -9999 -9999 -9999 -9999 -9999 -9999 -9999 -9999 -9999 -9999 -9999 260 261 263 161 207 231 237 237 237 -9999 -9999 242 243 231 240 246 244 249 250 252 243 255 256 258 259 -9999 -9999 -9999 -9999 -9999 -9999 -9999 -9999 -9999 -9999 -9999 -9999 -9999 -9999 -9999 -9999 -9999 -9999 -9999 -9999 -9999 -9999
 -9999 -9999 -9999 -9999 -9999 -9999 -9999 -9999 -9999 -9999 -9999 -9999 -9999 -9999 -9999 -9999 -9999 -9999 -9999 -9999 -9999 -9999 -9999 -9999 -9999 -9999 -9999 -9999 -9999 -9999 -9999 -9999 -9999 -9999 -9999 -9999 -9999 -9999 -9999 -9999 -9999 -9999 -9999 -9999 -9999 -9999 -9999 -9999 -9999 -9999 -9999 -9999 -9999 -9999 -9999 236 246 246 249 -9999 -9999 -9999 257 258 258 -9999 -9999 -9999 -9999 -9999 -9999 -9999 -9999 -9999 -9999 -9999 -9999 -9999 -9999 -9999 -9999 -9999 -9999 -9999 -9999 -9999 -9999 -9999 -9999
 -9999 -9999 -9999 -9999 -9999 -9999 -9999 -9999 -9999 -9999 -9999 -9999 -9999 -9999 -9999 -9999 -9999 -9999 -9999 -9999 -9999 -9999 -9999 -9999 -9999 -9999 -9999 -9999 -9999 -9999 -9999 -9999 -9999 -9999 -9999 -9999 -9999 -9999 -9999 -9999 -9999 -9999 -9999 -9999 -9999 -9999 -9999 -9999 -9999 -9999 -9999 -9999 -9999 -9999 -9999 -9999 -9999 -9999 -9999 -9999 -9999 -9999 -9999 -9999 -9999 -9999 -9999 -9999 -9999 -9999 -9999 -9999 -9999 -9999 -9999 -9999 -9999 -9999 -9999 -9999 -9999 -9999 -9999 -9999 -9999 -9999 -9999 -9999 -9999
